# Supplementary material for: In-Depth Matrisome and Glycoproteomic Analysis of Human Brain Glioblastoma Versus Control Tissue
Source: Mol Cell Proteomics. 2022 Feb 23;21(4):100216. doi: 10.1016/j.mcpro.2022.100216 (PMC8957055; doi:10.1016/j.mcpro.2022.100216)
Supplement: Supplemental File S1 [file mmc1.csv]

code	Sample Name	type	D0A0 %	D0S0 %	D0A6 %	D2A0 %	D0S6 %	D2S0 %	D2A6 %	D2S6 %
6884	35_UCSF slide8 core 3A4_spiked 100fmol 552_92.5%Bloopoffline_1ul out of 4.5ul injection	CLA	0.61	0.05	0.2	0.02	0.04	0.04	0.01	0.03
6884	06_UCSF slide8 core 3A3_spiked 100fmol 552_92.5%Bloopoffline_1ul out of 4.5ul injection	CLA	0.58	0.07	0.12	0.01	0.08	0.07	0.02	0.05
8061	38_UCSF slide9 core 3E4_spiked 100fmol 552_92.5%Bloopoffline_1ul out of 4.5ul injection	CLA	0.7	0.06	0.14	0.03	0.02	0.04	0	0.01
8216	41_UCSF slide8 core 3C4_spiked 100fmol 552_92.5%Bloopoffline_1ul out of 4.5ul injection	CLA	0.45	0.05	0.04	0	0.08	0.04	0.01	0.33
8216	26_UCSF slide8 core 3C3_spiked 100fmol 552_92.5%Bloopoffline_1ul out of 4.5ul injection	CLA	0.43	0.05	0.05	0.01	0.07	0.04	0.01	0.34
9295	27_UCSF slide9 core 3D4_spiked 100fmol 552_92.5%Bloopoffline_1ul out of 4.5ul injection	CLA	0.59	0.08	0.12	0.02	0.05	0.11	0	0.02
7034	28_UCSF slide10 core 3D2_spiked 100fmol 552_92.5%Bloopoffline_1ul out of 4.5ul injection	CLA	0.58	0.09	0.05	0.02	0.07	0.07	0	0.12
7034	23_UCSF slide10 core 3D1_spiked 100fmol 552_92.5%Bloopoffline_1ul out of 4.5ul injection	CLA	0.65	0.08	0.07	0.02	0.04	0.04	0	0.1
7880	02_UCSF slide10 core 3C6_spiked 100fmol 552_92.5%Bloopoffline_1ul out of 4.5ul injection	CLA	0.64	0.1	0.05	0.01	0.05	0.07	0	0.08
8386	17_UCSF slide10 core 2B5_spiked 100fmol 552_92.5%Bloopoffline_1ul out of 3ul injection	PRO	0.73	0.08	0.06	0.01	0.02	0.04	0	0.06
9418	24_UCSF slide9 core 3D2_spiked 100fmol 552_92.5%Bloopoffline_1ul out of 4.5ul injection	MES	0.68	0.08	0.05	0.01	0.06	0.03	0	0.09
7499	42_UCSF slide8 core 3B3_spiked 100fmol 552_92.5%Bloopoffline_1ul out of 4.5ul injection	MES	0.76	0.07	0.05	0.01	0.04	0.02	0	0.05
8257	07_UCSF slide8 core 3C5_spiked 100fmol 552_92.5%Bloopoffline_1ul out of 4.5ul injection	MES	0.62	0.1	0.07	0.01	0.05	0.05	0	0.1
8257	01_UCSF slide8 core 3C6_spiked 100fmol 552_92.5%Bloopoffline_1ul out of 4.5ul injection	MES	0.62	0.1	0.07	0.01	0.05	0.05	0	0.1
8858	20_UCSF slide9 core 3C2_spiked 100fmol 552_92.5%Bloopoffline_1ul out of 4.5ul injection	MES	0.63	0.1	0.05	0.01	0.04	0.06	0	0.11
8858	19_UCSF slide9 core 3C1_spiked 100fmol 552_92.5%Bloopoffline_1ul out of 4.5ul injection	MES	0.58	0.11	0.06	0.01	0.06	0.07	0	0.11
11-13797	18_UCSF slide9 core 3C3_spiked 100fmol 552_92.5%Bloopoffline_1ul out of 4.5ul injection	MES	0.54	0.11	0.09	0.01	0.1	0.09	0	0.06
6969	31 and 32_UCSF slide10 core 2D5_spiked 100fmol 552_92.5%Bloopoffline_1ul out of 3ul injection	MES	0.5	0.11	0.06	0.01	0.11	0.1	0	0.11
7686	45_UCSF slide10 core 3D3_spiked 100fmol 552_92.5%Bloopoffline_1ul out of 4.5ul injection	MES	0.51	0.1	0.06	0.02	0.08	0.08	0	0.15
7686	33_UCSF slide10 core 3D4_spiked 100fmol 552_92.5%Bloopoffline_1ul out of 4.5 ul injection	MES	0.55	0.12	0.07	0.03	0.04	0.04	0	0.15
8306	30_UCSF slide8 core 2D1_spiked 100fmol 552_92.5%Bloopoffline_1ul out of 3ul injection	PRO	0.43	0.11	0.08	0.02	0.12	0.14	0	0.1
8306	22_UCSF slide8 core 3D2_spiked 100fmol 552_92.5%Bloopoffline_1ul out of 4.5ul injection	PRO	0.43	0.11	0.08	0.02	0.12	0.14	0	0.1
8318	15_UCSF slide8 core 3D3_spiked 100fmol 552_92.5%Bloopoffline_1ul out of 4.5ul injection	PRO	0.66	0.08	0.08	0.01	0.04	0.06	0	0.07
8318	11_UCSF slide8 core 3D4_spiked 100fmol 552_92.5%Bloopoffline_1ul out of 4.5ul injection	PRO	0.66	0.08	0.08	0.01	0.04	0.06	0	0.07
8345	47_UCSF slide8 core 3D6_spiked 100fmol 552_92.5%Bloopoffline_1ul out of 4.5ul injection	PRO	0.65	0.07	0.07	0.01	0.06	0.05	0.01	0.08
8345	40_UCSF slide8 core 3D5_spiked 100fmol 552_92.5%Bloopoffline_1ul out of 4.5ul injection	PRO	0.66	0.06	0.07	0.01	0.06	0.05	0.01	0.08
8351	39_UCSF slide9 core 3B1_spiked 100fmol 552_92.5%Bloopoffline_1ul out of 4.5ul injection	PRO	0.55	0.1	0.07	0.01	0.07	0.12	0	0.08
8351	46_UCSF slide9 core 3B2_spiked 100fmol 552_92.5%Bloopoffline_1ul out of 4.5ul injection	PRO	0.55	0.1	0.08	0.01	0.08	0.1	0	0.08
8354	29_UCSF slide9 core 3B4_spiked 100fmol 552_92.5%Bloopoffline_1ul out of 4.5ul injection	PRO	0.6	0.1	0.07	0.01	0.05	0.08	0	0.09
8354	04_UCSF slide9 core 3B3_spiked 100fmol 552_92.5%Bloopoffline_1ul out of 4.5ul injection	PRO	0.57	0.11	0.07	0.01	0.06	0.07	0	0.11
8624	09_UCSF slide9 core 3B6_spiked 100fmol 552_92.5%Bloopoffline_1ul out of 4.5ul injection	PRO	0.61	0.07	0.08	0.01	0.05	0.02	0	0.16
9459	34_UCSF slide9 core 3E5_spiked 100fmol 552_92.5%Bloopoffline_1ul out of 4.5ul injection	PRO	0.51	0.09	0.13	0.02	0.07	0.11	0	0.07
7491	05_UCSF slide10 core 3C4_spiked 100fmol 552_92.5%Bloopoffline_1ul out of 4.5ul injection	PRO	0.51	0.08	0.12	0.02	0.1	0.13	0	0.04
7491	10_UCSF slide10 core 3C3_spiked 100fmol 552_92.5%Bloopoffline_1ul out of 4.5ul injection	PRO	0.5	0.09	0.09	0.02	0.11	0.15	0	0.04
7884	43_UCSF slide10 core 3B1_spiked 100fmol 552_92.5%Bloopoffline_1ul out of 4.5ul injection	PRO	0.56	0.1	0.1	0.01	0.09	0.1	0	0.04
7884	36_UCSF slide10 core 3B2_spiked 100fmol 552_92.5%Bloopoffline_1ul out of 4.5ul injection	PRO	0.58	0.08	0.14	0.02	0.07	0.07	0	0.04
9259	43_UCSF slide10 core 3B1_spiked 100fmol 552_92.5%Bloopoffline_1ul out of 4.5ul injection	PRO	0.64	0.09	0.06	0.01	0.05	0.07	0	0.08
9259	36_UCSF slide10 core 3B2_spiked 100fmol 552_92.5%Bloopoffline_1ul out of 4.5ul injection	PRO	0.69	0.09	0.06	0.01	0.03	0.05	0	0.07
Control 2A	12_UCSF slide10 core 3C2_spiked 100fmol 552_92.5%Bloopoffline_1ul out of 4.5ul injection	control cortex	0.5	0.1	0.13	0.02	0.1	0.08	0	0.07
Control 2B	14_UCSF slide10 core 3A2_spiked 100fmol 552_92.5%Bloopoffline_1ul out of 4.5ul injection	control cortex	0.53	0.11	0.1	0.02	0.09	0.08	0	0.07
Control 1A	13_UCSF slide9 core 3A1_spiked 100fmol 552_92.5%Bloopoffline_1ul out of 4.5ul injection	control white matter	0.48	0.08	0.1	0.01	0.13	0.1	0	0.1
Control 1B	03_UCSF slide8 core 2E5_spiked 100fmol 552_92.5%Bloopoffline_1ul out of 3ul injection	control white matter	0.47	0.09	0.11	0.01	0.13	0.11	0	0.08
