# Supplementary material for: In-Depth Matrisome and Glycoproteomic Analysis of Human Brain Glioblastoma Versus Control Tissue
Source: Mol Cell Proteomics. 2022 Feb 23;21(4):100216. doi: 10.1016/j.mcpro.2022.100216 (PMC8957055; doi:10.1016/j.mcpro.2022.100216)
Supplement: Supplemental File S2 [file mmc2.csv]

code	Sample Name	Type	D0a0%	D0a4%	D0a6%	D0a10%
6884	56_UCSFslide8_3A4 core_spiked 800fmol 552_4ul out of 7.5ul injection	CLA	0.49	0.43	0.03	0.05
6884	77_UCSFslide8_3A3 core_spiked 800fmol 552_4ul out of 7.5ul injection	CLA	0.5	0.42	0.03	0.05
8061	21_UCSFslide9_2E4 core_spiked 800fmol 552_4ul out of 5ul injection	CLA	0.46	0.41	0.03	0.1
8216	85_UCSFslide8_3C4 core_spiked 800fmol 552_4ul out of 7.5ul injection	CLA	0.73	0.16	0.09	0.02
8216	91_UCSFslide8_3C3 core_spiked 800fmol 552_4ul out of 7.5ul injection	CLA	0.7	0.18	0.09	0.03
9295	62_UCSFslide9_3D4 core_spiked 800fmol 552_4ul out of 7.5ul injection	CLA	0.6	0.28	0.09	0.03
7034	60_UCSFslide10_3D2 core_spiked 800fmol 552_4ul out of 7.5ul injection	CLA	0.6	0.34	0.04	0.02
7034	46_UCSFslide10_3D1 core_spiked 800fmol 552_4ul out of 7.5ul injection	CLA	0.42	0.5	0.05	0.03
7880	27_UCSFslide10_3C6 core_spiked 800fmol 552_4ul out of 7.5ul injection	CLA	0.58	0.31	0.1	0.01
8386	87_UCSFslide10_3B6 core_spiked 800fmol 552_4ul out of 7.5ul injection	PRO	0.36	0.58	0.04	0.02
8386	25_UCSFslide10_2B5 core_spiked 800fmol 552_4ul out of 5ul injection	PRO	0.37	0.57	0.04	0.02
7499	40_UCSFslide8_3B3 core_spiked 800fmol 552_4ul out of 7.5ul injection	MES	0.51	0.34	0.11	0.04
8257	50_UCSFslide8_3C5 core_spiked 800fmol 552_4ul out of 7.5ul injection	MES	0.35	0.45	0.17	0.03
8257	13_UCSFslide8_3C6 core_spiked 800fmol 552_4ul out of 7.5ul injection	MES	0.48	0.38	0.12	0.02
8858	42_UCSFslide9_3C2 core_spiked 800fmol 552_4ul out of 7.5ul injection	MES	0.48	0.38	0.12	0.02
8858	09_UCSFslide9_3C1 core_spiked 800fmol 552_4ul out of 7.5ul injection	MES	0.53	0.34	0.11	0.02
11-13797	32_UCSFslide9_3C3 core_spiked 800fmol 552_4ul out of 7.5ul injection	MES	0.71	0.18	0.09	0.02
6969	38_UCSFslide10_2D5 core_spiked 800fmol 552_4ul out of 5ul injection	MES	0.74	0.2	0.02	0.04
7686	75_UCSFslide10_3D3 core_spiked 800fmol 552_4ul out of 7.5ul injection	MES	0.49	0.44	0.03	0.04
7686	66_UCSFslide10_3D4 core_spiked 800fmol 552_4ul out of 7.5ul injection	MES	0.6	0.33	0.04	0.03
8306	23_UCSFslide8_2D1 core_spiked 800fmol 552_4ul out of 5ul injection	PRO	0.45	0.5	0.03	0.02
8306	44_UCSFslide8_3D2 core_spiked 800fmol 552_4ul out of 7.5ul injection	PRO	0.53	0.42	0.03	0.02
8318	48_UCSFslide8_3D3 core_spiked 800fmol 552_4ul out of 7.5ul injection	PRO	0.62	0.32	0.04	0.02
8318	71_UCSFslide8_3D4 core_spiked 800fmol 552_4ul out of 7.5ul injection	PRO	0.76	0.2	0.02	0.02
8345	97_UCSFslide8_3D6 core_spiked 800fmol 552_4ul out of 7.5ul injection	PRO	0.49	0.39	0.1	0.02
8345	68_UCSFslide8_3D5 core_spiked 800fmol 552_4ul out of 7.5ul injection	PRO	0.61	0.29	0.08	0.02
8351	99_UCSFslide9_3B1 core_spiked 800fmol 552_4ul out of 7.5ul injection	PRO	0.53	0.35	0.1	0.02
8351	79_UCSFslide9_3B2 core_spiked 800fmol 552_4ul out of 7.5ul injection	PRO	0.63	0.27	0.08	0.02
8354	64_UCSFslide9_3B4 core_spiked 800fmol 552_4ul out of 7.5ul injection	PRO	0.54	0.38	0.05	0.03
8354	54_UCSFslide9_3B3 core_spiked 800fmol 552_4ul out of 7.5ul injection	PRO	0.76	0.2	0.02	0.02
8624	73_UCSFslide9_3B6 core_spiked 800fmol 552_4ul out of 7.5ul injection	PRO	0.46	0.49	0.03	0.02
9459	93_UCSFslide9_3E5 core_spiked 800fmol 552_4ul out of 7.5ul injection	CLA	0.61	0.29	0.06	0.04
7491	83_UCSFslide10_3C4 core_spiked 800fmol 552_4ul out of 7.5ul injection	PRO	0.64	0.27	0.03	0.06
7491	95_UCSFslide10_3C3 core_spiked 800fmol 552_4ul out of 7.5ul injection	PRO	0.58	0.33	0.03	0.06
7884	19_UCSFslide10_3B1 core_spiked 800fmol 552_4ul out of 7.5ul injection	PRO	0.74	0.2	0.03	0.03
7884	89_UCSFslide10_3B2 core_spiked 800fmol 552_4ul out of 7.5ul injection	PRO	0.65	0.26	0.04	0.05
9418	29_UCSFslide9_3D2 core_spiked 800fmol 552_4ul out of 7.5ul injection	MES	0.77	0.17	0.05	0.01
9259	34_UCSFslide10_3B4 core_spiked 800fmol 552_4ul out of 5ul injection	PRO	0.71	0.23	0.04	0.02
Control 2A	17_UCSFslide10_3C2 core_spiked 800fmol 552_4ul out of 7.5ul injection	Control cortex	0.48	0.46	0.03	0.03
Control 2B	07_UCSFslide10_3A2 core_spiked 800fmol 552_4ul out of 7.5ul injection	Control cortex	0.43	0.51	0.04	0.02
Control 1A	11_UCSFslide9_3A1 core_spiked 800fmol 552_4ul out of 7.5ul injection	Control white matter	0.49	0.45	0.03	0.03
Control 1B	15_UCSFslide8_2E5 core_spiked 800fmol 552_4ul out of 5ul injection	Control white matter	0.5	0.42	0.03	0.05
