# Supplementary material for: In-Depth Matrisome and Glycoproteomic Analysis of Human Brain Glioblastoma Versus Control Tissue
Source: Mol Cell Proteomics. 2022 Feb 23;21(4):100216. doi: 10.1016/j.mcpro.2022.100216 (PMC8957055; doi:10.1016/j.mcpro.2022.100216)
Supplement: Supplemental File S3 [file mmc3.xlsx]

## Sheet: proteins
Protein Group	Protein ID	Accession	-10lgP	Coverage (%)	Coverage (%) Sample 1	Coverage (%) Sample 2	Coverage (%) Sample 3	Coverage (%) Sample 4	Coverage (%) Sample 5	Coverage (%) Sample 6	Coverage (%) Sample 7	Coverage (%) Sample 8	Coverage (%) Sample 9	Coverage (%) Sample 10	Coverage (%) Sample 11	Coverage (%) Sample 12	Coverage (%) Sample 13	Coverage (%) Sample 14	Coverage (%) Sample 15	Coverage (%) Sample 16	Coverage (%) Sample 17	Coverage (%) Sample 18	Coverage (%) Sample 19	Coverage (%) Sample 20	Coverage (%) Sample 21	Coverage (%) Sample 22	Coverage (%) Sample 23	Coverage (%) Sample 24	Coverage (%) Sample 25	Coverage (%) Sample 26	Coverage (%) Sample 27	Coverage (%) Sample 28	Coverage (%) Sample 29	Coverage (%) Sample 30	Coverage (%) Sample 31	Coverage (%) Sample 32	Coverage (%) Sample 33	Coverage (%) Sample 34	Coverage (%) Sample 35	Coverage (%) Sample 36	Coverage (%) Sample 37	Coverage (%) Sample 38	Coverage (%) Sample 39	Coverage (%) Sample 40	Coverage (%) Sample 41	Coverage (%) Sample 42	Coverage (%) Sample 43	Area Sample 1	Area Sample 2
14	2	P02452|CO1A1_HUMAN	460.97	63	35	50	60	41	30	53	39	46	46	31	34	46	50	61	31	48	56	51	55	38	27	36	53	49	37	41	31	35	46	48	48	31	26	28	35	36	35	40	44	54	47	46	47	149880000	1391800000
13	30	Q15149|PLEC_HUMAN	438.31	53	41	39	29	37	23	22	35	34	31	22	21	23	26	26	46	32	28	29	27	40	35	32	33	29	24	31	32	33	46	23	37	28	31	39	46	26	31	37	36	26	28	41	38	1186000000	1454000000
16	7	Q01082|SPTB2_HUMAN	432.63	58	49	44	38	50	47	31	50	47	47	49	49	40	38	39	45	42	42	50	36	50	50	31	41	47	41	38	45	43	42	42	47	45	46	48	39	41	40	43	47	37	31	49	45	573510000	730490000
1	16	P14136|GFAP_HUMAN	432.21	95	90	79	75	75	65	92	87	88	69	67	65	64	64	72	83	84	73	81	91	81	88	81	89	75	78	76	76	67	79	72	84	78	90	89	87	76	74	77	87	78	88	84	84	58808000000	49036000000
29	1	P08123|CO1A2_HUMAN	428.5	67	36	47	66	21	28	56	31	42	45	32	29	44	52	67	25	50	57	49	55	34	24	31	53	47	35	42	28	32	44	47	43	24	25	31	31	28	27	41	42	59	48	43	46	88425000	842080000
41	31	Q14315|FLNC_HUMAN	409.6	54	4	28	9	6	2	39	35	2	1	0	0	10	24	10	50	23	15	3	41	6	34	7	46	3	18	21	4	26	44	11	1	10	33	4	46	19	28	30	24	15	43	30	21	4789400	218520000
28	3	P02461|CO3A1_HUMAN	409.23	57	33	49	57	14	18	50	20	21	26	16	21	40	46	56	22	43	50	49	52	19	14	32	48	46	22	38	7	30	41	44	29	13	12	28	22	29	31	40	41	48	45	43	47	81583000	859260000
18	48	Q13813|SPTN1_HUMAN	403.8	60	52	47	38	51	48	33	48	49	46	48	50	39	34	43	45	43	40	49	36	49	49	29	39	46	42	38	41	46	44	40	48	44	46	47	38	40	45	45	46	39	36	50	44	791130000	1021500000
8	9	P68371|TBB4B_HUMAN	399.59	71	64	61	61	61	66	61	61	61	61	66	64	54	64	60	62	60	64	61	61	64	61	61	62	61	62	57	60	62	61	62	61	61	58	61	61	64	62	61	61	61	61	61	64	19131000	12393000
25	11	P21333|FLNA_HUMAN	398.28	48	27	41	37	37	16	37	29	19	4	13	3	40	41	36	42	38	40	30	38	29	26	38	38	35	33	33	20	28	40	39	21	28	20	20	46	36	29	33	40	38	35	41	40	97076000	743370000
15	510	P69905|HBA_HUMAN	397.04	90	62	62	68	82	62	54	62	77	70	62	62	63	62	65	62	54	67	70	49	62	62	78	62	75	62	69	62	62	62	68	62	90	56	62	56	62	54	54	62	70	62	62	74	354710000	869670000
12	33	P04350|TBB4A_HUMAN	396.25	70	62	54	57	62	67	61	62	62	63	67	65	54	59	56	61	55	60	60	60	65	62	55	61	57	62	58	61	62	62	62	62	62	62	62	62	65	63	62	57	55	61	54	65	47673000
7	8	Q9BVA1|TBB2B_HUMAN	394.25	73	64	61	61	61	66	61	61	62	61	66	65	57	64	64	61	60	64	62	61	64	61	61	62	61	61	57	60	61	61	61	61	62	61	61	61	64	62	61	61	61	61	61	64	27972000	29135000
6	6	Q13885|TBB2A_HUMAN	394.25	73	64	61	61	61	66	61	61	62	61	66	65	57	64	64	61	60	64	62	61	64	61	61	62	61	61	57	60	61	61	61	61	62	61	61	61	64	62	61	61	61	61	61	64	15516000	5348900
33	32	P46821|MAP1B_HUMAN	392.66	54	29	30	27	31	30	41	29	20	28	27	30	28	32	27	34	25	34	28	42	39	31	26	41	31	19	37	22	29	34	25	20	29	29	27	30	18	30	28	23	32	37	25	44	213030000	213510000
9	10	P07437|TBB5_HUMAN	390.87	69	61	59	61	61	66	60	61	61	61	66	64	57	64	64	61	62	64	61	61	64	61	61	63	61	61	56	59	61	60	61	61	61	61	61	61	64	62	61	61	61	61	61	64	257190000	329380000
56	52	Q09666|AHNK_HUMAN	389.51	43	7	30	3	9	2	4	11	10	3	2	1	4	6	4	13	27	3	7	4	4	13	8	4	6	3	5	2	2	24	5	11	15	11	5	10	3	2	4	32	2	3	34	9	211340000	1276900000
31	5	P48681|NEST_HUMAN	385.11	66	40	49	55	30	25	41	42	39	0	22	0	62	58	52	44	45	50	25	46	45	43	50	46	25	51	42	31	34	45	58	41	37	40	38	34	49	30	36	45	49	42	48	47	212010000	864500000
52	13	P24821|TENA_HUMAN	374.69	41	27	19	16	28	6	19	24	34	13	4	0	24	23	17	29	16	19	21	22	19	24	20	20	19	23	12	15	25	25	24	28	21	23	23	31	22	31	25	18	17	21	18	16	317490000	202360000
3	15	P08670|VIME_HUMAN	372.49	92	77	91	84	72	71	85	78	76	65	71	62	74	77	73	78	90	76	68	85	72	78	83	82	65	81	75	70	68	76	78	76	79	79	77	80	79	71	71	87	76	80	86	84	3960400000	25316000000
65	37	P02751|FINC_HUMAN	370.95	38	12	11	25	23	1	21	0	2	3	1	0	16	28	25	9	8	29	16	16	2	0	26	19	27	21	19	1	29	7	17	5	7	0	5	7	20	33	30	5	26	18	11	24	38994000	50397000
4	282	P12277|KCRB_HUMAN	370.39	64	60	60	60	59	60	59	60	61	60	60	61	56	60	60	60	60	60	64	60	60	60	60	60	61	60	52	54	56	59	57	60	59	60	60	60	60	60	60	60	59	57	60	56	1010500000	1008100000
35	61	Q14204|DYHC1_HUMAN	369.24	37	18	23	18	20	21	9	14	14	22	22	18	21	21	20	21	17	20	18	12	27	14	15	14	16	22	10	18	23	22	23	15	9	11	16	16	22	17	18	17	20	10	23	17	113780000	298950000
5	39	P04406|G3P_HUMAN	368.54	80	66	61	70	64	64	63	59	61	55	61	58	64	56	66	76	64	64	66	64	65	58	70	61	73	61	61	56	66	61	63	56	67	59	64	74	63	76	66	65	66	64	60	76	1649000000	2724200000
106	14	P02671|FIBA_HUMAN	367.78	47	12	8	30	44	11	20	22	33	22	10	8	17	25	38	11	12	44	24	30	8	2	41	33	39	24	23	3	18	23	39	32	13	2	14	10	20	23	25	4	45	24	6	34	17695000	10038000
2	20	P63261|ACTG_HUMAN	366.19	77	65	63	65	63	58	60	62	65	58	60	62	63	65	65	62	60	65	60	67	69	59	62	64	63	63	60	59	59	62	63	59	60	63	60	62	66	67	66	62	64	61	64	66	2316400000	3882600000
2	19	P60709|ACTB_HUMAN	366.19	77	65	63	65	63	58	60	62	65	58	60	62	63	65	65	62	60	65	60	67	69	59	62	64	63	63	60	59	59	62	63	59	60	63	60	62	66	67	66	62	64	61	64	66	2316400000	3882600000
81	18	P11137|MTAP2_HUMAN	360	57	21	13	14	10	50	23	27	28	17	48	49	35	22	15	7	6	9	11	25	21	22	7	26	7	15	14	12	35	7	34	30	30	16	29	4	16	33	30	7	6	24	10	22	49405000	28613000
34	17	P06733|ENOA_HUMAN	358.61	67	55	50	50	44	44	55	52	56	44	44	48	52	47	39	58	44	44	59	53	53	53	56	54	54	48	44	42	45	44	56	49	51	54	54	56	50	59	56	50	42	54	52	54	576270000	517940000
71	38	Q9Y490|TLN1_HUMAN	349.3	40	18	24	25	21	2	22	20	13	4	3	0	13	20	24	23	19	26	15	26	16	19	30	27	20	17	15	5	17	19	18	13	9	15	10	20	16	19	20	24	25	25	26	27	29785000	89305000
21	4	Q16555|DPYL2_HUMAN	348.27	68	55	57	55	57	60	58	58	56	62	56	60	52	52	56	59	56	54	55	57	58	57	56	57	54	52	52	56	56	55	52	54	55	53	55	56	52	56	56	57	56	58	57	56	652440000	1601800000
116	35	P00533|EGFR_HUMAN	347.42	41	3	32	5	6	0	2	1	5	0	0	0	37	21	4	1	31	3	23	8	0	2	19	11	20	26	13	0	24	1	39	3	30	2	1	0	27	28	30	33	4	5	31	3	4457700	798350000
126	108	P78559|MAP1A_HUMAN	346.73	40	13	4	6	13	34	5	9	12	28	33	35	3	2	8	11	4	8	7	7	27	6	3	8	5	5	6	12	15	7	3	7	14	3	11	6	5	16	12	2	9	4	3	11	27891000	6598700
49	54	P35579|MYH9_HUMAN	344.94	47	24	27	34	32	20	23	26	13	11	15	10	36	36	36	24	20	33	29	29	23	27	36	29	32	33	36	11	33	31	39	13	26	19	21	17	35	29	34	15	33	31	28	37	44913000	98838000
17	26	Q13509|TBB3_HUMAN	340.73	70	62	60	59	62	67	62	62	58	62	66	65	60	60	61	62	56	61	52	62	65	60	55	62	55	58	58	58	62	58	58	62	62	57	62	60	61	60	62	56	60	62	53	65	32204000	46848000
149	68	P12111|CO6A3_HUMAN	340.04	35	1	10	33	0	0	22	1	1	1	0	0	1	22	30	0	7	24	10	26	3	0	3	14	12	0	9	1	3	7	5	1	0	0	3	0	0	1	7	3	21	14	7	14	2113000	25390000
118	28	P17600|SYN1_HUMAN	337.82	71	27	0	0	22	69	0	65	38	60	69	69	2	0	0	0	0	0	8	0	40	57	0	7	2	53	2	22	64	1	5	40	52	51	47	0	42	69	56	12	0	7	15	15	38570000
30	774	P68871|HBB_HUMAN	336.45	94	68	75	75	86	75	68	68	82	84	68	75	77	76	75	70	68	77	79	61	68	68	88	68	92	68	78	75	68	75	84	75	91	68	68	68	75	80	68	68	80	68	68	78	271240000	544540000
22	41	P02768|ALBU_HUMAN	335.36	56	41	29	42	41	33	37	34	41	37	32	33	39	39	42	40	31	42	39	38	39	30	39	41	40	39	36	35	38	38	38	36	41	33	37	42	43	41	47	21	47	41	33	40	1778000000	1025700000
135	90	Q01484|ANK2_HUMAN	330.98	29	9	7	5	7	19	4	15	7	12	19	22	5	3	5	8	4	3	7	7	8	14	2	8	5	5	4	4	13	5	4	8	8	12	8	6	3	12	6	8	2	4	10	6	34217000	39017000
26	59	P68366|TBA4A_HUMAN	327.23	65	59	50	57	59	60	60	59	58	59	60	63	55	52	57	60	54	57	54	64	60	62	49	60	54	56	43	45	58	55	55	62	62	62	59	59	54	60	60	49	60	58	53	59	43360000
64	89	Q00610|CLH1_HUMAN	326.64	45	24	23	28	20	31	25	27	25	23	33	41	21	18	24	19	21	27	26	25	28	25	26	26	26	21	19	16	26	18	16	21	19	18	20	13	23	30	24	17	21	23	22	30	47341000	63091000
67	24	P12814|ACTN1_HUMAN	324.76	60	29	49	45	39	39	27	37	10	12	41	39	42	52	40	49	40	42	25	38	36	36	43	38	30	44	39	19	40	43	42	10	30	26	32	42	45	40	38	42	42	37	38	41	19779000	182130000
199	46	P35527|K1C9_HUMAN	323.48	70	36	32	4	3	50	48	36	7	38	48	50	64	52	24	24	35	27	29	9	42	39	12	37	22	32	31	18	23	22	56	27	40	37	45	25	33	43	0	34	39	46	35	50	23423000	11275000
37	25	Q14195|DPYL3_HUMAN	322.58	63	61	55	54	59	55	52	55	61	52	55	44	49	55	52	54	59	50	55	52	56	52	59	55	52	56	53	52	52	54	48	55	55	54	55	61	54	52	53	52	51	55	52	61	586750000	733530000
57	36	P06396|GELS_HUMAN	318.27	50	37	23	30	40	31	40	40	23	34	26	21	30	29	30	38	27	30	29	36	44	33	33	35	31	39	35	32	33	35	30	27	31	33	34	37	34	30	31	26	30	34	32	33	365480000	185270000
44	29	P14618|KPYM_HUMAN	317.29	56	41	45	46	43	46	46	45	45	46	43	46	38	41	43	50	45	45	49	44	44	48	45	47	47	44	42	42	42	44	40	43	45	42	41	46	39	48	42	42	42	46	43	45	459400000	678190000
108	72	P07197|NFM_HUMAN	315.39	52	39	1	1	43	43	1	29	4	46	42	45	5	1	1	31	2	1	10	1	48	26	1	1	12	30	20	37	28	35	2	4	26	21	42	17	31	27	11	1	1	1	1	32	241150000
225	70	Q92752|TENR_HUMAN	315.15	37	30	0	0	23	19	1	5	33	21	21	23	6	0	0	1	0	0	8	2	12	5	0	3	7	1	5	7	6	0	6	30	11	4	25	1	1	11	4	1	0	2	3	7	254380000
99	56	P01024|CO3_HUMAN	311.86	40	15	10	28	32	4	11	6	25	17	5	3	16	18	28	20	9	29	13	14	21	6	24	18	13	21	14	18	17	21	19	21	19	6	13	17	19	14	15	1	29	18	3	21	34621000	16696000
128	12	Q9NQC3|RTN4_HUMAN	311.57	39	23	17	11	24	26	15	18	15	27	24	25	15	12	11	13	14	11	22	13	24	10	11	18	20	16	15	14	20	13	12	23	19	14	20	9	18	18	21	16	11	13	16	23	51108000	313840000
86	27	P27816|MAP4_HUMAN	311.44	48	29	39	29	31	14	31	15	32	13	12	9	30	33	28	37	39	27	21	39	28	18	22	35	20	26	23	17	29	34	24	33	13	15	27	31	24	29	30	40	25	31	44	34	140820000	641150000
60	50	O43707|ACTN4_HUMAN	309.99	57	32	50	49	37	33	33	31	25	28	32	25	49	52	50	41	45	46	43	42	39	27	45	48	45	52	38	26	44	41	51	23	35	24	24	37	48	41	32	47	45	43	40	43	23433000	193510000
102	53	P35580|MYH10_HUMAN	308.7	40	22	22	18	15	19	12	15	13	10	18	14	24	22	19	22	17	16	32	19	26	19	12	24	29	16	17	12	26	24	25	16	12	8	18	19	15	21	22	14	21	18	21	20	19194000	73267000
48	206	Q9NY65|TBA8_HUMAN	308.63	61	33	34	32	37	51	33	32	41	44	45	54	29	32	32	34	34	32	32	32	43	39	36	34	30	30	23	29	39	30	30	32	36	34	37	32	29	34	36	32	32	30	31	32
51	663	P29966|MARCS_HUMAN	306.7	70	69	66	66	66	66	50	69	69	64	66	50	66	69	66	66	66	66	69	50	69	69	64	52	69	66	66	66	66	66	66	70	66	69	69	64	66	66	64	66	66	50	69	66	794380000	791930000
38	40	P09972|ALDOC_HUMAN	306.21	76	69	47	69	73	68	66	60	62	64	71	65	71	54	62	67	54	67	73	66	71	60	55	68	71	50	62	69	71	42	58	68	49	66	71	60	42	76	73	46	54	67	52	60	446490000	214510000
159	102	P02679|FIBG_HUMAN	306.03	59	18	8	36	53	18	24	28	28	43	19	13	23	35	43	9	4	55	37	27	10	0	52	40	50	28	38	15	25	27	31	30	31	0	17	10	27	14	30	0	59	35	4	51	17347000	1336400
20	106	Q9BUF5|TBB6_HUMAN	305.58	59	47	46	54	44	52	52	44	46	47	52	50	42	54	50	54	45	54	43	52	53	49	54	49	50	46	44	46	45	54	47	53	50	44	51	54	46	46	47	46	54	49	44	52	279550	13854000
24	132	P68032|ACTC_HUMAN	304.3	69	50	46	62	49	49	49	51	45	44	43	47	50	52	64	43	53	58	55	51	52	47	49	46	51	49	53	45	45	48	54	45	50	52	47	41	49	51	46	40	55	51	50	55
178	65	Q86VP6|CAND1_HUMAN	302.74	35	10	10	32	8	10	12	11	11	5	10	10	8	8	31	14	12	31	17	13	9	14	8	13	16	9	5	7	9	9	7	8	10	11	7	9	12	11	12	12	28	12	13	12	15887000	39068000
39	49	P07900|HS90A_HUMAN	302.7	55	44	40	42	43	43	33	37	35	42	42	42	46	42	46	42	36	44	45	34	40	42	45	36	41	41	39	32	42	40	44	39	39	33	44	43	43	42	40	41	38	39	43	42	194540000	525820000
271	125	Q9UPN3|MACF1_HUMAN	302.51	14	1	1	3	2	1	1	2	0	0	0	1	7	6	3	3	2	4	7	1	1	2	2	2	9	5	1	0	2	2	7	1	1	1	1	1	3	1	1	2	4	1	2	2	617310	5598900
27	133	P62736|ACTA_HUMAN	299.88	69	47	44	62	46	46	46	48	42	41	40	44	47	49	64	40	50	55	52	48	49	44	46	43	48	46	50	42	42	45	51	42	47	49	44	38	46	48	43	37	52	48	47	52
246	78	O15061|SYNEM_HUMAN	299.45	45	8	38	15	0	0	0	4	27	0	0	0	7	11	14	21	33	20	2	0	11	4	9	0	3	15	10	4	0	22	4	22	8	3	3	19	15	0	0	35	18	0	36	19	6413900	288250000
115	81	P02675|FIBB_HUMAN	299.45	54	13	10	39	43	15	21	30	31	36	15	13	27	43	40	13	12	52	42	29	16	0	48	40	49	29	39	12	24	27	29	29	36	0	31	19	24	25	25	5	45	41	4	48	19121000	8397600
59	62	P22314|UBA1_HUMAN	297.38	45	31	34	36	26	30	33	26	28	29	30	33	37	32	30	32	31	28	38	36	29	31	35	37	39	30	25	25	28	28	37	27	21	23	26	26	29	32	29	29	27	29	33	32	110950000	237480000
46	99	P04075|ALDOA_HUMAN	296.26	74	70	56	58	70	70	66	64	68	67	70	68	70	70	63	66	64	55	68	63	68	64	63	71	66	63	65	68	70	52	60	63	63	63	66	70	63	72	65	58	55	70	55	64	359180000	507380000
45	34	P08238|HS90B_HUMAN	296.21	50	42	41	43	45	37	40	39	39	40	39	41	44	43	45	40	42	43	43	41	42	39	44	41	41	42	35	31	40	43	43	41	36	29	42	39	42	41	40	40	43	42	43	43	101760000	219960000
268	67	P0C0L5|CO4B_HUMAN	294.86	30	14	5	15	19	1	5	11	14	12	1	0	8	17	17	18	4	22	7	7	16	11	8	9	8	8	9	6	6	18	9	15	12	8	8	16	8	10	6	0	18	8	3	13	671000
83	71	P08758|ANXA5_HUMAN	294.53	78	55	71	65	58	50	50	56	45	36	43	37	71	71	63	73	64	66	40	62	53	52	48	51	37	71	59	31	49	60	71	48	52	64	51	69	68	58	42	68	56	55	71	70	221930000	723420000
73	104	P00367|DHE3_HUMAN	292.56	54	43	33	29	34	40	21	37	50	37	38	41	31	33	34	40	27	27	39	21	49	42	24	28	41	33	31	44	40	37	28	52	36	34	43	29	36	34	44	27	31	23	33	38	203490000	43190000
253	200	P78527|PRKDC_HUMAN	292.24	19	3	9	6	2	0	3	2	2	0	0	0	11	5	7	0	5	5	7	5	2	4	6	7	7	7	3	1	5	0	12	1	1	2	1	0	7	5	6	4	3	3	6	5	3950500	52713000
215	91	P46940|IQGA1_HUMAN	292.08	36	4	19	18	9	2	9	14	2	2	1	0	18	24	19	19	18	21	18	11	9	13	22	14	13	20	17	3	14	20	15	0	4	8	4	15	14	6	12	21	20	10	18	18	4785100	60815000
269	69	P0C0L4|CO4A_HUMAN	291.46	28	12	5	14	18	1	5	11	14	12	1	0	8	18	16	18	4	19	7	7	15	11	8	9	8	8	9	6	6	17	9	13	12	8	8	16	8	8	6	0	16	8	3	14
143	114	P04264|K2C1_HUMAN	290.91	55	28	12	17	21	39	24	23	20	31	40	43	48	39	17	19	23	18	17	25	26	28	15	26	20	31	27	23	18	21	40	19	24	22	29	22	25	25	9	30	25	33	24	35	45864000	14176000
82	42	P08133|ANXA6_HUMAN	289.62	60	46	41	51	33	36	38	42	46	34	40	40	50	41	50	39	35	45	54	39	45	46	36	40	49	32	38	34	42	33	50	45	36	43	37	22	35	38	45	42	50	37	49	46	132670000	143950000
192	156	Q05193|DYN1_HUMAN	289.37	59	19	4	6	19	46	3	37	6	46	49	54	7	6	5	5	4	5	3	4	32	31	4	4	3	25	8	22	38	9	7	12	34	21	29	4	17	41	27	4	6	3	4	17	8352600	0
97	58	P08572|CO4A2_HUMAN	288.43	37	8	27	24	15	13	15	10	23	9	9	8	27	26	26	5	22	27	23	17	7	8	19	18	26	16	20	6	21	14	27	20	2	6	10	4	17	30	28	27	24	16	31	29	13917000	314800000
204	96	P01023|A2MG_HUMAN	288.15	34	11	1	25	14	2	6	3	14	15	1	4	12	10	25	21	1	30	7	9	9	2	14	21	9	20	8	5	16	16	14	13	14	1	12	18	23	17	20	0	28	15	1	19	14046000	213150
66	232	P09104|ENOG_HUMAN	287.58	58	46	27	28	41	50	49	45	48	50	50	56	37	37	24	48	26	25	43	45	46	43	26	44	43	37	35	47	46	38	34	41	39	47	44	52	32	55	34	27	24	40	34	41	51820000	20023000
63	64	P50993|AT1A2_HUMAN	287.46	41	31	14	35	39	35	11	33	34	30	32	34	27	21	35	28	9	33	41	7	28	35	14	8	39	26	17	21	24	28	26	31	30	30	31	23	22	27	24	17	29	7	20	20	74825000	1369800
43	45	P11142|HSP7C_HUMAN	287.16	55	46	48	47	42	37	45	50	40	38	46	50	47	43	45	43	46	43	52	46	42	43	46	47	49	41	35	35	45	39	48	42	42	45	45	39	45	47	44	48	44	43	43	49	242660000	421110000
72	43	P43490|NAMPT_HUMAN	286.12	62	37	58	53	31	36	55	47	10	0	34	5	35	54	53	50	52	54	21	58	32	51	55	58	24	35	37	14	21	43	33	15	43	54	32	47	29	17	28	53	57	55	55	54	21204000	666220000
355	63	Q9P2E9|RRBP1_HUMAN	285.65	32	1	8	18	10	0	7	2	0	0	0	0	19	13	24	5	7	18	28	9	1	3	18	11	27	19	10	0	13	8	23	0	4	1	0	2	17	8	11	2	15	10	2	10	0	10525000
85	1066	P30086|PEBP1_HUMAN	284.81	67	66	66	65	66	66	66	66	66	67	66	66	66	66	65	65	66	65	66	64	66	66	65	66	66	66	66	66	66	66	66	66	66	66	66	66	66	66	66	66	65	66	65	66	456200000	442070000
313	154	P11217|PYGM_HUMAN	284.15	49	6	7	7	14	16	7	19	7	11	12	17	7	4	4	6	7	8	45	9	5	15	6	8	45	6	2	3	5	6	4	6	6	15	6	6	6	5	5	6	5	7	9	5
61	653	P02042|HBD_HUMAN	283.87	88	60	60	60	78	47	41	54	73	73	47	60	60	60	62	54	54	68	69	25	47	32	78	45	76	54	65	65	60	60	60	54	88	41	41	41	41	59	41	54	65	47	41	61	4767200	10443000
190	120	Q12860|CNTN1_HUMAN	283.79	40	27	0	0	19	30	9	30	31	31	32	37	6	0	0	14	1	0	31	10	24	32	0	14	29	13	6	21	20	14	7	32	21	25	24	10	12	23	14	2	0	9	1	14	95402000
68	44	P10809|CH60_HUMAN	283.45	60	38	54	37	36	36	42	41	50	39	36	38	36	34	38	35	46	39	42	44	39	39	35	50	51	40	36	33	34	40	41	48	38	38	38	40	40	45	34	39	41	45	55	45	167920000	389430000
76	47	P06576|ATPB_HUMAN	283.26	69	51	41	50	34	46	45	42	62	40	51	65	38	33	44	40	38	45	50	39	53	44	34	44	57	43	37	40	42	33	36	59	50	39	40	36	35	58	50	48	41	41	44	53	160640000	252950000
70	97	P05023|AT1A1_HUMAN	282.97	40	29	30	27	29	34	18	30	20	30	35	35	25	27	25	24	27	22	30	19	29	28	23	20	25	30	26	23	26	24	22	21	28	27	31	21	29	32	31	26	23	18	26	31	50785000	145520000
144	55	P27338|AOFB_HUMAN	281.56	58	31	49	31	35	29	42	37	5	21	31	25	10	29	33	50	47	34	38	44	29	33	40	48	39	33	36	20	32	46	18	4	40	32	28	46	31	37	31	49	35	43	50	50	36915000	361480000
133	545	P16152|CBR1_HUMAN	280.94	60	38	56	53	53	53	59	52	10	56	56	48	50	52	53	49	56	45	53	59	47	56	43	60	49	47	49	49	51	45	47	10	46	51	41	43	49	45	47	56	43	59	59	53	20589000	191040000
95	86	Q99798|ACON_HUMAN	279.09	47	37	23	29	36	40	39	34	41	33	38	42	31	22	26	40	17	28	36	43	42	35	24	42	32	28	29	37	36	33	31	40	31	28	30	31	29	38	40	25	26	42	31	43	80615000	63431000
90	66	P13637|AT1A3_HUMAN	278.98	39	27	15	18	29	36	10	28	22	31	32	38	18	16	17	14	10	18	33	10	29	25	12	8	26	28	14	24	29	16	13	24	32	18	29	11	22	32	30	11	14	8	12	17	46886000
356	98	P55268|LAMB2_HUMAN	278.63	28	5	22	11	2	0	4	2	6	0	2	1	14	11	12	1	19	14	12	4	2	5	6	3	13	7	5	1	14	4	13	6	0	2	0	1	5	12	12	20	11	2	22	10	1216400	104470000
182	814	P80723|BASP1_HUMAN	278.55	74	67	26	32	67	67	56	67	67	67	74	67	27	42	6	63	29	33	51	63	67	63	51	63	36	67	42	58	63	63	41	67	67	63	67	47	67	67	67	51	6	63	51	63	148620000	2911500
569	149	Q96JE9|MAP6_HUMAN	278.55	59	12	0	0	4	37	0	23	5	35	41	41	0	0	0	0	0	0	0	0	11	22	0	1	0	8	0	6	41	0	0	6	27	13	15	1	1	33	15	5	0	1	0	1	5118600
153	93	Q14697|GANAB_HUMAN	278.3	50	18	22	26	17	11	22	20	16	8	15	11	31	24	17	33	31	22	26	34	18	17	35	27	34	28	18	12	28	30	33	11	9	12	15	20	32	30	27	19	22	26	26	28	38021000	146920000
370	57	P05997|CO5A2_HUMAN	277.93	40	4	6	34	0	0	25	0	7	1	0	0	16	21	29	0	6	22	14	25	0	0	6	19	14	1	7	0	3	4	11	6	0	0	2	3	4	4	7	5	15	9	5	9	901590	4925400
62	83	P27824|CALX_HUMAN	277.58	45	31	32	41	33	31	30	31	29	25	28	25	35	36	31	35	29	31	29	30	36	28	32	30	30	34	34	29	34	30	33	29	31	27	27	31	34	33	34	30	31	30	30	31	167850000	446530000
32	489	P02511|CRYAB_HUMAN	277.46	82	74	69	54	71	61	61	56	65	70	66	56	61	61	50	65	66	50	65	50	78	56	65	50	61	56	61	70	66	61	61	65	57	56	70	61	56	67	74	73	50	50	73	66	1845600000	2645600000
419	111	Q92777|SYN2_HUMAN	276.2	57	11	0	0	1	43	0	32	16	28	49	50	0	0	0	0	0	0	0	0	13	26	0	0	0	20	0	3	49	0	0	17	38	17	20	0	18	35	33	0	0	0	0	0	1127900
92	73	P01009|A1AT_HUMAN	275.36	70	43	29	57	48	16	22	26	51	50	23	34	56	57	59	57	12	65	45	47	53	26	58	55	40	58	40	28	59	45	59	52	43	28	44	56	55	60	61	13	59	52	14	58	91854000	30413000
69	249	P68104|EF1A1_HUMAN	274.96	50	32	39	44	34	26	30	34	29	24	23	27	34	37	47	37	32	37	33	29	32	32	41	32	28	33	31	28	32	29	32	24	34	28	27	37	36	39	34	33	36	29	38	35	144390000	347080000
142	168	P07196|NFL_HUMAN	274.47	65	52	2	2	57	57	4	34	15	64	57	61	2	2	2	33	2	2	20	2	51	40	8	4	16	34	29	48	40	36	6	14	34	26	47	26	36	42	25	8	2	7	8	39	359520000
338	94	Q9UQB3|CTND2_HUMAN	274.44	45	14	27	3	8	7	1	30	31	4	10	15	4	3	4	9	16	2	15	7	9	26	3	4	8	1	5	6	7	10	7	27	13	25	12	6	1	5	5	28	2	6	34	11	11995000	70822000
91	87	P14625|ENPL_HUMAN	274.08	42	31	35	35	30	28	34	26	26	15	25	19	36	31	34	32	31	34	34	33	31	26	39	36	36	38	33	21	34	32	37	27	27	24	25	28	39	36	32	20	33	33	32	34	62331000	231850000
285	213	Q07954|LRP1_HUMAN	273.45	14	1	4	7	3	1	2	1	1	0	0	0	11	5	7	1	3	7	6	3	1	1	3	4	5	7	3	1	5	2	11	1	1	1	1	0	8	2	4	2	7	2	4	3	1447300	21510000
54	128	P00558|PGK1_HUMAN	273.21	71	45	45	43	43	45	55	45	45	41	43	43	43	51	43	57	42	45	60	58	45	42	51	58	51	45	43	43	45	42	45	43	41	43	45	47	45	49	46	45	51	48	43	45	191810000	266690000
170	60	P40939|ECHA_HUMAN	273.11	45	24	24	22	26	20	31	18	35	16	14	15	26	18	23	23	22	23	25	26	29	19	17	36	28	23	22	20	18	23	22	26	20	15	18	25	21	19	22	22	25	31	26	23	33420000	69946000
113	146	P06744|G6PI_HUMAN	272.86	45	32	33	33	29	36	35	32	30	34	36	36	32	36	36	30	26	29	41	38	36	32	32	38	41	35	34	32	37	21	31	31	30	23	28	22	36	43	34	35	34	33	33	35	58957000	140470000
307	148	P49327|FAS_HUMAN	272.77	27	4	12	13	10	6	2	2	6	8	6	12	13	7	10	5	9	11	8	4	5	2	5	6	12	5	2	2	12	6	12	4	1	1	5	3	4	14	10	7	6	2	5	10	2783700	22160000
74	223	P04083|ANXA1_HUMAN	272.59	59	40	58	51	45	49	53	51	5	2	39	14	51	51	51	54	57	55	42	55	49	51	49	51	49	51	51	42	39	51	51	9	44	51	44	55	51	37	49	55	51	51	57	55	59870000	1691900000
237	166	P98160|PGBM_HUMAN	272.46	16	2	8	7	2	1	4	1	6	0	1	1	6	7	9	1	5	8	4	4	0	1	4	2	6	3	3	0	7	3	6	6	0	0	1	1	2	7	7	7	7	3	6	6	6726800	73018000
103	74	Q14194|DPYL1_HUMAN	272.34	54	31	39	35	35	45	29	37	39	38	42	43	34	18	28	31	38	29	38	38	43	42	19	34	33	33	28	32	35	31	32	41	33	32	37	31	30	45	38	37	19	29	43	34	29344000	59976000
117	436	P04792|HSPB1_HUMAN	272.13	84	77	80	72	80	53	75	75	69	53	53	49	67	48	72	72	75	72	75	75	72	75	75	70	75	62	67	48	43	63	62	58	75	67	55	77	67	73	60	80	63	64	84	64	85614000	650300000
335	121	Q02952|AKA12_HUMAN	271.68	34	4	11	2	3	10	4	6	2	12	12	8	2	15	2	22	8	10	0	5	12	7	10	3	0	7	3	1	20	16	1	5	8	3	6	18	8	20	16	19	8	4	16	7	4797000	28803000
58	77	P11021|BIP_HUMAN	270.37	49	32	38	41	33	34	39	30	31	24	32	28	42	42	44	36	39	42	42	38	33	38	41	40	40	38	36	30	41	35	43	33	26	29	32	34	41	37	36	37	41	39	37	39	66475000	236510000
871	219	Q9UPA5|BSN_HUMAN	270.36	20	0	0	0	0	12	0	2	0	1	16	15	0	0	0	0	0	0	0	0	0	1	0	0	0	0	0	0	3	0	0	0	1	0	0	0	0	2	0	0	0	0	0	0
241	305	P14866|HNRPL_HUMAN	270.05	42	23	35	28	26	16	16	25	26	7	17	12	32	29	21	22	25	29	25	16	28	16	25	19	17	37	25	16	29	33	39	25	18	24	22	22	38	38	30	25	26	19	23	29	32207000	88847000
75	216	P26038|MOES_HUMAN	269.92	47	28	39	34	35	14	30	35	10	12	12	11	42	37	37	39	38	38	37	40	22	36	37	40	34	38	34	16	32	37	41	8	38	36	19	37	34	27	39	40	35	39	39	40	83300000	508050000
96	129	Q96KP4|CNDP2_HUMAN	269.3	57	44	42	40	37	37	41	44	42	39	31	32	41	44	38	45	33	39	39	44	44	41	31	41	39	41	37	43	41	43	44	39	31	50	43	49	41	39	36	41	38	44	48	44	151330000	162730000
138	110	P52272|HNRPM_HUMAN	268.8	51	36	44	44	32	21	30	33	36	15	20	12	47	36	42	27	36	40	39	23	33	34	39	36	40	46	34	22	39	33	45	32	31	31	38	26	43	40	39	35	38	35	39	36	68376000	217240000
346	126	Q9Y6R1|S4A4_HUMAN	268.43	25	18	11	19	6	8	1	8	17	2	6	7	5	5	18	4	10	17	24	1	12	11	4	0	22	3	5	8	9	3	10	19	5	11	17	0	0	11	8	13	14	0	14	12	39658000	40397000
219	82	O75891|AL1L1_HUMAN	268.3	45	12	38	34	25	9	1	24	0	3	4	5	16	8	36	42	30	31	40	1	4	21	5	3	36	12	6	0	22	35	17	6	2	20	10	36	10	9	16	27	31	1	35	5	12682000	232070000
174	135	P61764|STXB1_HUMAN	268.16	57	29	5	0	22	51	9	44	25	40	48	54	9	2	0	11	7	3	18	4	31	36	0	11	10	25	12	24	40	18	7	24	35	35	36	9	27	44	32	11	0	9	7	23	97805000	1259100
137	51	P30101|PDIA3_HUMAN	267.08	51	43	43	44	35	34	32	41	31	19	35	22	42	42	48	42	41	46	46	40	38	34	48	41	47	42	33	19	42	37	42	35	31	32	38	41	43	49	39	41	42	39	41	47	57632000	229000000
189	119	Q12906|ILF3_HUMAN	266.92	39	16	24	30	14	10	16	23	22	6	13	11	33	25	29	17	25	27	27	20	20	20	27	26	22	30	16	13	29	20	34	24	12	18	20	17	31	28	26	22	27	23	24	25	26611000	119260000
201	80	P13667|PDIA4_HUMAN	266.68	58	11	41	39	31	15	33	24	1	0	11	0	49	29	40	25	37	42	28	43	19	22	42	40	27	46	19	3	32	31	46	4	8	21	5	16	46	21	26	34	46	35	39	32	3684700	118520000
88	172	P31150|GDIA_HUMAN	266.29	55	41	40	45	43	44	35	38	44	49	43	46	40	45	42	39	40	37	45	36	45	43	33	42	44	39	40	40	45	39	42	37	46	40	44	37	35	44	41	40	40	39	43	43	144480000	152910000
78	215	P22626|ROA2_HUMAN	265.94	65	43	44	46	43	41	43	55	46	47	41	44	44	43	46	47	44	44	44	43	41	46	46	47	41	61	43	44	42	46	46	54	44	44	44	46	54	54	56	46	44	44	52	44	219970000	566780000
141	229	Q00839|HNRPU_HUMAN	265.93	28	18	20	19	16	16	15	20	16	14	16	12	23	23	21	17	20	19	20	16	19	17	22	20	21	21	16	16	19	19	24	16	15	16	16	15	22	22	20	15	20	16	18	17	61099000	101440000
151	112	O43491|E41L2_HUMAN	265.63	40	33	31	17	35	20	10	29	34	23	16	18	20	18	21	23	23	20	20	11	32	29	19	22	14	28	18	19	20	26	23	28	22	27	29	23	25	26	23	32	17	15	35	32	115970000	99865000
374	88	Q16799|RTN1_HUMAN	264.98	47	25	37	1	6	18	15	28	7	16	17	23	14	10	1	14	34	1	1	18	10	15	1	24	1	5	6	11	23	11	10	9	10	21	17	19	7	23	16	41	1	14	37	6	14708000	89804000
79	101	P0DMV9|HS71B_HUMAN	264.51	49	41	40	32	37	32	29	42	41	37	39	41	40	34	35	44	33	33	33	35	34	42	34	34	37	37	25	24	34	40	38	37	34	38	40	38	37	38	36	37	38	31	39	42	60987000	71417000
79	100	P0DMV8|HS71A_HUMAN	264.51	49	41	40	32	37	32	29	42	41	37	39	41	40	34	35	44	33	33	33	35	34	42	34	34	37	37	25	24	34	40	38	37	34	38	40	38	37	38	36	37	38	31	39	42	60987000	71417000
119	92	P29401|TKT_HUMAN	264.29	46	37	39	25	25	26	31	34	41	23	23	21	26	26	25	32	30	26	42	40	39	34	23	40	43	32	28	26	25	23	23	30	23	29	33	27	24	26	23	31	20	25	36	35	235380000	408380000
180	217	Q16352|AINX_HUMAN	264.09	60	51	2	2	53	58	2	43	17	60	53	54	6	4	4	31	2	2	11	2	52	39	2	2	9	38	28	44	40	37	2	21	42	30	53	11	42	43	35	2	2	2	4	39	123480000
98	75	P55072|TERA_HUMAN	263.68	53	36	25	37	39	29	25	31	26	25	27	30	28	36	33	34	17	37	28	30	38	29	44	32	36	27	32	21	35	35	22	25	28	30	26	32	34	43	40	27	32	24	30	46	87042000	75379000
1003	198	O43426|SYNJ1_HUMAN	263.66	24	0	0	0	0	15	0	8	1	9	15	18	0	0	0	0	0	0	0	1	8	3	0	0	0	1	0	1	8	0	0	1	2	1	1	0	3	5	4	0	0	1	0	0
164	234	P10636|TAU_HUMAN	262.56	30	23	22	18	23	23	21	22	23	23	26	27	23	14	16	12	20	20	13	20	23	20	12	23	16	13	18	18	22	6	17	23	18	15	23	10	16	25	24	22	15	21	20	17	113430000	118010000
212	134	P18206|VINC_HUMAN	262.51	46	23	29	22	13	8	10	14	22	1	4	1	17	29	24	27	25	19	11	17	37	17	16	14	22	22	13	21	21	26	22	27	9	11	13	19	21	15	20	24	20	19	32	20	22771000	62545000
129	192	Q05639|EF1A2_HUMAN	262.36	50	29	30	30	29	32	33	35	22	27	31	32	40	18	39	18	29	29	38	38	29	35	21	38	36	22	31	16	39	21	41	17	35	31	24	16	25	29	37	23	29	37	30	37	3393600	6887400
223	103	P20700|LMNB1_HUMAN	261.19	55	25	43	31	19	3	11	25	16	1	5	1	46	48	35	37	38	33	23	19	24	21	27	23	28	51	24	11	44	40	43	21	23	15	20	23	46	39	43	33	27	25	38	37	15808000	170810000
264	107	Q92945|FUBP2_HUMAN	261.07	46	17	28	28	13	11	6	16	17	3	6	5	39	26	29	13	21	25	25	12	21	13	25	17	24	33	15	13	29	18	45	20	13	13	18	10	29	29	28	18	31	12	26	25	11765000	67395000
111	130	P02545|LMNA_HUMAN	260.7	53	30	52	43	27	21	34	31	20	31	20	18	47	48	45	42	50	39	36	39	17	25	40	36	31	47	38	13	33	38	45	22	24	27	19	44	45	25	33	41	41	39	44	43	69826000	650320000
84	105	P25705|ATPA_HUMAN	260.08	55	38	40	43	38	39	35	38	48	35	39	51	37	33	35	39	33	38	42	34	39	34	35	40	43	31	29	35	37	27	32	46	36	37	34	29	30	44	38	39	37	34	40	42	265780000	439450000
104	138	P11216|PYGB_HUMAN	260.08	47	33	35	27	35	28	28	27	29	30	26	30	26	22	24	36	35	27	36	28	34	22	21	34	36	23	20	19	27	33	23	31	21	20	27	31	23	25	23	36	22	30	39	33	50432000	116630000
234	127	P23471|PTPRZ_HUMAN	259.56	16	7	5	8	7	5	4	7	7	5	7	5	10	5	8	5	4	6	12	3	6	7	2	6	8	8	4	3	8	6	9	9	6	7	9	3	9	8	8	3	4	6	4	4	69237000	19099000
124	402	P02462|CO4A1_HUMAN	259.17	16	9	11	13	8	9	9	9	10	8	9	9	11	11	11	7	11	12	10	9	8	8	11	9	10	9	9	5	12	9	11	10	6	6	8	9	10	12	11	12	11	9	11	11	52895000	357610000
393	204	Q86UP2|KTN1_HUMAN	258.82	38	4	10	11	6	1	7	5	3	1	3	2	26	11	21	8	7	15	5	7	8	9	4	12	6	15	2	0	14	12	27	8	4	3	3	3	18	6	14	5	11	9	13	8	793770	13692000
814	113	Q15063|POSTN_HUMAN	258.54	44	0	0	33	2	0	0	0	0	0	0	0	3	4	32	0	0	13	0	0	0	0	0	0	0	33	0	0	0	0	2	0	0	0	0	0	31	0	0	0	15	0	0	0
245	158	P38606|VATA_HUMAN	258.38	48	26	15	17	19	47	11	34	19	28	42	45	4	11	22	10	7	23	26	29	36	36	12	22	24	20	16	19	39	10	8	15	28	21	20	6	18	35	35	10	23	20	17	28	21836000	15292000
140	152	P50395|GDIB_HUMAN	258.31	51	41	32	34	37	35	35	32	34	37	37	36	27	26	36	34	32	30	35	31	39	33	31	36	32	33	30	40	33	35	30	32	38	32	37	30	32	31	35	32	32	37	33	40	59305000	15145000
105	203	P27797|CALR_HUMAN	257.58	58	45	46	47	47	32	40	41	40	13	36	32	46	46	49	47	45	47	42	40	41	35	47	46	44	45	33	32	35	40	47	29	30	34	41	41	52	45	36	43	45	44	46	45	49497000	177990000
406	174	Q07157|ZO1_HUMAN	257.17	26	9	8	11	9	2	2	9	6	4	3	2	9	6	7	5	7	9	7	5	6	12	4	5	6	6	2	3	7	6	11	7	1	11	5	4	6	3	5	7	5	2	8	6	10881000	26470000
181	142	P55786|PSA_HUMAN	257.16	46	29	35	25	21	21	20	23	27	18	25	23	27	19	24	24	23	23	25	28	29	27	14	25	25	20	21	23	25	21	27	31	11	20	20	19	23	15	20	34	19	17	38	21	61137000	99344000
131	141	P38646|GRP75_HUMAN	257.02	50	26	33	37	24	32	33	33	39	21	34	27	31	32	42	28	29	32	37	41	31	33	18	36	36	36	24	26	35	33	39	38	22	21	29	25	32	30	33	27	34	33	33	27	49493000	129210000
383	136	P35908|K22E_HUMAN	256.78	54	12	2	11	22	15	16	11	5	18	22	22	34	19	14	9	29	14	13	40	17	19	10	6	16	18	7	10	5	20	17	15	23	10	12	25	10	17	5	19	25	23	6	18	548320
214	139	P80404|GABT_HUMAN	255.73	54	29	25	35	17	19	39	26	53	12	15	25	15	11	37	23	31	27	41	37	40	24	8	36	40	13	17	23	14	23	24	48	7	32	25	17	19	17	13	28	30	41	29	21	58829000	37208000
121	564	P04179|SODM_HUMAN	255.62	70	47	67	47	53	37	53	40	47	39	53	29	53	53	47	53	66	47	47	66	53	47	57	67	47	56	57	43	53	44	47	47	59	47	47	47	49	47	47	66	56	58	70	60	88572000	1138000000
336	137	Q9UDT6|CLIP2_HUMAN	255.22	39	7	28	22	11	5	12	8	8	10	11	7	25	14	25	6	23	21	8	12	13	12	13	19	5	13	6	5	12	13	22	12	21	6	8	3	17	8	9	13	22	15	20	18	949390	62054000
210	184	P46459|NSF_HUMAN	255.22	51	30	10	15	30	39	15	29	17	38	38	47	16	10	12	13	7	9	24	14	30	25	8	17	18	25	19	22	32	16	15	17	28	19	33	7	26	35	33	10	13	12	13	22	41360000	6856200
173	380	P28482|MK01_HUMAN	254.68	45	42	42	39	39	39	39	39	39	33	40	39	42	42	34	42	39	33	39	36	42	39	39	39	36	42	30	42	42	42	42	45	38	42	42	36	42	39	40	41	36	33	45	34	102730000	148820000
229	122	P35222|CTNB1_HUMAN	253.66	41	22	29	22	20	13	12	24	25	13	15	17	23	19	22	20	23	20	23	10	17	24	14	15	20	17	13	12	24	20	20	24	22	27	17	16	14	19	21	32	20	16	27	21	27511000	69014000
148	284	P49448|DHE4_HUMAN	253.39	40	29	25	18	24	27	11	24	38	25	29	29	22	23	25	29	18	20	28	13	33	26	16	18	28	23	22	27	26	23	18	35	28	23	31	20	26	22	29	17	22	15	21	23
462	150	P17174|AATC_HUMAN	253.31	62	27	3	3	32	51	0	46	14	49	57	60	0	0	3	3	0	0	33	8	41	40	0	19	23	16	0	31	51	11	0	21	25	25	21	3	23	40	36	0	3	0	7	10	6853900	100400
167	79	P43243|MATR3_HUMAN	253.02	40	28	27	26	23	15	17	29	29	8	18	23	32	31	34	25	33	26	30	18	29	32	27	23	31	32	17	15	26	19	30	26	21	21	22	16	27	34	27	29	24	24	28	29	43205000	88369000
109	175	P54652|HSP72_HUMAN	252.76	46	17	20	24	30	29	26	29	15	40	29	25	25	16	17	28	21	18	25	19	32	29	15	22	21	20	17	30	15	28	25	21	19	26	17	20	22	17	15	20	22	17	26	20	1193600	10034000
367	171	Q14980|NUMA1_HUMAN	252.17	24	8	7	4	3	2	4	5	9	1	2	2	10	8	4	8	7	5	6	4	5	5	9	5	7	8	2	2	6	8	11	10	2	1	5	5	8	6	6	4	3	3	6	5	22409000	10794000
227	124	Q08211|DHX9_HUMAN	252.08	30	11	19	16	7	3	11	11	10	5	6	5	20	16	18	12	16	17	13	10	13	13	14	11	15	18	7	4	14	11	23	14	4	8	10	6	17	17	15	12	15	6	12	12	17619000	56369000
165	308	Q15019|SEPT2_HUMAN	251.9	59	52	47	44	48	36	31	52	44	38	43	34	49	46	47	48	40	47	41	28	52	49	37	37	42	47	45	41	43	47	49	40	44	40	48	42	52	40	49	48	51	29	52	48	145730000	204410000
692	187	P49418|AMPH_HUMAN	251.66	60	12	1	0	5	45	0	23	2	22	44	47	0	0	0	1	1	0	2	1	10	12	0	0	1	8	1	10	28	2	0	1	9	7	16	0	10	20	19	1	0	1	0	2	1221100
154	95	P28838|AMPL_HUMAN	251.15	46	38	46	37	41	11	33	33	22	12	13	9	38	43	36	40	42	37	40	36	37	38	45	40	45	41	43	32	43	40	28	23	34	28	30	34	41	30	32	39	35	40	44	44	44324000	258480000
139	209	P02787|TRFE_HUMAN	251.07	35	18	13	23	29	8	13	10	28	21	14	12	24	26	29	28	11	30	21	15	26	14	26	23	20	26	17	15	20	22	19	19	22	10	17	31	25	32	24	7	29	27	7	24	78944000	29824000
252	374	P13611|CSPG2_HUMAN	250.61	8	6	3	2	6	3	0	3	6	5	3	3	3	3	1	4	3	0	4	0	3	3	3	2	3	0	3	4	4	5	4	7	4	2	5	3	0	4	5	3	1	2	3	4	267170000	26181000
353	205	Q9Y2J2|E41L3_HUMAN	250.61	38	10	2	2	15	31	9	18	2	31	27	32	0	1	3	2	1	1	2	12	17	18	0	14	0	9	2	18	13	5	2	3	9	11	13	1	8	17	11	2	3	11	3	6	7199800
281	76	P78371|TCPB_HUMAN	250.43	51	22	20	29	27	33	10	20	18	19	23	16	50	36	36	22	20	36	15	14	23	20	17	16	16	29	15	11	31	25	48	11	13	18	22	21	25	15	24	17	38	16	24	18	9423000	27019000
296	191	Q9H4G0|E41L1_HUMAN	250.08	38	10	15	15	12	29	7	21	5	21	22	27	2	3	18	6	12	14	12	8	11	19	3	11	7	8	1	4	17	5	5	4	18	17	12	5	8	12	15	11	15	7	12	11	6907500	25448000
107	257	P13639|EF2_HUMAN	249.14	39	24	27	33	24	16	25	16	17	9	19	16	26	26	31	24	27	26	24	23	18	20	27	23	27	23	20	14	21	20	29	19	20	19	19	24	26	25	28	24	31	24	28	25	58847000	211300000
202	145	P12956|XRCC6_HUMAN	249.02	45	27	34	29	20	13	28	27	27	15	8	3	32	25	24	31	33	29	23	28	24	34	31	31	30	27	23	21	30	28	40	26	23	25	17	24	28	33	26	28	22	31	28	33	26056000	96973000
209	342	Q99536|VAT1_HUMAN	248.75	60	39	41	35	36	28	44	31	33	27	24	7	26	35	26	45	33	38	27	52	48	40	31	41	30	38	35	38	31	33	32	35	24	21	32	39	30	33	37	48	40	44	41	46	43248000	133440000
491	550	P07451|CAH3_HUMAN	248.55	66	0	61	0	65	0	28	0	0	0	0	0	0	35	3	41	53	4	45	40	0	3	0	40	53	0	3	0	0	31	0	0	4	0	0	37	0	0	0	45	0	34	45	17		290580000
348	147	P11047|LAMC1_HUMAN	248.11	22	4	15	10	2	3	7	3	2	0	3	0	12	17	13	4	9	14	10	8	3	3	6	9	12	6	8	0	15	7	13	4	1	1	1	2	6	11	14	13	12	8	14	9	2430000	88513000
179	182	Q96GW7|PGCB_HUMAN	247.99	37	27	8	8	21	12	1	16	22	15	13	11	29	14	6	17	5	8	10	3	16	20	5	5	10	22	11	16	21	14	31	21	11	13	21	13	21	17	16	14	7	5	12	16	359100000	37714000
243	186	P11586|C1TC_HUMAN	247.87	44	15	28	20	12	6	9	14	15	6	6	3	32	19	29	31	17	26	8	7	18	16	22	13	11	20	7	7	23	29	36	17	7	10	12	21	18	20	23	23	26	9	29	12	18059000	64484000
577	162	P12109|CO6A1_HUMAN	246.61	34	2	6	21	2	2	22	0	0	2	0	0	1	19	26	2	4	19	7	20	2	0	4	11	6	4	3	1	5	6	4	0	0	0	1	2	6	3	6	3	18	11	6	14	351380	6844300
175	151	P07237|PDIA1_HUMAN	246.56	59	20	40	51	40	22	44	33	14	10	20	7	42	40	40	36	38	46	37	34	27	25	48	45	44	40	37	18	37	37	36	13	12	13	17	41	42	38	38	37	44	33	39	48	18625000	55346000
127	283	P09543|CN37_HUMAN	246.2	49	38	28	28	38	40	16	34	26	43	38	41	22	19	26	34	22	28	26	21	43	30	26	24	30	35	27	37	34	36	25	30	26	30	35	38	34	35	32	24	24	26	28	32	382210000	55685000
160	117	P23246|SFPQ_HUMAN	246.15	39	28	32	35	27	19	19	24	31	12	14	15	31	31	30	18	24	33	29	21	23	23	28	22	31	34	21	13	28	27	36	29	23	27	24	21	37	26	32	26	29	27	31	31	39773000	112580000
873	118	Q5SW79|CE170_HUMAN	245.8	24	0	20	0	1	2	0	1	0	1	1	2	6	6	2	1	16	2	1	1	2	0	1	1	0	2	0	0	2	1	4	1	1	0	1	0	0	1	0	19	1	1	23	1		73673000
294	183	P20020|AT2B1_HUMAN	245.79	27	11	9	7	10	23	5	16	10	10	22	20	11	13	7	10	7	10	20	5	12	16	6	8	18	9	9	8	13	13	12	13	13	14	11	6	9	12	13	12	12	6	10	10	1509900	594800
489	251	Q9UDY2|ZO2_HUMAN	245.36	36	27	8	3	12	2	3	5	6	7	1	0	3	10	4	14	5	2	7	4	21	3	3	7	6	2	4	8	10	14	7	8	5	6	18	10	4	8	11	7	2	3	8	10	45239000	6050800
287	153	Q9Y4L1|HYOU1_HUMAN	245.35	42	8	14	18	9	10	9	9	7	3	10	8	19	16	26	9	14	16	26	16	9	5	22	19	27	31	11	2	19	9	20	5	7	4	4	7	27	17	17	5	15	16	9	12	3455500	15959000
216	400	Q9UN36|NDRG2_HUMAN	245.33	63	47	32	44	47	39	25	39	60	39	41	39	41	29	44	42	36	39	47	29	41	39	11	29	34	6	32	41	29	39	41	46	38	26	39	39	15	23	25	38	37	29	43	35	73680000	51413000
94	390	P0DOX5|IGG1_HUMAN	245.27	39	26	26	34	36	20	31	23	26	26	20	16	29	31	33	29	16	36	31	27	24	18	26	36	22	26	19	19	35	24	31	26	33	14	23	31	24	34	34	13	36	33	16	31	32843000	24166000
344	161	P09874|PARP1_HUMAN	245.11	37	9	16	18	7	7	2	5	9	5	2	1	28	18	13	9	15	14	10	1	8	9	12	5	10	23	9	6	16	15	28	3	5	6	5	8	24	15	16	11	13	6	13	11	7664800	58660000
424	266	P19022|CADH2_HUMAN	244.82	28	13	25	9	5	8	7	15	15	8	6	10	17	11	12	14	10	8	18	7	4	20	9	8	11	9	3	5	7	13	19	14	3	14	10	4	5	6	10	27	5	4	27	8	21205000	77073000
339	250	P26599|PTBP1_HUMAN	244.79	67	18	43	37	19	5	18	15	8	0	2	0	38	23	34	8	41	33	12	22	15	22	31	24	30	24	14	6	26	19	33	4	4	19	6	10	34	33	32	26	28	17	32	16	286390	39071000
654	246	O15020|SPTN2_HUMAN	244.77	20	3	2	1	3	10	2	1	2	7	13	13	2	1	1	2	2	1	2	1	3	2	0	3	2	2	1	2	4	1	1	2	2	2	3	1	1	2	2	2	0	2	2	2		0
1410	116	Q9BRR8|GPTC1_HUMAN	244.6	40	0	0	0	0	0	0	0	0	0	0	0	39	0	0	0	0	0	0	0	0	0	0	0	0	0	0	0	0	0	38	0	0	0	0	0	0	0	0	0	0	0	0	0
300	123	P26232|CTNA2_HUMAN	244.38	34	16	25	16	13	12	10	15	13	7	14	17	18	12	12	11	15	15	21	9	14	20	5	15	24	6	10	7	15	20	15	12	13	14	10	14	3	14	12	21	13	10	28	20	7862400	65525000
198	177	P35611|ADDA_HUMAN	244.36	45	36	32	17	22	30	19	33	37	25	33	30	11	13	21	25	19	18	26	19	31	30	14	20	25	13	15	27	22	25	15	29	30	27	33	21	17	27	20	26	12	18	27	27	95891000	89852000
100	884	P09211|GSTP1_HUMAN	243.97	63	56	56	62	62	48	62	56	56	62	54	41	62	55	56	57	56	49	63	50	50	49	56	49	63	57	56	56	62	56	62	49	55	49	43	56	56	49	56	57	52	62	62	56	129470000	376580000
232	159	P36871|PGM1_HUMAN	243.64	61	23	42	27	22	19	39	26	12	18	19	23	32	30	24	31	38	27	38	32	24	23	27	30	40	27	14	13	27	17	32	19	9	23	12	28	20	35	27	35	21	21	42	28	13076000	102330000
47	644	A5A3E0|POTEF_HUMAN	243.48	12	10	8	11	10	8	8	10	10	8	8	10	9	10	11	9	8	9	9	9	9	8	9	10	9	9	8	8	8	9	9	8	8	10	8	9	9	8	10	10	10	9	9	11
257	202	O14594|NCAN_HUMAN	243.39	20	11	1	14	15	12	0	7	12	11	9	11	15	9	13	6	1	10	14	0	8	6	1	1	11	1	5	7	12	10	14	10	9	5	11	4	1	13	11	1	13	2	1	6	64960000
134	155	P07355|ANXA2_HUMAN	243.34	61	34	56	49	39	40	35	47	3	17	40	8	32	49	49	49	51	49	24	47	32	40	44	44	25	48	46	27	26	53	42	8	55	44	32	49	42	36	47	55	49	42	55	47	36457000	1164200000
314	277	O75369|FLNB_HUMAN	242.93	22	5	5	3	2	1	6	3	2	0	0	0	4	6	3	8	4	5	4	9	4	4	3	12	10	3	4	2	3	7	3	1	2	3	2	5	3	3	4	5	5	7	7	4	4756900	5290200
147	140	P05091|ALDH2_HUMAN	242.92	47	39	40	30	41	41	39	39	40	40	40	43	27	33	26	31	38	34	45	42	41	36	19	42	41	39	34	37	38	31	16	41	24	35	38	20	32	35	37	41	31	39	43	37	47531000	72659000
272	143	P49588|SYAC_HUMAN	242.87	33	19	18	11	17	18	18	8	16	12	20	13	18	15	16	21	11	14	14	18	17	7	17	18	18	12	9	11	17	17	15	15	7	4	15	17	13	18	17	8	9	19	15	19	23000000	59722000
130	812	P17677|NEUM_HUMAN	242.24	68	59	59	59	59	59	59	59	52	59	59	59	59	59	59	59	59	59	59	59	59	59	63	59	49	59	59	54	59	59	59	54	59	59	59	59	59	59	59	59	59	59	59	68	58840000	257770000
87	307	P15311|EZRI_HUMAN	241.98	52	31	41	32	35	25	30	31	24	25	20	15	26	30	31	38	32	32	22	25	34	31	30	29	24	28	31	32	30	39	26	24	30	34	28	38	28	32	30	38	28	29	39	28	98313000	442510000
488	178	P11498|PYC_HUMAN	241.55	35	7	7	6	5	10	21	2	17	8	13	10	1	0	2	10	4	4	17	25	19	0	0	22	13	3	2	12	12	7	0	14	0	0	8	7	2	9	12	8	1	19	6	6	3405300	4818700
183	179	Q02252|MMSA_HUMAN	241.51	45	36	33	28	38	30	4	36	42	30	30	31	32	31	30	35	28	25	33	11	34	33	13	13	31	22	21	34	36	35	31	38	12	33	30	31	18	31	31	33	27	6	35	27	107900000	102410000
55	329	P62258|1433E_HUMAN	241.15	69	62	62	67	62	62	62	64	62	59	62	64	59	59	62	60	62	62	62	62	59	62	62	62	59	62	59	59	59	62	62	62	62	62	62	62	62	62	62	62	62	58	64	62	382740000	578620000
208	176	P49419|AL7A1_HUMAN	240.67	45	29	36	25	31	21	9	23	38	35	28	22	31	29	24	40	36	27	35	20	22	29	20	21	25	31	24	12	31	36	33	36	27	21	17	38	22	24	28	38	23	15	44	18	49116000	169440000
714	211	Q7Z4S6|KI21A_HUMAN	240.54	24	1	5	6	3	5	0	2	0	3	5	11	2	3	5	1	2	3	15	2	1	3	0	2	16	8	0	0	12	1	3	1	3	2	1	0	6	7	6	4	3	2	4	1	16398000	20622000
258	607	O14773|TPP1_HUMAN	240.31	30	17	16	15	18	10	20	17	13	15	15	11	15	18	15	15	17	28	12	21	20	15	17	28	11	19	22	17	15	17	14	8	10	15	16	15	17	11	14	15	18	17	14	21	21965000	43702000
834	199	P24043|LAMA2_HUMAN	239.9	13	1	7	1	0	1	1	0	0	0	0	1	3	2	1	1	4	1	1	1	0	1	1	1	2	0	0	0	4	1	4	0	0	1	0	0	0	1	2	5	1	1	9	1	244150	32583000
157	242	P49411|EFTU_HUMAN	239.89	45	31	34	26	30	31	33	35	40	20	31	32	36	28	30	25	34	28	31	27	34	38	21	33	34	31	24	35	25	24	31	37	21	34	24	23	31	30	33	37	30	32	42	31	40500000	140470000
378	131	P31939|PUR9_HUMAN	239.68	51	25	32	16	13	10	20	29	32	9	10	4	14	16	12	31	20	11	29	29	17	31	11	29	30	17	9	7	13	16	18	37	9	12	23	19	20	15	22	22	7	23	35	21	13625000	32703000
275	372	Q15084|PDIA6_HUMAN	239.42	47	23	36	35	21	18	19	25	24	10	10	15	37	31	32	27	28	35	30	28	25	27	37	33	35	28	26	13	25	20	28	19	15	18	18	26	28	30	28	31	27	30	32	32	12635000	57221000
235	212	P23634|AT2B4_HUMAN	238.84	24	13	13	7	15	19	8	17	14	11	20	21	15	13	10	12	12	8	15	9	14	17	5	11	14	9	8	9	16	11	11	18	13	15	11	5	10	11	13	10	9	10	14	11	9341300	29943000
89	765	P60174|TPIS_HUMAN	238.67	49	44	44	44	44	44	48	44	47	44	44	47	44	44	47	47	44	44	47	48	44	47	44	46	44	44	34	41	44	44	46	44	44	44	44	47	44	48	47	47	44	47	47	47	214360000	289870000
737	259	O43301|HS12A_HUMAN	238.38	44	9	0	0	9	28	0	11	5	31	25	43	0	0	0	2	0	0	0	3	15	11	0	0	2	8	4	11	11	3	0	8	9	5	11	0	9	12	5	0	0	0	0	5	9573600
537	445	P01011|AACT_HUMAN	238.32	43	8	4	29	20	2	7	6	11	13	4	2	33	22	23	32	9	38	14	9	21	6	32	14	12	24	12	11	15	21	30	10	14	9	10	28	20	14	21	12	39	17	4	21	11325000	12554000
166	195	P30153|2AAA_HUMAN	238.17	40	31	34	30	34	34	27	31	30	28	34	36	26	30	34	32	33	31	36	25	33	28	26	36	33	22	21	14	23	29	32	33	24	29	36	26	25	34	27	29	33	30	34	34	54268000	101960000
411	109	Q9BX66|SRBS1_HUMAN	238	29	15	19	4	6	6	4	12	18	6	6	5	4	9	6	12	6	5	10	5	11	12	3	6	6	8	9	7	9	16	6	16	10	9	13	7	7	5	8	11	4	5	16	10	18003000	17360000
315	225	Q9UQM7|KCC2A_HUMAN	237.84	49	17	9	8	28	44	6	34	10	34	46	45	12	8	8	12	8	8	9	4	35	26	5	8	6	26	8	27	31	6	9	12	27	18	29	6	24	24	22	9	8	8	9	12	16190000
581	193	O00429|DNM1L_HUMAN	237.81	44	9	9	6	4	25	4	15	12	19	23	36	7	3	3	3	2	6	9	1	10	12	7	6	9	7	3	11	21	3	7	6	11	5	6	2	5	22	9	4	3	4	10	5	3504900	3933300
371	218	Q13263|TIF1B_HUMAN	237.79	40	17	17	20	7	3	0	9	9	1	2	1	32	18	18	7	18	9	10	1	11	12	15	8	13	27	3	6	22	8	37	11	14	4	6	5	28	28	29	19	11	1	21	11	3997900	31568000
1211	241	Q99715|COCA1_HUMAN	237.66	16	0	0	10	0	0	1	0	0	0	0	0	0	11	10	0	0	0	0	1	0	0	0	0	1	0	0	0	0	0	0	0	0	0	0	0	0	0	0	0	0	0	1	0		0
222	189	Q9UHD8|SEPT9_HUMAN	237.52	41	24	23	32	21	23	15	31	19	13	21	24	32	32	37	36	27	35	19	16	31	28	19	18	26	24	27	18	33	25	26	15	17	22	15	27	31	25	26	26	29	21	26	35	18938000	43992000
145	318	Q16181|SEPT7_HUMAN	237.38	42	37	37	40	37	35	30	38	37	35	38	40	37	35	32	35	37	28	33	22	35	40	37	28	26	36	35	31	33	37	36	35	38	40	33	32	38	37	35	37	30	35	40	37	107230000	185850000
284	115	P34932|HSP74_HUMAN	237.21	35	18	22	20	22	22	10	13	14	21	22	16	29	21	19	18	18	19	23	14	22	17	17	18	15	22	14	11	23	17	21	19	10	12	15	11	22	20	20	11	21	15	15	18	9253600	31339000
597	243	P51178|PLCD1_HUMAN	236.68	31	10	25	0	7	2	12	10	9	2	2	0	1	0	0	12	23	0	22	22	3	14	2	24	9	1	10	0	8	4	0	8	1	12	6	9	4	3	12	25	0	13	29	15	5584200	96873000
50	618	Q562R1|ACTBL_HUMAN	236.25	47	23	28	23	20	30	21	29	26	20	23	25	31	23	27	28	27	23	23	18	23	21	32	21	28	22	19	17	22	28	23	21	21	21	23	28	27	29	26	19	30	22	21	31		0
628	237	P35612|ADDB_HUMAN	235.23	49	12	11	2	9	30	2	21	3	26	36	36	3	5	6	3	3	3	4	3	15	17	1	5	0	8	0	5	19	3	3	6	17	12	5	0	4	16	8	8	0	2	6	6	6024900	5582600
815	526	P00915|CAH1_HUMAN	235.11	59	0	0	0	59	5	0	0	21	51	0	11	5	5	0	0	0	9	31	0	0	0	36	0	31	5	16	0	0	9	23	5	50	0	0	0	4	0	0	0	22	0	0	5
274	180	O60506|HNRPQ_HUMAN	235.1	39	21	25	22	16	13	7	19	13	5	13	9	21	19	24	22	31	27	18	15	21	19	15	13	13	24	16	17	18	18	26	16	8	19	16	18	23	27	20	32	18	16	17	22	11290000	39662000
357	1324	P17302|CXA1_HUMAN	234.89	28	14	25	14	22	11	0	23	22	14	11	11	10	0	10	22	25	22	24	0	7	25	3	0	22	7	3	3	22	18	14	22	14	27	14	14	0	19	22	26	18	0	28	10	23781000	352240000
152	197	P13591|NCAM1_HUMAN	234.48	28	25	18	16	23	27	15	23	23	24	26	27	10	17	13	22	17	16	23	18	23	23	15	21	24	19	12	19	21	19	13	23	21	20	24	17	18	21	22	15	11	18	20	21	194470000	88732000
428	208	Q9BPU6|DPYL5_HUMAN	234.34	51	21	25	27	18	29	23	11	0	39	34	44	30	15	19	9	26	22	0	17	22	13	16	22	0	22	11	12	7	11	27	0	17	9	17	5	21	16	8	5	19	12	11	25	11963000	28191000
211	226	Q16891|MIC60_HUMAN	234.25	40	17	24	17	21	25	16	26	30	19	30	24	23	18	21	16	19	19	25	30	27	19	11	30	27	21	15	17	21	25	22	27	17	17	19	15	23	19	15	21	14	17	29	25	28945000	54108000
136	188	P61978|HNRPK_HUMAN	234.19	44	32	36	32	32	32	29	32	30	25	27	28	41	34	40	35	29	34	37	32	32	34	34	32	34	34	32	28	38	35	41	26	32	27	32	32	38	36	37	34	37	32	35	32	115700000	296860000
452	340	P54727|RD23B_HUMAN	234.06	54	29	22	25	30	23	18	26	14	22	26	32	31	36	39	42	18	36	14	36	46	27	14	42	17	30	11	11	34	33	27	23	11	14	22	26	40	31	29	22	30	40	26	44	14036000	13198000
290	256	P35609|ACTN2_HUMAN	234.06	30	9	12	10	7	15	8	10	6	7	20	23	11	14	11	12	11	8	7	11	10	7	11	10	9	10	8	6	10	9	10	5	8	9	7	10	11	9	9	13	10	10	9	11
382	595	Q9H3Q1|BORG4_HUMAN	233.98	58	43	36	35	44	32	12	47	39	13	18	16	54	37	35	52	35	37	37	12	54	56	16	31	25	17	23	21	42	50	41	44	12	52	37	52	17	40	31	50	31	12	48	37	10570000	14359000
298	169	P30038|AL4A1_HUMAN	233.19	41	17	20	25	28	12	17	17	41	18	14	13	10	3	32	9	22	22	30	25	29	13	7	32	28	19	16	24	19	7	14	35	17	14	15	10	15	23	15	25	23	20	33	17	14395000	51738000
563	167	Q14112|NID2_HUMAN	233.03	19	3	11	9	2	2	8	1	5	0	2	0	9	17	10	2	11	12	8	8	1	0	5	4	12	3	5	0	14	3	12	5	0	1	2	0	1	13	14	8	10	6	10	11	4936200	21953000
155	317	P48735|IDHP_HUMAN	232.61	38	29	27	33	36	28	10	33	36	27	27	32	26	30	35	34	24	33	36	24	32	33	23	28	36	34	26	33	33	35	30	33	19	28	30	31	28	24	36	27	31	19	33	36	63333000	107810000
455	244	Q01814|AT2B2_HUMAN	232.32	26	7	2	1	7	25	2	14	6	10	22	23	4	4	2	3	1	1	15	3	8	14	1	2	7	8	2	5	12	3	4	8	10	9	11	2	10	7	8	3	4	2	5	3	1389000
713	235	Q15075|EEA1_HUMAN	231.93	29	1	3	7	3	1	1	2	1	0	2	0	9	4	7	10	7	15	7	2	5	0	10	4	7	4	6	1	3	9	11	3	1	0	5	4	6	1	1	1	16	3	3	13	0	13225000
820	144	Q9Y6U3|ADSV_HUMAN	231.88	39	20	1	0	20	0	4	3	0	0	0	0	0	0	0	3	0	1	4	11	22	5	17	22	4	8	33	9	5	8	4	0	3	3	13	1	5	0	5	0	1	19	1	33	17508000	424080
288	214	O60664|PLIN3_HUMAN	231.84	57	24	38	37	29	21	37	27	36	32	26	0	44	38	44	43	35	37	38	41	41	36	45	44	33	40	30	28	29	35	44	42	10	30	24	29	35	13	21	26	29	37	32	37	8279700	27774000
156	656	P07195|LDHB_HUMAN	231.75	39	35	32	33	36	33	22	28	31	34	34	33	36	34	30	31	28	30	33	34	36	25	25	29	30	31	28	30	34	25	38	31	28	30	34	31	28	29	25	37	30	30	34	31	376180000	238090000
326	181	Q92841|DDX17_HUMAN	231.48	39	12	19	12	10	6	5	19	17	4	8	7	34	28	16	14	21	17	22	16	12	19	17	16	16	29	11	9	14	16	36	23	13	12	9	13	26	16	26	18	19	7	21	17	5266800	20615000
1189	320	P02549|SPTA1_HUMAN	231.19	20	0	0	0	7	0	0	0	0	1	0	0	0	0	0	0	0	0	0	0	0	0	14	0	1	0	0	0	0	0	0	0	12	0	0	0	0	0	0	0	0	0	0	0
327	224	O75083|WDR1_HUMAN	230.89	43	17	22	15	22	19	24	17	17	20	14	12	14	21	19	32	17	18	19	18	14	18	17	21	19	24	22	10	17	23	15	17	14	15	11	25	19	15	20	21	15	18	21	18	15389000	66145000
277	173	P13010|XRCC5_HUMAN	230.58	41	16	17	13	15	11	20	13	18	5	14	4	30	19	16	14	15	18	18	16	20	17	17	17	15	19	14	11	19	19	33	17	15	14	10	15	18	24	22	14	16	19	13	18	18909000	52066000
53	1187	Q9BYX7|ACTBM_HUMAN	230.51	30	24	21	24	24	18	21	29	25	18	18	26	18	21	24	18	21	18	24	24	21	21	21	24	21	23	18	18	18	18	21	21	20	25	20	18	22	19	22	25	24	18	26	25	5659000	5445400
478	247	Q13423|NNTM_HUMAN	230.5	33	5	14	15	3	16	6	6	22	1	12	13	3	4	12	5	7	11	15	9	19	6	3	11	13	7	2	7	10	4	4	14	8	4	6	6	7	11	8	8	9	4	10	9	3054200	46176000
526	165	P39060|COIA1_HUMAN	230.3	17	1	9	10	2	1	3	1	3	1	1	0	10	14	14	0	5	11	3	5	1	1	6	7	7	7	3	0	12	3	10	3	1	0	1	0	7	10	13	7	9	9	8	8	333210	27163000
496	360	O43852|CALU_HUMAN	230.2	57	0	44	47	28	15	21	0	0	0	7	0	50	31	52	7	30	53	7	36	24	2	26	47	17	53	21	13	18	20	51	0	5	0	0	10	47	14	16	19	49	37	13	13		37041000
399	263	P63010|AP2B1_HUMAN	230.02	35	18	4	11	12	22	5	14	12	8	25	31	9	6	6	6	9	8	14	5	18	12	6	10	11	12	6	7	22	9	4	6	14	8	12	4	10	24	15	6	7	5	10	11	5769400	7892600
195	239	P19338|NUCL_HUMAN	230	30	21	25	27	22	17	17	20	19	11	17	15	28	23	23	19	24	25	21	20	18	23	23	23	24	29	22	16	22	24	25	19	18	18	23	21	28	28	26	21	21	16	23	21	48813000	152860000
485	296	O94856|NFASC_HUMAN	229.89	23	5	0	0	13	20	3	8	2	18	19	21	1	0	0	6	0	0	10	3	13	6	0	3	9	2	1	10	12	6	1	5	7	5	6	5	2	8	5	1	0	1	4	5	13720000
678	228	P12110|CO6A2_HUMAN	229.84	28	1	5	19	2	0	20	1	1	0	0	0	0	14	20	0	1	14	4	22	2	0	0	6	6	0	9	0	0	8	3	1	0	0	1	0	0	0	3	2	15	9	3	11	0	3559900
324	196	O15075|DCLK1_HUMAN	229.54	36	15	11	11	20	19	21	23	10	11	23	25	17	9	11	11	8	9	6	24	15	17	8	26	8	9	7	9	16	9	25	13	2	19	12	10	12	18	13	11	11	20	11	10	18822000	18401000
197	531	P09471|GNAO_HUMAN	229.39	40	34	25	23	30	37	17	35	34	35	37	40	23	30	27	27	20	23	35	27	33	33	19	24	33	35	25	30	35	27	25	32	30	30	35	23	35	35	33	17	18	23	27	25	133030000	21341000
323	741	P67809|YBOX1_HUMAN	229.29	56	37	36	47	45	9	27	34	31	18	23	9	48	42	43	19	44	47	28	40	42	28	44	40	30	42	14	14	38	42	56	23	27	18	25	23	52	39	44	30	41	38	19	50	6511800	14779000
515	210	Q92823|NRCAM_HUMAN	228.74	26	9	5	7	7	17	7	10	8	12	15	13	8	3	5	7	7	4	19	9	4	12	6	11	16	4	4	3	6	7	5	11	3	8	10	6	5	5	6	5	5	10	3	5	11476000	4458200
123	555	P30041|PRDX6_HUMAN	228.47	66	64	65	57	58	50	61	61	64	48	50	50	64	54	50	58	50	61	64	58	61	58	61	58	58	48	58	41	56	54	61	58	44	64	54	57	50	49	44	62	64	58	66	61	243010000	476280000
295	194	P45974|UBP5_HUMAN	228.09	31	17	19	18	19	17	17	16	11	16	19	17	26	16	21	16	17	19	19	18	24	17	15	14	15	12	14	12	15	11	24	13	14	9	15	12	13	17	18	10	22	17	19	19	14144000	37709000
799	321	P20916|MAG_HUMAN	227.83	36	4	0	0	25	23	0	0	0	34	25	26	0	0	0	0	0	0	0	0	32	0	0	0	0	1	0	21	0	5	0	0	0	0	12	0	0	0	0	0	0	0	1	0	908500
36	743	Q3ZCM7|TBB8_HUMAN	227.79	33	20	24	22	20	24	20	20	20	22	24	25	20	24	25	22	20	24	20	21	24	20	20	21	21	20	20	20	21	20	20	20	20	20	22	20	27	21	22	20	22	20	20	24		0
193	253	O43175|SERA_HUMAN	227.44	41	37	35	24	29	16	24	30	38	23	14	18	30	27	26	35	34	27	30	24	29	28	26	28	25	20	18	20	27	37	30	39	25	29	28	36	19	23	24	32	18	24	34	24	230050000	316490000
497	240	Q96AQ6|PBIP1_HUMAN	227.4	30	12	14	12	10	4	14	16	4	4	4	2	17	11	18	17	10	15	25	20	11	20	5	18	25	18	12	2	10	9	14	5	5	13	9	12	21	8	5	15	9	17	17	16	3962500	22595000
640	248	O95817|BAG3_HUMAN	227.36	51	35	7	3	15	0	30	7	24	0	0	2	4	2	0	30	3	3	11	39	20	4	4	31	3	8	9	7	15	18	3	24	23	0	25	15	6	9	2	9	4	23	26	22	26949000	1622700
77	1293	P0DOX7|IGK_HUMAN	226.82	52	29	27	36	34	22	32	27	29	34	22	22	34	34	34	34	27	43	32	34	34	27	34	34	29	29	29	29	34	34	34	29	34	27	22	34	34	34	34	22	43	34	22	37
1149	264	P04114|APOB_HUMAN	226.73	9	0	0	3	2	0	0	0	0	1	0	0	0	1	5	0	0	5	0	0	0	0	1	1	0	0	0	0	0	0	0	1	1	0	0	0	0	0	0	0	5	1	0	1
261	236	P13645|K1C10_HUMAN	226.7	42	25	7	10	26	30	27	15	23	31	30	30	39	28	14	11	29	23	25	32	28	20	17	19	21	23	13	18	8	20	28	28	27	22	23	22	21	21	2	26	29	23	17	24	40487000	2547400
575	280	Q04637|IF4G1_HUMAN	226.69	23	2	4	9	4	2	5	3	0	1	4	1	7	6	9	4	2	8	6	3	2	3	4	8	7	8	4	1	14	6	7	0	0	1	2	1	7	11	16	2	7	6	2	7	1721100	7826800
566	221	P07814|SYEP_HUMAN	226.42	21	4	6	6	6	2	3	5	3	0	2	3	17	9	9	7	6	6	11	7	4	5	6	6	9	10	7	2	6	10	12	2	2	4	4	5	9	8	7	4	9	5	5	8	2742200	7052900
186	652	P09651|ROA1_HUMAN	226.35	38	33	31	35	28	25	31	33	29	22	23	25	35	36	35	28	35	35	35	28	33	35	35	31	33	35	33	24	25	23	35	31	23	31	31	28	38	35	38	35	33	30	31	31	8339900	23949000
286	268	O43390|HNRPR_HUMAN	226.12	32	21	28	24	16	12	12	18	23	9	8	13	28	15	23	17	23	18	25	15	24	10	20	18	28	23	14	13	23	12	31	18	10	12	20	9	21	21	19	13	16	16	20	25	11632000	44642000
649	163	P49748|ACADV_HUMAN	225.6	39	9	10	5	7	4	28	2	2	4	7	4	11	10	8	24	11	8	9	24	11	0	6	31	9	12	7	9	15	20	9	4	2	0	11	28	11	6	11	11	10	29	16	16	1094600	8037100
747	275	Q6P2Q9|PRP8_HUMAN	225.48	16	2	5	3	0	1	2	2	3	0	0	0	8	2	3	2	6	1	4	1	2	3	7	3	5	7	2	0	3	2	7	2	1	2	1	1	6	5	2	5	2	2	6	2	4858300	6134900
1358	170	Q8WU20|FRS2_HUMAN	225.33	52	0	0	2	0	0	0	0	0	0	0	0	43	0	2	0	0	11	0	0	0	0	0	0	0	0	0	0	0	0	52	0	0	0	0	0	0	0	0	0	12	0	0	0
989	260	P02730|B3AT_HUMAN	225.27	27	0	4	0	19	1	0	0	4	7	1	5	2	2	1	0	1	1	3	0	1	0	23	0	6	0	1	1	1	0	3	1	27	0	0	0	1	0	0	0	1	0	2	0		1712200
224	294	P19367|HXK1_HUMAN	225.18	29	15	9	14	14	26	10	18	17	21	25	28	4	7	13	10	6	15	16	13	16	17	11	16	15	17	9	13	23	6	4	17	18	15	16	7	12	21	20	13	9	13	10	14	33587000	8203000
372	220	Q7KZF4|SND1_HUMAN	225	32	9	13	21	9	8	21	14	5	2	8	11	22	8	17	8	16	18	16	25	5	12	13	24	19	11	6	1	9	11	23	8	4	14	5	6	16	8	15	12	12	26	14	18	8432600	29085000
318	272	Q13557|KCC2D_HUMAN	225	44	13	23	25	17	31	9	21	14	18	30	24	21	19	23	26	22	24	20	10	19	14	16	9	18	24	15	12	25	19	20	17	15	16	13	18	21	20	16	25	29	9	27	16	1740900	25854000
213	565	P00918|CAH2_HUMAN	224.92	64	32	52	49	52	38	19	50	18	50	45	33	43	36	53	49	43	45	64	18	45	48	40	19	52	27	36	36	27	47	45	18	45	45	32	48	39	31	31	50	43	7	50	42	31007000	123900000
777	336	P11277|SPTB1_HUMAN	224.59	17	2	1	1	4	1	0	1	2	2	1	2	2	1	1	1	2	1	2	1	2	2	11	1	2	1	1	2	1	1	1	2	13	2	2	1	1	1	1	2	1	0	1	1
114	343	P35241|RADI_HUMAN	224.4	40	32	29	27	30	15	23	26	19	19	12	8	30	25	25	33	23	24	25	21	27	30	31	30	26	21	24	13	22	30	28	21	22	22	25	33	26	22	32	27	25	25	29	31	52186000	101020000
1108	311	Q9Y4I1|MYO5A_HUMAN	224.27	20	0	0	0	0	11	0	1	0	6	12	17	0	0	0	0	0	0	1	0	2	1	0	0	0	2	0	1	6	0	0	0	2	1	0	0	0	5	3	0	0	0	0	1
615	164	P35221|CTNA1_HUMAN	224.06	33	14	18	15	3	2	1	10	19	0	4	2	16	15	12	6	13	11	6	0	9	13	12	6	6	8	7	5	12	11	13	14	4	7	6	5	6	13	11	15	8	3	18	15	6280000	11949000
270	475	O75390|CISY_HUMAN	224.04	42	17	27	21	15	27	14	24	32	17	31	34	19	14	26	19	24	24	27	18	28	20	25	26	28	18	13	13	28	19	20	28	23	18	17	13	15	31	19	24	21	18	26	23	21762000	56357000
217	789	P01861|IGHG4_HUMAN	223.89	53	22	18	31	44	13	29	13	22	18	18	7	32	37	34	32	7	37	35	23	22	7	18	29	19	22	11	11	29	30	29	22	35	5	18	36	22	32	27	7	32	31	11	29
101	620	P02686|MBP_HUMAN	223.85	38	30	0	6	32	28	2	24	5	32	29	28	19	15	0	27	5	3	24	0	31	24	2	3	24	24	23	28	24	28	23	15	20	24	28	26	24	20	18	6	3	2	12	25	2788300000
398	273	P04040|CATA_HUMAN	223.72	42	18	13	22	30	9	9	11	18	20	11	13	16	23	20	29	11	19	18	16	16	18	30	20	22	22	22	13	11	25	19	15	38	11	19	17	17	12	16	4	22	18	11	29	11881000	3998700
359	313	P50454|SERPH_HUMAN	223.43	49	8	32	38	20	0	21	0	0	0	0	0	33	40	39	25	21	45	29	30	4	0	42	25	42	40	19	0	39	18	38	0	6	2	2	17	36	35	30	10	33	28	18	29	4497700	20511000
404	319	P12036|NFH_HUMAN	223.25	24	15	1	1	12	14	10	2	3	19	15	17	1	1	1	7	1	1	2	7	14	3	1	7	2	7	3	10	10	13	1	4	6	3	14	4	9	5	2	1	1	4	1	9	38375000
158	1088	P18669|PGAM1_HUMAN	222.81	44	37	40	37	33	40	38	40	40	44	40	40	37	33	38	38	40	37	40	40	36	40	37	40	36	37	37	37	40	38	33	40	40	40	40	38	40	40	37	40	37	40	44	37	28506000	24251000
376	460	P61266|STX1B_HUMAN	222.63	58	36	0	0	31	54	0	50	32	45	50	54	0	0	0	0	0	0	8	0	34	42	0	0	8	35	17	30	44	0	0	27	40	39	40	0	34	50	40	0	0	0	0	20	23565000
110	605	P63104|1433Z_HUMAN	222.45	59	53	53	53	53	57	56	53	53	53	53	57	46	51	48	53	53	51	53	53	53	53	53	53	51	53	51	33	53	46	53	53	45	53	56	53	53	56	57	53	48	52	53	56	46915000	71133000
785	278	P78357|CNTP1_HUMAN	222.13	24	3	0	0	9	16	2	6	0	18	17	17	0	0	0	1	0	3	0	3	9	7	0	6	1	1	1	9	9	0	0	0	3	3	5	0	4	4	1	3	0	3	2	3	728390
1036	231	Q7Z6Z7|HUWE1_HUMAN	221.83	10	1	4	0	1	1	0	1	1	0	0	0	3	1	2	1	2	1	4	2	1	2	1	3	4	1	0	0	3	1	3	1	1	0	0	0	0	2	1	1	0	1	4	1	0	4453200
808	265	Q93050|VPP1_HUMAN	221.82	32	2	2	2	0	19	2	8	5	6	21	25	0	2	2	0	2	5	4	0	0	8	2	3	4	3	2	2	13	0	2	6	9	5	2	0	4	9	6	2	4	4	0	4	0	390480
196	478	P40926|MDHM_HUMAN	221.71	52	24	34	36	33	37	36	33	39	33	39	42	30	33	39	36	33	36	39	36	33	36	32	36	36	33	22	34	37	29	30	36	21	31	31	16	33	31	33	36	39	36	39	33	52551000	147800000
533	230	P42704|LPPRC_HUMAN	221.66	22	2	7	10	7	8	12	7	8	2	7	5	7	3	10	4	3	10	10	14	8	4	4	15	13	2	2	3	4	3	3	8	2	0	1	1	5	5	4	0	10	10	2	5	294500	2360900
303	285	Q9UEY8|ADDG_HUMAN	221.62	38	35	15	8	23	18	9	32	32	14	16	16	13	4	12	25	21	7	25	11	24	23	8	10	18	10	15	19	12	25	13	33	16	26	30	17	12	12	14	27	12	10	28	26	77052000	75206000
1201	357	P25940|CO5A3_HUMAN	221.51	12	1	2	1	0	0	9	0	1	0	0	0	3	7	1	0	0	4	3	10	0	0	1	3	3	0	1	0	0	0	4	1	0	0	0	0	0	2	5	1	6	1	0	2	319450	790820
671	238	Q15582|BGH3_HUMAN	221.47	38	5	5	7	2	0	27	2	0	0	0	0	6	34	14	5	4	21	9	25	0	1	21	25	23	5	7	0	10	0	10	2	0	0	0	2	2	11	12	4	18	22	8	3	887390	6377100
442	704	P31930|QCR1_HUMAN	221.39	29	14	17	22	15	21	20	14	21	11	22	26	17	12	17	15	13	19	21	17	19	20	14	22	25	11	8	7	16	10	12	22	17	15	17	14	12	17	17	15	14	17	12	19	7509200	23126000
203	371	P10909|CLUS_HUMAN	221.05	47	25	29	29	21	16	29	29	15	12	15	22	20	25	22	33	27	29	29	29	25	29	30	33	30	29	23	18	25	29	29	22	25	22	27	29	29	23	27	25	27	42	22	27	61192000	98780000
361	299	P07954|FUMH_HUMAN	220.91	46	14	17	26	24	21	25	14	37	16	29	31	25	18	29	16	11	15	34	19	26	17	14	24	31	21	10	16	17	10	20	30	17	20	14	15	18	24	24	19	19	17	19	15	9011500	6287900
250	660	Q14CZ8|HECAM_HUMAN	220.88	35	29	23	24	29	22	22	22	25	22	22	22	22	17	24	22	24	22	28	22	22	24	22	22	27	22	18	17	22	23	22	24	19	23	24	22	20	24	24	24	22	18	25	24	94645000	90365000
255	290	P21281|VATB2_HUMAN	220.53	41	32	20	18	26	36	22	30	16	32	34	41	10	17	26	15	17	27	30	21	33	28	27	22	23	22	16	21	33	17	4	21	30	22	30	5	24	32	30	13	27	24	9	32	11879000	6064600
480	262	Q07065|CKAP4_HUMAN	220.53	45	4	18	24	8	6	27	4	7	0	8	4	29	17	28	15	21	25	18	27	8	3	19	28	23	25	14	2	18	19	28	10	8	0	2	13	18	22	19	6	17	24	14	18	921270	16184000
633	337	P55809|SCOT1_HUMAN	220.36	40	8	8	7	1	21	8	9	34	18	20	29	8	0	8	13	10	8	28	9	18	11	7	5	17	7	5	15	15	9	7	24	11	5	11	7	5	10	12	9	9	8	11	9	7877000	8649300
471	222	P00450|CERU_HUMAN	220.32	25	9	2	13	13	2	4	4	10	8	1	1	13	12	17	11	5	19	11	9	10	2	13	13	8	12	7	2	9	8	8	13	6	2	6	11	10	12	10	0	19	11	2	15	5114100	1167900
607	207	P28331|NDUS1_HUMAN	220.25	36	13	11	10	5	29	1	14	0	24	28	28	7	7	15	8	6	17	20	1	13	5	9	9	24	11	14	2	24	4	9	2	9	5	10	3	7	8	13	8	12	4	13	12	5845700	9000700
161	552	P31946|1433B_HUMAN	220.02	63	58	46	53	51	60	44	46	53	51	58	55	48	48	53	46	46	41	46	49	51	53	58	55	48	51	43	48	51	41	51	42	41	46	54	41	58	60	58	46	46	51	53	54	49155000	63080000
168	314	P02647|APOA1_HUMAN	219.91	63	43	46	51	48	39	38	22	47	51	40	31	55	55	53	58	38	57	43	43	46	30	53	46	40	50	46	36	48	50	49	47	46	17	46	55	51	50	51	38	60	42	37	50	37100000	128440000
230	233	O75874|IDHC_HUMAN	219.77	46	29	35	28	26	22	29	29	19	10	25	5	42	32	39	21	33	30	33	32	24	33	32	34	36	36	34	19	30	25	41	26	20	21	28	21	32	24	29	21	30	34	32	32	24060000	120790000
706	744	Q92597|NDRG1_HUMAN	219.73	44	12	12	0	14	11	12	4	16	17	16	16	0	32	0	38	8	24	34	20	20	9	20	16	28	8	8	8	11	4	0	20	4	0	16	28	7	15	0	4	22	16	16	16	6180100	5236600
484	190	Q92499|DDX1_HUMAN	219.64	36	14	20	14	7	9	9	13	12	5	10	7	27	14	13	13	21	8	10	11	14	8	9	17	12	14	1	13	13	12	28	10	5	6	9	6	12	14	19	17	11	8	26	13	14779000	39565000
341	303	Q13200|PSMD2_HUMAN	219.63	23	11	12	11	10	11	10	9	11	4	13	8	13	13	14	11	10	13	15	12	12	8	13	13	12	15	5	4	18	13	17	8	5	9	9	9	14	17	17	9	13	11	11	11	4935700	18746000
1199	1268	Q7Z6L0|PRRT2_HUMAN	219.03	54	9	0	0	0	54	0	14	0	32	54	54	0	0	0	0	0	0	0	0	0	19	0	0	0	0	0	0	41	0	0	0	0	7	16	0	9	16	12	0	0	0	0	3	103900
386	291	P06737|PYGL_HUMAN	218.97	34	6	12	12	9	6	14	7	5	5	5	7	23	8	9	10	9	11	9	19	6	7	12	15	10	9	6	2	7	10	18	5	5	8	5	8	6	5	5	8	10	14	13	7	291580	13388000
321	412	P24752|THIL_HUMAN	218.95	42	31	28	23	19	24	30	26	29	11	15	22	15	13	30	17	22	23	33	30	26	22	15	36	30	18	17	12	21	21	16	31	17	10	22	11	14	14	17	22	29	22	29	20	24792000	42073000
517	293	P53621|COPA_HUMAN	218.73	20	3	11	13	5	3	9	4	5	1	1	1	8	7	13	8	7	12	11	10	3	8	12	12	12	12	6	3	8	7	11	2	2	4	3	3	9	5	2	4	11	10	8	11	1575000	9137600
553	276	Q7Z406|MYH14_HUMAN	218.68	18	6	2	4	4	3	2	2	3	4	3	2	9	3	5	1	2	7	6	3	5	4	2	4	3	6	4	3	3	3	9	2	3	1	3	1	6	2	3	0	5	2	2	4	859000
547	255	Q8WUM4|PDC6I_HUMAN	218.55	29	12	12	4	7	11	7	5	10	9	13	13	9	7	5	4	3	3	13	14	12	5	10	18	14	12	10	4	14	2	8	9	7	5	6	1	11	11	9	14	6	11	16	10	8332700	17431000
430	324	Q13554|KCC2B_HUMAN	218.44	33	9	7	9	8	22	5	18	8	18	26	28	8	6	8	7	7	7	11	3	15	9	3	5	7	13	7	9	24	6	8	7	18	6	10	6	14	7	9	10	7	5	8	7
443	279	Q8N568|DCLK2_HUMAN	218.33	30	14	8	12	16	6	5	11	17	2	5	6	5	15	20	10	5	17	24	3	14	14	3	12	19	4	8	7	20	13	2	19	2	17	7	8	5	18	19	11	11	9	12	12	17428000	11479000
93	1544	P55087|AQP4_HUMAN	218.1	23	19	16	15	14	14	13	19	13	14	14	14	16	13	16	19	16	15	19	13	16	16	13	14	16	15	13	16	16	19	13	13	19	16	16	15	13	16	16	16	15	13	17	15	653990000	932790000
519	437	P23381|SYWC_HUMAN	217.99	40	13	37	15	20	5	12	12	9	6	4	19	23	31	15	27	34	9	1	27	13	20	35	30	6	17	6	3	15	11	20	0	28	0	3	20	19	23	21	27	5	19	34	27	2095400	64791000
332	924	P27695|APEX1_HUMAN	217.66	41	30	31	38	30	24	28	28	28	9	25	9	32	26	35	28	34	35	24	30	31	30	35	28	24	28	18	26	32	27	32	30	21	28	30	24	28	34	27	31	31	28	34	30	21109000	61012000
292	399	Q15417|CNN3_HUMAN	217.42	51	35	38	36	39	15	26	26	15	11	11	11	42	51	32	42	38	34	20	27	20	24	42	41	10	38	21	12	36	23	44	20	23	26	20	42	29	35	32	35	34	23	35	32	18026000	143030000
388	344	P07384|CAN1_HUMAN	217.4	26	15	15	9	12	8	12	10	2	7	10	7	13	7	15	13	15	11	19	14	10	13	12	12	12	11	11	11	14	16	11	7	8	11	8	10	13	10	10	12	10	13	17	10	11669000	39164000
760	960	P04004|VTNC_HUMAN	217.24	26	0	3	14	18	3	2	0	12	14	0	3	14	18	18	10	2	24	10	0	18	0	26	10	17	10	15	15	17	12	19	17	17	0	0	5	3	17	12	0	23	0	0	14		1879500
494	367	P42765|THIM_HUMAN	217.16	50	5	25	14	18	8	35	26	0	13	5	10	34	10	27	46	31	16	25	35	8	27	9	41	22	22	22	7	5	37	32	0	14	22	3	44	24	4	2	31	14	40	34	36	656340	33509000
1150	295	Q05707|COEA1_HUMAN	216.8	20	0	2	14	0	0	12	0	1	0	0	0	1	0	16	0	1	0	1	13	0	0	0	5	0	0	0	0	0	0	1	2	0	0	0	0	0	0	0	0	1	4	2	0		1541200
187	1189	P16104|H2AX_HUMAN	216.67	71	38	44	38	35	35	29	35	38	38	29	30	34	33	36	35	38	27	38	29	38	29	33	33	28	38	30	25	34	38	38	38	32	38	38	38	33	59	38	43	35	29	38	71	3453100	8053400
389	326	Q16643|DREB_HUMAN	216.6	35	15	14	19	16	17	13	15	15	11	20	20	16	28	25	18	11	14	20	13	15	18	17	28	21	18	12	12	24	16	16	24	13	18	16	15	19	24	20	19	15	25	17	17	13300000	19506000
966	245	O75643|U520_HUMAN	216.43	13	1	4	4	0	0	0	2	0	0	0	0	7	4	3	0	2	2	3	2	1	2	3	1	4	8	1	1	4	3	8	1	0	0	0	0	7	2	2	0	2	0	2	1	707430	5390900
465	740	P60880|SNP25_HUMAN	216.3	59	46	0	0	44	56	0	55	27	59	59	56	7	0	0	11	0	6	39	6	51	55	6	14	39	46	26	50	55	21	0	35	55	44	48	6	39	56	50	6	0	14	23	34	28295000
278	309	Q15233|NONO_HUMAN	216.26	45	22	34	28	18	14	10	20	26	2	8	4	41	31	34	20	36	20	32	13	18	15	18	24	20	42	20	14	33	22	38	28	12	26	20	14	38	24	27	31	24	16	33	24	20695000	61346000
499	252	O00571|DDX3X_HUMAN	216.05	37	15	17	18	11	7	13	11	14	0	4	4	18	14	24	11	22	22	21	9	8	18	13	16	16	15	6	2	17	17	17	11	7	10	8	12	20	21	15	7	18	14	18	21	1610100	1632200
1282	267	Q8N573|OXR1_HUMAN	215.98	32	0	0	0	1	22	0	8	0	17	25	24	0	0	0	0	0	0	1	0	5	6	0	0	1	0	0	0	9	0	0	0	3	0	3	0	2	4	0	0	1	0	0	0
312	339	P55084|ECHB_HUMAN	215.97	50	20	22	22	23	16	31	20	34	14	14	7	18	11	19	23	20	24	37	43	35	15	13	39	39	19	16	17	17	18	21	31	18	15	16	16	19	20	11	23	14	31	17	24	27555000	54937000
343	356	Q9UQ16|DYN3_HUMAN	215.96	34	10	7	7	11	27	5	13	10	21	25	27	8	7	6	5	5	7	4	8	15	10	5	11	4	10	5	13	16	8	9	12	8	7	8	4	10	15	10	7	7	4	7	8	951180
542	1041	P15104|GLNA_HUMAN	215.95	29	11	10	23	9	14	9	5	11	8	13	16	8	8	25	11	8	29	14	8	11	8	17	11	10	5	11	11	11	8	5	8	5	5	8	8	8	8	13	8	23	8	8	8	15527000	29543000
317	334	P00505|AATM_HUMAN	215.92	46	23	24	14	26	42	16	28	31	29	41	38	15	19	10	21	14	15	27	26	30	21	14	21	21	23	13	20	37	19	19	29	24	13	23	17	28	30	35	23	18	20	29	27	21667000	34226000
1225	407	O94925|GLSK_HUMAN	215.82	33	0	0	0	0	18	0	2	1	12	18	32	0	0	0	0	0	0	0	2	3	3	0	4	0	3	0	0	17	0	0	0	5	0	0	0	0	20	10	0	0	0	0	0
1215	269	Q9NQ66|PLCB1_HUMAN	215.78	27	7	0	0	0	16	0	1	14	5	12	12	1	0	0	0	0	0	9	0	3	1	0	0	4	1	0	1	3	0	0	12	1	1	3	0	0	2	1	0	0	0	0	1	1334100
304	281	Q5SSJ5|HP1B3_HUMAN	215.65	38	19	29	18	8	8	18	9	21	13	6	7	27	16	17	15	25	17	25	17	16	21	21	19	30	21	12	21	18	13	27	24	14	19	18	15	24	22	15	28	14	19	24	16	26750000	107760000
248	413	Q92599|SEPT8_HUMAN	215.64	39	26	26	21	25	25	19	28	23	29	27	28	15	15	24	26	24	19	21	17	28	28	24	23	19	23	21	26	26	24	17	19	28	28	26	21	21	25	17	26	18	15	26	19	27927000	39720000
680	2278	P52943|CRIP2_HUMAN	215.24	29	20	25	20	9	10	15	19	19	21	21	19	19	26	20	15	19	25	13	19	11	19	15	22	19	25	10	14	14	14	19	15	10	19	15	13	14	19	16	25	22	21	29	19	14914000	34607000
644	419	Q15942|ZYX_HUMAN	215.21	37	6	18	16	12	6	3	8	2	3	8	5	34	17	16	9	19	22	4	12	5	11	27	14	10	22	10	0	12	11	34	5	6	10	5	9	26	15	8	17	9	13	18	13	2285000	30254000
518	254	O60716|CTND1_HUMAN	215.19	33	5	18	15	8	4	5	3	12	1	4	2	15	9	8	4	12	14	6	6	6	3	13	2	13	9	5	2	6	8	13	10	4	3	3	5	7	11	11	12	9	4	13	13	4044700	25318000
259	271	P02649|APOE_HUMAN	215.05	59	52	17	50	44	27	35	39	56	8	21	15	28	34	45	54	17	47	30	38	56	32	31	40	25	26	42	49	49	44	37	56	18	40	52	52	18	59	51	8	44	44	15	51	130000000	6652900
228	201	Q14974|IMB1_HUMAN	215.02	29	17	17	19	14	13	10	18	9	9	11	10	17	16	21	21	13	14	20	15	18	17	13	14	18	17	11	10	15	18	14	15	8	15	14	16	14	12	15	13	16	11	16	18	17635000	47045000
441	274	P08195|4F2_HUMAN	214.75	33	14	22	7	22	20	8	23	8	13	17	19	23	11	11	12	18	11	20	14	12	24	14	15	23	16	13	8	22	18	21	13	11	15	16	8	12	24	25	22	13	8	22	19	10709000	27928000
238	1416	P09936|UCHL1_HUMAN	214.33	44	26	23	23	34	32	34	35	35	34	41	37	34	19	19	23	20	23	20	35	35	26	20	35	8	24	23	24	24	23	24	23	34	35	26	23	26	35	34	33	23	35	35	35	148630000	80959000
279	1521	P43003|EAA1_HUMAN	214.28	16	15	13	13	15	15	0	13	13	9	15	14	13	13	15	12	9	13	15	6	12	15	13	2	13	15	13	13	12	12	13	15	12	13	15	9	13	13	14	13	13	5	15	13	40155000	42920000
244	1018	Q99497|PARK7_HUMAN	214.22	59	44	55	48	34	38	52	52	51	31	42	38	41	31	38	45	38	38	45	59	38	45	52	45	45	34	38	31	38	38	34	38	38	55	38	55	31	44	55	50	34	55	55	51	130870000	95739000
80	1855	P01834|IGKC_HUMAN	214.02	76	57	53	61	57	45	64	53	57	57	45	45	57	57	57	57	53	57	64	57	57	53	57	57	57	57	57	57	57	57	57	57	57	53	44	57	57	57	57	44	57	57	44	64	9175600	4416900
256	420	Q9NVA2|SEP11_HUMAN	213.99	38	28	24	22	31	28	11	32	34	22	33	30	23	24	21	25	30	20	22	8	29	28	24	12	22	28	23	25	25	23	30	26	28	29	28	26	28	30	28	27	22	21	31	19	12226000	42060000
723	364	Q9BY11|PACN1_HUMAN	213.98	43	5	0	0	14	37	0	22	4	25	35	34	0	0	0	0	0	0	0	0	15	23	0	0	0	9	0	16	34	0	0	6	20	21	11	0	9	23	17	0	0	0	0	0	1193300
309	361	P14868|SYDC_HUMAN	213.93	43	32	21	21	18	15	18	22	28	11	13	10	35	30	28	34	16	25	22	28	29	28	22	25	26	30	14	19	26	24	36	36	7	19	26	27	28	22	26	24	22	23	29	23	49195000	43950000
453	596	Q96CX2|KCD12_HUMAN	213.85	47	37	36	37	28	8	26	38	30	8	11	9	42	34	43	16	26	39	39	34	37	27	24	34	28	18	22	4	26	34	45	16	9	36	34	8	22	19	36	23	37	34	34	42	13375000	17817000
529	227	Q9Y3Z3|SAMH1_HUMAN	213.81	37	9	26	19	6	0	5	17	6	0	0	0	21	24	19	6	17	15	31	10	17	16	14	26	26	15	27	7	15	17	25	5	8	8	9	5	18	4	14	13	17	12	26	31	5895600	31588000
431	803	P22061|PIMT_HUMAN	213.32	64	51	45	30	42	56	15	45	44	48	60	60	49	45	39	34	45	39	26	20	52	49	45	33	36	30	24	24	49	34	35	44	34	41	40	22	34	41	41	56	23	13	52	36	24662000	31157000
730	410	P20908|CO5A1_HUMAN	213.2	16	0	4	10	0	0	11	0	1	0	0	0	4	8	10	0	3	5	4	9	0	0	3	4	6	0	1	0	1	0	4	3	0	0	0	0	1	1	2	0	6	5	1	5		2704100
177	1929	P04908|H2A1B_HUMAN	212.95	58	33	33	32	32	32	32	32	32	32	32	27	28	35	33	32	33	27	33	32	32	32	33	33	28	33	27	28	28	32	33	33	32	32	33	32	33	55	33	32	32	32	32	33
177	1931	Q7L7L0|H2A3_HUMAN	212.95	58	33	33	32	32	32	32	32	32	32	32	27	28	35	33	32	33	27	33	32	32	32	33	33	28	33	27	28	28	32	33	33	32	32	33	32	33	55	33	32	32	32	32	33
177	1930	Q93077|H2A1C_HUMAN	212.95	58	33	33	32	32	32	32	32	32	32	32	27	28	35	33	32	33	27	33	32	32	32	33	33	28	33	27	28	28	32	33	33	32	32	33	32	33	55	33	32	32	32	32	33
438	504	P22695|QCR2_HUMAN	212.39	38	19	24	22	11	28	16	18	34	19	29	35	12	14	22	11	22	21	34	23	22	31	15	23	32	19	15	31	26	8	6	32	12	19	19	14	14	22	17	26	18	24	18	19	11901000	19081000
297	406	P50570|DYN2_HUMAN	212.1	31	12	13	14	15	18	6	11	10	15	16	16	14	11	11	10	11	16	7	8	14	8	11	12	7	15	11	12	15	15	16	11	11	9	11	9	14	13	11	10	14	7	13	15	466080	3822600
651	330	Q14203|DCTN1_HUMAN	211.4	26	8	4	2	6	13	2	8	3	15	12	15	2	2	2	5	2	2	8	4	12	4	1	8	7	9	7	9	12	10	3	7	3	2	6	1	8	7	11	3	3	4	5	10	3252500	1268300
172	1922	Q6FI13|H2A2A_HUMAN	211.34	58	33	36	32	32	32	32	32	32	32	32	27	36	35	33	32	33	27	33	32	32	32	36	36	28	36	35	28	31	32	36	33	32	32	33	32	33	58	36	32	32	32	32	36
172	1949	Q16777|H2A2C_HUMAN	211.34	59	33	36	33	33	33	33	33	33	33	33	27	36	36	33	33	33	27	33	33	33	33	36	36	28	36	36	28	31	33	36	33	33	33	33	33	33	59	36	33	33	33	33	36
739	668	Q14894|CRYM_HUMAN	211.33	46	22	0	0	10	42	0	36	17	46	46	41	0	0	5	0	0	0	0	9	39	29	0	9	0	17	0	21	26	0	0	8	23	28	13	0	15	32	26	0	0	0	0	5	2208700
447	286	P16615|AT2A2_HUMAN	211.15	20	8	8	11	10	15	4	8	6	6	14	13	13	11	14	7	9	13	10	8	9	6	7	6	9	14	8	9	8	5	12	4	11	6	9	5	12	10	12	9	10	5	8	8	9346600	42944000
163	684	P01860|IGHG3_HUMAN	211.1	34	21	21	27	30	18	19	21	21	17	14	8	21	24	25	23	16	28	21	17	21	16	16	27	16	21	16	16	28	21	21	24	25	9	21	21	24	29	30	12	27	24	16	24
541	327	Q01813|PFKAP_HUMAN	211.09	27	10	3	0	15	14	8	14	14	14	17	21	4	8	5	8	0	9	10	5	12	11	5	10	7	11	11	13	21	7	4	14	12	11	9	9	10	18	11	4	8	4	6	12	5152500	0
310	1242	P09417|DHPR_HUMAN	211.02	45	32	31	39	39	39	29	43	39	39	39	43	21	29	28	33	23	31	39	39	39	35	21	25	31	39	39	43	39	41	28	32	25	35	32	35	39	43	35	21	25	31	43	35	21088000	20143000
322	322	Q05682|CALD1_HUMAN	211.02	29	13	13	21	19	5	18	8	6	0	6	2	19	22	25	13	14	18	18	19	10	15	21	22	17	15	14	3	14	15	20	6	10	12	12	10	17	12	12	15	18	18	10	20	4842200	37116000
476	310	Q14247|SRC8_HUMAN	210.78	35	18	21	25	22	17	18	16	12	10	19	17	14	15	15	23	14	23	14	22	16	10	8	23	14	11	11	6	13	16	13	9	9	11	13	10	17	22	23	7	24	22	19	26	19629000	12836000
236	754	P15259|PGAM2_HUMAN	210.56	54	22	44	17	18	18	18	17	23	31	18	17	22	18	18	40	40	17	18	18	13	17	17	18	14	17	22	17	17	27	13	18	17	18	17	44	17	23	22	44	17	18	54	17	29940	142920000
188	887	P01859|IGHG2_HUMAN	210.52	34	29	25	31	30	21	24	25	29	24	11	2	29	29	31	27	18	29	25	22	29	18	18	30	22	29	22	22	30	25	30	29	31	6	25	29	29	32	28	17	32	32	19	29	16319000	24273000
120	1365	P57053|H2BFS_HUMAN	210.51	60	55	55	55	49	47	47	55	55	40	40	35	44	43	49	52	55	48	48	41	38	49	49	47	43	56	44	40	37	43	60	55	49	47	43	47	55	60	55	52	55	52	52	55	25209000	105110000
120	1372	Q5QNW6|H2B2F_HUMAN	210.51	60	55	55	55	49	47	47	55	55	40	40	35	44	43	49	52	55	48	48	41	38	49	49	47	43	56	44	40	37	43	60	55	49	47	43	47	55	60	55	52	55	52	52	55	25209000	105110000
120	1371	P62807|H2B1C_HUMAN	210.51	60	55	55	55	49	47	47	55	55	40	40	35	44	43	49	52	55	48	48	41	38	49	49	47	43	56	44	40	37	43	60	55	49	47	43	47	55	60	55	52	55	52	52	55	25209000	105110000
120	1370	Q99877|H2B1N_HUMAN	210.51	60	55	55	55	49	47	47	55	55	40	40	35	44	43	49	52	55	48	48	41	38	49	49	47	43	56	44	40	37	43	60	55	49	47	43	47	55	60	55	52	55	52	52	55	25209000	105110000
120	1369	Q93079|H2B1H_HUMAN	210.51	60	55	55	55	49	47	47	55	55	40	40	35	44	43	49	52	55	48	48	41	38	49	49	47	43	56	44	40	37	43	60	55	49	47	43	47	55	60	55	52	55	52	52	55	25209000	105110000
120	1368	Q99879|H2B1M_HUMAN	210.51	60	55	55	55	49	47	47	55	55	40	40	35	44	43	49	52	55	48	48	41	38	49	49	47	43	56	44	40	37	43	60	55	49	47	43	47	55	60	55	52	55	52	52	55	25209000	105110000
120	1367	P58876|H2B1D_HUMAN	210.51	60	55	55	55	49	47	47	55	55	40	40	35	44	43	49	52	55	48	48	41	38	49	49	47	43	56	44	40	37	43	60	55	49	47	43	47	55	60	55	52	55	52	52	55	25209000	105110000
120	1366	O60814|H2B1K_HUMAN	210.51	60	55	55	55	49	47	47	55	55	40	40	35	44	43	49	52	55	48	48	41	38	49	49	47	43	56	44	40	37	43	60	55	49	47	43	47	55	60	55	52	55	52	52	55	25209000	105110000
699	258	P33176|KINH_HUMAN	210.29	30	7	10	11	6	5	2	6	9	2	3	1	16	15	16	10	5	17	11	3	20	3	7	8	11	11	4	6	11	6	11	7	5	4	5	3	10	6	9	6	10	3	6	10	1310300	3682500
539	287	Q02218|ODO1_HUMAN	210.24	26	1	12	5	6	13	7	6	16	7	13	14	5	1	12	4	8	9	14	12	13	9	0	14	13	10	3	3	6	5	9	12	4	4	3	0	8	5	8	9	8	5	12	4		5614400
220	637	P37802|TAGL2_HUMAN	209.84	65	44	56	44	53	46	55	49	22	18	37	20	60	65	45	56	60	44	37	60	34	51	49	56	47	60	51	34	46	51	56	20	44	38	27	50	49	31	48	56	44	56	56	56	28894000	279170000
328	580	P31943|HNRH1_HUMAN	209.81	34	18	22	27	22	20	10	20	16	10	16	13	25	24	22	19	14	16	24	13	15	14	16	16	21	24	16	18	20	19	26	21	13	8	16	15	31	18	24	18	21	16	27	20	1756700	1578700
342	1870	P14209|CD99_HUMAN	209.76	54	45	54	32	45	17	17	32	45	0	30	0	40	45	32	45	45	32	45	22	38	45	45	38	45	32	38	40	40	54	38	45	45	45	45	45	38	45	45	54	32	22	54	45	30807000	154070000
283	389	P31948|STIP1_HUMAN	209.53	36	23	20	15	14	20	10	27	15	21	22	19	26	27	28	27	26	23	28	15	24	18	25	13	29	26	19	11	22	19	27	15	10	21	21	22	25	22	25	19	20	14	20	26	28143000	54530000
910	301	Q04446|GLGB_HUMAN	209.37	31	4	8	1	4	0	12	3	4	0	1	0	3	4	4	8	7	7	27	15	0	3	8	16	18	4	3	0	4	0	3	0	0	0	1	7	3	11	6	12	7	6	10	10	662070	7793500
887	362	Q969P0|IGSF8_HUMAN	209.26	28	11	0	0	14	22	0	12	2	28	26	25	0	0	0	5	0	0	0	0	19	9	0	0	0	0	3	13	15	3	0	0	9	2	14	0	0	10	6	0	0	0	0	0	6798500
560	732	Q01105|SET_HUMAN	209.14	54	22	21	31	18	14	14	14	11	11	11	11	41	21	27	21	18	31	14	14	14	14	14	14	14	22	18	18	27	21	46	14	14	18	11	11	23	28	28	18	24	18	21	18	10845000	52540000
249	1513	P23528|COF1_HUMAN	209.06	48	47	42	42	47	32	47	47	48	47	47	47	42	42	47	47	47	47	47	47	42	46	47	47	42	47	42	41	42	47	47	47	47	42	47	47	47	47	47	47	47	47	47	47	90936000	129580000
291	386	P14314|GLU2B_HUMAN	209.05	36	17	28	27	14	16	25	23	12	12	14	12	32	23	28	28	28	30	26	25	18	21	26	28	23	31	16	12	25	24	28	16	16	11	14	21	30	31	28	28	22	30	23	26	16196000	94824000
254	379	P14550|AK1A1_HUMAN	209.02	48	38	40	27	31	30	43	40	32	25	26	27	42	35	27	34	37	29	35	38	37	38	37	36	33	35	36	27	37	29	41	46	29	30	35	18	29	22	31	39	30	35	43	41	31662000	53776000
365	304	P04843|RPN1_HUMAN	208.83	43	10	21	23	15	8	8	12	4	6	12	4	27	21	19	14	19	16	18	18	15	8	25	13	22	30	16	9	29	24	30	10	6	6	9	12	25	15	19	23	18	13	20	19	4879800	30979000
226	610	P36578|RL4_HUMAN	208.55	30	21	28	26	25	22	22	22	19	15	22	22	28	28	29	28	22	24	24	27	24	21	24	27	26	27	25	20	27	26	29	19	22	20	22	20	27	26	25	22	26	25	23	26	36603000	101400000
521	312	O95782|AP2A1_HUMAN	208.55	25	8	10	6	6	15	3	9	6	8	17	21	7	6	8	6	5	7	7	4	12	8	3	4	7	7	3	3	12	7	9	7	7	6	6	6	8	15	12	3	5	6	10	6	10172000	4966000
354	341	P07099|HYEP_HUMAN	208.52	40	28	23	23	34	10	7	14	29	7	8	9	28	2	30	38	11	18	40	23	36	15	22	21	36	14	20	22	20	38	32	34	22	9	17	32	13	19	14	24	9	18	24	30	14491000	15440000
125	1376	P06899|H2B1J_HUMAN	208.31	60	55	56	56	44	47	47	52	55	33	41	35	44	44	49	53	53	49	49	42	38	47	50	48	43	56	44	40	38	38	60	55	49	47	43	48	56	60	56	53	55	45	52	55	6688400
125	1375	P23527|H2B1O_HUMAN	208.31	60	55	56	56	44	47	47	52	55	33	41	35	44	44	49	53	53	49	49	42	38	47	50	48	43	56	44	40	38	38	60	55	49	47	43	48	56	60	56	53	55	45	52	55	6688400
125	1374	P33778|H2B1B_HUMAN	208.31	60	55	56	56	44	47	47	52	55	33	41	35	44	44	49	53	53	49	49	42	38	47	50	48	43	56	44	40	38	38	60	55	49	47	43	48	56	60	56	53	55	45	52	55	6688400
125	1373	Q16778|H2B2E_HUMAN	208.31	60	55	56	56	44	47	47	52	55	33	41	35	44	44	49	53	53	49	49	42	38	47	50	48	43	56	44	40	38	38	60	55	49	47	43	48	56	60	56	53	55	45	52	55	6688400
1175	315	P78352|DLG4_HUMAN	208.2	34	0	0	1	0	25	0	4	2	4	28	30	1	0	0	2	0	0	0	2	0	3	0	2	0	1	0	0	6	2	0	2	6	0	3	2	5	4	0	0	2	0	0	2
532	1593	P02766|TTHY_HUMAN	207.97	63	30	24	63	63	0	15	15	48	15	0	0	48	56	48	63	15	63	48	48	48	15	54	48	33	48	48	48	54	63	48	54	33	15	39	54	54	54	63	15	63	48	0	48	2750300	765490
350	369	P60842|IF4A1_HUMAN	207.81	43	15	23	32	23	20	14	20	12	11	16	7	28	27	33	18	18	32	26	28	17	20	31	30	32	26	19	18	25	26	28	15	15	12	20	15	24	26	23	18	26	30	24	29	1411100	17988000
459	392	Q08209|PP2BA_HUMAN	207.55	37	20	6	4	17	37	6	30	9	31	37	32	9	7	12	13	6	10	7	10	26	27	5	7	13	21	4	20	21	10	9	24	14	10	24	2	13	21	22	11	7	4	12	7	6175900	242420
840	332	O60641|AP180_HUMAN	207.31	27	7	1	0	3	17	0	5	8	11	24	23	1	1	1	1	0	1	1	0	10	7	0	1	1	5	1	1	7	1	1	1	6	4	6	0	3	9	7	0	1	0	1	3	1168000
408	333	Q06124|PTN11_HUMAN	207.08	33	20	23	18	12	9	12	19	21	9	9	8	17	12	19	16	19	19	26	16	22	20	10	19	22	14	6	6	23	15	17	23	10	17	21	16	12	19	17	19	21	12	25	19	9549900	31923000
641	300	P36776|LONM_HUMAN	206.72	30	4	9	8	4	6	8	5	14	1	6	7	9	12	5	8	8	11	12	14	9	5	5	18	13	5	1	6	11	5	13	11	5	4	6	3	6	5	5	6	9	10	15	5	1697200	11324000
200	1571	Q8IUE6|H2A2B_HUMAN	206.71	58	36	36	35	32	32	32	32	35	35	32	27	31	30	33	32	36	30	36	27	35	32	36	36	31	36	22	22	36	35	36	36	30	35	36	35	36	58	36	35	32	27	35	36	8186500	8317400
759	297	P53396|ACLY_HUMAN	206.69	25	1	6	4	4	9	11	1	2	7	7	5	4	6	5	8	2	7	8	17	6	3	7	13	9	7	1	1	6	3	7	1	2	0	4	5	8	2	7	1	5	8	3	5	476150	3310700
683	725	P12532|KCRU_HUMAN	206.65	36	18	0	0	12	28	5	26	12	14	28	36	5	0	0	5	0	0	5	8	10	25	0	18	7	10	2	8	25	0	0	20	31	17	23	0	14	24	23	5	0	8	5	8	4050100
658	346	Q14764|MVP_HUMAN	206.58	36	4	4	9	14	5	15	5	6	17	9	9	5	11	7	7	3	8	0	9	5	2	23	19	0	6	16	4	7	9	12	3	4	1	4	4	6	4	6	3	12	13	3	22	2419800	3557000
451	302	Q9Y265|RUVB1_HUMAN	206.53	42	22	32	20	5	7	11	12	14	0	7	3	28	36	20	33	27	25	40	21	21	26	17	20	31	37	15	16	33	35	37	13	7	16	2	25	27	16	24	32	13	10	38	25	4607200	15512000
524	288	P14543|NID1_HUMAN	206.43	20	1	13	7	3	1	6	1	1	0	2	0	13	10	11	4	12	10	9	8	1	2	7	9	10	7	6	0	10	4	12	2	0	1	0	1	8	10	13	12	9	7	14	8	1558000	79916000
715	270	P42224|STAT1_HUMAN	206.4	30	9	14	3	16	0	3	9	0	2	2	0	9	24	3	9	11	4	9	4	3	3	10	8	5	22	7	0	10	7	14	0	15	3	5	5	27	2	12	12	5	3	10	13	4696400	22610000
958	409	Q96AC1|FERM2_HUMAN	206.25	32	4	17	10	10	3	0	5	4	0	0	1	6	9	4	11	18	15	1	3	3	7	8	4	3	0	0	1	6	9	7	4	1	6	1	9	4	9	4	15	7	0	15	1	879130	17926000
395	298	Q07960|RHG01_HUMAN	205.9	50	10	30	36	23	14	35	21	6	13	19	17	19	16	34	16	30	33	25	41	21	20	31	42	32	19	32	15	17	17	19	8	10	13	17	10	20	15	21	26	33	35	36	35	4822100	29031000
233	764	Q32P51|RA1L2_HUMAN	205.46	40	26	24	29	21	17	24	26	22	14	21	24	32	29	29	21	29	29	29	21	26	29	29	24	26	29	26	24	24	21	34	26	21	24	26	21	34	29	32	29	26	29	24	26
1096	1351	Q9UD71|PPR1B_HUMAN	205.46	59	0	0	0	6	13	30	38	0	6	13	13	0	0	0	59	7	0	0	26	6	47	0	47	0	0	0	0	0	41	0	7	0	33	0	54	0	0	0	7	0	31	11	0
432	366	P11940|PABP1_HUMAN	205.39	31	6	18	18	8	8	9	8	7	5	9	5	21	24	22	14	15	19	23	14	16	9	18	19	18	23	15	8	23	20	18	5	8	8	11	9	20	15	19	11	19	14	12	20	5570000	24017000
686	566	Q16623|STX1A_HUMAN	205.16	56	26	0	0	22	50	0	31	6	41	42	51	0	0	0	0	0	0	0	0	32	27	0	0	0	17	0	24	42	4	0	6	22	20	23	0	22	23	26	0	0	0	0	6	12116000
240	370	P52209|6PGD_HUMAN	205.15	39	24	21	30	21	20	28	25	27	20	17	14	30	16	30	25	15	28	31	30	28	19	23	32	28	27	21	18	28	28	34	23	23	20	21	20	25	23	28	19	23	25	23	24	37833000	31484000
825	452	P31040|SDHA_HUMAN	205.11	31	6	6	6	2	19	7	5	6	5	20	18	3	0	7	11	5	6	17	6	21	3	4	5	13	10	0	1	8	0	7	3	7	3	7	9	7	10	4	5	9	4	11	8	14465	1570400
748	292	P13797|PLST_HUMAN	204.67	30	10	2	18	14	3	2	4	0	8	4	0	26	23	20	2	2	13	21	3	9	2	13	5	16	7	7	1	7	3	28	0	6	3	6	0	3	4	6	0	15	4	0	7	1700700
845	306	O75533|SF3B1_HUMAN	204.63	22	3	6	6	2	0	1	2	4	0	1	0	13	6	4	4	7	4	6	4	4	3	6	7	5	10	1	0	6	4	12	5	4	2	4	1	11	6	4	5	3	2	4	3	682240	6813500
1280	481	P12107|COBA1_HUMAN	204.57	12	0	1	11	1	0	2	0	0	0	0	0	1	1	10	0	1	1	2	2	0	0	1	1	2	0	0	0	0	0	1	1	0	0	0	0	0	0	1	0	1	1	0	1
1229	586	Q12797|ASPH_HUMAN	204.32	26	1	6	9	0	1	4	0	7	0	0	0	1	3	9	16	1	6	7	4	3	1	5	4	4	4	1	1	6	7	2	3	1	0	1	11	3	4	3	2	10	6	1	1	579090	1158200
1122	335	P78347|GTF2I_HUMAN	204.11	24	2	9	5	0	0	0	2	0	0	0	0	13	2	6	1	7	6	2	0	2	3	4	3	4	13	0	0	3	4	19	2	0	0	1	0	14	3	5	3	1	0	3	2	289290	4036300
384	378	P35232|PHB_HUMAN	204.09	70	22	34	39	39	40	18	25	53	32	44	40	44	33	35	29	18	43	47	32	47	25	36	42	46	39	25	29	38	29	36	37	21	18	32	25	34	39	50	22	43	14	37	35	10655000	12078000
509	424	Q16851|UGPA_HUMAN	204.03	39	12	20	21	15	12	8	14	12	16	12	16	24	12	12	22	18	17	10	13	9	16	16	17	12	14	21	10	20	28	19	9	6	9	11	23	17	20	22	15	21	12	27	26	11779000	44143000
523	435	P08237|PFKAM_HUMAN	203.43	22	11	6	9	9	11	8	9	10	7	12	11	11	3	9	7	3	13	14	13	14	11	4	11	16	6	8	5	12	6	6	13	6	6	9	6	8	5	5	5	9	9	10	5	13102000	12147000
935	695	P49753|ACOT2_HUMAN	203.41	36	0	26	14	0	2	0	15	36	0	6	7	12	2	5	2	20	9	0	0	20	22	12	0	12	0	0	13	5	5	12	22	0	19	2	0	2	10	9	26	5	0	26	2		23877000
429	556	Q13555|KCC2G_HUMAN	203.34	28	15	9	13	11	19	6	12	11	13	23	20	11	8	13	11	10	10	16	5	13	15	5	8	13	12	9	10	12	9	10	12	14	7	13	7	13	8	10	10	11	7	14	12	835390
184	782	O94760|DDAH1_HUMAN	203.29	42	36	40	32	35	37	32	40	42	33	40	40	35	32	35	40	34	35	36	33	36	40	29	33	38	33	29	37	33	36	33	40	36	31	40	39	36	40	39	40	32	39	40	35	174540000	616200000
621	446	Q9Y4G6|TLN2_HUMAN	203.1	14	1	4	4	2	3	1	4	1	1	3	4	2	2	3	4	3	2	3	2	1	5	2	2	2	2	2	0	5	6	3	1	1	3	1	4	2	3	3	4	2	2	4	2	306690	3439000
586	554	P50440|GATM_HUMAN	202.92	32	2	18	26	17	5	19	16	0	2	2	2	20	19	26	23	13	27	18	21	0	15	24	26	21	6	18	0	9	21	21	0	5	17	4	23	8	21	12	24	29	23	27	25	918590	22606000
487	616	P00387|NB5R3_HUMAN	202.4	46	18	24	22	20	12	22	21	26	12	22	22	24	18	19	29	14	29	28	28	24	14	28	34	24	24	18	8	24	21	18	37	18	12	18	24	14	34	23	18	18	35	18	34	18058000	19640000
666	328	O94973|AP2A2_HUMAN	202.31	23	7	4	8	6	18	4	5	6	8	17	18	3	2	6	4	3	8	7	5	9	10	4	10	4	4	4	4	11	6	7	6	5	3	7	4	6	17	8	4	5	10	4	10	4523000	2002700
266	354	Q03252|LMNB2_HUMAN	202.23	44	20	28	22	14	15	16	23	16	12	18	11	36	25	25	16	27	25	23	16	21	26	24	16	12	30	15	20	25	18	35	21	16	16	17	9	30	20	29	33	26	15	27	19	66185000	177450000
308	945	P51991|ROA3_HUMAN	201.78	29	17	20	17	21	17	17	19	17	13	21	17	26	24	21	17	17	17	20	17	21	18	17	17	20	28	21	13	18	17	28	19	17	17	19	17	26	20	28	19	19	17	20	23	17812000	40472000
239	604	P15121|ALDR_HUMAN	201.61	46	34	34	29	34	28	39	39	34	28	30	26	34	17	37	32	31	37	28	46	34	34	30	43	34	23	26	28	24	34	37	32	21	36	32	24	17	20	31	36	37	37	34	36	31390000	50240000
280	535	Q14847|LASP1_HUMAN	201.17	53	33	33	43	40	33	23	41	21	23	37	39	38	38	47	34	34	42	44	34	33	33	42	34	34	33	33	32	38	36	43	33	24	34	33	33	34	38	29	29	43	34	29	41	48851000	47426000
888	316	Q9HCC0|MCCB_HUMAN	201.16	37	3	6	0	2	0	5	4	17	1	0	2	3	2	8	15	4	1	7	7	29	0	1	14	7	8	4	28	9	5	1	28	0	3	6	4	5	6	3	1	5	9	9	4	920110	1648300
397	486	Q13510|ASAH1_HUMAN	200.97	38	22	13	25	16	13	29	22	6	10	10	10	13	13	23	18	14	32	10	29	20	20	27	29	15	16	28	16	21	25	20	10	13	16	17	14	13	20	16	15	26	24	17	36	6733500	8274600
1129	353	P02788|TRFL_HUMAN	200.73	25	1	0	1	3	1	3	2	1	1	0	0	2	4	4	2	0	2	0	8	2	4	23	9	1	2	1	1	2	2	4	0	0	2	1	2	1	1	4	0	4	13	0	1
396	434	P42167|LAP2B_HUMAN	200.69	36	31	31	21	18	4	9	18	17	5	11	12	28	26	23	24	26	19	9	9	22	11	23	23	18	28	26	19	28	28	25	20	20	17	17	26	28	29	29	26	16	20	32	32	20671000	74209000
420	922	P05388|RLA0_HUMAN	200.55	34	21	18	28	21	21	18	18	21	19	21	13	26	23	26	23	21	23	18	18	21	16	18	21	21	26	26	22	24	24	26	22	21	18	18	21	26	26	19	18	21	18	18	23	12338000	43051000
668	352	Q92598|HS105_HUMAN	200.46	23	4	1	6	5	16	0	7	0	11	14	19	12	7	9	2	2	6	8	3	10	4	2	9	5	12	2	5	11	1	16	3	4	8	9	1	16	11	11	1	9	3	4	6	2458800	731300
718	355	Q8N163|CCAR2_HUMAN	200.3	26	4	18	10	2	2	1	11	10	1	2	4	14	8	4	9	13	4	8	7	7	7	8	8	8	14	1	0	13	13	12	4	2	7	4	2	13	11	11	8	4	8	12	7	2782800	18584000
375	536	Q01518|CAP1_HUMAN	200.27	36	19	25	19	14	16	20	25	21	9	9	11	24	24	23	21	25	17	26	23	22	25	30	25	24	10	13	9	17	17	24	20	20	20	18	19	20	20	19	21	17	23	25	29	18200000	27072000
206	534	P61981|1433G_HUMAN	200.16	57	34	43	43	34	46	41	39	34	38	47	50	36	32	30	30	23	30	38	37	34	30	30	33	32	34	28	28	30	30	38	29	30	34	37	29	34	45	43	43	47	41	38	37	24637000	38777000
402	403	P53675|CLH2_HUMAN	199.7	12	6	5	6	5	6	5	5	5	6	8	9	5	5	5	4	3	5	5	4	6	4	4	4	5	5	5	4	6	5	3	4	3	4	5	4	5	5	6	2	6	4	4	6
242	646	P51149|RAB7A_HUMAN	199.29	61	56	51	56	49	49	45	44	56	41	45	56	56	51	56	56	45	61	61	39	54	44	56	56	49	56	39	51	56	44	61	44	25	43	44	29	47	47	56	44	51	43	51	61	49284000	75433000
1123	843	Q8TAM6|ERMIN_HUMAN	199.28	43	11	2	2	33	30	0	0	0	39	33	23	2	2	0	9	2	2	0	2	29	2	0	2	0	6	2	30	6	11	2	0	2	0	12	0	4	0	2	2	0	2	2	9	7173500
483	649	P04439|HLAA_HUMAN	199.04	36	13	34	12	19	10	17	22	8	7	10	4	18	15	11	11	34	18	19	19	25	24	29	26	28	24	19	8	18	15	12	12	27	15	10	13	26	18	22	31	15	18	30	22	1294300	54576000
667	1290	P47755|CAZA2_HUMAN	198.87	41	19	28	28	28	14	28	28	15	8	24	17	28	13	31	19	28	28	21	30	16	31	23	33	21	19	24	8	19	17	19	17	5	21	11	5	12	14	17	16	17	21	30	19	1458200	4755300
403	349	P78324|SHPS1_HUMAN	198.87	38	21	25	12	16	28	0	29	14	29	37	37	11	8	15	7	4	11	14	0	9	15	2	0	9	9	2	9	27	9	9	6	10	16	12	8	13	25	19	22	8	2	23	9	4235600	3706900
162	1191	P07205|PGK2_HUMAN	198.86	23	17	15	15	17	17	19	15	17	15	17	15	19	19	15	15	13	17	17	16	15	13	15	21	15	17	17	15	17	17	17	15	17	15	17	15	19	15	17	13	17	18	15	17
720	484	Q8IXJ6|SIR2_HUMAN	198.85	43	23	2	0	34	27	0	7	2	34	32	34	6	0	0	14	0	0	3	0	40	3	0	3	3	18	8	26	11	22	11	0	6	3	13	5	10	14	2	0	0	0	0	19	19551000	1507400
368	439	P35749|MYH11_HUMAN	198.81	9	5	4	6	5	5	4	4	3	4	4	2	5	5	7	3	4	6	6	5	4	4	4	6	5	5	6	4	5	6	6	3	5	1	4	3	5	5	5	2	6	4	4	5
939	289	P13796|PLSL_HUMAN	198.75	32	6	7	6	10	0	2	2	0	1	2	0	7	11	15	3	2	2	8	12	4	0	13	19	11	13	23	4	8	7	5	0	3	2	9	0	3	2	5	2	13	20	5	25	0	1752300
632	1099	Q9Y696|CLIC4_HUMAN	198.68	47	19	23	16	16	12	15	15	9	15	5	9	41	34	24	39	9	30	8	31	31	17	28	44	21	19	36	22	17	25	41	8	5	14	15	27	21	17	12	26	31	31	23	34	12621000	34090000
585	516	O75781|PALM_HUMAN	198.68	52	19	29	3	15	47	7	17	5	39	40	48	5	9	3	26	13	3	14	3	12	14	3	5	10	19	7	7	19	26	3	12	24	12	20	21	7	22	10	25	7	3	34	12	6800600	16166000
1059	671	Q9H115|SNAB_HUMAN	198.47	47	5	4	0	0	37	0	21	4	38	37	38	0	0	0	0	0	0	0	0	8	11	0	0	4	0	0	4	32	4	0	0	15	4	10	0	8	31	16	0	0	0	4	0	0
555	572	P11177|ODPB_HUMAN	198.45	42	21	17	18	16	32	11	19	36	25	33	37	20	16	25	19	8	20	29	14	30	19	11	28	28	25	18	18	25	19	22	25	21	11	26	4	25	14	16	4	26	8	19	25	11336000	5596900
544	347	Q1KMD3|HNRL2_HUMAN	198.39	23	9	13	7	8	6	7	7	12	0	6	4	20	13	8	8	13	6	14	7	11	9	15	16	15	13	6	4	11	7	19	9	12	9	9	3	14	12	17	9	6	13	9	11	8836300	26357000
787	381	P19823|ITIH2_HUMAN	198.36	22	1	0	8	16	0	0	0	4	1	0	0	7	14	7	2	0	12	4	0	1	0	12	6	8	10	6	1	12	9	6	4	8	0	0	3	11	12	11	0	6	5	0	4	453790
606	348	Q16720|AT2B3_HUMAN	198.26	18	5	4	2	4	14	2	7	4	5	13	15	6	4	4	4	2	2	8	4	5	7	1	4	7	4	4	3	6	4	6	6	7	5	4	2	4	4	5	4	4	2	4	4
363	904	O95336|6PGL_HUMAN	198.08	53	39	49	45	39	15	19	45	38	33	26	26	53	47	49	45	28	38	38	22	45	38	21	32	38	36	15	26	49	39	49	49	25	38	39	45	49	38	49	45	45	31	49	36	15781000	98866000
231	351	Q16658|FSCN1_HUMAN	198.06	39	18	24	23	30	25	16	17	22	22	23	20	26	23	33	13	17	25	11	17	18	13	27	21	9	23	20	20	18	14	29	21	10	13	15	24	24	23	24	13	18	23	13	28	42361000	61250000
673	426	P21397|AOFA_HUMAN	197.96	31	4	6	9	7	4	4	4	7	4	7	8	4	4	16	6	4	11	29	6	7	4	4	4	21	4	6	5	4	6	4	12	8	4	4	8	4	4	4	6	9	4	4	6		2274400
548	442	O14531|DPYL4_HUMAN	197.9	36	7	8	7	7	18	10	14	12	13	17	27	3	3	5	10	5	8	9	9	15	15	5	10	18	7	5	12	11	8	3	11	9	7	13	7	7	16	13	11	9	7	10	9	1400200	0
302	613	Q15366|PCBP2_HUMAN	197.75	41	41	38	35	29	38	25	27	30	19	25	28	38	35	41	38	27	38	41	36	33	36	37	36	38	39	28	26	36	32	39	35	24	27	32	29	33	37	39	31	41	35	29	36	9797800	36065000
426	533	P36957|ODO2_HUMAN	197.62	36	20	17	19	18	25	13	17	26	18	23	28	23	21	18	17	19	19	17	16	20	19	13	19	17	22	15	20	19	14	28	30	15	17	17	13	22	17	29	17	19	13	19	17	12360000	28599000
467	697	O75367|H2AY_HUMAN	197.52	40	26	34	26	20	8	13	19	24	7	5	5	31	13	19	11	24	13	32	19	20	20	26	25	32	26	25	24	24	20	28	30	19	20	23	17	24	22	28	24	11	19	27	19	17445000	62971000
381	579	P09622|DLDH_HUMAN	197.33	27	11	15	15	15	20	18	19	13	10	22	23	9	10	21	10	13	15	19	17	17	18	9	17	19	15	10	8	11	6	19	17	14	16	11	10	11	13	11	11	17	13	17	13	6133400	26634000
434	492	Q14240|IF4A2_HUMAN	197.08	38	13	20	19	13	20	4	19	15	16	16	15	26	24	16	21	19	19	25	23	18	19	13	20	19	15	13	13	32	17	22	16	9	16	16	17	15	20	22	23	13	21	23	16		4039700
551	405	Q15293|RCN1_HUMAN	197.04	61	14	31	15	18	4	28	11	14	4	4	0	31	29	6	34	29	21	23	35	18	10	26	48	18	16	18	18	29	26	24	14	7	10	13	23	16	12	24	33	23	40	28	21	5956600	52795000
772	331	Q15334|L2GL1_HUMAN	196.91	20	5	6	3	7	1	1	9	9	13	5	4	3	4	2	6	4	2	13	0	14	13	0	4	15	1	4	13	4	6	4	10	3	10	3	2	2	3	5	10	4	1	5	3	5000600	4753900
218	502	P00338|LDHA_HUMAN	196.74	47	23	34	26	23	32	34	29	16	20	32	30	27	36	29	36	32	29	26	36	21	25	32	33	31	29	24	16	32	26	26	17	21	16	26	37	26	34	32	32	32	36	32	32	27127000	238630000
282	373	P49368|TCPG_HUMAN	196.7	38	20	21	24	22	25	16	21	19	22	27	23	21	23	25	22	21	24	26	14	23	17	19	19	22	24	15	14	25	24	22	21	15	17	18	21	23	23	24	19	26	20	19	24	17999000	66276000
665	359	O00468|AGRIN_HUMAN	196.65	12	1	1	4	1	1	3	0	0	0	1	0	8	9	6	1	1	6	3	2	1	0	4	1	6	5	4	0	9	3	9	1	0	0	0	1	3	7	8	1	5	3	1	5	1085500	1097300
587	462	Q9Y4J8|DTNA_HUMAN	196.62	22	7	13	14	4	5	5	12	5	4	5	7	10	6	14	11	9	12	12	7	4	19	7	12	8	6	5	0	6	10	6	7	5	10	5	6	8	7	4	7	12	7	15	7	5551200	33839000
886	896	Q9NS86|LANC2_HUMAN	196.34	32	6	15	8	8	14	3	8	3	8	14	13	8	8	8	8	12	5	12	3	6	12	3	8	5	8	5	8	18	3	8	3	32	18	6	2	8	18	17	12	5	3	12	3	1601400	6203400
414	385	P49591|SYSC_HUMAN	196.1	38	24	26	31	13	18	22	16	22	15	18	8	21	24	18	18	9	24	20	20	23	11	18	23	20	25	17	8	20	15	25	15	9	7	17	14	19	21	21	13	17	14	12	27	9426200	19616000
568	464	Q9NTK5|OLA1_HUMAN	196.03	43	23	25	13	17	18	22	15	7	11	19	22	26	18	18	18	20	16	28	26	20	19	18	20	27	16	14	7	18	15	21	9	14	12	12	13	14	16	20	16	14	22	26	23	10066000	24433000
194	568	Q04917|1433F_HUMAN	196.01	57	46	38	42	38	54	45	55	30	49	55	54	43	47	35	46	38	42	39	49	46	46	46	49	36	54	39	39	46	41	46	30	42	42	45	37	54	57	54	46	33	52	42	57	25212000	20806000
306	1168	P02792|FRIL_HUMAN	195.96	51	40	25	39	34	33	34	34	27	38	34	34	25	34	34	31	27	34	34	38	34	31	39	34	34	39	43	29	34	31	29	23	18	30	34	40	39	36	43	34	34	34	34	39	107050000	55227000
247	1009	P16070|CD44_HUMAN	195.9	18	9	14	11	8	7	13	12	6	6	5	0	4	8	12	13	13	12	8	12	8	9	16	13	8	7	8	5	8	13	9	8	13	9	8	13	12	12	12	14	12	13	18	12	40563000	422360000
454	841	Q99733|NP1L4_HUMAN	195.77	40	23	28	29	14	13	22	18	26	5	18	27	28	24	26	20	20	35	29	29	32	26	31	40	26	17	10	11	20	24	33	20	15	26	26	26	24	26	19	11	20	23	18	29	5912600	18700000
1015	569	Q03001|DYST_HUMAN	195.66	5	1	1	1	1	1	0	0	0	1	0	0	1	1	1	1	1	1	1	0	0	0	1	0	1	1	0	0	1	1	1	0	0	0	0	0	0	0	0	0	1	0	0	1	390930	590120
639	1783	P04632|CPNS1_HUMAN	195.46	35	27	35	30	35	11	32	30	32	8	11	8	35	30	30	32	35	35	35	32	35	30	35	30	35	11	16	13	27	27	32	32	35	32	32	27	11	32	30	35	32	32	35	35	10745000	41415000
674	397	Q7L576|CYFP1_HUMAN	195.36	20	6	4	4	3	4	1	8	5	4	7	9	7	5	7	4	3	5	8	4	5	4	4	5	6	6	5	5	8	3	8	8	4	1	5	3	4	7	7	1	4	2	2	7	19393	866370
1377	418	Q9HCJ6|VAT1L_HUMAN	195.19	42	6	0	0	0	2	10	2	0	0	0	2	0	0	0	0	0	0	38	21	11	0	0	19	36	0	2	5	0	0	0	2	5	0	0	0	0	0	0	0	0	14	0	4	0
701	363	Q96F07|CYFP2_HUMAN	195.14	17	6	3	3	3	9	1	5	4	5	10	12	4	4	5	3	3	5	5	3	3	4	4	5	5	4	5	4	7	3	6	8	6	1	3	3	4	7	7	1	3	2	2	6	173210
550	384	P17858|PFKAL_HUMAN	195.08	23	11	9	4	13	8	10	9	12	9	8	7	12	12	6	15	7	5	9	9	8	9	9	12	9	4	10	8	12	12	15	9	8	6	16	12	5	8	9	6	9	7	11	10	8086000	16186000
584	427	Q9Y3I0|RTCB_HUMAN	195.07	33	14	16	12	11	11	13	14	13	7	15	10	28	14	12	8	12	13	16	15	22	11	13	17	13	16	7	15	24	11	27	15	6	11	14	5	21	18	16	12	9	15	18	12	12641000	19070000
421	561	O43776|SYNC_HUMAN	195.07	24	14	11	16	11	9	9	11	14	12	14	11	23	18	17	16	10	14	17	13	19	15	11	20	15	15	13	14	15	16	21	14	8	15	14	17	14	18	11	10	15	14	12	15	18664000	11949000
433	2478	P29972|AQP1_HUMAN	194.9	31	13	16	19	19	7	9	19	7	13	7	0	13	0	19	13	13	13	19	13	13	31	19	13	16	17	7	7	13	7	13	0	16	28	7	7	13	28	13	30	13	13	16	13	3591000	37575000
330	415	Q96HN2|SAHH3_HUMAN	194.68	25	16	17	20	13	9	5	13	16	8	13	8	17	13	23	5	12	18	24	9	16	14	9	9	23	9	9	9	10	8	17	17	10	14	17	3	13	9	11	15	22	11	17	13	3497300	4856600
767	428	O00499|BIN1_HUMAN	194.67	29	10	1	0	17	21	2	9	1	26	24	16	2	0	0	3	1	0	1	1	21	8	4	2	1	8	8	17	17	2	0	2	11	8	10	0	5	5	15	1	0	5	0	9	4989500
146	916	P32119|PRDX2_HUMAN	194.58	51	39	40	42	39	39	42	39	39	39	39	39	42	42	47	47	39	42	46	42	39	39	42	36	47	35	39	32	43	39	39	46	51	35	35	39	35	43	42	42	42	42	39	35	161080000	240410000
437	758	P51858|HDGF_HUMAN	194.38	55	37	52	11	29	25	19	22	37	18	18	0	44	44	26	40	35	33	48	29	40	41	42	30	36	45	18	25	36	45	40	36	17	18	44	33	42	38	37	37	29	42	47	37	18934000	50338000
458	350	P17844|DDX5_HUMAN	194.22	33	18	21	17	16	7	10	7	12	3	8	5	22	19	14	7	22	17	18	9	12	7	12	22	20	22	14	7	20	14	22	10	14	7	10	7	19	15	22	12	13	18	14	24	2279100	17616000
648	408	Q16363|LAMA4_HUMAN	194.2	13	3	3	3	3	2	3	2	0	0	2	0	5	7	5	3	5	4	3	3	0	1	4	3	3	3	3	0	8	3	6	0	0	0	1	0	2	6	7	5	3	3	4	3	897000	13243000
559	429	O43237|DC1L2_HUMAN	194.13	41	22	21	25	17	22	11	15	19	22	20	22	17	25	22	23	30	28	20	21	30	17	17	12	12	20	9	10	12	22	20	12	18	7	17	23	12	18	15	25	17	10	25	15	7833100	20216000
656	713	P31146|COR1A_HUMAN	194.02	28	19	13	5	15	15	7	13	7	10	15	14	9	9	5	5	5	11	9	13	16	11	25	12	9	13	16	11	13	11	8	9	13	11	11	5	15	17	13	5	11	13	7	16	5441700	3686600
872	528	P00352|AL1A1_HUMAN	193.97	31	3	1	3	12	4	3	3	1	14	5	8	1	4	1	2	1	1	31	1	5	6	1	1	22	9	15	9	7	2	1	3	3	1	6	0	15	1	2	3	3	3	3	19
514	401	P17980|PRS6A_HUMAN	193.83	39	15	21	16	12	10	10	16	10	9	12	7	27	23	24	17	10	20	19	13	24	16	18	15	27	18	12	6	29	15	30	16	10	10	11	9	18	23	19	14	18	14	19	18	5967300	8180600
817	375	Q9Y4F1|FARP1_HUMAN	193.67	18	9	1	4	10	3	3	10	12	6	5	3	6	5	3	1	3	3	12	3	7	10	1	3	7	3	1	3	6	5	4	8	3	8	5	1	4	6	6	3	3	1	3	3	8445000	1652400
573	393	P50991|TCPD_HUMAN	193.64	33	15	22	22	9	12	12	12	14	14	15	19	17	12	17	7	20	17	9	9	11	12	8	15	17	11	7	9	14	9	25	8	7	7	9	14	12	19	18	13	12	7	20	18	6239200	30236000
516	973	P31942|HNRH3_HUMAN	193.64	37	18	33	23	12	9	8	14	31	5	10	8	25	20	10	16	23	14	21	11	14	14	14	16	23	26	15	15	19	16	29	29	9	5	14	16	30	20	20	16	16	14	23	12	17679000	59001000
545	750	P21796|VDAC1_HUMAN	193.53	47	16	35	27	34	41	22	34	34	34	34	47	24	27	30	23	14	24	27	18	34	23	28	23	27	24	24	27	31	29	24	23	20	20	17	19	22	37	27	24	17	27	17	31	8544600	24224000
1291	395	Q8N3V7|SYNPO_HUMAN	193.42	23	0	0	0	0	17	5	6	0	3	19	22	0	0	0	0	0	0	0	5	0	8	1	7	0	0	0	0	6	0	0	1	1	2	1	0	0	3	3	0	0	3	0	0
504	759	P04196|HRG_HUMAN	193.41	29	10	7	21	14	10	10	7	9	13	6	0	13	14	19	17	0	21	15	6	11	0	15	15	8	17	11	0	18	15	17	10	12	0	13	15	15	15	20	0	24	10	0	15	2942700	1382100
688	680	Q16836|HCDH_HUMAN	193.24	48	22	20	22	10	10	27	10	42	8	16	10	11	8	13	20	20	18	10	13	18	7	17	15	19	15	6	8	13	15	15	32	11	10	13	27	11	30	13	22	18	12	30	23	12813000	14000000
276	394	P23526|SAHH_HUMAN	193.13	38	23	26	24	20	16	22	17	21	13	17	15	34	22	26	22	22	29	25	28	22	17	25	26	22	22	20	18	21	22	27	12	17	17	20	17	20	22	17	15	24	14	21	20	25287000	90297000
593	641	P13804|ETFA_HUMAN	193.07	44	33	28	17	20	22	11	20	30	11	17	23	20	19	21	30	21	25	30	16	30	19	21	24	30	30	9	30	28	28	19	32	16	15	28	19	25	30	20	27	24	24	30	20	13668000	13511000
1504	323	Q2M2I8|AAK1_HUMAN	193.03	31	0	0	2	0	15	0	2	0	8	14	25	0	2	2	0	0	1	0	0	1	0	0	1	0	0	0	2	13	0	0	0	0	0	2	0	3	8	2	0	0	0	0	0
604	984	P05026|AT1B1_HUMAN	192.97	35	17	17	0	24	32	0	19	19	24	26	35	5	5	0	15	13	0	11	13	26	19	5	13	14	8	5	12	24	7	5	13	28	19	20	15	11	28	19	17	0	0	17	19	24849000	17155000
636	365	Q13561|DCTN2_HUMAN	192.67	46	24	15	8	31	27	8	19	10	35	30	15	14	9	14	18	6	13	30	13	38	20	6	17	19	27	16	24	31	23	22	19	8	8	16	8	22	18	12	15	13	10	24	16	6140200	7818000
1000	417	O60763|USO1_HUMAN	192.61	19	1	6	4	0	3	4	3	0	1	4	0	5	7	9	4	7	10	6	10	1	5	7	10	6	9	3	0	8	3	8	0	0	1	0	1	6	4	2	3	9	14	3	5	672180	4605300
1262	665	Q16798|MAON_HUMAN	192.59	28	0	0	0	3	6	7	0	19	5	10	22	1	0	0	0	1	5	3	8	5	4	1	3	1	1	1	3	6	1	1	6	3	1	3	0	3	8	3	1	0	3	2	1
727	494	P05198|IF2A_HUMAN	192.58	44	4	18	10	14	6	12	11	3	5	6	5	35	26	21	18	14	29	21	14	14	11	23	25	24	31	12	6	30	26	34	6	4	3	4	18	24	11	20	11	23	21	11	15	4168600	7048100
605	542	Q13409|DC1I2_HUMAN	192.47	29	17	11	14	12	14	7	7	14	10	7	7	20	15	15	21	12	10	9	10	15	11	9	10	2	15	8	7	15	18	10	12	5	12	7	11	12	10	12	14	12	7	14	14	16783000	30324000
736	411	Q96HC4|PDLI5_HUMAN	192.4	36	11	9	22	3	0	2	14	10	0	0	0	3	13	23	16	5	19	19	2	2	12	4	4	20	19	8	0	2	25	3	11	0	16	10	13	11	0	0	5	15	4	8	12	4165200	11411000
1023	485	Q14515|SPRL1_HUMAN	192.16	30	7	2	0	6	5	0	12	10	3	3	8	10	14	0	7	0	3	15	3	3	7	3	5	6	9	0	0	15	3	11	11	0	3	7	5	11	11	16	0	0	5	3	3	1141200	58653
435	763	P61158|ARP3_HUMAN	191.87	32	12	22	27	23	15	21	21	18	10	15	17	22	22	22	21	12	24	18	15	21	21	25	23	27	22	22	18	24	22	22	18	15	15	20	18	22	19	24	15	21	24	21	27	4476100	13159000
629	777	P27144|KAD4_HUMAN	191.78	60	3	23	39	30	18	39	5	8	10	23	22	36	24	40	26	18	41	46	46	13	13	23	35	47	23	14	5	36	8	29	5	22	10	5	30	34	23	13	39	40	23	15	3	411910	18123000
901	387	P19827|ITIH1_HUMAN	191.7	24	1	0	4	13	0	0	0	1	0	0	0	7	10	7	2	0	7	6	0	7	0	6	4	6	5	11	4	15	4	9	0	4	0	1	2	3	16	12	0	9	4	0	7	1762700
498	1126	O75947|ATP5H_HUMAN	191.68	63	58	51	51	48	57	21	51	63	29	43	49	39	44	39	27	35	44	50	16	63	38	27	35	45	40	17	28	53	35	63	63	50	32	45	35	40	55	58	38	48	19	38	50	16100000	18542000
369	708	P40121|CAPG_HUMAN	191.33	44	24	28	27	19	7	24	26	7	14	15	10	20	22	22	28	26	18	22	28	11	26	28	20	15	26	22	0	21	27	24	7	24	25	15	18	22	21	22	34	24	24	28	30	15452000	68478000
1270	396	O15394|NCAM2_HUMAN	191.32	22	4	3	0	2	9	0	2	6	6	8	7	0	0	0	0	4	0	17	2	2	1	0	2	11	5	2	2	2	0	0	7	4	0	1	0	2	2	2	5	0	0	4	2	1488900	2622800
1554	480	P35573|GDE_HUMAN	191.31	15	0	2	1	0	1	0	0	1	1	0	0	2	5	2	0	1	2	8	1	1	0	0	5	8	0	0	1	0	1	1	0	0	0	0	1	0	1	1	1	1	1	1	0		0
969	731	Q9NUQ9|FA49B_HUMAN	191.17	40	9	14	5	20	25	18	20	3	28	19	22	12	3	9	6	0	5	18	26	33	19	3	29	6	12	12	22	31	12	6	0	3	6	6	0	21	6	15	0	11	17	6	20	315430	3156900
502	735	O75828|CBR3_HUMAN	191.05	52	10	24	10	13	13	17	13	10	13	13	13	10	10	10	10	13	10	43	13	10	13	10	13	40	10	10	13	16	10	10	10	13	10	16	10	10	10	16	24	10	13	24	13		479040
1107	376	O15230|LAMA5_HUMAN	191.01	8	0	2	2	0	0	1	1	1	0	0	0	1	4	1	0	1	1	1	1	0	1	1	0	2	1	0	0	2	1	1	1	0	0	0	0	1	1	1	2	2	1	2	1		6900800
512	645	P01871|IGHM_HUMAN	190.94	28	4	10	25	26	5	5	0	12	26	8	12	5	10	28	0	0	28	8	3	0	0	17	19	12	12	5	0	10	0	16	11	21	0	2	0	17	17	19	0	26	17	0	13	1278500	3627100
468	927	P01889|HLAB_HUMAN	190.85	31	20	22	23	28	10	19	17	4	4	10	6	22	25	22	13	21	26	21	22	17	17	25	25	25	25	25	8	14	17	22	10	25	19	12	17	25	19	19	21	26	21	17	27	1136900	15177000
661	943	Q99962|SH3G2_HUMAN	190.78	40	34	3	3	7	28	10	18	32	18	28	35	2	5	5	6	5	3	3	10	28	14	3	10	10	14	6	14	18	7	5	24	10	18	18	7	14	18	18	5	5	7	5	14	9116800
846	345	P26640|SYVC_HUMAN	190.76	17	3	9	4	4	3	3	4	2	2	4	2	8	6	4	2	2	4	3	5	3	3	9	5	1	9	2	0	7	4	5	2	2	1	1	1	10	5	8	2	4	4	7	6	1601900	17443000
407	942	P48047|ATPO_HUMAN	190.71	52	25	34	18	20	39	8	39	51	29	44	43	19	20	32	24	20	27	43	15	48	31	20	34	32	39	25	23	44	20	15	46	30	20	29	15	30	29	36	20	24	13	39	20	12392000	23587000
267	493	P38159|RBMX_HUMAN	190.69	35	26	25	26	22	22	11	26	26	16	20	17	30	28	23	22	24	21	22	13	28	24	24	24	24	30	22	15	26	24	32	23	20	22	21	19	30	30	27	24	21	16	27	28	2790700	17224000
811	482	Q9P2R3|ANFY1_HUMAN	190.64	19	5	7	6	6	2	7	6	7	1	1	1	5	2	6	6	5	7	9	4	2	9	5	6	6	3	1	1	1	8	7	4	3	5	1	1	2	2	4	5	7	7	8	5	3440600	8812600
446	944	P29692|EF1D_HUMAN	190.56	57	35	35	26	36	26	26	40	22	13	31	17	40	40	40	31	40	38	44	44	40	40	35	36	40	40	36	22	36	39	52	30	17	30	31	26	43	27	35	32	36	40	30	31	17277000	25003000
1384	654	P05166|PCCB_HUMAN	190.54	25	9	0	0	6	11	0	0	22	6	11	14	5	0	3	0	0	2	5	2	9	3	0	3	0	6	0	9	3	0	3	21	0	0	3	0	6	2	3	0	3	3	3	0	800330
1069	414	P13861|KAP2_HUMAN	190.27	46	13	36	9	0	8	10	14	14	0	10	15	0	5	0	3	20	6	18	9	0	3	9	20	6	8	2	0	6	3	3	0	4	4	8	8	5	10	10	32	3	10	27	11	2090900	124120000
205	1347	P02794|FRIH_HUMAN	190.21	40	36	36	36	36	37	40	40	36	40	36	36	36	31	36	40	36	40	36	40	36	31	37	40	40	36	32	31	32	36	36	40	36	36	40	40	36	40	40	36	36	40	40	40	108660000	74420000
608	422	P62195|PRS8_HUMAN	190.18	42	13	26	16	11	12	5	17	15	3	12	10	30	26	30	11	9	23	26	26	22	23	15	30	17	29	20	0	21	21	26	8	7	15	12	8	26	20	16	19	23	26	23	17	3665400	12062000
1555	723	P12694|ODBA_HUMAN	190.1	36	0	13	3	0	0	3	0	24	0	0	3	0	0	3	3	3	3	9	3	3	3	3	3	9	0	0	0	0	3	0	33	0	3	0	3	0	3	0	3	3	3	6	3		3817300
623	377	Q96AE4|FUBP1_HUMAN	190.09	33	9	9	14	10	0	7	9	7	0	0	2	23	15	13	11	7	9	10	11	11	7	10	18	12	21	8	5	8	16	19	12	6	8	9	7	24	10	14	5	8	9	7	9	6327100	8166400
789	551	O94819|KBTBB_HUMAN	189.98	27	5	8	3	15	14	0	8	10	15	14	21	4	3	6	13	5	2	17	0	7	14	7	0	18	1	5	8	10	7	1	19	12	5	6	6	8	17	8	11	4	0	17	5	3411300	7404900
1078	1028	P31937|3HIDH_HUMAN	189.83	34	20	22	3	0	3	3	3	33	3	9	3	16	0	14	9	8	8	9	18	24	12	3	9	17	3	7	13	0	3	3	32	3	9	22	3	6	3	9	14	3	3	19	8	11508000	2591100
418	404	P48643|TCPE_HUMAN	189.72	35	14	26	17	21	11	9	17	20	13	15	18	18	17	23	22	18	25	19	9	12	15	19	15	13	25	11	7	22	17	19	16	13	14	17	22	21	22	23	20	17	9	20	26	9349500	23364000
728	541	Q9C040|TRIM2_HUMAN	189.66	24	11	10	7	18	16	17	15	5	18	16	9	6	14	8	15	3	5	12	12	16	9	0	12	8	9	3	14	15	13	5	7	5	8	11	8	11	7	10	7	10	8	13	11	5663100	4062500
1322	642	Q15424|SAFB1_HUMAN	189.65	17	2	6	1	1	1	0	0	1	0	0	0	13	8	3	0	0	0	0	0	4	0	0	0	0	9	3	1	9	5	12	3	0	0	1	0	10	11	11	0	4	1	0	1	419120	2668800
980	602	P21579|SYT1_HUMAN	189.58	28	2	0	0	0	21	0	15	4	13	25	24	0	0	0	0	0	0	0	0	2	9	0	0	0	4	0	2	21	0	0	0	19	2	0	0	8	24	20	0	0	0	0	0	200840
301	801	Q12765|SCRN1_HUMAN	189.5	27	23	22	27	14	25	20	23	25	25	25	20	25	17	27	21	18	22	23	15	23	25	23	23	10	25	13	17	17	10	23	25	11	23	21	16	23	16	20	25	18	15	25	18	30719000	114050000
818	503	P10253|LYAG_HUMAN	189.48	21	2	12	3	2	1	5	1	2	1	1	1	4	7	4	5	9	10	2	12	1	1	9	8	5	4	5	1	2	4	3	2	0	1	3	3	3	3	2	5	11	8	6	18	3166000	16616000
185	864	P27348|1433T_HUMAN	189.35	43	43	43	38	43	38	43	43	43	43	43	38	40	40	43	43	38	38	43	43	40	43	36	38	40	43	40	40	40	43	43	43	38	43	43	43	38	38	36	38	38	39	43	43	51451000	69166000
263	1334	Q15121|PEA15_HUMAN	189.33	65	63	57	40	56	63	48	55	50	56	63	55	63	56	40	62	48	56	55	50	65	50	48	57	50	56	55	56	48	55	55	63	46	48	48	56	56	48	56	57	48	56	65	56	61000000	79023000
810	685	Q15165|PON2_HUMAN	189.12	49	16	23	34	29	14	9	16	0	3	3	0	22	5	31	0	21	23	7	17	11	11	16	16	13	20	7	7	0	13	13	0	3	13	21	0	23	0	0	18	23	18	20	23	10294000	18441000
530	438	P09525|ANXA4_HUMAN	189.09	51	22	28	12	13	2	34	25	2	2	2	2	9	6	23	29	26	30	18	27	11	31	14	25	17	18	9	2	14	25	12	2	9	22	17	22	17	2	16	23	31	19	35	22	4434500	14118000
474	416	P02538|K2C6A_HUMAN	188.88	29	7	1	4	6	9	7	6	1	20	7	6	27	6	3	1	6	5	5	10	4	9	6	3	5	6	8	5	3	10	6	5	3	3	5	5	5	3	3	6	8	8	13	8
1045	1381	Q92734|TFG_HUMAN	188.71	26	0	6	20	3	11	6	8	2	6	4	9	18	9	20	13	6	6	23	19	18	12	7	26	23	4	8	6	18	16	18	4	0	7	9	0	2	6	9	8	0	10	9	20		4277500
689	860	Q08257|QOR_HUMAN	188.54	42	14	32	17	14	14	25	16	22	4	22	10	26	33	22	19	16	21	16	23	33	16	12	22	11	33	11	17	23	6	24	19	11	22	8	3	22	16	6	31	22	19	31	23	4068600	48938000
1523	491	Q14151|SAFB2_HUMAN	188.53	19	1	5	0	0	0	0	2	0	0	0	0	13	8	3	0	0	3	5	0	3	2	1	1	3	5	0	0	6	5	12	1	0	0	0	0	5	7	4	1	3	0	1	0		1301800
1115	473	P20591|MX1_HUMAN	188.15	26	0	9	0	19	0	0	6	0	0	0	0	0	18	0	2	2	0	4	4	0	6	0	8	0	22	0	0	8	2	0	0	21	2	0	0	20	2	4	0	0	2	8	2		2487500
1742	497	Q9Y2J0|RP3A_HUMAN	188.04	26	0	0	0	0	18	0	2	0	2	21	22	0	0	0	0	0	0	0	0	0	0	0	0	3	3	0	0	5	0	0	0	0	0	0	0	1	2	0	0	0	0	0	0
1026	507	Q7Z434|MAVS_HUMAN	187.73	33	5	12	18	9	3	5	3	9	0	5	0	25	22	20	2	11	11	12	5	16	8	9	9	8	22	3	3	9	15	20	7	2	5	5	5	11	5	5	8	10	5	12	9	1727700	8042000
1635	703	Q8TBX8|PI42C_HUMAN	187.69	31	5	0	0	0	11	0	0	0	3	3	6	3	0	0	0	3	0	3	3	7	0	0	3	0	25	0	0	0	0	0	0	0	0	0	0	28	0	0	0	0	0	5	0	0
1017	383	Q9UBC2|EP15R_HUMAN	187.52	27	1	10	6	1	7	1	2	4	1	7	10	6	5	6	3	10	5	8	1	3	5	1	4	7	5	0	1	9	2	5	5	5	1	3	1	6	6	3	6	7	2	8	0	0	3431500
1445	465	Q6UVK1|CSPG4_HUMAN	187.44	14	0	0	0	0	0	0	0	0	0	0	0	4	2	0	1	1	0	0	0	0	0	1	0	0	2	0	0	5	1	6	0	0	0	0	0	1	7	5	0	0	0	0	0
345	1234	P10412|H14_HUMAN	187.42	40	29	32	29	19	15	19	26	19	19	19	15	25	25	32	26	29	22	21	15	17	26	26	19	22	29	15	15	17	29	34	31	22	19	28	18	29	32	22	26	21	19	29	29	629200	2182300
948	449	P07942|LAMB1_HUMAN	187.4	12	0	3	4	1	0	1	0	0	0	0	0	5	10	5	0	1	2	1	3	0	0	1	1	3	1	1	0	5	1	5	0	0	0	0	0	0	7	8	3	3	2	4	3		20545000
841	513	P55060|XPO2_HUMAN	187.23	20	3	3	8	5	3	5	2	2	5	1	1	9	7	7	6	4	8	6	2	4	2	5	5	5	9	3	1	6	5	7	1	1	4	1	1	10	4	6	4	6	6	3	7	2580600	5015900
450	687	P28161|GSTM2_HUMAN	187.18	55	49	29	29	35	13	35	29	35	32	21	28	45	31	35	35	17	29	42	48	28	33	22	45	35	15	28	21	33	35	35	39	18	22	42	35	29	28	20	29	24	48	35	45	21706000	7683000
676	647	P61163|ACTZ_HUMAN	186.94	43	13	12	14	23	24	26	14	12	23	23	32	15	4	12	16	5	12	20	15	22	18	14	4	20	16	14	19	21	13	14	20	18	12	20	6	17	14	16	11	12	12	8	18	3846800	1459300
1028	989	P43007|SATT_HUMAN	186.87	24	18	0	3	20	10	0	8	17	0	11	6	10	5	3	0	0	0	12	0	22	10	0	0	11	14	0	10	9	2	2	11	0	6	13	0	11	16	11	0	2	0	0	0	32150000
1192	391	Q8TC07|TBC15_HUMAN	186.73	24	0	0	14	0	0	0	0	0	0	0	0	20	0	18	3	0	17	0	0	0	0	0	0	0	0	0	0	0	0	23	0	0	0	0	0	0	0	0	0	17	0	0	0
794	661	P00491|PNPH_HUMAN	186.7	52	9	19	14	25	0	18	25	9	5	0	0	15	12	11	15	9	9	5	9	9	27	26	25	9	16	9	5	9	7	12	3	20	24	9	12	12	18	16	33	12	15	35	18	4328900	17559000
112	582	Q06830|PRDX1_HUMAN	186.69	59	59	55	59	59	55	55	55	59	59	55	45	59	59	55	55	51	55	55	51	55	49	51	49	55	51	55	49	51	55	58	51	55	51	51	51	55	45	55	59	55	51	55	59	388170000	456840000
501	560	Q99623|PHB2_HUMAN	186.66	44	20	21	24	28	30	22	28	41	23	37	30	31	27	27	25	24	28	36	21	30	26	21	27	39	18	16	18	21	26	27	37	20	20	24	16	23	25	29	24	26	24	38	30	12525000	12727000
425	872	P30043|BLVRB_HUMAN	186.57	58	35	35	27	34	31	50	32	23	31	22	19	31	31	27	35	35	24	35	54	22	40	47	51	38	17	32	20	20	38	27	17	55	28	35	39	20	24	31	50	25	35	35	35	32420000	57910000
262	1148	P22392|NDKB_HUMAN	186.55	64	44	60	60	47	34	53	38	31	26	36	42	47	44	47	41	47	55	60	60	47	41	53	60	55	47	47	31	42	44	44	38	42	39	47	44	49	36	47	41	53	58	60	60	30591000	105230000
722	676	Q16698|DECR_HUMAN	186.46	37	11	16	16	25	10	16	7	32	7	7	7	21	10	25	21	10	19	29	27	32	7	10	27	16	8	10	21	17	16	10	26	6	4	7	4	11	9	16	26	21	20	32	20	3339900	26814000
630	509	O75475|PSIP1_HUMAN	186.27	34	15	10	9	9	12	5	7	14	9	11	7	12	10	17	22	2	12	10	9	6	5	8	11	6	13	11	9	16	15	11	12	7	5	11	15	16	15	22	8	9	9	10	10	8516000	9451800
890	440	Q00341|VIGLN_HUMAN	186.25	18	0	6	8	2	0	3	2	0	0	3	2	7	2	9	3	2	8	5	6	0	2	4	6	6	9	3	0	5	5	7	0	0	1	1	2	9	2	5	1	8	4	3	4		2713200
427	479	P04259|K2C6B_HUMAN	186.13	28	8	1	3	8	9	8	8	3	17	9	8	26	8	3	3	8	5	5	10	6	11	6	3	5	8	9	6	5	12	8	7	3	5	7	7	6	5	3	8	8	10	8	8
380	761	Q99714|HCD2_HUMAN	186.1	59	31	55	30	51	11	33	46	39	14	23	11	48	31	36	39	38	48	46	46	59	46	23	41	55	41	19	39	46	31	55	46	46	23	42	26	34	38	45	37	42	37	52	42	8271900	42077000
729	567	P32455|GBP1_HUMAN	186.08	24	3	20	5	6	3	5	4	4	0	0	0	3	16	3	14	17	5	3	9	6	6	16	11	5	8	8	4	14	14	3	3	15	3	6	14	4	8	12	20	5	9	15	12		32634000
594	638	Q9UNZ2|NSF1C_HUMAN	186.02	39	21	27	12	18	18	14	14	14	17	24	18	30	27	21	18	14	19	21	19	30	14	14	21	18	27	19	14	25	19	27	25	14	14	19	12	27	12	12	12	17	12	15	21	10481000	23753000
831	433	Q9NZR1|TMOD2_HUMAN	185.95	50	36	4	0	21	32	0	22	32	26	35	35	8	3	7	9	0	3	22	0	24	22	0	4	7	12	3	7	17	13	8	16	17	11	21	4	13	12	19	7	2	3	3	12	11222000	0
983	514	P20042|IF2B_HUMAN	185.92	46	10	6	15	12	12	7	10	0	0	13	3	29	9	24	10	7	15	6	6	16	13	12	10	13	23	7	7	16	13	29	3	3	3	7	10	13	16	12	4	20	13	6	13	1585400	2528400
660	454	P43304|GPDM_HUMAN	185.91	23	6	11	4	9	16	2	10	9	8	17	13	9	3	7	10	5	7	11	2	5	8	5	2	11	8	4	3	11	4	6	10	8	6	5	2	6	4	11	12	4	2	8	6	3679500	17803000
664	468	O15523|DDX3Y_HUMAN	185.9	30	7	10	9	7	3	7	9	9	0	2	2	16	12	16	11	12	13	14	1	6	13	6	12	9	9	6	2	15	12	13	7	5	5	5	7	14	12	13	1	13	6	11	13
549	499	Q8NC51|PAIRB_HUMAN	185.8	40	19	21	16	21	10	8	17	10	0	17	4	23	18	27	23	14	15	22	10	14	12	23	18	14	17	8	7	16	23	23	16	6	16	14	19	23	28	20	12	25	8	20	23	6338900	18494000
903	626	P36507|MP2K2_HUMAN	185.71	42	10	16	19	12	19	0	8	2	22	18	5	26	10	6	4	6	13	9	6	8	6	8	0	8	14	3	5	16	8	20	0	7	4	0	4	5	20	16	17	10	0	18	8	876260	3008300
466	692	P50502|F10A1_HUMAN	185.69	38	21	15	11	21	18	29	21	16	18	16	13	30	21	16	24	9	18	21	27	21	21	18	21	18	21	19	23	21	18	25	21	15	13	18	17	21	19	16	11	11	19	15	25	10672000	6383800
1051	511	P14317|HCLS1_HUMAN	185.66	31	6	8	8	10	0	8	0	0	0	0	0	0	2	8	2	7	8	2	8	11	2	19	17	8	8	14	2	5	3	2	2	5	2	2	0	8	7	5	2	8	19	7	24	5066700	3465900
696	553	Q9UJU6|DBNL_HUMAN	185.58	36	13	14	20	23	10	16	11	15	4	13	10	13	10	25	9	15	16	18	20	10	16	16	26	10	13	16	14	13	17	13	9	13	13	13	3	15	10	13	6	17	16	9	17	3352000	10556000
319	458	O43865|SAHH2_HUMAN	185.53	29	23	19	19	17	11	5	15	20	9	13	12	19	15	18	8	16	18	22	10	19	17	7	11	18	13	12	17	15	10	18	20	10	16	20	3	12	11	15	16	18	12	14	15	54481000	2650600
724	421	P21399|ACOC_HUMAN	185.49	20	8	6	9	3	2	10	5	3	7	1	0	7	8	11	10	5	8	7	12	10	6	7	13	7	7	5	5	9	6	7	3	2	5	4	9	4	7	7	8	6	12	8	5	9396100	5961000
782	894	Q9BR76|COR1B_HUMAN	185.49	27	21	11	13	11	6	10	12	10	5	2	6	15	13	6	8	9	11	10	11	10	12	14	11	8	11	11	2	10	10	13	11	4	9	13	9	11	8	15	8	12	10	15	13	14860000	10750000
299	628	Q02878|RL6_HUMAN	185.27	42	32	32	34	33	21	33	35	32	13	29	22	32	25	36	35	35	36	39	34	36	32	32	39	39	34	21	15	32	39	39	30	26	32	23	31	39	34	36	28	35	23	35	39	13743000	54024000
957	398	Q02790|FKBP4_HUMAN	185.21	37	8	3	12	5	9	0	3	7	7	9	11	32	15	11	3	3	7	17	5	15	0	10	8	11	22	5	5	7	0	29	8	3	3	8	0	15	10	12	5	7	7	12	3	767010	170830
883	456	O95202|LETM1_HUMAN	185.2	25	2	4	8	6	12	5	7	9	2	9	13	13	9	12	5	5	6	12	3	15	3	5	5	11	10	2	3	12	2	9	6	5	3	1	0	14	9	10	5	7	3	8	6	0	880200
773	358	Q07866|KLC1_HUMAN	185.18	32	6	9	12	15	13	0	8	2	12	9	6	19	18	16	9	6	21	9	6	16	4	12	6	4	20	6	11	20	9	17	2	5	0	8	2	13	5	11	2	19	4	6	11	1143700	2428800
1819	425	P16157|ANK1_HUMAN	185.13	12	0	0	0	3	1	0	1	0	1	1	2	0	0	0	0	0	0	0	0	0	1	7	1	0	0	0	1	0	0	0	0	6	1	0	0	0	1	0	1	0	0	1	0
251	947	P30626|SORCN_HUMAN	184.99	48	47	47	44	44	39	43	43	39	35	31	41	47	47	44	47	47	44	47	43	44	43	40	47	47	44	40	44	47	40	48	44	38	43	31	38	47	29	43	43	44	43	47	47	100990000	345940000
927	498	O60313|OPA1_HUMAN	184.85	28	3	3	3	2	14	4	5	4	2	17	15	2	0	2	7	0	2	8	5	12	4	0	6	3	1	0	6	5	6	2	8	0	2	2	2	2	3	4	1	3	4	6	2	643370	1100400
207	1106	P62937|PPIA_HUMAN	184.73	55	44	45	49	39	40	49	39	39	36	36	36	41	36	45	36	39	39	38	49	36	42	45	48	28	41	36	36	36	41	45	35	45	44	36	39	36	44	45	44	49	49	45	45	146600000	356200000
347	451	P50990|TCPQ_HUMAN	184.73	34	17	17	17	22	20	15	18	15	15	22	19	20	19	20	18	18	20	19	21	20	15	22	16	16	26	15	11	19	20	18	16	14	15	19	21	28	20	21	20	22	16	23	20	19998000	34145000
1098	1184	P43897|EFTS_HUMAN	184.64	28	5	5	10	5	5	5	10	20	0	5	5	28	10	5	5	10	10	10	5	5	10	10	5	10	26	5	5	5	10	26	16	5	5	5	2	28	5	5	10	10	10	13	10	733690	3427900
410	1091	P55795|HNRH2_HUMAN	184.59	24	16	11	18	16	13	10	20	13	10	16	13	16	16	13	13	11	16	13	13	10	11	13	16	13	16	13	13	16	16	16	13	16	11	16	10	13	13	13	11	13	13	13	16	3807400	10513000
461	1551	P06732|KCRM_HUMAN	184.55	27	21	13	13	10	21	3	11	19	16	16	19	5	10	8	14	4	11	20	4	11	19	4	14	13	16	9	9	6	11	10	17	9	8	10	10	16	8	8	10	11	8	7	5	5664600	1343700
364	1243	P16403|H12_HUMAN	184.31	38	22	26	22	19	15	19	19	19	19	19	15	18	18	22	19	22	15	22	15	25	19	19	20	15	29	23	15	25	22	28	25	15	19	22	11	22	25	23	19	22	19	23	22
609	599	Q15907|RB11B_HUMAN	184.21	60	31	39	28	46	14	28	31	23	34	25	18	46	36	44	39	19	35	46	8	43	28	26	30	38	37	17	21	33	23	51	21	11	23	35	22	25	17	47	34	43	24	38	35	4841900	17063000
1687	563	Q15746|MYLK_HUMAN	184.16	10	0	0	1	8	1	0	0	0	1	0	0	0	0	2	7	0	0	0	0	1	0	1	0	0	0	0	0	0	2	0	0	0	0	0	5	0	0	0	0	0	0	0	0
926	707	Q9UI12|VATH_HUMAN	184.09	28	13	4	7	7	14	7	16	13	17	18	27	1	3	14	10	0	13	7	4	13	20	6	7	7	9	0	4	19	0	0	5	13	12	10	0	9	24	11	7	5	0	4	13	575220	230020
911	667	Q14444|CAPR1_HUMAN	183.95	22	6	7	13	8	3	4	4	0	0	6	4	8	13	7	6	4	7	14	7	3	8	6	6	3	14	6	0	15	14	7	3	1	4	2	7	9	8	7	3	6	7	8	7	1426100	7496600
940	617	P35237|SPB6_HUMAN	183.93	38	16	23	14	14	2	7	11	0	6	0	4	9	10	20	11	19	16	9	11	14	11	12	5	5	14	9	4	14	14	5	2	2	5	14	6	9	7	9	22	16	7	26	11	6156900	17122000
635	515	P08559|ODPA_HUMAN	183.84	43	13	5	8	11	32	9	21	31	25	28	21	8	14	11	11	5	13	11	8	18	10	5	5	10	15	8	13	15	5	18	17	12	5	15	5	21	9	5	5	15	5	7	12	8465100	5382900
331	576	P49189|AL9A1_HUMAN	183.77	27	20	18	12	15	10	17	15	23	12	8	10	13	12	11	24	10	13	19	12	13	12	13	19	15	8	12	13	9	19	13	20	8	10	22	14	8	12	8	18	10	17	15	20	70975000	68280000
176	1597	P62805|H4_HUMAN	183.64	66	52	52	61	49	49	55	50	57	49	49	49	59	56	50	50	61	50	49	54	49	50	54	50	57	51	49	55	50	45	63	49	59	58	55	49	58	65	49	65	55	59	51	59	844110000	1965400000
1361	1143	P15586|GNS_HUMAN	183.57	19	0	2	16	0	0	0	0	0	0	0	0	6	0	16	0	0	19	0	2	0	0	2	4	0	4	4	0	0	2	2	0	0	0	0	0	4	0	0	0	16	2	0	0		0
439	1108	P06748|NPM_HUMAN	183.55	34	28	31	24	28	17	24	28	21	2	15	2	28	28	24	17	24	20	31	17	24	24	26	26	24	28	17	14	26	22	31	17	10	17	8	8	31	24	22	26	20	26	28	29	21702000	43769000
920	1536	Q9UL25|RAB21_HUMAN	183.53	36	5	16	36	25	17	8	0	8	12	12	12	30	16	30	0	16	30	8	4	16	4	9	0	12	12	4	16	9	12	36	12	8	0	8	0	12	9	12	12	30	12	8	4		2143200
260	662	P07339|CATD_HUMAN	183.45	29	21	26	21	19	22	21	26	17	17	22	25	22	21	21	21	18	25	26	26	21	21	25	23	26	25	26	17	21	23	22	21	12	25	20	19	23	27	23	26	16	21	26	29	37707000	49272000
492	899	P35613|BASI_HUMAN	183.26	29	12	18	15	17	15	15	11	12	12	17	17	18	21	15	17	18	15	15	15	17	11	15	15	21	18	18	18	18	15	15	13	11	18	15	17	15	21	17	18	15	15	21	11	14127000	48832000
1087	505	Q99460|PSMD1_HUMAN	183.22	21	1	8	6	2	1	4	4	5	0	1	3	8	5	4	5	3	6	3	4	5	6	7	5	8	8	1	2	3	6	12	1	0	6	0	0	9	7	4	6	7	4	7	4	0	13746000
1302	432	P04275|VWF_HUMAN	183.21	8	0	3	0	1	0	0	0	0	0	0	0	4	1	1	0	0	1	2	0	0	0	1	0	3	0	2	0	6	0	3	0	0	0	0	0	0	3	3	0	0	0	0	5		731960
788	466	P09960|LKHA4_HUMAN	183.2	27	17	15	2	6	4	5	9	8	9	8	2	12	9	4	6	9	2	14	13	13	11	5	14	7	7	13	6	16	6	15	5	7	7	3	0	7	7	8	11	2	14	17	13	11874000	9351100
289	1119	P15531|NDKA_HUMAN	183.18	64	37	64	62	47	37	57	51	24	36	41	47	53	56	59	51	53	54	64	59	59	47	59	59	52	40	47	47	47	37	49	37	39	44	40	37	48	41	40	40	51	53	51	53	8404900	27159000
726	1241	P10768|ESTD_HUMAN	183.05	39	29	32	24	21	10	27	23	32	13	10	28	35	21	28	20	20	23	32	18	25	32	20	18	32	21	10	13	14	20	29	27	20	21	29	20	13	24	28	24	24	24	24	20	14109000	7224600
1243	689	P04844|RPN2_HUMAN	183.01	29	0	8	12	1	3	3	0	7	0	1	0	11	3	13	9	11	10	12	5	1	0	17	4	7	9	2	2	3	5	11	0	1	0	0	0	6	12	3	10	7	3	7	3		2116300
564	544	P05455|LA_HUMAN	183.01	38	18	25	15	11	5	18	9	5	0	5	2	28	26	18	16	28	18	18	17	11	11	14	18	17	20	13	6	18	18	33	16	13	6	8	12	18	15	18	22	23	15	18	18	6105800	16548000
1031	495	Q8N7J2|AMER2_HUMAN	182.98	28	6	3	11	18	8	0	12	17	18	8	8	0	9	11	2	0	4	14	3	10	10	0	0	5	3	0	3	3	3	3	8	3	7	7	3	3	6	3	4	4	3	4	4	2958800	741970
495	800	P11766|ADHX_HUMAN	182.95	30	21	21	15	21	13	21	18	23	17	13	11	16	23	18	21	23	16	23	21	18	15	16	21	21	18	17	11	16	16	18	18	12	21	13	18	13	15	16	23	13	18	28	18	27195000	63893000
833	1033	P36222|CH3L1_HUMAN	182.91	27	0	12	16	18	4	4	10	0	0	8	4	4	20	18	18	10	16	4	4	0	14	22	14	14	16	0	0	14	17	0	0	10	10	0	16	16	10	12	10	13	6	16	4		11078000
440	1101	P08865|RSSA_HUMAN	182.85	33	22	25	26	28	25	20	27	22	15	18	25	33	31	28	27	23	31	31	23	27	20	27	23	31	31	31	26	31	31	31	27	18	20	22	27	30	25	30	23	31	23	31	31	14142000	47887000
1265	1595	Q16143|SYUB_HUMAN	182.74	67	0	0	0	0	52	0	35	16	42	54	60	0	0	0	0	0	0	16	0	19	35	0	10	10	7	0	25	35	0	0	28	16	16	35	0	7	42	22	0	0	0	0	0
842	693	P16298|PP2BB_HUMAN	182.65	26	9	2	4	6	22	2	14	4	16	22	25	2	4	9	7	2	5	2	7	11	13	5	2	7	11	4	8	10	7	4	13	2	8	13	2	6	8	14	6	2	2	6	4
579	508	P17987|TCPA_HUMAN	182.62	28	11	12	11	7	15	5	13	12	18	15	15	13	11	13	10	8	10	11	5	17	11	13	8	10	19	9	11	19	12	13	10	10	7	13	8	19	11	17	10	15	7	15	15	12136000	33759000
340	767	P01876|IGHA1_HUMAN	182.56	31	15	8	31	31	17	31	10	25	25	9	14	25	29	31	19	5	31	19	27	17	12	21	31	21	25	14	12	29	26	25	22	19	12	15	22	25	27	29	0	31	31	0	25	7115200	4061200
508	543	P13647|K2C5_HUMAN	182.53	30	6	1	3	4	10	6	4	1	12	7	8	29	6	3	1	6	3	3	10	4	6	4	3	3	6	6	4	3	8	6	3	3	1	4	4	6	1	3	6	6	6	9	8	156840
507	757	Q15365|PCBP1_HUMAN	182.45	39	21	15	21	22	22	13	17	13	12	13	13	28	23	23	19	18	21	25	18	19	17	19	18	16	26	18	14	29	19	27	25	3	17	13	15	27	18	28	17	18	24	21	19	7227600	8211700
776	388	P49589|SYCC_HUMAN	182.38	28	3	8	7	1	4	13	6	4	4	8	6	15	7	11	4	9	7	4	14	7	7	13	11	8	11	6	2	11	1	11	3	6	0	3	0	8	7	10	4	5	11	8	7	1058900	7734900
362	1451	P16401|H15_HUMAN	182.1	35	18	22	21	13	14	18	19	19	9	18	5	24	21	19	18	19	14	19	14	22	18	19	15	15	28	9	14	24	28	33	22	14	18	18	14	27	34	28	19	18	18	22	21	23556000	99048000
857	521	Q01995|TAGL_HUMAN	181.95	65	12	15	52	37	21	9	5	5	12	12	0	31	62	62	12	9	34	27	0	6	0	15	3	25	26	26	16	17	17	12	12	0	0	12	0	27	9	15	9	39	3	19	17	419310	821370
942	423	Q9BSJ8|ESYT1_HUMAN	181.82	19	4	6	0	2	6	0	3	1	5	6	3	4	4	6	14	1	4	2	4	4	3	3	5	0	5	6	2	2	12	5	1	1	1	4	6	6	0	3	7	6	1	10	2	542500	5187000
642	490	O60749|SNX2_HUMAN	181.49	29	11	13	17	11	7	16	11	11	9	2	9	19	17	15	4	11	19	19	18	12	15	15	18	17	13	16	9	15	15	19	15	4	13	9	2	17	15	15	15	13	18	13	20	1476300	4358400
672	790	Q99719|SEPT5_HUMAN	181.48	31	5	5	5	8	19	5	18	5	20	21	30	5	5	5	5	0	5	8	5	10	15	5	7	5	5	5	10	17	8	5	5	8	11	12	5	10	5	10	8	5	5	8	5	3397800	3484600
768	636	Q96QK1|VPS35_HUMAN	181.4	19	6	9	10	6	9	9	6	7	7	8	11	8	9	11	6	7	8	13	7	8	9	6	10	9	6	6	9	6	6	9	4	7	4	6	4	6	9	8	10	8	9	6	8	3883200	6294500
413	634	P39023|RL3_HUMAN	181.22	33	17	22	23	18	18	13	19	18	3	14	13	20	25	25	26	19	26	29	24	24	26	20	29	26	25	19	14	19	22	25	16	19	15	14	18	19	10	24	19	27	16	18	25	10547000	36104000
221	2435	P07108|ACBP_HUMAN	181.21	51	48	51	51	51	48	41	51	51	48	48	48	51	51	51	51	51	51	51	51	51	51	51	51	51	51	51	51	51	48	51	51	51	51	51	51	51	51	51	51	51	51	51	51	165340000	267860000
891	529	Q96I99|SUCB2_HUMAN	181.09	31	17	13	8	13	3	8	8	20	3	3	3	13	8	15	5	12	8	13	14	27	5	8	15	19	10	9	8	5	5	14	21	5	2	5	0	10	5	5	5	13	10	21	16	4784300	9781700
599	909	P51648|AL3A2_HUMAN	181.09	24	10	10	10	9	5	13	9	18	8	8	2	12	13	6	13	13	12	10	15	20	8	6	16	11	12	11	10	9	15	8	14	5	5	5	14	8	6	9	13	12	14	12	13	2134400	11917000
1217	688	Q13424|SNTA1_HUMAN	181.04	30	5	16	10	8	0	0	13	5	5	5	6	4	0	17	5	1	16	1	1	1	18	1	1	1	1	1	1	1	5	1	11	1	12	1	0	1	1	1	11	12	0	11	3	140370	3840100
1281	430	Q13228|SBP1_HUMAN	181.02	39	0	2	0	18	2	4	14	0	7	2	6	0	0	0	15	0	0	31	7	4	7	4	9	16	0	0	4	0	6	0	0	11	8	2	11	0	0	0	9	0	7	12	6		1468100
684	540	O14745|NHRF1_HUMAN	180.67	46	26	0	6	33	26	28	17	13	26	26	21	13	7	0	35	0	3	4	30	21	25	0	33	0	4	23	18	21	28	8	26	7	16	26	26	4	11	26	0	7	22	0	23	18453000
387	822	P00568|KAD1_HUMAN	180.51	59	48	44	27	27	27	44	44	34	30	34	40	15	20	34	59	40	23	38	40	34	40	14	38	34	20	33	27	27	44	15	34	27	54	34	51	15	27	20	54	27	34	54	54	24982000	57441000
749	696	P09488|GSTM1_HUMAN	180.29	54	22	5	5	11	11	31	5	5	14	8	19	33	11	11	22	0	5	38	43	16	5	5	35	31	5	29	5	13	22	26	11	5	5	16	22	5	22	19	13	0	33	13	30
320	1480	O15540|FABP7_HUMAN	180.19	55	36	36	55	31	45	7	45	7	24	45	30	55	45	55	45	36	45	36	7	36	36	55	0	36	55	36	14	47	55	45	7	36	36	36	36	55	36	45	36	45	7	36	36	20615000	409810000
1092	459	P49321|NASP_HUMAN	180.15	22	2	4	6	0	0	1	0	1	0	0	0	17	12	3	7	2	5	0	1	1	0	3	5	0	16	3	0	6	12	22	0	2	0	2	2	14	6	11	1	2	2	4	2	419330	1442400
1493	463	Q9C0C2|TB182_HUMAN	180.11	17	1	1	1	0	0	1	1	0	0	1	1	1	6	2	0	4	1	1	3	0	0	5	6	0	0	1	0	2	1	1	0	1	0	0	1	0	0	1	2	3	4	3	4	114180	1582000
830	450	P35998|PRS7_HUMAN	180.08	36	0	10	12	8	9	13	15	3	3	7	3	27	19	13	5	15	6	12	18	13	6	15	16	12	19	3	3	20	12	27	10	12	7	4	3	17	9	14	10	15	8	11	20		3163100
1207	524	P48444|COPD_HUMAN	180.04	32	0	6	14	9	6	8	2	2	0	0	0	13	6	15	3	2	12	12	13	11	9	17	13	4	11	2	0	8	8	15	6	0	6	6	6	15	11	8	6	11	15	9	14		938140
1010	821	P51608|MECP2_HUMAN	179.86	28	18	19	7	6	3	7	13	14	6	0	9	13	9	3	12	19	7	19	6	10	16	0	10	16	4	3	0	9	8	13	15	9	3	9	6	8	9	15	19	0	6	24	10	3516200	12920000
486	589	Q9HDC9|APMAP_HUMAN	179.84	38	19	19	29	16	15	18	11	16	12	11	15	31	21	25	16	16	32	19	22	22	21	16	16	16	24	21	16	22	22	29	13	19	13	17	16	24	15	19	12	26	16	16	24	9437700	22399000
703	1178	Q12905|ILF2_HUMAN	179.69	35	29	10	15	25	20	3	6	6	0	8	0	23	15	15	10	10	22	15	15	18	15	18	10	25	29	8	6	15	15	15	15	3	15	6	5	22	15	33	10	15	15	10	22	2780100	14301000
534	794	P61106|RAB14_HUMAN	179.44	62	20	20	46	36	30	20	26	26	33	26	37	32	22	40	40	26	40	40	40	53	40	26	40	22	33	33	12	40	20	33	20	16	28	33	20	40	26	40	26	36	20	26	40	6521500	14260000
416	1326	P69892|HBG2_HUMAN	179.43	49	7	7	7	48	7	7	7	7	35	7	7	7	7	7	7	7	20	20	0	7	7	7	7	29	7	7	7	7	7	7	7	49	7	7	7	7	7	7	7	29	7	7	7
1070	712	Q16795|NDUA9_HUMAN	179.31	38	5	10	5	3	22	0	10	0	16	28	25	13	11	16	5	2	8	16	0	13	5	5	0	20	5	5	0	16	9	13	0	0	5	13	0	5	5	7	8	8	0	16	5	765900	1308100
971	575	P36915|GNL1_HUMAN	179.25	25	4	6	7	2	9	0	12	14	5	17	12	10	7	9	15	2	6	6	4	8	9	5	2	4	8	0	2	17	8	3	10	0	4	2	2	9	10	13	4	7	2	5	9	712980	3386900
602	469	Q14344|GNA13_HUMAN	179.14	45	15	20	13	25	15	7	28	20	25	13	8	11	11	10	12	13	11	28	15	20	27	11	13	18	5	11	25	15	16	11	23	7	21	21	15	11	11	13	21	7	3	22	13	2536600	11428000
415	1054	P04899|GNAI2_HUMAN	179.03	29	28	21	17	28	23	12	20	23	20	23	20	21	18	15	28	21	21	25	18	26	21	18	17	25	21	21	21	21	25	23	22	16	22	17	13	17	17	20	17	17	21	21	25	7362100	12981000
1177	527	P06756|ITAV_HUMAN	178.72	17	6	3	6	1	1	0	3	4	1	1	0	6	2	5	5	4	4	9	1	0	5	5	1	8	1	0	0	3	4	6	2	1	2	1	3	4	3	1	3	5	2	4	5	1561500	4218800
652	539	P41250|GARS_HUMAN	178.69	26	6	13	8	6	8	14	8	6	7	8	7	15	7	8	6	6	8	8	11	8	8	15	15	2	9	7	4	9	6	14	7	5	6	3	4	8	7	8	11	8	8	10	5	2903400	10857000
1677	447	O95757|HS74L_HUMAN	178.5	21	0	6	1	0	3	1	1	0	2	7	1	2	0	1	1	1	3	3	12	2	1	0	8	3	0	0	2	0	0	0	0	0	0	0	0	2	2	0	4	1	3	3	3		3032700
1100	519	Q9UHB6|LIMA1_HUMAN	178.14	29	2	6	11	4	2	6	3	2	0	0	0	12	6	7	5	7	3	4	2	3	2	6	3	3	16	0	0	3	4	8	2	2	2	3	2	17	3	13	3	5	3	2	5	346000	1707600
943	574	P11413|G6PD_HUMAN	177.96	29	7	8	7	9	2	15	5	2	5	4	3	4	2	5	14	1	2	16	24	12	3	2	24	10	5	4	4	5	7	2	3	4	0	5	9	7	2	3	4	5	14	5	14	3469400	4499800
417	1328	P69891|HBG1_HUMAN	177.89	49	7	7	7	40	7	7	7	7	35	7	7	7	7	7	7	7	20	20	0	7	7	7	7	29	7	7	7	7	7	7	7	49	7	7	7	7	7	7	7	29	7	7	7
2060	648	Q8NCB2|CAMKV_HUMAN	177.88	33	0	0	0	0	14	0	0	0	4	17	28	0	0	0	0	0	0	0	0	0	0	0	0	0	2	0	0	0	0	0	0	3	0	0	0	0	0	0	0	0	0	0	0
977	558	P20810|ICAL_HUMAN	177.54	30	2	8	1	5	5	4	1	0	2	2	0	5	11	6	9	10	12	13	8	2	3	9	12	5	5	10	0	7	12	9	0	4	0	3	6	7	2	5	10	6	11	14	14	236940	11159000
620	1100	Q15691|MARE1_HUMAN	177.37	43	28	26	28	24	18	18	29	14	24	17	10	29	28	29	24	21	32	24	18	28	14	21	25	18	24	17	17	24	27	40	18	13	16	25	14	20	25	30	22	28	25	24	28	16453000	21907000
781	622	Q9Y2J8|PADI2_HUMAN	177.21	21	4	3	9	18	9	3	5	0	17	8	6	6	2	14	5	4	14	13	6	20	9	4	8	11	11	2	15	9	11	3	2	12	6	6	3	4	6	6	4	12	8	6	7	2694700	1789900
828	987	Q9UHD9|UBQL2_HUMAN	177.19	20	5	10	8	7	5	10	11	8	7	13	12	8	8	13	12	10	5	10	11	10	10	8	11	5	10	5	5	12	10	16	13	5	8	5	5	8	9	8	10	5	13	11	10	1392000	2251300
716	1306	P52907|CAZA1_HUMAN	176.88	34	20	25	20	30	14	20	20	9	20	11	10	28	25	20	20	20	25	20	20	19	14	22	26	20	20	28	8	25	20	20	10	5	20	12	6	17	16	14	16	20	20	25	24	2093800	5042900
405	804	P02790|HEMO_HUMAN	176.84	23	11	11	15	18	7	9	8	13	15	4	3	13	13	18	21	6	19	13	10	16	7	16	16	12	13	13	10	13	15	13	16	13	6	9	17	11	16	13	0	15	12	8	15	4236800	4706300
1648	488	P32004|L1CAM_HUMAN	176.76	16	0	0	0	0	9	0	5	0	1	7	12	0	0	0	0	0	0	0	0	0	2	0	0	0	0	0	0	2	0	0	0	2	2	0	0	0	2	0	0	0	0	0	0
520	686	Q96CW1|AP2M1_HUMAN	176.64	32	22	13	13	15	22	12	21	10	17	23	25	12	14	10	14	11	12	19	10	21	14	8	13	15	15	5	11	21	14	13	12	12	14	17	10	13	20	15	12	13	6	17	17	12988000	8534300
1327	739	Q12955|ANK3_HUMAN	176.44	5	0	0	0	1	2	0	1	0	3	2	2	0	0	0	0	0	0	0	0	0	1	0	1	0	0	0	1	1	0	0	0	0	1	0	0	0	0	0	1	0	0	1	0
470	625	P43686|PRS6B_HUMAN	176.41	29	13	25	24	6	10	14	17	15	2	5	15	22	11	23	19	14	20	20	23	21	15	22	20	19	22	0	5	17	14	23	9	6	15	11	13	22	17	18	16	14	23	22	22	2524800	14054000
1228	431	O00410|IPO5_HUMAN	176.34	18	2	2	3	3	1	1	2	1	1	1	1	12	4	6	2	1	1	5	1	0	2	1	6	4	9	1	1	5	1	11	2	0	2	1	1	3	4	0	1	1	1	2	1	1870700	1828800
611	991	P10321|HLAC_HUMAN	176.29	28	9	20	18	25	7	11	9	4	4	7	2	18	28	21	13	20	17	14	14	13	14	24	17	17	25	18	8	7	13	22	7	20	11	4	9	21	10	10	13	21	14	9	17		285990
881	472	Q9Y2W1|TR150_HUMAN	176.25	17	4	10	7	4	0	1	5	0	0	1	0	13	11	4	5	4	6	4	5	5	1	4	7	3	12	6	1	7	9	14	2	0	0	2	1	13	1	9	4	4	3	4	8	816850	5498300
1176	453	Q9NZN3|EHD3_HUMAN	176.13	32	5	0	1	0	23	3	15	4	7	20	24	2	2	0	0	0	0	12	5	8	11	4	7	9	3	3	0	20	0	7	2	5	8	2	0	0	13	3	0	0	6	0	3
477	889	Q14141|SEPT6_HUMAN	176.1	27	11	11	11	15	18	11	17	15	8	18	14	11	13	9	14	15	7	11	8	15	13	9	8	7	15	13	13	13	13	15	11	13	15	11	11	15	13	16	13	10	11	17	9
334	455	P23396|RS3_HUMAN	176.03	65	39	29	40	30	31	42	43	37	14	30	24	52	52	51	51	28	45	46	40	37	36	45	40	43	40	21	22	43	51	52	37	31	41	31	41	44	53	58	33	55	41	35	40	15916000	41365000
849	716	Q9UI15|TAGL3_HUMAN	175.97	58	18	18	0	11	43	18	28	18	32	36	48	14	14	0	7	14	0	7	21	28	29	7	14	7	22	7	15	28	14	14	7	33	7	22	14	11	28	26	18	0	14	14	14	2040200
647	657	P38919|IF4A3_HUMAN	175.96	35	12	18	18	9	6	3	9	18	6	8	3	13	14	12	11	18	17	12	6	9	12	17	6	18	18	11	11	17	14	17	9	9	9	9	18	20	21	17	11	12	12	22	15	1903900	5289200
805	797	P54920|SNAA_HUMAN	175.9	40	7	12	6	19	21	3	25	4	37	36	22	14	23	8	17	8	17	23	0	33	31	8	5	23	25	13	4	37	16	23	19	9	7	16	8	18	26	21	17	13	3	23	19	2535300	5844000
329	752	Q96E39|RMXL1_HUMAN	175.9	25	21	20	20	18	18	9	18	18	14	18	13	20	20	17	18	17	17	14	11	20	17	17	17	17	20	20	13	20	20	20	17	14	15	16	17	23	23	23	19	17	14	19	21
316	619	P07910|HNRPC_HUMAN	175.82	39	18	26	29	16	18	26	18	23	16	16	16	28	27	30	23	26	18	27	26	23	21	23	20	24	33	23	18	27	25	36	26	15	14	20	18	30	26	18	29	22	20	23	16	47041000	134080000
1084	1151	Q13057|COASY_HUMAN	175.78	20	7	11	4	7	7	4	9	12	7	7	7	4	7	7	7	5	7	7	9	9	8	0	9	7	7	7	7	7	7	7	11	0	10	7	9	7	6	7	9	5	4	12	7	2575500	4833600
1428	530	P21980|TGM2_HUMAN	175.78	20	1	1	1	1	1	14	0	1	0	0	1	0	0	5	0	0	2	0	14	0	0	0	13	0	1	1	0	0	1	1	0	1	0	1	0	3	2	1	0	1	15	0	4	440900	0
779	444	P02533|K1C14_HUMAN	175.71	35	2	1	3	5	9	8	3	5	28	9	11	35	12	1	1	8	3	6	7	3	12	1	4	6	11	3	3	1	14	11	8	8	6	3	1	8	1	0	8	10	14	9	10
1875	742	Q96QF0|RAB3I_HUMAN	175.68	32	0	0	21	6	0	0	0	0	0	0	0	13	0	8	0	0	13	0	0	0	0	4	0	0	0	0	0	0	0	24	0	0	0	0	0	0	4	0	0	8	4	0	0
1191	597	P42658|DPP6_HUMAN	175.66	17	2	1	1	1	11	0	9	1	4	12	12	2	2	3	2	0	0	8	0	1	12	0	0	5	7	0	0	6	2	1	0	2	4	3	1	4	1	5	1	0	0	5	1	481470	1967000
596	1095	A0A0B4J2D5|GAL3B_HUMAN	175.59	38	31	17	20	25	26	31	25	35	25	29	38	25	23	25	20	25	24	25	10	20	20	16	20	29	20	21	17	25	16	23	35	25	29	29	13	25	35	25	35	24	25	29	29	13141000	13431000
596	1094	P0DPI2|GAL3A_HUMAN	175.59	38	31	17	20	25	26	31	25	35	25	29	38	25	23	25	20	25	24	25	10	20	20	16	20	29	20	21	17	25	16	23	35	25	29	29	13	25	35	25	35	24	25	29	29	13141000	13431000
1673	457	Q96PV0|SYGP1_HUMAN	175.57	19	1	0	0	1	13	0	0	0	1	11	15	1	0	2	0	0	1	0	0	0	0	0	0	0	0	0	0	0	0	0	1	0	0	0	2	1	0	1	2	2	2	0	0	5300600
1853	585	Q8IVF2|AHNK2_HUMAN	175.43	3	0	0	0	0	0	0	0	0	1	0	0	0	0	0	1	0	0	0	0	0	0	0	0	0	0	0	0	0	1	0	0	0	0	0	2	0	0	0	0	0	0	0	0
400	691	P27361|MK03_HUMAN	175.28	31	19	20	6	17	17	15	22	19	17	17	21	15	13	11	22	19	8	17	21	20	21	15	17	17	17	13	17	13	15	20	24	15	26	17	24	15	17	19	24	6	19	17	19	12088000	9468400
1316	506	P02786|TFR1_HUMAN	175.19	19	0	5	3	6	0	0	1	0	0	2	3	12	2	2	12	3	6	7	0	0	0	0	5	10	5	0	0	5	5	12	0	2	0	0	7	5	5	3	0	6	2	2	2		1952100
991	583	P43155|CACP_HUMAN	175.16	24	4	8	7	4	4	6	2	17	1	6	3	3	0	4	1	8	2	4	8	8	6	0	8	6	1	3	6	6	3	3	17	2	3	2	2	2	6	6	8	2	6	6	5	182350	7886600
305	811	P23284|PPIB_HUMAN	175.11	47	38	38	47	47	36	15	34	31	15	26	26	47	43	44	44	38	47	44	27	47	25	41	31	47	47	47	38	43	44	47	38	22	29	41	41	47	38	47	30	47	34	38	47	30027000	98722000
1056	441	Q92900|RENT1_HUMAN	175.01	18	3	4	4	4	1	1	3	0	1	2	0	11	5	5	1	3	5	3	2	4	3	3	4	5	7	0	1	5	3	13	2	1	0	1	0	4	3	2	1	5	2	4	1	307270	1568300
1294	918	P61421|VA0D1_HUMAN	174.97	30	2	0	0	0	17	0	9	2	8	17	30	0	0	0	0	0	5	5	2	2	9	0	3	4	8	2	0	11	0	2	5	13	0	5	0	8	8	8	0	5	0	0	7	266270
733	629	Q09028|RBBP4_HUMAN	174.94	33	15	23	24	12	0	3	11	10	0	2	0	25	26	27	13	18	21	22	11	11	16	10	21	18	29	10	5	24	24	28	10	0	8	8	5	31	18	25	8	21	11	15	18	347570	2220000
1330	643	Q6UWR7|ENPP6_HUMAN	174.77	32	16	0	0	23	11	0	0	0	19	10	23	0	0	0	0	0	0	8	2	26	0	0	0	2	0	2	15	0	0	0	0	0	0	10	0	0	0	0	0	0	0	0	2	4133800
561	1052	P43004|EAA2_HUMAN	174.7	18	9	3	11	9	10	2	7	10	6	16	18	3	5	10	0	3	5	16	2	5	10	3	2	13	3	2	3	5	0	3	7	11	14	5	0	7	12	9	3	3	2	3	3	22657000	8189100
1582	443	O75146|HIP1R_HUMAN	174.54	17	0	0	3	2	2	0	1	0	2	1	1	1	0	3	0	0	2	13	1	3	1	0	1	8	3	0	0	0	0	1	1	2	0	0	0	6	1	0	0	1	2	0	1
786	967	P24539|AT5F1_HUMAN	174.49	39	11	12	16	8	11	13	18	32	9	16	29	15	12	5	11	11	11	5	8	15	8	14	11	18	11	8	6	15	5	15	19	16	7	14	11	11	21	11	15	14	8	18	11	5808900	8154100
1285	520	Q13153|PAK1_HUMAN	174.45	32	2	6	0	2	18	0	8	0	21	25	17	3	0	3	5	6	3	0	6	3	2	0	6	0	4	2	2	9	0	0	0	2	5	4	3	2	4	2	0	3	6	6	3	971030
475	674	Q5JWF2|GNAS1_HUMAN	174.36	14	6	7	11	7	8	5	8	6	6	7	6	6	8	8	7	7	7	8	4	7	6	9	5	8	7	4	6	7	7	8	6	8	6	6	7	8	9	8	5	8	4	9	7	10079000	34736000
1104	601	O14639|ABLM1_HUMAN	174.3	24	9	9	0	1	5	0	4	15	6	9	11	0	0	0	3	5	0	0	1	7	11	0	0	0	1	0	1	7	1	2	15	4	5	5	2	0	4	2	11	0	0	12	2	6660500	2508900
897	877	O43396|TXNL1_HUMAN	174.14	41	22	20	13	8	13	8	13	12	16	17	8	37	16	13	8	22	13	22	10	22	16	13	17	26	16	5	13	26	5	26	19	13	13	16	8	10	19	16	16	13	11	26	13	7079500	9690900
1735	776	Q14699|RFTN1_HUMAN	174.13	27	0	5	7	0	0	5	1	0	0	0	0	0	0	4	0	5	10	0	8	7	0	25	13	0	0	6	0	0	0	0	0	0	0	0	0	0	0	10	0	13	0	0	20		798830
1134	467	Q9P2J5|SYLC_HUMAN	174.09	16	0	4	5	3	1	3	2	1	0	1	1	8	5	6	4	2	6	2	3	1	1	2	6	2	6	0	1	7	0	10	3	0	0	0	1	7	4	3	4	7	5	4	3		1829400
634	1215	O94811|TPPP_HUMAN	174.05	43	34	6	0	34	43	18	34	11	26	40	34	12	12	0	34	7	0	6	30	34	34	6	30	0	26	11	15	26	26	0	22	34	34	34	22	26	34	34	11	0	22	11	34	21909000	0
567	474	Q99832|TCPH_HUMAN	173.94	32	8	14	15	18	17	6	7	10	11	16	15	10	10	11	15	14	10	13	11	15	14	13	12	11	21	10	6	10	16	17	8	11	7	8	11	19	21	16	14	14	4	13	13	6710900	39828000
800	669	P25311|ZA2G_HUMAN	173.92	42	9	5	23	20	0	9	0	7	12	3	0	17	22	27	23	0	32	31	7	17	0	22	19	19	23	3	12	27	20	20	12	15	0	12	24	20	39	37	5	39	23	5	23	1003200	772260
793	853	O43488|ARK72_HUMAN	173.52	32	15	16	14	9	7	20	20	15	15	12	6	6	9	10	19	11	11	25	16	14	20	10	14	23	9	13	9	20	19	6	28	3	20	15	9	12	6	12	20	7	11	22	13	15967000	19100000
448	630	P00738|HPT_HUMAN	173.37	29	9	20	22	22	10	12	0	17	24	7	18	23	12	27	0	17	25	13	15	17	0	27	17	17	15	16	14	12	0	26	20	27	0	11	0	10	17	12	9	24	20	15	19	10756000	54253000
273	1393	Q8N0Y7|PGAM4_HUMAN	173.34	36	22	18	18	18	27	22	18	22	21	22	18	18	18	18	18	18	18	22	22	18	18	18	18	22	18	17	18	18	18	18	18	18	18	18	18	18	22	18	18	18	18	18	18	0
988	1344	Q9NVS9|PNPO_HUMAN	173.3	39	9	11	9	3	9	19	9	20	12	22	9	6	0	12	18	6	7	21	31	18	12	0	25	14	15	16	14	15	9	6	9	0	0	9	6	15	6	9	11	9	21	21	9	4869200	3142800
751	679	Q8N1G4|LRC47_HUMAN	173.1	23	7	13	12	12	9	5	6	7	5	8	7	15	3	12	5	7	10	15	5	13	9	10	9	12	8	5	6	12	7	19	8	10	11	5	7	8	12	8	7	9	7	5	8	2139800	4378900
791	923	P45880|VDAC2_HUMAN	172.99	34	15	14	8	12	32	4	17	26	24	32	29	11	8	8	10	0	10	19	0	32	8	6	12	19	21	5	32	24	12	5	19	11	10	19	12	15	21	20	7	4	10	7	21	9002400	8887500
712	787	Q96PU8|QKI_HUMAN	172.91	49	22	15	22	20	5	10	10	15	3	10	0	23	18	19	13	12	19	10	0	23	10	12	7	15	15	14	10	16	27	23	19	12	10	18	14	16	12	25	12	12	3	18	23	15359000	32829000
1006	714	P51649|SSDH_HUMAN	172.91	24	9	9	3	3	10	0	7	22	7	11	9	3	0	5	5	3	5	5	0	9	5	0	3	3	0	3	8	9	5	3	19	7	5	7	5	0	7	7	5	7	0	3	5	9697700	7912900
1004	577	Q14008|CKAP5_HUMAN	172.89	10	2	3	2	1	3	0	2	0	3	2	0	4	2	2	2	1	2	3	1	2	3	1	2	4	4	1	2	2	2	4	0	0	1	1	0	2	0	3	1	2	1	2	3	2237500	3583500
351	593	Q9Y617|SERC_HUMAN	172.83	37	23	23	21	23	11	14	28	25	21	15	11	25	20	24	30	15	21	23	17	25	25	12	23	21	21	23	15	23	25	28	26	15	28	28	18	21	20	23	22	17	18	25	28	78062000	69490000
1153	500	O43236|SEPT4_HUMAN	172.8	32	5	0	0	9	16	0	4	0	30	20	20	0	0	0	0	0	0	9	0	28	2	0	0	0	2	0	18	5	5	0	0	0	5	8	0	3	2	0	2	0	0	2	0	115790
823	718	Q9UJ70|NAGK_HUMAN	172.77	41	12	12	19	9	12	11	17	15	12	12	10	12	9	12	14	4	15	12	18	11	16	19	25	15	22	19	15	9	17	22	12	7	12	12	12	15	12	15	9	15	20	12	24	4115700	4282200
311	1317	P07737|PROF1_HUMAN	172.71	63	63	63	54	54	46	63	63	44	37	37	37	54	54	54	63	53	63	63	63	54	53	56	63	63	63	47	37	54	63	63	53	53	53	53	63	63	63	54	53	63	63	63	63	45376000	131580000
558	796	P17655|CAN2_HUMAN	172.68	22	10	13	9	9	6	4	9	6	7	6	0	13	14	11	13	13	7	12	7	13	11	10	5	8	12	8	8	5	13	11	10	4	7	9	9	15	1	6	10	8	5	13	12	11978000	45719000
719	581	Q13724|MOGS_HUMAN	172.63	18	4	12	8	1	4	0	1	2	4	4	0	13	5	8	5	4	7	5	2	4	2	7	7	5	14	1	1	8	5	14	3	0	0	2	2	15	4	5	0	7	2	4	5	722800	12327000
655	870	Q06323|PSME1_HUMAN	172.38	40	19	18	19	29	10	28	19	19	10	10	0	27	23	18	32	29	29	9	37	19	25	25	40	9	26	24	14	23	27	29	10	23	19	18	25	18	20	23	20	23	36	29	24	8208800	40429000
761	476	P54577|SYYC_HUMAN	172.22	38	9	12	10	7	8	9	4	4	6	6	4	29	21	6	13	1	6	6	10	20	9	2	16	8	17	8	2	24	8	30	2	2	2	4	11	21	15	14	1	6	14	6	11	1997100	3638500
826	584	P34897|GLYM_HUMAN	172.21	31	4	5	10	8	0	10	2	14	0	0	0	17	6	12	12	8	12	10	17	8	0	12	21	18	6	8	11	16	8	19	16	11	2	4	5	10	10	14	8	12	16	8	11	5033300	8645500
1480	908	P51884|LUM_HUMAN	172.16	30	0	0	30	0	0	14	0	0	0	0	0	3	6	28	0	0	14	6	9	0	0	0	8	6	0	3	0	0	0	0	0	0	0	0	0	0	0	0	0	11	9	0	8
643	738	P61160|ARP2_HUMAN	172.15	31	13	16	18	20	12	10	16	9	15	16	12	22	16	17	15	12	17	16	21	17	13	11	22	20	10	20	12	18	21	22	12	18	3	12	6	16	10	14	13	21	14	13	24	8844400	20846000
360	1299	Q9P0L0|VAPA_HUMAN	172.09	32	29	23	32	26	29	29	32	29	11	25	20	32	29	32	29	32	27	32	31	29	32	21	24	32	32	20	17	24	27	32	29	27	24	24	24	32	22	32	32	32	27	27	23	11266000	32341000
1037	799	Q13492|PICAL_HUMAN	172.06	20	9	5	9	8	5	4	3	0	3	5	5	8	6	8	2	7	6	8	0	3	2	12	8	2	6	8	2	5	7	6	5	2	2	3	0	5	12	3	5	9	5	5	6	1684200	2351000
956	915	Q14257|RCN2_HUMAN	171.81	34	17	23	23	7	15	5	8	12	7	8	20	16	10	17	27	17	20	20	0	10	10	0	17	23	8	7	5	16	12	12	3	0	3	10	17	12	17	25	18	15	17	21	23	591890	5080500
574	651	P43034|LIS1_HUMAN	171.79	30	13	19	16	10	14	11	18	18	11	14	21	10	12	12	11	16	13	18	11	16	19	13	13	16	15	5	16	12	14	21	18	12	17	13	9	14	18	17	16	9	9	18	21	10823000	23887000
778	720	P62191|PRS4_HUMAN	171.75	31	5	12	14	9	5	5	15	3	5	5	5	21	18	19	8	16	14	17	10	14	17	14	17	14	19	9	9	25	14	22	8	0	14	5	7	21	14	17	12	12	14	12	8	1621100	11774000
613	1307	Q9P035|HACD3_HUMAN	171.72	26	7	7	13	15	7	7	11	17	7	9	13	12	7	12	14	9	9	24	7	14	12	7	3	24	10	12	10	10	10	10	9	13	11	7	13	10	13	7	15	7	7	9	13	11004000	18773000
691	483	Q7L099|RUFY3_HUMAN	171.71	34	14	7	6	12	20	9	12	8	23	26	17	9	17	11	0	7	6	24	17	22	2	3	22	23	2	16	17	22	4	11	16	7	2	11	0	8	11	14	4	14	9	2	20	3988300	1348100
702	548	P40227|TCPZ_HUMAN	171.51	35	12	15	11	13	15	4	9	11	11	8	10	6	10	11	16	17	15	9	5	18	5	15	9	9	24	7	9	13	9	5	5	10	6	6	4	23	12	8	14	8	6	23	18	6269400	18879000
1259	470	A1X283|SPD2B_HUMAN	171.5	21	0	6	11	0	0	1	0	0	0	0	0	1	8	13	0	5	9	0	0	1	1	3	1	1	9	4	1	1	5	1	0	0	0	0	0	7	0	1	2	13	0	3	8		3767100
646	819	P10515|ODP2_HUMAN	171.27	21	15	13	7	4	13	0	11	15	8	13	15	10	6	12	10	9	11	13	9	14	9	4	8	12	6	6	8	14	11	11	20	9	8	13	10	13	6	8	10	9	8	12	13	6172600	6801700
1768	827	Q9UBT2|SAE2_HUMAN	171.27	22	0	5	2	0	0	0	0	2	0	0	0	11	7	0	0	2	0	4	0	0	2	0	0	6	7	2	2	7	0	11	0	0	0	0	0	14	8	0	5	0	0	2	0		4929700
592	958	O14979|HNRDL_HUMAN	171.22	29	15	12	12	10	8	8	15	12	6	8	10	18	10	20	12	12	16	15	10	12	10	10	12	15	15	9	6	11	10	18	12	10	10	6	15	18	12	18	10	8	12	12	18	8491000	19124000
546	986	P47985|UCRI_HUMAN	171.22	37	19	19	28	26	26	20	19	34	26	32	28	16	19	20	21	26	28	34	26	16	19	14	31	28	23	11	13	26	16	16	28	19	11	11	14	23	34	26	21	19	28	19	26	6693800	14563000
1088	901	P21810|PGS1_HUMAN	171.18	35	0	7	35	0	0	23	0	0	0	0	0	12	15	31	0	0	17	2	23	0	0	0	14	0	0	8	0	0	8	12	5	0	0	0	0	0	0	2	0	24	11	8	11		1555000
333	817	P40925|MDHC_HUMAN	171.18	36	17	23	19	12	30	23	23	17	20	23	25	17	14	23	23	23	14	27	23	23	23	9	23	23	23	12	18	21	17	20	19	20	23	21	23	23	23	23	23	18	23	23	17	50194000	52086000
893	966	P20073|ANXA7_HUMAN	171.08	21	12	7	7	15	7	7	7	13	10	5	7	7	5	7	9	9	12	9	12	7	9	4	7	9	7	7	10	10	9	4	14	3	9	9	7	7	7	7	9	7	3	9	10	11585000	11780000
837	839	Q15435|PP1R7_HUMAN	171.07	31	20	16	10	9	15	10	19	8	15	19	22	19	12	8	17	14	14	17	16	12	21	8	19	22	12	10	16	21	5	13	8	9	14	9	8	18	14	17	17	0	13	16	13	2641400	2648300
838	968	P01019|ANGT_HUMAN	170.96	23	17	9	16	11	2	0	10	10	8	2	5	8	11	13	11	8	16	18	0	9	14	14	14	18	11	4	8	13	7	6	10	8	13	11	10	11	10	15	13	11	7	9	11	5599800	5411700
1005	1058	P52566|GDIR2_HUMAN	170.95	45	24	3	22	23	0	11	12	0	0	0	0	24	20	18	13	15	22	16	19	20	7	22	34	14	20	41	7	20	23	16	0	13	14	18	0	20	14	20	10	20	34	6	34	3933100	927040
506	1109	O95865|DDAH2_HUMAN	170.79	35	28	35	25	25	23	14	28	28	28	25	28	20	28	28	13	28	25	13	17	32	28	25	17	25	25	17	28	25	13	25	28	17	32	25	13	25	25	28	28	28	12	35	28	23287000	65030000
576	779	Q12931|TRAP1_HUMAN	170.73	18	4	7	7	6	6	9	5	7	6	6	6	4	6	9	6	7	6	9	7	10	5	8	11	11	7	4	7	8	4	5	13	4	2	2	2	9	5	6	5	4	7	6	6	384610	3624900
391	1070	P61204|ARF3_HUMAN	170.71	57	34	18	36	30	34	40	40	28	40	40	36	36	34	36	40	26	36	36	36	34	34	28	28	31	30	28	36	30	23	42	28	28	51	30	18	40	31	36	51	36	51	34	40	24629000	40327000
391	1163	P84077|ARF1_HUMAN	170.71	57	34	18	36	30	34	40	40	28	40	40	36	36	34	36	40	26	36	36	36	34	34	28	28	31	30	28	36	30	23	42	28	28	51	30	18	40	31	36	51	36	51	34	40	24629000	40327000
884	1016	Q16543|CDC37_HUMAN	170.68	26	6	15	13	6	17	6	8	6	6	13	14	26	10	24	6	13	17	13	8	6	6	22	8	10	15	10	0	15	11	21	7	9	8	6	6	5	8	15	8	7	16	10	14	1049300	11598000
707	1527	P20674|COX5A_HUMAN	170.67	57	35	15	31	39	48	0	46	41	41	48	57	45	35	46	25	6	31	36	0	57	36	6	6	41	25	35	25	53	29	26	30	41	15	35	25	35	36	46	6	46	0	6	41	10025000	0
978	1029	P20336|RAB3A_HUMAN	170.66	51	5	5	5	5	37	5	20	5	12	34	44	5	5	5	5	5	5	5	5	12	12	5	5	5	12	5	5	19	5	5	5	19	12	19	5	12	20	19	5	5	5	5	5
1250	477	O60282|KIF5C_HUMAN	170.64	20	3	1	6	4	5	0	1	0	6	3	3	6	7	11	2	1	5	1	1	4	1	1	1	1	4	3	1	9	3	4	1	1	1	3	1	4	1	3	1	6	1	3	1
783	448	Q9Y230|RUVB2_HUMAN	170.62	36	9	10	10	10	4	2	7	5	0	6	3	17	23	12	20	11	10	15	2	11	13	8	9	14	20	14	6	17	21	21	11	2	3	5	5	17	3	12	7	15	0	16	15	11505000	13486000
1466	1093	Q9UHG2|PCS1N_HUMAN	170.52	53	8	0	5	0	49	0	30	10	14	49	49	0	0	0	0	0	0	0	5	14	14	0	15	0	0	0	0	18	0	0	23	18	5	0	0	0	6	10	0	0	6	0	0	219040
710	983	P62081|RS7_HUMAN	170.34	56	39	47	36	33	18	23	18	32	6	18	14	37	18	43	47	39	47	33	33	33	23	23	43	37	26	18	6	22	22	37	22	0	18	18	47	46	47	41	37	26	33	27	47	2755100	11163000
2352	706	P05165|PCCA_HUMAN	170.33	17	0	0	0	0	0	0	0	10	0	0	2	0	0	0	0	0	0	0	0	0	0	0	1	0	0	0	2	0	0	0	15	0	0	0	0	0	0	0	0	0	0	0	0
765	603	Q9UH03|SEPT3_HUMAN	170.33	35	16	9	2	14	24	0	23	23	12	21	30	3	7	3	11	3	3	0	0	18	26	0	11	0	15	15	15	18	12	6	21	14	18	12	8	12	14	15	12	3	3	11	15	7661700	2233400
505	598	P26641|EF1G_HUMAN	170.24	33	13	19	12	10	7	17	17	12	4	9	14	12	12	17	14	18	14	16	20	12	19	22	20	23	14	10	7	17	17	14	16	5	9	11	16	16	19	19	20	19	19	17	27	14209000	49140000
734	1301	O75340|PDCD6_HUMAN	170.24	57	46	51	25	38	30	39	57	44	11	16	39	32	11	39	57	30	25	49	44	49	41	25	46	55	16	16	11	16	36	41	46	18	44	30	30	16	25	21	30	30	25	51	46	4514700	11769000
717	1081	Q9UBQ7|GRHPR_HUMAN	170.22	32	25	22	15	20	23	27	20	27	15	20	8	20	23	23	24	16	13	23	16	23	18	16	27	23	23	20	20	20	24	13	27	8	23	23	10	23	20	22	27	24	27	18	20	13375000	12384000
626	501	Q10567|AP1B1_HUMAN	170.2	19	12	9	10	7	7	5	9	7	4	8	10	7	5	10	6	6	9	8	5	9	7	7	11	7	7	5	5	11	7	6	5	5	3	8	1	7	10	6	5	4	4	8	8	1253200	3148800
1931	854	O75061|AUXI_HUMAN	170.15	14	0	0	0	0	8	0	1	0	5	11	13	0	0	0	0	0	0	0	0	1	0	0	0	0	0	0	2	3	0	0	0	1	0	0	0	0	0	0	0	0	0	0	0
625	1003	P61019|RAB2A_HUMAN	170.02	53	42	20	17	31	50	20	10	16	50	50	44	50	31	43	24	16	36	29	19	50	16	30	40	30	36	43	42	42	31	43	42	23	13	32	7	26	12	30	16	33	26	30	30	3384300	4970000
1822	547	Q9C0H9|SRCN1_HUMAN	169.93	21	0	0	0	2	9	1	1	0	11	11	5	0	0	0	1	1	0	0	0	4	1	0	0	0	0	0	0	0	0	0	0	0	1	0	0	0	0	0	0	0	0	0	0
557	2197	Q9Y281|COF2_HUMAN	169.62	41	29	34	22	34	19	34	29	29	41	41	29	29	34	22	29	34	17	29	29	29	34	22	34	17	22	17	22	17	34	22	29	17	29	34	22	29	17	22	34	22	34	29	17	305530	5322500
409	979	P62826|RAN_HUMAN	169.57	59	29	52	56	33	33	40	38	52	25	25	33	41	33	33	29	43	33	41	33	33	29	44	21	38	33	33	33	33	29	41	29	31	30	29	48	33	59	33	47	33	38	29	38	18999000	38996000
711	659	Q13838|DX39B_HUMAN	169.38	31	7	18	4	4	4	0	4	2	4	4	2	19	15	13	7	7	9	8	4	10	4	7	6	7	19	11	6	13	10	27	4	2	2	2	2	17	11	10	2	10	2	6	18	530540	179190
1172	640	Q9Y6R7|FCGBP_HUMAN	169.36	3	0	0	0	1	0	1	0	1	0	0	0	1	1	0	1	0	0	0	1	0	0	1	2	0	0	0	0	1	0	1	1	0	0	0	1	0	1	2	0	0	1	0	1	375790	888890
1698	559	Q8TAQ2|SMRC2_HUMAN	169.27	14	0	3	2	0	0	0	2	0	0	1	0	9	2	2	0	5	1	1	0	1	0	4	0	1	2	0	0	3	3	9	0	0	0	0	0	2	3	1	3	0	0	0	0		1447800
1275	623	Q5JTV8|TOIP1_HUMAN	169.23	30	0	14	4	0	0	2	2	0	0	0	0	7	15	8	2	10	7	15	5	0	2	4	7	12	20	2	0	16	0	12	5	2	4	3	0	13	4	7	5	6	2	5	2		3458700
1372	1169	Q7L0J3|SV2A_HUMAN	169.21	14	0	0	0	0	9	0	7	0	3	12	9	0	0	0	0	0	0	0	0	0	3	0	0	0	2	0	0	8	0	0	2	5	2	2	0	3	9	7	0	0	0	0	0
753	913	Q00796|DHSO_HUMAN	168.84	30	23	26	12	12	5	17	16	23	10	3	3	12	3	10	23	22	11	10	12	11	23	2	7	11	7	12	7	10	18	14	18	9	16	17	21	10	5	10	26	7	11	28	14	32102000	41705000
1320	1130	O76070|SYUG_HUMAN	168.76	82	7	0	0	30	68	0	32	10	68	75	79	0	0	0	0	0	0	0	0	65	23	0	0	0	10	10	23	27	0	0	10	10	10	20	0	10	43	23	0	0	0	0	13	1565500
1408	921	P28289|TMOD1_HUMAN	168.66	38	5	17	5	7	5	18	5	13	0	5	0	5	9	5	2	5	0	21	19	13	7	2	20	20	7	2	0	0	2	0	10	0	0	5	0	2	0	5	13	0	10	10	0	275550	1768300
1185	710	Q13576|IQGA2_HUMAN	168.55	16	0	7	5	0	0	0	0	0	0	0	0	3	3	6	4	3	4	1	1	0	0	1	1	0	4	1	0	0	6	3	0	1	0	0	1	3	0	1	3	2	1	7	3		15769000
1357	762	O95831|AIFM1_HUMAN	168.25	23	2	0	9	2	2	4	0	13	2	2	4	7	4	11	0	2	11	15	5	9	4	0	7	6	8	2	2	2	2	8	8	0	0	2	0	2	2	5	6	5	4	5	2	277190
445	1558	Q14103|HNRPD_HUMAN	168.08	25	25	17	14	17	14	19	22	10	14	17	14	17	17	17	22	14	25	17	14	14	14	17	14	17	25	17	17	15	22	25	22	22	14	22	22	25	14	25	14	17	14	25	22	35297000	60750000
1632	635	O00291|HIP1_HUMAN	168.07	15	0	3	1	1	0	0	0	0	1	0	0	11	0	6	0	4	2	0	0	2	1	0	0	1	1	0	0	0	1	9	0	0	0	0	0	4	0	0	3	2	0	5	0		9109000
2205	517	P57740|NU107_HUMAN	167.99	17	0	0	1	0	0	0	0	0	0	0	0	14	0	3	0	0	1	0	0	0	0	0	0	0	0	0	0	0	0	12	0	0	0	0	0	1	0	0	0	1	0	0	0
1065	522	P06727|APOA4_HUMAN	167.9	40	0	2	15	10	0	0	0	0	2	0	0	0	14	15	30	0	16	0	5	0	0	21	19	0	3	4	0	17	24	0	2	5	0	0	27	3	25	21	0	18	20	0	12		782850
293	1447	P30044|PRDX5_HUMAN	167.86	40	32	37	25	32	32	33	37	32	32	32	28	37	37	29	32	31	33	38	37	32	33	32	37	37	32	32	24	24	24	37	37	33	32	32	33	28	37	32	37	32	37	40	32	50429000	74627000
851	627	Q86UE4|LYRIC_HUMAN	167.8	27	10	14	9	6	7	7	7	0	2	7	0	19	11	22	12	12	14	12	9	10	9	5	18	9	11	11	3	18	11	15	2	2	3	5	5	8	5	14	9	16	6	7	15	1185400	9892400
1081	591	Q9Y285|SYFA_HUMAN	167.78	28	2	8	5	2	10	5	6	5	0	9	11	14	2	11	6	8	8	5	5	5	8	8	5	2	10	0	2	16	8	14	3	2	5	0	5	7	12	13	3	9	3	9	5	550760	5224000
1242	746	Q9NYF8|BCLF1_HUMAN	167.75	14	0	6	4	0	1	1	2	0	0	0	1	12	5	6	1	4	1	1	2	2	1	6	4	2	7	1	0	9	4	12	1	0	1	1	1	6	2	6	1	1	1	1	6		5627300
1213	614	P22059|OSBP1_HUMAN	167.72	19	2	8	7	0	4	3	2	2	5	5	0	12	2	7	9	7	3	9	4	3	4	3	6	6	10	3	0	9	2	14	5	0	2	2	0	5	9	4	6	2	4	9	3	0	2014000
663	1010	P84085|ARF5_HUMAN	167.66	61	16	28	39	16	24	37	29	21	27	27	31	30	16	34	37	24	29	29	34	16	39	34	34	34	16	21	21	16	24	40	34	27	33	16	19	29	29	29	33	29	46	40	35	2276200	15494000
481	1312	O14950|ML12B_HUMAN	167.65	47	41	41	35	31	31	35	35	28	26	31	28	41	41	41	31	42	41	41	41	41	35	41	41	41	41	35	31	35	38	41	35	24	28	41	29	35	22	41	23	41	41	41	35	13270000	28395000
481	1313	P19105|ML12A_HUMAN	167.65	47	42	42	36	31	31	36	35	28	26	31	28	42	42	42	31	42	42	42	42	42	35	42	42	42	42	35	32	35	38	42	35	25	28	42	29	35	22	42	23	42	42	42	35	13270000	28395000
824	727	Q15436|SC23A_HUMAN	167.54	17	6	7	4	3	3	5	3	3	2	6	2	8	4	6	3	5	4	3	3	3	3	5	3	3	5	2	1	4	3	9	3	3	3	3	5	8	5	8	3	6	4	7	4	1048600	6047800
531	1619	P49006|MRP_HUMAN	167.36	62	55	35	35	55	18	14	32	35	55	14	14	55	55	35	55	35	55	55	14	55	55	55	35	11	55	34	34	55	55	55	55	23	14	55	32	55	35	55	14	18	18	37	55	26249000	34056000
1390	855	Q14118|DAG1_HUMAN	167.03	15	5	6	9	0	0	0	6	6	0	0	0	0	3	3	5	7	4	12	3	3	6	0	3	9	2	0	0	6	4	6	6	0	6	3	3	1	5	1	5	5	0	5	3	0	5548100
1033	780	Q13310|PABP4_HUMAN	167.02	17	2	7	8	1	0	4	2	4	2	2	2	7	7	7	4	9	7	9	5	3	4	8	11	4	7	3	3	7	7	7	0	2	4	3	4	11	4	6	4	7	6	2	8
1675	573	Q15700|DLG2_HUMAN	166.87	18	0	0	0	0	13	0	2	0	8	12	15	0	1	0	1	0	1	0	0	0	1	0	0	1	0	1	1	1	0	0	0	0	0	2	0	2	3	0	0	0	0	0	0
1293	701	Q9Y5B9|SP16H_HUMAN	166.84	12	2	6	3	1	2	0	1	2	0	2	1	7	2	1	1	3	0	1	0	0	0	0	4	0	7	0	0	2	2	7	1	1	0	1	2	7	4	6	3	2	1	3	1	282570	3914000
1055	549	Q8WXF1|PSPC1_HUMAN	166.8	29	9	11	8	0	0	1	1	11	0	2	7	12	7	11	1	3	3	10	1	6	3	5	6	11	16	3	0	11	10	16	4	1	0	9	0	16	18	15	3	11	2	3	1	821150	1072700
1053	1320	Q8N126|CADM3_HUMAN	166.7	25	9	3	0	13	25	6	12	3	13	25	19	0	0	0	3	0	0	0	7	10	12	0	7	0	7	3	8	10	3	0	3	3	13	13	0	10	13	13	3	0	3	3	10	5732000	854960
861	675	P10155|RO60_HUMAN	166.67	22	9	14	8	10	2	2	10	5	0	0	0	14	12	5	6	13	9	7	9	8	14	2	10	9	11	2	2	9	11	16	7	2	7	4	7	12	4	12	11	7	9	15	7	1678600	14167000
1048	755	O75489|NDUS3_HUMAN	166.58	51	16	10	22	5	27	5	15	0	10	22	39	5	10	10	5	10	15	20	10	5	10	10	5	20	10	10	5	10	5	5	5	10	10	16	5	10	18	17	15	10	5	15	10	2124600	3646800
493	969	P30048|PRDX3_HUMAN	166.55	39	28	32	7	23	30	20	19	39	23	28	26	17	20	15	28	21	19	23	24	34	23	10	25	22	20	23	25	25	22	18	34	23	7	20	18	20	16	20	25	20	15	28	20	122720000	28803000
981	537	Q96AY3|FKB10_HUMAN	166.54	22	0	8	20	2	0	3	0	0	0	2	0	16	8	18	2	7	16	8	2	0	0	9	9	9	16	0	0	8	5	13	0	0	0	0	0	21	0	6	0	15	0	3	8		4497200
622	683	Q9UIJ7|KAD3_HUMAN	166.53	58	28	27	27	20	19	34	25	39	23	23	17	15	21	35	31	11	34	22	40	31	30	4	40	37	21	7	15	23	31	21	39	19	21	40	34	15	31	31	19	36	36	29	35	7165000	7278700
1954	650	O14994|SYN3_HUMAN	166.5	32	0	0	0	0	20	0	0	0	2	17	29	0	0	0	0	0	0	0	0	0	0	0	0	0	0	0	0	1	0	0	0	1	0	0	0	1	1	3	0	0	0	0	0
679	994	Q9ULV4|COR1C_HUMAN	166.26	20	9	11	9	12	9	13	10	9	0	14	6	9	12	14	16	10	12	12	16	11	6	10	18	14	9	12	10	12	11	6	16	8	6	9	6	12	7	12	10	12	14	10	12	3355100	5230300
392	957	P18124|RL7_HUMAN	166.19	38	29	25	20	25	22	18	19	18	18	25	18	31	32	27	29	21	21	27	21	25	25	25	17	31	35	25	18	31	29	24	17	13	9	22	25	27	25	28	25	29	21	21	25	20853000	49844000
1038	571	Q9H4M9|EHD1_HUMAN	166.01	36	8	0	6	2	11	6	15	4	7	8	8	7	2	4	0	0	4	21	7	21	11	11	9	14	6	3	2	16	2	17	2	7	8	2	0	2	11	12	0	2	3	0	10	972770
681	1779	Q8N111|CEND_HUMAN	165.85	47	28	6	40	28	47	38	28	28	28	28	47	19	0	28	19	6	38	47	28	28	28	0	28	47	28	28	6	40	15	28	28	28	28	28	9	28	46	38	19	28	28	6	28	5736700	452870
918	1507	Q00577|PURA_HUMAN	165.85	32	13	7	7	10	23	10	12	10	20	26	19	7	7	7	10	7	7	20	12	17	10	7	10	12	10	7	10	10	7	7	7	12	10	12	10	10	18	15	7	7	10	20	12	5133400	3088300
912	840	Q13283|G3BP1_HUMAN	165.84	24	4	15	11	6	2	4	2	2	2	2	2	18	15	16	6	7	18	18	7	6	8	20	14	12	19	2	2	8	13	22	0	8	2	5	4	14	11	18	6	13	5	7	14	1608800	2375400
996	736	P04217|A1BG_HUMAN	165.81	38	4	2	22	16	0	0	0	10	8	0	0	11	20	16	4	0	22	9	0	6	0	10	16	8	14	2	2	7	4	5	8	2	0	4	11	10	11	6	0	19	11	0	17	300860	1718700
1360	670	Q9H425|CA198_HUMAN	165.8	35	23	0	0	11	0	0	5	17	7	3	0	0	0	0	26	5	0	3	3	28	13	0	3	0	0	4	7	0	30	0	23	0	3	16	23	0	0	0	5	0	0	9	5	5662700
1044	546	O95197|RTN3_HUMAN	165.64	14	2	2	2	3	8	2	2	2	5	6	11	1	1	2	2	2	2	2	2	3	2	2	2	2	1	2	2	2	2	2	2	3	2	3	2	2	3	3	2	2	2	2	2	7803800	11626000
265	1156	P17661|DESM_HUMAN	165.41	19	9	10	9	7	7	10	12	7	6	7	6	9	11	9	9	11	9	6	7	9	11	9	9	7	9	9	9	7	9	9	7	9	9	7	9	9	7	7	11	9	10	10	9	3116400	66246000
852	606	Q9ULD0|OGDHL_HUMAN	165.36	18	1	2	4	2	11	3	4	4	6	11	15	3	1	3	3	2	3	5	5	4	5	0	3	3	4	0	1	1	3	4	5	3	3	2	0	4	2	2	2	3	2	4	4
349	849	P62701|RS4X_HUMAN	165.3	38	24	28	31	30	20	24	28	24	13	20	20	33	30	28	28	24	28	31	31	30	28	33	28	32	33	28	21	24	31	33	21	21	31	24	27	30	21	31	24	31	28	28	28	5524500	16060000
500	1161	Q9H0U4|RAB1B_HUMAN	165.09	42	30	26	30	23	34	21	29	26	30	30	38	30	34	30	30	13	34	30	13	34	13	26	26	30	27	29	23	29	23	34	19	25	25	23	34	34	19	28	26	30	23	30	30	177460	11475000
582	1146	P18085|ARF4_HUMAN	164.86	56	23	22	32	28	24	45	28	28	24	30	24	40	28	32	30	9	28	38	38	28	32	24	32	32	28	32	19	16	28	38	19	24	31	32	18	28	28	32	31	32	44	39	32	5223600	14095000
1224	1055	P49257|LMAN1_HUMAN	164.76	23	2	12	12	0	0	4	0	2	0	0	0	15	12	10	11	0	17	9	4	6	0	13	18	6	13	10	0	5	16	16	2	0	0	2	10	15	3	5	4	10	12	6	14	0	11155000
1483	1141	Q9UPR5|NAC2_HUMAN	164.72	13	1	0	0	0	12	0	7	0	5	12	8	0	0	0	0	0	0	0	0	0	3	0	0	0	0	0	0	1	0	0	0	3	2	2	0	0	5	3	0	0	0	0	0	0
950	557	O94826|TOM70_HUMAN	164.72	29	6	8	1	3	13	4	7	1	4	19	25	8	0	3	3	1	2	9	4	9	5	4	6	10	8	2	2	9	6	6	5	1	1	3	0	4	8	9	4	4	3	5	0	2379400	3853300
1072	612	P47897|SYQ_HUMAN	164.71	17	0	9	6	2	3	7	1	0	0	3	0	11	7	7	3	4	8	11	8	3	6	5	8	10	9	5	0	5	4	8	0	1	0	2	4	9	3	1	3	6	1	7	7		5724800
806	875	Q15717|ELAV1_HUMAN	164.2	37	19	19	23	7	8	11	10	19	3	10	3	33	26	19	10	10	10	16	13	14	6	26	10	20	26	12	4	37	20	22	10	10	6	14	13	33	20	22	19	18	23	6	20	4013200	9940000
931	655	Q9Y266|NUDC_HUMAN	164.2	41	10	6	10	6	4	13	13	10	0	10	6	32	9	13	13	10	13	13	13	3	10	6	18	10	6	8	0	14	17	30	10	10	6	10	13	6	10	10	14	13	10	13	13	2654200	4572000
951	857	Q8NBS9|TXND5_HUMAN	164.19	29	2	7	13	5	2	0	6	2	0	2	0	18	18	20	15	5	15	4	5	9	7	8	7	7	25	11	5	11	9	15	0	2	5	4	8	20	8	11	0	22	6	7	13	0	636070
1194	487	O43242|PSMD3_HUMAN	164	34	4	9	7	4	4	3	7	0	2	6	2	15	11	10	3	3	8	9	6	4	0	7	8	2	8	4	4	8	6	13	0	4	0	4	0	12	8	6	0	4	4	2	13	534770	2018000
1114	496	P54578|UBP14_HUMAN	163.95	34	6	7	2	2	15	1	6	0	8	17	10	18	7	4	13	3	1	3	1	15	7	7	4	4	5	2	2	5	10	6	4	0	3	3	4	8	4	4	3	2	7	6	5	594810	76125
1374	868	P16435|NCPR_HUMAN	163.93	19	0	8	11	0	0	4	0	0	0	0	0	9	0	9	0	2	7	11	10	4	5	6	16	8	6	0	0	1	1	13	0	0	0	0	3	2	4	0	0	6	8	1	1		8446900
1203	525	O14980|XPO1_HUMAN	163.85	18	0	2	4	0	0	3	2	3	0	0	1	11	2	2	3	3	3	4	3	2	3	3	6	2	7	1	1	4	3	11	2	1	1	0	1	7	1	1	2	1	3	2	3		3471500
1066	861	P32456|GBP2_HUMAN	163.83	19	3	10	3	3	3	4	3	3	0	0	0	3	18	3	3	6	3	3	7	3	3	18	7	3	3	3	3	3	3	3	3	5	3	3	6	3	3	3	5	3	6	3	3		5257900
2093	711	Q9UPQ0|LIMC1_HUMAN	163.83	16	2	1	0	0	0	0	0	7	0	0	0	1	1	1	0	0	0	0	0	0	1	0	0	0	0	0	0	0	0	1	8	0	4	0	0	1	0	0	0	0	0	1	0	406050	0
813	862	P49792|RBP2_HUMAN	163.77	4	0	1	1	0	0	0	1	0	0	0	0	1	1	1	1	1	1	1	1	0	2	1	1	1	1	0	0	1	0	2	0	0	1	0	0	1	1	1	1	1	1	1	1		2753300
1268	562	O00533|NCHL1_HUMAN	163.75	13	1	1	0	1	5	0	4	0	4	5	4	1	9	0	3	2	0	5	0	0	5	4	0	4	1	0	0	1	0	1	0	2	5	3	0	1	0	0	1	0	0	0	0	277240	830530
1535	518	O75122|CLAP2_HUMAN	163.66	14	2	1	0	2	5	0	2	2	5	4	2	2	0	2	0	0	0	1	1	9	1	0	1	1	1	2	3	4	1	1	4	0	0	0	0	0	4	1	0	0	1	2	2	384980	1010900
1994	587	Q9Y2Q0|AT8A1_HUMAN	163.57	12	0	0	0	0	6	0	1	0	3	6	10	0	0	0	0	0	0	0	0	0	0	0	0	0	1	0	1	1	0	0	0	0	0	0	0	0	3	0	0	0	0	0	0
1743	621	Q02880|TOP2B_HUMAN	163.36	10	1	1	0	1	1	0	0	0	0	1	0	4	1	1	0	0	1	1	0	1	0	0	0	0	3	1	1	2	1	6	1	0	0	0	0	2	1	2	1	1	0	1	0	0	1148800
653	1214	P30085|KCY_HUMAN	163.33	47	35	39	26	15	9	24	19	25	9	15	27	40	40	34	29	25	29	29	34	40	29	29	29	29	9	23	23	16	21	34	37	20	19	30	29	21	35	24	39	16	25	39	33	4779700	9567900
949	717	Q9NZB2|F120A_HUMAN	163.27	13	5	5	4	3	2	5	6	3	0	2	2	4	3	10	5	6	6	9	7	4	5	4	6	11	5	2	0	6	5	8	5	0	4	3	2	7	5	6	4	5	4	7	6	492820	2527700
731	715	P22234|PUR6_HUMAN	163.26	26	5	20	20	15	4	17	7	5	10	4	0	15	16	21	19	15	19	8	19	15	8	11	13	7	15	7	7	8	9	13	7	11	4	9	18	16	15	7	17	21	14	21	5	2873400	18441000
796	615	P51659|DHB4_HUMAN	163.22	21	7	5	7	4	0	2	3	6	0	2	2	9	4	9	10	4	7	8	8	6	4	6	10	7	9	2	2	2	5	8	4	6	4	2	5	5	4	2	9	7	4	7	8	2875600	2771000
552	2160	P0DOY3|IGLC3_HUMAN	163.2	53	14	14	42	42	0	32	0	42	32	0	0	42	42	48	42	18	48	32	42	42	0	32	27	32	42	14	14	32	32	32	32	42	14	14	24	42	42	42	0	53	48	0	42
552	2161	P0DOY2|IGLC2_HUMAN	163.2	53	14	14	42	42	0	32	0	42	32	0	0	42	42	48	42	18	48	32	42	42	0	32	27	32	42	14	14	32	32	32	32	42	14	14	24	42	42	42	0	53	48	0	42
1042	608	P52306|GDS1_HUMAN	163.2	21	0	0	2	12	15	5	11	0	16	14	14	4	6	7	9	5	2	7	7	13	6	2	10	2	4	4	5	7	7	0	2	2	4	0	5	6	12	4	2	3	7	2	4
1090	815	Q4G0N4|NAKD2_HUMAN	163.2	26	8	5	11	8	0	6	6	20	2	5	0	13	5	5	10	5	5	8	3	21	8	3	2	8	2	2	7	7	7	11	20	0	6	2	10	2	5	2	13	7	0	12	2	3779300	4373000
885	523	P08779|K1C16_HUMAN	163.14	37	2	1	3	5	3	5	3	5	29	3	5	36	8	4	1	5	3	3	7	3	8	1	1	3	5	3	3	1	13	5	5	5	3	3	1	5	1	0	5	7	12	6	7
1323	791	P21695|GPDA_HUMAN	163.1	34	11	0	0	18	0	2	0	0	6	0	0	0	0	0	2	0	0	27	19	21	0	0	17	24	6	9	0	0	5	0	0	4	0	6	2	2	8	2	0	0	7	0	23	4808100
1117	1001	P26368|U2AF2_HUMAN	163.08	33	4	20	2	2	0	0	4	0	0	2	0	20	12	13	3	13	13	5	7	2	2	17	9	20	15	0	2	19	11	27	2	0	0	0	2	13	18	12	19	5	2	12	4	1414200	10267000
1462	698	O94979|SC31A_HUMAN	163.06	13	5	6	4	2	0	2	1	2	1	1	0	1	3	4	3	3	5	1	2	2	0	3	4	1	1	0	0	1	4	2	0	0	0	1	2	3	4	3	0	4	3	1	3	71651	2327700
1731	538	P27987|IP3KB_HUMAN	162.94	19	2	0	3	4	1	0	1	0	0	0	0	2	4	3	13	0	6	2	0	0	3	0	0	0	0	3	0	2	3	0	0	0	2	0	6	1	0	0	3	6	2	5	3	0
862	920	O14818|PSA7_HUMAN	162.87	48	10	30	27	29	6	19	19	12	4	7	16	16	23	25	25	19	19	19	19	21	15	25	15	15	25	10	12	7	10	28	9	15	19	10	7	16	25	16	27	19	19	19	32	3931200	11592000
738	1068	P51570|GALK1_HUMAN	162.74	25	12	25	11	4	9	14	16	4	4	11	0	11	9	20	25	19	19	19	14	12	19	17	14	22	9	17	12	9	22	15	12	0	19	10	22	12	4	12	19	19	11	22	22	2635300	44705000
1016	1050	P00390|GSHR_HUMAN	162.71	26	12	13	8	8	4	13	6	8	6	2	4	6	6	8	12	8	8	13	20	13	12	4	17	13	6	6	5	6	13	12	9	10	2	6	13	2	11	8	7	9	8	15	13	3373600	8975700
1419	1006	O00154|BACH_HUMAN	162.53	28	0	0	0	0	17	0	3	0	14	17	23	3	0	0	0	0	0	3	9	9	3	3	7	3	0	0	11	13	0	3	3	4	3	0	0	0	7	0	0	0	7	0	4
1231	611	Q8WX93|PALLD_HUMAN	162.52	12	0	4	5	7	0	0	0	0	0	0	0	1	2	8	7	2	4	0	0	0	1	0	1	0	3	3	0	1	7	1	0	0	1	0	5	3	0	0	3	5	0	4	3		4742800
2077	677	Q13438|OS9_HUMAN	162.5	25	0	0	0	0	0	0	0	0	0	0	0	4	0	0	0	0	0	0	0	0	0	2	0	0	15	0	0	0	0	3	0	0	0	0	0	22	0	0	0	0	0	0	0
1808	809	Q92974|ARHG2_HUMAN	162.47	12	2	0	2	0	6	0	0	0	1	7	8	9	1	0	2	0	0	0	0	2	0	0	0	0	2	0	0	2	0	6	0	0	0	0	0	3	1	2	0	0	0	0	0	36818
1952	690	Q14624|ITIH4_HUMAN	162.43	15	0	0	3	1	0	0	0	1	0	0	0	0	4	4	0	0	14	0	0	0	0	0	1	0	0	0	0	3	0	1	0	0	0	0	0	0	2	0	0	7	1	0	1
1425	1065	P08571|CD14_HUMAN	162.4	32	7	5	0	5	2	10	5	0	0	0	0	0	5	13	5	5	8	5	17	5	5	15	24	0	5	12	0	5	5	5	5	0	0	5	7	5	0	5	5	10	15	5	24	2903800	903850
848	719	O14744|ANM5_HUMAN	162.34	21	5	13	3	9	4	8	10	8	2	2	2	11	13	5	8	8	6	8	6	6	12	5	11	8	9	4	8	5	7	10	5	0	5	4	5	5	7	7	8	5	14	12	4	1549900	13716000
860	878	P50213|IDH3A_HUMAN	162.33	31	8	5	8	8	20	8	11	8	14	20	29	8	3	8	10	14	11	9	8	20	8	6	6	8	8	5	11	16	8	6	10	11	8	8	0	2	20	8	8	8	6	5	8	3940700	1523700
580	1421	P08754|GNAI3_HUMAN	162.33	21	13	15	13	18	15	3	20	15	18	15	12	20	18	13	18	9	9	15	6	16	15	11	5	15	13	15	13	15	20	13	15	9	20	20	18	18	9	20	12	15	9	21	13	1483400	3454600
1781	734	Q8TCU6|PREX1_HUMAN	162.29	10	0	0	3	1	0	0	0	0	0	0	0	4	0	2	0	0	1	1	0	2	2	0	1	1	4	0	0	1	0	6	0	1	1	0	0	5	0	0	0	1	2	0	0	53381
1340	1531	P34949|MPI_HUMAN	162.15	25	18	18	6	0	5	11	13	11	7	3	6	0	0	3	18	6	10	25	18	9	18	0	15	18	3	4	4	9	9	0	3	0	10	9	11	3	5	3	11	6	15	10	11	841520	3621400
754	1188	P20618|PSB1_HUMAN	162.08	38	24	23	32	23	8	14	31	22	3	11	7	15	15	21	18	24	24	20	22	15	25	28	25	27	24	15	24	12	18	22	14	6	21	18	18	24	28	24	30	21	25	24	27	4642000	14194000
1446	594	P00751|CFAB_HUMAN	162.06	17	0	0	10	4	0	0	0	3	5	0	0	6	4	7	2	0	10	4	0	2	0	7	4	0	2	2	0	4	0	8	3	0	0	0	1	1	2	0	0	8	3	0	0
1121	871	Q9Y3F4|STRAP_HUMAN	161.91	35	11	12	11	3	13	11	3	0	3	7	7	25	11	17	7	3	16	12	7	12	0	12	19	0	25	16	4	32	3	16	5	3	3	7	0	10	9	7	12	14	12	12	13	1543600	3038600
2126	866	Q92558|WASF1_HUMAN	161.9	21	0	0	0	0	13	0	2	0	7	15	14	0	0	0	0	0	0	0	0	0	0	0	0	0	0	0	0	12	0	0	0	0	0	3	0	0	2	0	0	0	0	0	0
973	813	Q15181|IPYR_HUMAN	161.9	43	4	10	9	17	9	12	9	15	9	9	12	14	12	10	8	7	3	22	30	40	4	11	30	20	18	9	12	26	6	17	10	17	0	6	0	22	10	12	9	0	12	6	20	503730	1777100
976	1431	Q16527|CSRP2_HUMAN	161.89	41	7	32	31	31	0	12	7	31	0	0	0	24	20	31	31	31	20	5	20	7	0	31	20	0	32	15	7	7	20	32	31	12	0	5	31	32	7	12	32	35	12	37	20	977940	65080000
784	837	P50148|GNAQ_HUMAN	161.68	31	16	17	12	15	18	4	21	15	18	18	21	11	15	6	14	11	4	18	6	21	18	4	6	13	10	9	20	12	10	8	10	4	10	12	8	8	15	10	14	11	0	17	15	2293400	8684500
902	753	P12270|TPR_HUMAN	161.61	11	1	2	2	2	0	1	1	1	0	0	0	6	2	1	1	1	1	1	1	1	1	2	1	1	2	1	0	1	3	4	1	1	1	1	1	3	2	2	1	2	1	1	1	263040	1071600
540	910	P62820|RAB1A_HUMAN	161.57	43	28	19	22	26	30	13	22	24	22	26	34	26	26	22	22	5	26	22	5	26	13	19	19	22	30	25	22	25	22	26	22	19	17	22	30	30	13	32	19	22	22	22	22	0
456	1125	P51148|RAB5C_HUMAN	161.49	48	28	34	38	34	28	31	23	38	26	43	27	39	23	29	38	43	43	39	21	32	34	29	43	28	29	38	22	24	29	29	39	28	32	34	34	39	29	29	16	34	31	34	36	10144000	22784000
877	954	O95373|IPO7_HUMAN	161.35	12	4	6	5	2	3	1	3	5	1	2	4	6	4	6	7	4	4	6	5	3	5	6	6	8	3	1	0	5	3	5	7	1	4	4	4	5	4	4	2	5	3	6	5	1319000	2931800
997	825	Q969E4|TCAL3_HUMAN	161.31	66	24	26	4	9	14	0	15	14	9	20	9	40	20	9	15	15	9	29	4	14	20	20	4	15	4	4	0	32	24	34	28	10	24	15	15	9	24	20	25	4	4	27	4	895760	3332100
1030	609	P40123|CAP2_HUMAN	161.25	35	1	9	4	6	27	2	17	0	13	30	18	9	4	11	2	4	5	0	2	7	9	2	2	0	9	2	5	17	2	14	0	6	4	4	4	10	11	7	2	2	2	5	11	0	6672300
970	781	Q93008|USP9X_HUMAN	161.24	7	2	3	1	0	1	0	1	0	2	2	2	3	2	2	1	0	1	3	0	1	1	1	2	2	2	0	0	2	2	3	0	1	1	0	1	1	1	1	1	3	1	2	2	489100	3420100
1746	830	Q16630|CPSF6_HUMAN	161.03	24	0	0	10	0	0	2	3	6	0	0	0	15	2	7	3	0	9	2	0	1	0	0	0	4	3	3	0	3	0	17	2	0	2	0	0	4	2	3	0	3	2	2	0
1161	1613	P37840|SYUA_HUMAN	160.99	59	0	0	0	26	59	0	41	6	39	41	41	14	0	0	0	0	0	6	0	26	21	0	0	0	32	0	32	41	0	0	0	41	6	41	0	32	48	32	0	0	0	0	0
934	512	P26639|SYTC_HUMAN	160.92	22	5	9	6	3	0	5	4	0	1	1	1	14	7	4	6	2	5	11	9	8	4	2	9	11	8	2	3	6	0	11	0	1	3	0	2	7	4	10	3	8	6	4	5	195310	3462500
525	952	P61026|RAB10_HUMAN	160.86	48	39	29	28	36	39	15	29	33	26	39	34	36	22	42	29	18	24	33	18	48	24	24	36	33	26	30	44	30	36	42	24	24	15	34	32	22	24	36	20	26	26	36	39	11732000	20155000
1076	990	Q9UHX1|PUF60_HUMAN	160.79	24	11	15	11	6	6	2	7	7	0	0	0	9	11	18	6	13	11	11	7	9	6	6	10	11	11	2	0	13	18	16	9	0	3	6	0	11	11	11	11	3	11	11	11	674720	7121900
898	1292	P29218|IMPA1_HUMAN	160.29	33	16	16	12	17	11	12	12	16	17	16	22	11	8	16	24	16	13	22	16	20	22	4	7	18	11	17	17	14	11	4	7	13	16	11	22	11	16	11	16	8	16	22	13	9139900	21716000
1413	588	A0AVT1|UBA6_HUMAN	160.2	13	1	3	1	2	0	2	0	0	0	0	0	3	4	2	2	1	0	5	3	3	0	4	9	3	2	1	0	4	3	3	0	1	2	0	2	4	1	3	3	1	1	4	4	677800	425420
797	624	Q9NSD9|SYFB_HUMAN	160.02	22	6	10	6	2	11	4	5	5	4	14	16	15	11	8	7	10	10	9	7	7	8	8	6	5	10	4	3	14	8	15	3	1	5	8	4	7	13	12	11	5	5	6	9	1991800	5835900
1970	769	Q9BQI5|SGIP1_HUMAN	159.98	19	0	0	0	0	13	0	0	0	0	15	16	0	0	0	0	0	0	0	0	0	1	0	0	0	0	0	0	4	0	0	0	3	0	0	0	0	5	0	0	0	0	0	0
1197	820	Q9UBB4|ATX10_HUMAN	159.97	25	8	4	0	3	0	5	13	5	5	4	6	18	8	0	9	0	4	0	12	6	9	3	15	4	10	0	0	13	14	18	8	3	6	4	4	7	7	10	0	4	9	0	4	694400	180530
1128	672	P54136|SYRC_HUMAN	159.93	23	0	9	11	2	3	6	1	4	0	0	0	8	5	9	6	6	10	7	9	3	1	3	7	1	10	2	2	3	3	14	1	2	0	0	5	9	3	3	4	5	7	0	9		1966300
987	592	Q9UBB6|NCDN_HUMAN	159.88	21	3	0	0	3	13	0	6	2	15	16	15	0	3	0	0	0	0	3	0	9	4	0	3	0	3	2	4	11	2	2	2	3	0	4	0	4	8	8	0	2	2	0	4	1008800
1118	733	Q9P2K5|MYEF2_HUMAN	159.81	20	8	12	6	0	0	0	2	7	0	0	2	17	7	13	0	10	8	11	0	7	9	10	2	11	7	2	4	5	6	10	9	2	0	2	0	9	8	11	0	6	0	4	7	1118800	4728700
819	1550	O00299|CLIC1_HUMAN	159.77	36	9	32	32	31	9	32	20	0	0	9	0	26	31	32	27	27	36	20	32	15	24	21	20	27	36	36	0	31	25	36	0	9	20	5	25	31	16	27	29	31	31	32	36	3042200	24580000
1135	1019	P26196|DDX6_HUMAN	159.76	26	10	11	7	10	2	2	7	14	0	2	0	19	13	8	11	11	7	7	11	7	10	10	11	7	14	7	2	10	10	17	7	0	2	7	7	11	7	10	9	2	8	11	7	1927900	3924800
953	633	P23368|MAOM_HUMAN	159.71	26	4	6	11	3	6	4	3	7	3	6	6	10	4	6	2	2	8	10	6	7	4	5	14	21	7	9	9	7	5	7	3	3	2	6	0	7	5	7	3	6	7	4	11	2222800	4357400
752	1315	P62834|RAP1A_HUMAN	159.69	49	40	19	42	41	41	20	27	21	33	33	33	27	22	36	33	12	49	19	33	33	25	26	33	26	12	12	27	27	27	27	21	5	31	19	25	14	20	27	14	41	27	18	32	0	2586000
469	1082	Q07955|SRSF1_HUMAN	159.65	34	21	21	23	13	21	17	17	9	13	13	9	34	27	17	17	21	23	17	21	17	17	21	21	31	30	21	13	27	13	34	17	17	21	9	17	27	27	23	21	17	21	21	19	17611000	43479000
735	961	Q9UL46|PSME2_HUMAN	159.41	41	12	24	16	18	0	23	16	12	0	5	0	16	25	24	27	19	18	12	32	6	14	31	41	16	11	5	0	13	21	5	12	12	16	5	15	5	7	12	28	12	41	19	15	3557700	19903000
758	914	P23588|IF4B_HUMAN	159.41	22	8	10	8	8	9	10	9	7	7	7	9	7	9	11	7	9	9	11	8	7	10	9	9	11	9	4	1	7	6	7	6	10	6	9	3	9	10	11	5	10	7	6	9	9382700	14003000
1024	1011	Q9NX40|OCAD1_HUMAN	159.4	56	4	38	7	22	9	3	7	24	5	9	7	5	17	12	29	0	14	31	4	33	17	10	24	24	5	9	13	17	29	5	17	8	24	7	29	5	14	26	9	17	24	14	36	673160	13127000
659	1896	P05387|RLA2_HUMAN	159.4	74	50	50	67	50	50	39	50	39	50	50	50	57	57	57	57	67	50	50	50	57	40	50	57	50	50	50	50	50	57	57	50	39	29	39	50	50	50	50	29	57	40	50	57	7015900	30004000
572	1803	P55209|NP1L1_HUMAN	159.33	17	14	12	17	14	9	17	14	14	9	12	14	12	17	14	14	14	14	14	14	14	14	14	17	14	14	12	9	12	17	17	14	14	17	17	12	14	14	17	17	17	14	17	14	6404900	8836600
1948	833	A8MXV4|NUD19_HUMAN	159.32	32	0	0	3	0	0	0	0	0	0	0	0	27	3	0	0	0	0	3	0	3	0	0	0	0	3	0	0	3	0	32	0	0	0	0	0	3	0	0	0	0	0	0	0
809	1007	P61020|RAB5B_HUMAN	159.29	48	34	27	5	16	28	17	17	29	33	31	22	33	17	17	24	28	17	27	15	30	22	11	31	28	17	22	16	24	17	24	33	31	27	22	22	27	16	23	17	16	17	29	22	3043700	7030700
479	959	P15880|RS2_HUMAN	159.24	32	21	17	24	24	17	17	24	17	11	21	12	27	24	29	24	17	24	24	13	27	16	24	17	21	24	17	14	27	24	27	21	17	21	21	19	24	21	24	13	24	21	24	24	14041000	38990000
1455	772	P78344|IF4G2_HUMAN	159.2	15	5	7	3	0	3	0	0	1	1	1	0	3	5	6	3	1	4	3	1	5	0	0	0	1	3	1	0	1	1	3	3	0	0	1	0	1	3	6	0	3	0	4	2	315990	3719200
457	1107	P02458|CO2A1_HUMAN	159.11	10	2	2	10	1	1	2	1	1	1	1	1	2	2	9	1	2	2	5	2	2	0	1	2	4	1	2	2	1	2	2	2	0	0	2	1	1	1	2	2	2	2	2	2
1151	845	Q13177|PAK2_HUMAN	159.03	25	7	14	10	4	7	6	5	0	9	10	7	13	8	7	7	5	8	2	7	6	0	2	17	2	7	10	0	10	6	11	0	2	0	2	5	6	7	7	4	13	11	10	8	1180400	8004800
619	1020	P0DOX2|IGA2_HUMAN	159.03	18	4	4	13	13	6	10	2	8	10	4	6	8	8	13	6	2	17	6	10	8	4	7	16	7	8	4	4	11	11	8	8	9	4	7	8	8	11	10	0	16	16	0	11
1276	828	P30740|ILEU_HUMAN	158.9	29	6	14	0	12	3	2	8	0	2	2	0	2	10	0	2	5	0	6	14	13	5	22	15	6	8	26	0	3	2	2	0	6	2	7	0	5	0	7	4	7	11	9	19	255050	5734700
721	2209	P04080|CYTB_HUMAN	158.77	53	41	53	41	41	32	53	53	53	53	19	19	41	41	41	41	53	34	53	53	41	53	41	53	53	41	53	32	41	41	41	53	29	53	41	41	41	41	41	53	19	53	53	41	12473000	37053000
695	678	Q13435|SF3B2_HUMAN	158.76	15	3	7	6	6	2	2	5	3	1	5	1	11	7	5	4	7	5	8	4	2	3	5	6	6	7	5	2	7	5	10	6	4	4	4	1	8	3	6	9	5	4	6	5	2015900	13202000
2144	673	Q9ULU8|CAPS1_HUMAN	158.74	10	0	0	0	0	6	0	1	0	1	6	9	0	0	0	0	0	0	0	0	0	0	0	2	0	0	0	0	0	0	0	0	0	0	0	0	0	0	0	0	0	0	0	0
1718	600	Q9UQB8|BAIP2_HUMAN	158.72	29	0	3	0	0	14	0	5	0	6	22	18	0	0	0	0	0	0	0	0	2	5	0	0	0	2	2	2	2	0	0	0	0	0	3	0	2	0	2	0	0	0	0	0		603750
1386	724	Q9NZW5|MPP6_HUMAN	158.72	32	11	9	0	11	3	0	9	0	0	5	5	0	0	3	3	4	0	24	0	0	12	0	5	21	3	0	0	7	3	3	3	0	9	3	0	3	0	0	2	0	2	11	3	3679900	1835800
982	1154	P31153|METK2_HUMAN	158.7	24	0	18	8	17	15	8	9	8	9	6	8	18	4	12	12	13	9	19	13	12	12	15	13	14	6	7	4	10	14	20	9	10	8	4	0	3	10	13	12	7	8	15	10		16655000
959	903	P46109|CRKL_HUMAN	158.67	41	8	17	22	13	8	5	24	14	8	17	9	20	13	24	6	11	13	8	14	19	17	19	14	7	24	0	8	19	10	20	8	8	14	12	5	16	28	13	11	11	5	12	23	2051400	2778200
1136	747	O00139|KIF2A_HUMAN	158.6	19	2	6	3	1	7	2	6	3	10	6	4	6	3	5	3	3	6	3	3	6	3	3	3	3	4	0	1	2	6	6	5	3	3	2	2	5	3	5	4	3	3	8	3	361150	6488600
906	981	Q12792|TWF1_HUMAN	158.58	29	13	8	13	7	4	10	18	0	0	4	0	19	11	16	13	22	7	17	19	18	7	16	20	7	13	7	0	16	16	22	3	14	10	4	7	11	9	19	10	19	16	9	22	2046600	4205700
965	949	P62760|VISL1_HUMAN	158.49	48	23	0	0	23	42	0	22	6	32	42	48	0	0	0	6	0	0	0	0	39	6	0	0	0	16	11	28	32	6	0	6	21	10	34	0	23	29	17	0	0	0	0	18	6484100
627	1321	P61224|RAP1B_HUMAN	158.47	48	40	19	41	41	41	27	27	28	33	33	33	27	22	35	33	20	48	19	40	33	27	33	40	33	12	12	27	27	27	27	28	12	33	19	25	21	27	27	21	40	27	25	32	3270700	6987600
1314	639	Q9Y2A7|NCKP1_HUMAN	158.45	14	3	1	2	0	5	0	2	3	1	3	6	4	2	5	2	1	1	1	1	4	2	0	1	2	1	1	2	1	2	5	5	0	1	4	0	1	2	2	0	2	1	1	3	2031700	324550
1193	792	P00488|F13A_HUMAN	158.43	17	3	1	7	1	1	8	1	0	1	0	0	0	3	6	1	1	7	1	6	11	1	7	11	2	1	7	2	0	7	1	0	1	0	1	4	1	0	1	0	7	8	1	16	1065000	257270
1093	756	P12268|IMDH2_HUMAN	158.42	26	7	10	4	7	2	18	0	6	0	0	0	8	8	7	11	8	5	3	15	3	2	12	14	0	5	4	3	7	14	3	8	3	0	2	12	3	5	5	7	5	22	7	8	2152200	7006000
1560	1267	P10915|HPLN1_HUMAN	158.42	20	20	0	0	0	7	0	0	20	14	11	9	0	0	0	0	0	4	4	0	0	0	0	0	0	0	0	0	2	0	0	11	2	0	12	0	0	2	2	0	4	0	0	4	25745000
1609	771	Q9UHL4|DPP2_HUMAN	158.3	25	0	4	2	0	0	2	0	2	0	0	0	0	0	2	2	2	2	2	11	21	2	2	10	4	3	0	12	0	13	0	0	0	2	0	2	0	2	2	4	0	11	6	0		1732800
1479	631	P55265|DSRAD_HUMAN	158.26	17	0	4	2	0	0	2	0	0	0	0	0	7	2	0	3	3	1	1	2	0	0	1	3	2	4	1	0	1	1	7	0	0	1	0	0	6	4	3	0	1	2	1	3		2947500
952	1271	P02763|A1AG1_HUMAN	158.25	39	4	4	13	9	4	9	4	13	9	4	4	34	22	20	20	0	28	16	16	19	4	20	28	20	18	13	9	13	4	26	13	9	0	0	13	13	20	13	0	21	33	0	8	700060	1131000
366	953	P47756|CAPZB_HUMAN	158.09	34	26	25	26	26	26	24	25	21	26	18	16	27	25	23	26	25	29	23	24	26	29	24	24	28	24	27	14	25	26	30	22	25	19	23	23	19	28	20	28	21	27	28	29	28339000	49592000
984	751	P08603|CFAH_HUMAN	158.05	9	0	1	5	8	0	0	0	2	3	0	0	1	6	6	1	0	9	1	1	0	0	6	1	2	1	3	0	3	1	3	2	5	0	0	0	2	0	4	0	9	0	0	5		0
853	1116	O43681|ASNA_HUMAN	158.02	28	5	19	18	14	11	3	10	8	8	17	3	22	19	17	15	8	14	15	11	21	12	14	10	12	11	3	16	14	10	23	15	3	8	5	3	13	12	11	12	23	8	20	12	5049300	18062000
385	1856	P35637|FUS_HUMAN	157.86	13	10	13	13	10	8	10	10	13	6	10	10	10	10	13	10	13	13	13	11	10	13	13	11	13	13	6	6	8	10	13	13	13	13	10	10	10	13	10	11	13	11	13	10	8093500	26868000
337	2748	P04271|S100B_HUMAN	157.82	40	33	40	40	40	33	40	40	33	40	40	33	33	33	40	40	40	40	40	40	33	40	40	40	33	33	33	33	33	33	33	33	40	40	40	40	33	40	40	40	33	40	40	40	46902000	75942000
962	1149	Q9H3N1|TMX1_HUMAN	157.8	31	11	14	11	3	0	8	8	11	0	0	0	25	14	14	14	14	11	14	11	11	8	11	11	14	10	7	3	18	18	28	11	3	4	4	11	13	11	14	14	11	14	14	11	2878000	19019000
1534	976	O75363|BCAS1_HUMAN	157.78	20	8	0	0	11	8	0	0	0	18	9	6	0	0	0	0	0	0	0	0	19	0	0	2	0	2	5	15	0	2	0	0	0	0	2	0	0	0	0	0	0	0	0	5	2053100
1131	1535	Q86V81|THOC4_HUMAN	157.69	33	10	21	18	4	0	0	4	10	0	0	0	26	8	29	10	10	10	18	4	14	8	10	14	22	18	18	8	29	8	33	14	0	6	6	10	18	29	18	4	14	4	8	6	796120	27039000
600	1102	P10644|KAP0_HUMAN	157.68	23	18	18	12	14	11	8	8	18	18	8	8	18	18	12	21	18	12	18	13	18	11	16	18	16	8	5	14	18	21	18	18	7	5	18	16	7	18	20	18	14	15	18	18	9622300	15554000
1245	1122	O75521|ECI2_HUMAN	157.66	23	9	5	9	14	2	0	5	16	2	0	0	16	5	16	2	2	14	0	0	14	2	0	0	5	12	5	12	5	5	5	11	5	2	5	2	10	2	5	2	8	0	5	2	661140	3339300
1660	770	Q9H6R3|ACSS3_HUMAN	157.5	19	0	5	9	0	0	0	0	0	0	0	0	0	0	13	2	4	6	0	0	0	0	0	0	2	11	0	0	2	4	0	0	0	0	0	0	11	2	8	0	7	0	4	0		1890500
1101	570	Q96I24|FUBP3_HUMAN	157.48	35	2	10	16	8	0	2	8	2	0	0	0	27	8	7	8	7	12	0	2	3	7	2	5	2	8	8	0	7	5	21	6	1	2	2	2	7	8	5	5	9	4	3	9	1382500	9469100
1146	1185	P31323|KAP3_HUMAN	157.26	28	4	7	0	0	19	15	11	0	4	26	22	0	0	0	0	7	3	4	15	0	8	0	19	0	8	0	0	6	0	0	0	4	11	0	4	0	4	8	7	0	19	11	11	0
839	1618	P24534|EF1B_HUMAN	157.26	36	15	15	28	23	15	23	20	15	7	15	15	23	15	28	20	23	23	23	20	28	15	15	32	28	23	24	20	28	15	27	20	15	15	15	23	15	24	28	15	20	23	15	32	4434100	11904000
1429	950	P49593|PPM1F_HUMAN	157.25	29	7	7	3	4	4	10	10	0	4	9	6	4	7	10	11	3	3	7	17	4	0	0	10	0	0	0	0	4	13	14	0	0	0	3	3	3	6	7	3	7	13	11	7	240360	770730
875	1074	P19971|TYPH_HUMAN	157.15	24	7	6	3	5	0	15	3	0	3	0	0	3	12	3	7	3	3	3	17	3	7	16	16	3	9	7	2	3	7	3	0	3	3	3	3	9	3	6	3	7	13	6	15	1179000	2124400
677	1488	P63096|GNAI1_HUMAN	156.9	21	12	9	9	14	16	3	16	12	18	16	20	9	6	6	12	9	9	9	6	14	13	6	5	9	9	11	12	11	9	6	9	9	9	9	9	9	14	12	5	9	9	9	9
1923	1072	P09601|HMOX1_HUMAN	156.83	39	0	0	6	6	0	0	6	0	0	0	0	0	15	6	6	0	6	0	6	10	0	35	9	0	0	6	6	6	6	0	0	0	0	6	0	6	0	6	0	6	9	0	14
169	1565	P13929|ENOB_HUMAN	156.78	24	12	12	9	9	14	9	12	9	14	14	9	14	11	9	11	7	7	17	9	11	15	9	11	10	11	7	11	12	12	11	9	9	9	7	9	11	9	7	9	9	9	9	7	0	349250
536	1330	P07203|GPX1_HUMAN	156.75	43	21	38	35	17	10	30	34	21	14	17	21	34	21	38	34	38	38	39	38	34	35	43	38	43	38	39	17	34	31	43	21	21	21	21	17	26	25	21	35	38	30	38	38	10739000	134060000
1312	2287	Q86YL7|PDPN_HUMAN	156.71	38	7	7	7	7	7	7	7	0	0	7	0	7	7	7	7	7	7	7	7	0	7	7	7	0	38	0	0	0	7	7	0	7	7	7	7	38	7	7	7	7	7	7	7	349130	868560
2345	590	Q9HAU0|PKHA5_HUMAN	156.63	16	0	8	0	0	0	0	0	0	0	0	0	0	0	0	1	6	0	0	0	0	0	0	0	0	0	0	0	0	0	0	0	0	0	0	0	0	0	0	6	0	0	5	0		2800500
675	826	P01008|ANT3_HUMAN	156.58	21	6	6	14	12	3	4	0	11	3	0	3	17	12	18	12	0	18	16	8	14	3	13	12	16	14	10	12	17	10	17	11	8	0	8	10	16	15	18	0	17	8	0	4	806750	1118500
812	1641	Q9H1E3|NUCKS_HUMAN	156.56	33	9	9	9	9	9	9	5	9	16	9	9	26	16	16	9	9	26	33	9	16	16	5	16	23	16	16	12	9	9	16	16	5	9	5	9	9	9	16	9	16	9	9	13	14509000	32098000
1133	948	O60841|IF2P_HUMAN	156.56	10	4	5	1	1	2	3	2	1	0	0	0	7	5	4	5	4	4	5	3	5	3	2	5	4	6	0	1	3	2	7	0	1	2	2	2	7	2	3	4	4	1	4	3	3799400	4746800
1925	1111	Q9H9H5|MA6D1_HUMAN	156.47	59	7	0	0	7	24	0	7	0	42	12	31	0	0	0	7	0	0	0	0	24	7	0	0	0	0	0	8	0	7	0	0	0	0	7	7	0	7	0	0	0	0	0	7	207580
1814	1704	Q9NUJ1|ABHDA_HUMAN	156.39	28	4	4	4	0	6	6	0	14	0	8	6	0	0	0	4	4	0	10	11	12	0	0	11	10	0	0	0	0	0	10	15	0	6	4	0	0	4	4	0	6	10	10	0	565880	305520
1278	2151	Q8TCZ2|C99L2_HUMAN	156.23	34	12	13	21	10	18	0	22	0	12	25	25	13	0	13	7	7	0	12	0	7	13	0	7	7	0	6	13	18	7	7	7	22	18	18	0	0	26	21	12	5	0	7	0	1111000	1696900
1651	1285	Q13011|ECH1_HUMAN	155.83	29	3	5	0	4	4	4	0	22	4	4	0	4	12	4	4	4	4	6	0	25	0	0	5	0	0	0	13	16	4	8	14	0	0	4	0	4	3	6	7	4	6	4	4	120980	142150
1331	1112	P16989|YBOX3_HUMAN	155.76	29	6	11	13	6	3	3	5	3	0	3	0	10	10	5	3	8	14	5	6	10	0	11	11	6	20	3	0	0	7	13	3	3	0	3	3	19	6	5	8	9	8	6	8	192270	2414600
905	749	Q9H9B4|SFXN1_HUMAN	155.69	47	0	11	11	10	31	9	4	27	14	18	27	16	18	10	7	3	11	19	23	18	3	11	15	13	6	4	14	23	19	18	23	6	3	7	6	4	10	15	6	14	17	9	9		4692900
598	858	Q9NRW1|RAB6B_HUMAN	155.65	52	33	25	34	28	40	15	33	22	40	30	30	37	18	41	32	16	28	25	16	37	22	16	19	25	25	11	23	18	22	18	28	22	26	37	12	28	22	32	25	25	22	22	22	3604800	3545000
932	1158	Q99961|SH3G1_HUMAN	155.63	32	5	11	18	2	13	5	13	5	5	15	10	10	13	18	2	14	9	6	5	5	5	3	2	5	14	7	5	11	2	16	8	5	5	5	2	14	11	14	13	18	2	13	14		1468800
1366	1087	Q9UKV3|ACINU_HUMAN	155.59	11	1	1	0	0	1	0	2	2	0	1	0	8	3	3	2	2	3	1	1	1	1	3	1	4	5	0	0	1	3	6	1	2	0	1	1	4	2	4	1	2	1	1	1	195970	684250
1713	783	Q12888|TP53B_HUMAN	155.58	7	0	1	2	0	0	1	0	0	0	0	0	4	0	2	0	2	1	1	1	0	1	3	2	1	1	0	0	2	1	5	0	0	1	1	0	1	1	1	1	2	0	1	2		0
922	1385	Q96E17|RAB3C_HUMAN	155.49	36	8	8	8	5	26	5	8	8	11	23	30	8	5	8	8	8	8	8	8	15	8	8	8	8	11	8	8	26	8	8	8	21	8	15	5	11	15	18	8	8	8	8	8
835	832	P53004|BIEA_HUMAN	155.43	42	22	22	13	14	19	22	25	5	10	15	10	31	15	24	25	16	22	16	19	22	18	21	9	21	22	18	15	22	6	22	13	12	8	15	10	25	10	15	17	18	16	25	24	3459300	11489000
1057	632	Q9BXP5|SRRT_HUMAN	155.38	18	2	8	5	4	1	2	2	2	0	1	1	7	6	6	2	2	4	5	2	5	1	5	5	4	12	2	0	7	3	12	2	1	2	2	0	11	2	4	2	2	4	2	2	673080	6969700
2171	578	O94832|MYO1D_HUMAN	155.32	15	0	0	0	4	1	0	0	0	10	0	0	0	0	0	0	0	0	0	0	10	0	0	0	0	0	0	5	0	0	0	0	0	0	0	0	0	0	0	0	0	0	0	0
1061	1089	O00567|NOP56_HUMAN	155.28	18	8	12	9	0	0	2	7	3	0	2	0	14	10	10	2	12	5	5	3	10	12	10	7	8	15	2	2	5	5	11	3	2	2	5	0	13	7	2	2	4	2	5	5	698630	4264600
1688	721	O60271|JIP4_HUMAN	155.13	12	0	3	5	1	1	0	0	0	0	0	1	4	2	3	1	1	4	3	2	3	0	1	4	0	3	0	0	3	2	4	2	1	0	0	0	2	1	1	1	4	1	2	0		972390
1190	818	Q7Z4V5|HDGR2_HUMAN	155.03	19	3	4	6	3	4	0	5	3	4	4	3	13	4	6	3	5	8	11	3	3	3	7	0	4	6	0	3	6	5	11	3	2	3	4	5	3	3	5	4	4	3	5	3
325	1546	P60660|MYL6_HUMAN	154.93	47	47	39	39	47	47	47	47	47	34	47	39	47	47	39	47	47	47	47	47	47	47	47	47	47	47	47	36	47	39	47	39	39	47	33	47	47	39	47	47	47	47	47	47	9695300	28225000
1424	2246	P52758|RIDA_HUMAN	154.89	38	33	12	12	0	0	7	19	19	0	0	6	19	7	19	12	19	12	38	12	0	33	7	19	38	21	0	0	7	5	12	33	7	19	38	12	21	0	7	19	0	7	33	12	15189000	5008100
460	934	P20340|RAB6A_HUMAN	154.88	44	21	33	38	22	29	20	29	29	33	29	29	40	22	30	22	24	33	33	19	25	29	24	23	33	29	21	26	22	29	22	33	25	25	18	12	22	29	26	33	22	29	29	29	7911200	22393000
638	1364	P52597|HNRPF_HUMAN	154.71	19	7	7	11	7	7	7	9	9	7	7	9	11	11	9	9	9	9	9	9	7	7	11	9	13	15	8	7	7	13	13	9	11	9	9	9	11	11	7	7	9	9	9	9		5410800
1021	1702	O43399|TPD54_HUMAN	154.69	42	13	29	20	5	20	24	17	5	12	24	8	42	29	17	24	17	17	24	22	19	24	24	17	8	24	24	8	24	13	24	8	8	17	13	13	22	22	29	24	29	19	15	22	1731100	5248900
1911	1123	Q96HE7|ERO1A_HUMAN	154.69	18	0	0	3	0	6	6	0	0	0	3	3	6	7	3	8	3	3	3	3	4	3	6	3	0	3	3	0	7	0	3	0	0	0	0	3	0	3	6	0	7	6	0	3
1519	1103	Q3LXA3|TKFC_HUMAN	154.57	16	6	6	0	6	0	10	4	0	6	0	4	6	2	2	12	6	0	7	12	6	6	0	10	6	6	2	2	2	6	6	2	0	4	0	2	2	0	2	5	0	6	7	0	937630	2651100
1503	658	Q92614|MY18A_HUMAN	154.55	7	1	1	0	3	3	1	1	0	3	3	3	2	0	0	0	0	1	2	2	2	2	0	1	1	0	1	1	1	0	0	0	4	0	0	0	1	0	0	0	1	1	0	1	633630	247020
2124	682	Q9BXX0|EMIL2_HUMAN	154.52	19	0	0	0	0	0	0	0	0	0	0	0	0	0	0	0	0	0	0	0	0	0	0	0	0	0	0	0	15	0	1	0	0	0	0	0	0	10	8	0	0	0	0	0
807	867	P63244|RACK1_HUMAN	154.47	35	13	7	22	9	3	11	11	9	0	5	9	10	13	26	16	9	26	21	13	13	9	13	13	23	13	13	10	13	14	20	3	0	7	3	19	16	16	19	7	16	13	13	24	6726700	11380000
1621	938	Q8WVM8|SCFD1_HUMAN	154.46	20	0	9	6	0	1	1	1	0	0	1	1	13	3	3	0	3	4	0	3	1	1	1	4	3	6	0	0	0	1	11	0	0	0	0	0	6	1	1	6	3	6	5	1		442810
856	2258	P62263|RS14_HUMAN	154.46	34	19	26	22	22	16	16	19	13	16	16	13	28	28	34	25	28	28	34	28	7	34	34	28	28	26	28	16	34	13	26	28	7	19	19	13	26	28	28	28	19	22	26	19	8647600	23293000
1385	892	Q9UPV7|PHF24_HUMAN	154.35	32	7	0	0	0	20	0	12	5	16	18	24	0	0	0	0	0	0	2	2	4	8	0	2	0	5	0	0	12	0	0	5	15	4	12	0	3	15	6	2	0	0	3	3	6179800
1399	2093	P48067|SC6A9_HUMAN	154.3	9	1	3	6	5	0	0	6	0	0	0	0	5	0	5	0	5	5	9	0	0	8	0	0	8	5	5	0	5	5	6	0	0	5	5	0	0	0	3	1	5	0	5	3	832320	0
744	1490	Q13151|ROA0_HUMAN	154.3	23	14	13	13	9	2	2	2	7	2	2	2	14	14	18	9	13	13	13	2	14	2	13	2	13	18	9	9	16	14	18	13	9	2	9	2	23	23	14	9	18	2	13	13	193990	9860900
917	931	P30040|ERP29_HUMAN	154.09	37	4	13	14	8	4	18	4	4	4	12	0	18	12	22	18	4	22	18	21	12	10	0	20	17	21	8	0	18	22	31	10	4	0	4	4	18	10	16	4	22	25	13	16	986040	5835900
1339	999	P48506|GSH1_HUMAN	154.09	15	11	0	0	10	3	0	4	12	6	2	1	2	2	5	6	0	2	5	0	8	4	0	0	11	0	1	4	6	0	2	12	2	4	6	0	2	3	3	3	0	0	6	0	8379800
589	1005	Q5TFQ8|SIRBL_HUMAN	153.95	23	13	11	8	11	16	0	11	11	13	18	21	9	5	8	2	5	7	11	0	11	11	3	0	11	11	3	7	16	7	11	7	11	11	9	3	9	11	11	11	5	3	11	7
1238	705	Q00535|CDK5_HUMAN	153.9	44	0	13	8	10	34	13	10	3	14	28	21	24	0	22	3	3	0	0	20	5	13	0	27	0	10	0	3	14	3	18	3	3	0	0	0	15	3	3	15	15	8	3	8		776270
2507	806	Q9BYB0|SHAN3_HUMAN	153.86	10	0	0	0	0	4	0	0	0	1	6	5	0	0	0	0	0	0	0	0	0	0	0	0	0	0	0	0	0	0	0	0	0	0	0	0	0	0	0	0	0	0	0	0
1292	1002	Q96P70|IPO9_HUMAN	153.61	10	2	8	3	0	0	2	2	2	0	0	0	5	4	4	3	2	2	3	3	1	2	2	2	2	4	1	0	0	5	9	3	0	2	0	2	5	2	1	4	3	2	8	2	0	2051300
1168	1475	O15173|PGRC2_HUMAN	153.59	38	9	35	12	20	15	12	12	12	9	9	9	23	23	20	28	20	12	28	12	20	12	20	20	12	15	6	0	12	12	20	12	9	12	9	20	17	17	15	20	28	20	20	17	893610	9715700
394	1485	O75368|SH3L1_HUMAN	153.54	70	59	59	25	59	43	43	70	59	32	48	50	59	59	59	70	59	50	62	59	60	59	59	59	40	59	59	51	60	59	70	59	59	59	59	59	48	59	59	59	59	59	59	59	10215000	18161000
865	1892	O14558|HSPB6_HUMAN	153.47	62	15	62	32	0	8	62	16	7	8	8	8	22	16	8	16	39	46	47	62	15	40	23	46	62	8	8	15	16	8	22	7	16	40	15	38	8	15	8	47	22	46	62	62	18212000	27114000
990	1255	P22694|KAPCB_HUMAN	153.24	23	0	15	3	2	10	7	13	20	11	10	15	7	8	5	15	10	5	5	15	15	15	5	20	7	3	2	12	7	13	5	20	5	8	10	5	0	7	7	15	5	10	20	8		0
1234	1462	Q16762|THTR_HUMAN	153.22	29	19	4	4	14	0	10	16	25	10	6	4	23	0	0	8	10	0	6	12	14	12	0	16	15	4	4	10	14	9	23	23	0	10	16	10	0	12	4	0	0	16	10	6	3985800	0
870	1134	Q13938|CAYP1_HUMAN	153.17	31	19	27	0	0	0	16	4	0	4	0	0	0	0	0	31	15	0	0	19	0	0	0	27	0	0	27	0	0	31	0	0	4	0	23	27	0	0	4	22	0	22	27	24	8324900	20325000
863	852	O14617|AP3D1_HUMAN	153.15	10	3	5	4	1	8	3	5	3	1	8	6	5	3	6	4	4	4	7	4	3	4	4	6	5	4	2	0	4	1	4	1	4	3	2	0	2	5	4	4	2	4	4	4	1363300	3341300
1505	824	Q15393|SF3B3_HUMAN	153.11	12	0	3	5	0	0	0	1	1	0	0	0	7	4	5	0	1	1	2	1	0	1	3	3	3	4	0	1	3	0	8	1	0	0	0	0	2	2	1	0	1	1	2	1		4008700
1011	1625	Q8N3J6|CADM2_HUMAN	153.02	17	9	11	0	7	17	2	9	17	9	17	17	0	0	0	0	9	0	5	2	17	17	0	0	7	2	0	11	14	0	0	15	5	11	7	0	0	7	4	9	0	0	17	2	9325400	10928000
614	1606	P63241|IF5A1_HUMAN	153.01	43	33	38	28	38	33	23	23	23	33	18	18	28	28	28	28	13	38	28	18	38	38	38	18	23	43	28	18	28	13	28	18	18	23	18	38	43	28	43	18	28	23	32	28	5698500	13228000
1756	1071	O75569|PRKRA_HUMAN	152.85	33	0	10	6	0	3	0	0	6	0	7	3	15	6	0	20	6	3	0	6	3	0	9	15	6	0	0	0	13	9	9	0	0	0	3	3	0	6	12	6	6	3	0	0		2859000
1169	1104	Q9Y2Q3|GSTK1_HUMAN	152.84	47	13	31	22	29	0	15	10	6	0	0	0	19	13	17	12	17	21	6	33	23	15	21	33	6	28	13	19	13	6	10	0	0	0	0	6	29	6	6	27	22	22	23	12	1097400	10501000
972	1596	O00764|PDXK_HUMAN	152.73	30	12	23	18	5	18	12	18	18	5	15	21	11	5	12	21	24	18	18	18	12	18	12	18	24	0	5	5	11	11	18	21	12	12	18	18	0	18	12	21	5	18	18	18	1733100	6271800
1680	1576	Q8N8N7|PTGR2_HUMAN	152.72	21	6	8	0	4	0	2	6	11	2	2	0	4	0	0	6	11	0	4	4	6	11	0	6	2	0	0	0	2	6	0	11	0	6	6	4	0	4	6	11	2	0	21	4	1505500	1705100
995	1114	P09455|RET1_HUMAN	152.69	66	0	25	16	9	9	47	18	0	9	9	0	16	9	32	23	18	9	66	59	0	23	9	47	40	24	9	0	18	23	16	0	9	9	0	23	40	0	18	24	16	47	47	27		14534000
1514	988	Q6DD88|ATLA3_HUMAN	152.63	26	0	12	10	4	0	6	0	0	0	0	0	4	4	6	2	4	9	2	5	2	0	0	5	1	0	3	3	2	5	4	0	0	0	0	4	0	2	4	6	9	8	13	9		5066700
792	778	P37837|TALDO_HUMAN	152.63	34	25	15	12	18	8	6	11	15	13	6	6	26	17	10	10	10	10	13	16	18	13	12	19	13	15	14	9	9	13	21	21	6	6	24	12	17	16	18	21	7	12	15	13	67978000	73463000
1283	709	O00534|VMA5A_HUMAN	152.47	18	3	3	3	0	0	10	6	2	0	2	0	2	0	2	7	2	2	2	8	0	4	2	12	2	0	1	0	0	5	3	2	2	4	0	5	0	0	0	2	2	8	2	5	498700	1429700
687	1831	Q9NVJ2|ARL8B_HUMAN	152.33	36	22	22	27	27	22	22	17	22	17	22	22	34	27	27	22	22	28	27	22	22	27	22	27	30	22	22	27	22	17	30	22	22	22	17	17	30	34	30	22	27	27	27	27	2300500	5354700
1733	681	O75746|CMC1_HUMAN	152.29	22	0	0	0	0	9	0	1	2	2	14	19	3	0	2	0	0	0	3	0	3	0	0	0	4	2	0	2	6	0	1	0	0	0	0	0	2	2	0	0	0	0	5	0
1998	1360	Q7Z4W1|DCXR_HUMAN	152.28	33	14	9	0	0	0	0	0	27	0	0	14	0	0	9	0	4	9	13	0	0	0	0	0	14	9	0	0	0	0	0	29	0	4	14	9	0	0	0	5	0	0	9	0	359150	828020
1258	1530	O75396|SC22B_HUMAN	152.13	34	7	13	11	11	7	9	11	11	7	15	7	21	9	20	9	0	13	20	18	24	9	24	18	20	20	11	21	18	4	24	11	0	0	4	5	20	18	10	0	9	13	0	20	1470100	2223100
1404	1207	Q9Y653|AGRG1_HUMAN	152.03	13	0	6	6	6	0	0	2	2	0	0	0	3	3	12	0	4	6	4	0	4	2	0	0	6	9	0	0	6	2	6	3	2	0	6	0	8	4	6	3	7	0	11	3		11034000
832	1297	Q13449|LSAMP_HUMAN	151.99	25	14	17	8	16	20	5	8	13	16	20	19	8	13	0	8	11	5	12	8	13	14	8	10	13	5	3	2	14	3	3	13	5	11	8	10	8	13	14	17	5	8	17	3	12430000	28097000
1587	856	Q9Y6G9|DC1L1_HUMAN	151.98	25	0	0	7	0	4	3	4	4	3	11	11	4	3	4	0	7	7	7	4	7	7	10	11	7	4	0	0	12	0	4	0	4	4	0	0	11	11	4	10	4	4	0	8
463	1411	P41219|PERI_HUMAN	151.9	14	8	12	6	8	8	10	8	6	8	8	8	6	6	10	8	9	6	6	8	9	8	6	6	8	6	6	8	4	6	6	6	6	8	8	8	8	4	6	10	8	6	8	8	43709000	38463000
1027	965	P68400|CSK21_HUMAN	151.9	28	8	8	9	6	12	0	5	0	8	12	6	21	12	17	11	5	6	13	0	16	10	2	0	8	14	8	12	12	9	25	13	3	5	2	3	10	12	16	0	7	0	9	8	2799600	4411900
1793	1461	Q9H008|LHPP_HUMAN	151.88	29	21	4	0	0	0	0	0	29	0	4	9	0	0	0	0	19	0	0	0	7	0	0	0	4	0	0	7	3	0	0	21	0	0	18	0	0	4	0	18	0	8	12	8	6269700	2331700
1047	1027	P25325|THTM_HUMAN	151.83	32	14	18	9	14	5	14	21	24	5	5	0	21	18	5	18	4	9	18	5	18	21	13	21	8	8	5	5	5	5	21	27	18	9	18	14	8	3	21	4	5	16	18	18	3648100	3233700
1246	1075	Q13418|ILK_HUMAN	151.63	21	2	13	6	3	0	3	6	3	0	3	0	8	11	9	6	6	9	12	5	5	5	6	6	9	5	5	2	5	8	5	5	2	0	5	2	5	5	5	10	9	2	12	10	0	4806900
150	1655	P62987|RL40_HUMAN	151.63	46	34	43	34	43	34	34	34	34	40	34	34	43	34	34	34	43	34	43	37	43	34	43	34	34	34	30	21	34	34	43	34	43	34	34	34	34	43	34	34	34	34	34	34	245980000	378850000
150	1677	P62979|RS27A_HUMAN	151.63	38	28	35	28	35	28	28	28	28	33	28	28	35	28	28	28	35	28	35	30	35	28	35	28	28	28	25	17	28	28	35	28	35	28	28	28	28	35	28	28	28	28	28	28	245980000	378850000
150	1739	P0CG47|UBB_HUMAN	151.63	26	19	24	19	24	19	19	19	19	22	19	19	24	19	19	19	24	19	24	21	24	19	24	19	19	19	17	12	19	19	24	19	24	19	19	19	19	24	19	19	19	19	19	19	245980000	378850000
150	1745	P0CG48|UBC_HUMAN	151.63	9	6	8	6	8	6	6	6	6	7	6	6	8	6	6	6	8	6	8	7	8	6	8	6	6	6	6	4	6	6	8	6	8	6	6	6	6	8	6	6	6	6	6	6	245980000	378850000
1811	1131	Q9Y5K8|VATD_HUMAN	151.61	40	0	0	0	6	29	0	6	4	18	26	31	0	0	0	0	0	0	0	0	13	0	0	0	4	0	5	6	14	0	0	6	11	11	0	0	0	15	4	6	0	0	6	0
578	1084	Q07666|KHDR1_HUMAN	151.6	26	8	22	11	5	8	5	13	13	3	7	5	22	22	22	7	13	13	13	11	13	13	13	10	13	24	10	5	22	20	22	20	5	10	11	5	22	13	22	13	10	10	22	13	5600300	26847000
880	848	Q9HC38|GLOD4_HUMAN	151.57	36	23	21	6	6	13	10	18	10	7	11	12	19	14	11	18	13	13	20	14	21	23	12	20	18	14	3	20	13	6	14	11	0	3	14	10	11	13	20	20	7	6	31	6	6869400	11695000
1518	962	P42785|PCP_HUMAN	151.56	26	1	0	10	1	0	2	0	3	0	0	0	6	12	8	2	0	14	3	1	0	0	0	6	12	9	2	0	0	2	3	3	0	1	0	1	6	1	3	0	9	1	2	2	250870
1296	1147	O76054|S14L2_HUMAN	151.35	25	5	5	15	5	0	8	10	8	0	0	0	10	0	10	19	0	14	0	6	9	13	0	13	0	4	13	5	2	15	6	8	0	10	2	12	0	0	5	0	9	0	0	10	98195	108000
1116	933	O60784|TOM1_HUMAN	151.32	26	12	4	8	12	10	8	8	4	14	14	12	12	10	4	8	4	8	4	4	10	8	8	16	8	10	12	6	9	8	14	4	8	10	8	4	8	8	9	4	4	12	4	12	3124200	0
1064	737	Q16531|DDB1_HUMAN	151.26	14	3	7	4	2	2	4	1	3	2	2	3	2	2	3	2	4	4	3	4	2	4	2	3	2	7	1	2	3	4	4	1	0	1	1	3	3	4	2	4	3	2	5	4	562710	8753000
1486	1288	P48426|PI42A_HUMAN	151.24	22	12	0	0	10	12	0	0	3	14	10	17	6	0	0	4	0	0	0	0	16	0	3	3	0	10	6	11	6	6	0	3	3	0	6	3	6	4	7	0	0	0	0	10	1253900
963	1335	Q04837|SSBP_HUMAN	151.03	49	22	38	28	43	18	16	18	34	5	24	18	38	28	38	34	32	34	38	22	44	34	28	38	38	22	10	34	18	16	32	22	16	22	16	16	34	28	5	38	22	10	38	34	736400	23915000
1214	760	Q8N8S7|ENAH_HUMAN	150.94	23	8	7	0	5	1	0	1	6	1	3	1	5	4	0	5	3	0	1	0	18	1	3	1	0	3	10	7	5	6	1	12	0	3	3	6	7	5	6	3	0	0	1	3	4106100	4217400
1188	865	Q9NR46|SHLB2_HUMAN	150.89	29	10	8	2	6	18	2	8	2	15	17	22	2	2	2	6	2	2	6	6	8	7	2	8	2	10	0	4	8	8	6	10	8	2	8	4	6	5	14	0	2	2	6	2	1593900	872270
1083	1051	Q9UPY8|MARE3_HUMAN	150.88	36	14	6	3	11	23	6	20	0	22	25	29	0	3	3	3	3	6	20	6	20	9	3	3	3	3	3	17	15	6	3	3	9	6	17	3	3	17	23	3	6	9	3	6	0	0
482	1280	Q15056|IF4H_HUMAN	150.72	35	27	27	27	27	17	27	27	27	17	27	27	31	27	35	27	27	27	27	24	27	27	27	24	24	19	17	17	23	16	27	24	8	24	27	27	23	19	27	19	27	27	27	27	17268000	37322000
1509	1049	Q6ZVM7|TM1L2_HUMAN	150.56	29	4	4	5	7	6	4	4	4	12	8	8	0	4	4	0	8	4	4	4	4	4	4	6	4	0	4	4	7	0	4	4	4	8	4	0	4	8	2	9	0	4	8	6	437420	601410
1457	1348	Q9Y6I3|EPN1_HUMAN	150.49	17	5	4	0	5	9	0	7	0	6	13	17	4	6	0	0	0	4	1	0	5	5	0	0	0	6	6	4	4	0	2	1	4	6	4	0	4	9	7	8	2	4	4	2	732900	222690
698	1121	P25786|PSA1_HUMAN	150.46	31	12	29	18	24	5	9	18	8	5	8	12	29	25	24	11	21	25	25	21	25	16	29	21	19	29	12	8	25	21	25	11	12	8	12	8	23	28	22	23	21	24	29	21	6219600	33027000
1409	971	Q08495|DEMA_HUMAN	150.38	28	2	2	0	7	23	0	7	0	20	28	20	0	0	0	0	3	0	0	2	8	10	3	3	0	0	0	5	3	0	0	2	11	3	8	0	0	3	0	2	0	3	2	0
1020	768	Q04695|K1C17_HUMAN	150.27	30	0	2	2	4	5	6	2	3	14	5	7	30	7	2	2	6	2	5	5	2	8	2	5	5	7	2	2	2	7	7	6	6	5	2	2	7	2	0	6	8	10	5	8
1441	891	P04233|HG2A_HUMAN	150.27	39	5	5	0	5	0	10	5	0	0	0	0	5	5	0	13	5	8	0	22	18	10	11	19	0	10	19	0	0	22	10	0	13	10	10	5	10	0	8	0	0	13	10	32	555510	775920
1164	1064	P05155|IC1_HUMAN	150.22	19	0	0	13	13	0	0	3	7	12	3	0	10	13	10	8	0	17	0	0	10	0	13	3	4	10	2	5	8	10	8	5	6	0	0	10	10	0	8	0	13	0	3	8
1439	863	P27694|RFA1_HUMAN	150.15	19	0	4	2	0	0	3	5	0	0	0	0	10	5	3	12	3	3	9	0	0	3	0	1	9	10	2	0	4	5	10	0	2	0	0	2	7	0	0	0	1	3	0	3		961800
1642	1201	P43121|MUC18_HUMAN	150.1	17	0	0	0	5	0	0	2	0	11	0	0	8	6	0	0	0	2	8	2	2	0	2	4	6	6	2	0	9	0	4	0	0	0	0	0	2	7	11	0	2	4	2	2
603	1798	P52565|GDIR1_HUMAN	149.54	31	27	27	27	18	27	22	31	18	18	27	22	27	18	18	27	27	27	27	18	27	27	27	31	27	18	18	18	27	27	27	18	20	18	27	27	27	27	27	18	27	18	27	27	36275000	60404000
1332	786	Q96PK6|RBM14_HUMAN	149.53	22	3	5	3	2	2	0	5	4	1	1	0	11	6	2	2	3	2	3	1	3	1	3	5	4	9	3	1	8	3	16	3	0	3	0	0	7	4	7	3	2	1	2	2	1002700	1973300
662	1300	P46777|RL5_HUMAN	149.45	25	13	18	22	7	7	13	13	9	0	9	7	22	22	22	13	17	22	18	9	9	13	22	13	22	22	19	7	18	13	22	13	13	6	13	13	24	22	22	9	22	13	14	22	12738000	26610000
1485	873	Q7Z2W4|ZCCHV_HUMAN	149.41	14	3	10	5	3	0	2	4	2	0	2	0	5	2	6	2	2	2	4	2	2	4	2	2	2	2	0	0	2	6	4	2	3	2	2	3	5	3	4	5	5	4	6	2	430840	5185200
601	1873	P21291|CSRP1_HUMAN	149.38	33	32	32	32	32	23	32	32	14	23	32	23	23	23	32	32	20	32	28	32	20	32	13	30	20	8	23	20	20	32	11	13	32	32	23	32	27	32	28	30	32	32	33	23	30234000	118740000
1263	694	O43143|DHX15_HUMAN	149.36	18	1	4	3	1	1	0	1	1	0	0	1	6	6	2	4	4	0	5	0	3	3	4	3	5	8	2	3	3	4	8	3	1	3	1	0	8	4	4	2	5	1	4	0	697500	1678300
974	993	Q16576|RBBP7_HUMAN	149.3	31	8	15	16	5	0	9	3	5	0	2	0	18	15	16	8	8	11	14	9	11	6	13	11	5	15	10	2	13	13	11	5	0	6	8	11	11	10	18	6	16	6	8	8		447570
1594	1120	Q9BWM7|SFXN3_HUMAN	149.29	33	4	0	0	0	24	3	5	19	12	30	24	3	0	5	0	3	5	0	3	17	0	0	0	3	5	0	12	10	0	5	9	5	0	5	0	9	9	5	0	5	5	0	5	0
1543	1211	Q9Y6X4|F169A_HUMAN	149.25	11	6	2	2	2	3	2	2	3	0	3	2	4	2	2	6	2	2	10	2	3	2	2	2	7	2	2	2	4	2	3	2	2	2	2	2	2	3	2	2	2	3	3	3	954050	2111800
1795	1278	P55036|PSMD4_HUMAN	149.19	25	3	5	5	0	0	0	0	0	0	7	0	16	12	12	0	3	7	0	0	7	0	3	10	3	7	0	7	12	0	15	3	0	0	0	3	7	5	3	0	8	3	3	3	0	1679400
1579	1867	P41222|PTGDS_HUMAN	149.17	33	29	0	0	21	21	0	21	8	33	29	26	0	0	0	0	0	0	0	0	29	21	0	0	0	9	9	21	0	4	4	12	0	13	21	9	0	0	0	0	0	0	0	8	88505000
616	1647	P00403|COX2_HUMAN	149.13	30	24	19	24	19	25	7	15	24	19	19	24	16	19	24	21	4	24	24	18	24	21	21	11	24	15	19	19	19	15	19	24	21	11	24	15	11	24	24	7	21	4	11	24	40790000	9970900
1267	2237	P11166|GTR1_HUMAN	149.05	9	3	2	0	7	5	0	3	0	5	5	0	9	9	0	9	0	0	8	4	7	0	7	0	9	9	2	5	9	3	9	7	8	0	5	6	5	3	7	0	5	0	2	0	1070900	237600
1120	937	Q9UMS4|PRP19_HUMAN	148.95	27	4	12	17	0	3	3	9	4	0	3	2	19	8	11	17	6	7	13	6	3	3	4	4	8	19	1	0	13	4	23	2	2	2	2	2	9	3	8	6	5	4	9	11	1090500	9711500
1367	748	P19174|PLCG1_HUMAN	148.93	10	1	1	3	1	1	0	2	0	0	1	0	5	2	4	2	1	6	8	1	0	3	0	1	5	2	0	0	1	2	5	0	1	0	1	0	3	0	3	0	5	0	1	1	0	358070
1179	1489	Q13148|TADBP_HUMAN	148.9	22	9	11	13	5	5	0	0	3	3	5	0	13	9	7	6	10	15	16	0	12	9	10	13	8	9	7	3	7	6	19	9	0	0	8	0	12	8	7	0	7	0	7	9	2364700	3480100
1789	1252	P26022|PTX3_HUMAN	148.78	27	0	0	0	2	0	0	0	0	2	0	0	3	15	3	0	0	8	0	0	0	0	15	8	7	22	3	0	0	0	3	0	0	0	0	0	17	0	0	0	11	4	0	0
1525	881	Q9NSE4|SYIM_HUMAN	148.63	11	0	0	1	0	2	0	0	4	2	3	1	5	2	1	1	0	0	6	0	3	0	0	2	6	3	1	3	4	4	2	5	0	0	1	0	4	0	2	1	4	0	4	0
1649	946	Q9UM54|MYO6_HUMAN	148.58	9	0	4	4	2	1	0	2	0	1	1	0	1	1	3	1	1	1	1	1	1	4	3	0	0	3	0	0	3	2	2	1	0	0	0	0	2	1	2	3	3	0	5	1		708610
790	2262	P63027|VAMP2_HUMAN	148.58	55	20	21	21	34	55	21	34	34	34	34	55	34	21	21	29	21	21	34	21	34	34	21	21	21	34	34	34	34	29	21	34	34	34	20	9	34	34	34	21	29	21	21	21	1001700
802	930	O00148|DX39A_HUMAN	148.57	24	4	12	4	4	4	0	4	2	4	4	2	15	11	7	4	4	9	2	4	6	4	7	6	7	13	11	6	10	6	16	4	2	2	2	2	13	7	6	2	6	2	2	10
1119	773	Q9H4A4|AMPB_HUMAN	148.42	23	2	8	4	3	2	10	2	0	2	0	0	4	9	7	10	3	7	5	12	2	3	2	17	3	2	6	2	2	4	4	2	0	2	3	6	2	2	5	2	3	10	6	9	2121900	7181800
955	1660	P62714|PP2AB_HUMAN	148.41	22	8	10	22	6	17	5	10	16	17	15	14	22	12	10	14	16	10	7	10	13	14	19	7	18	22	11	11	13	7	14	5	6	16	11	11	11	16	14	7	3	3	7	6	3886000	11328000
955	1820	P67775|PP2AA_HUMAN	148.41	22	8	10	22	6	17	5	10	16	17	15	14	22	12	10	14	16	10	7	10	13	14	19	7	18	22	11	11	13	7	14	5	6	16	11	11	11	16	14	7	3	3	7	6	3886000	11328000
1244	1244	Q7Z3D6|GLUCM_HUMAN	148.38	14	0	0	7	5	5	5	5	0	2	5	1	0	0	4	9	0	4	9	5	11	5	0	5	13	4	0	9	11	4	2	0	1	5	4	1	4	5	9	0	2	3	0	4
937	1508	O95292|VAPB_HUMAN	148.32	30	12	10	29	21	15	21	21	17	15	15	16	22	26	21	21	11	16	21	21	26	12	12	22	26	22	15	14	12	10	26	21	9	17	10	10	15	20	21	22	21	16	11	8	0	3920900
1662	935	Q9P2R7|SUCB1_HUMAN	148.31	27	4	0	2	2	11	0	0	6	5	20	12	3	0	0	0	0	0	6	0	7	0	0	0	4	7	0	5	5	0	0	13	2	0	2	0	9	0	0	0	0	2	0	0	2057500
1254	1230	O75821|EIF3G_HUMAN	148.21	32	4	12	10	4	4	4	4	4	0	8	0	29	15	7	4	7	8	4	4	8	4	10	9	10	17	14	4	10	8	14	4	7	4	4	4	14	10	14	7	8	7	12	8	1224900	11353000
1039	1205	Q9NQW7|XPP1_HUMAN	148.15	16	7	8	5	7	9	0	9	5	8	8	5	8	7	5	8	3	5	10	9	11	8	3	5	10	8	3	5	8	7	5	8	0	5	5	9	8	7	8	5	8	6	9	4	2645400	4913300
985	831	Q96G03|PGM2_HUMAN	147.98	17	7	9	2	6	0	4	8	4	0	0	0	15	9	4	8	6	4	14	7	5	6	9	7	13	8	5	0	6	6	11	4	0	8	4	6	6	2	6	8	8	6	7	13	1702400	5828400
1919	985	Q8N3E9|PLCD3_HUMAN	147.94	12	0	0	0	0	0	3	1	4	0	0	0	0	0	0	1	3	0	8	2	1	2	0	2	10	0	0	0	2	1	0	0	0	1	1	0	0	5	2	2	0	0	1	0
1227	1834	Q9H0R4|HDHD2_HUMAN	147.93	31	8	22	8	0	3	16	14	8	8	3	11	8	0	5	8	19	0	31	14	16	22	0	25	8	0	3	16	16	3	8	11	0	8	3	14	0	19	0	19	0	16	24	0	72993	957100
1607	729	O14936|CSKP_HUMAN	147.92	17	4	1	2	1	0	0	1	3	0	1	0	4	1	0	1	0	0	10	0	2	4	0	0	7	1	0	2	6	0	1	6	0	0	1	0	0	5	2	0	1	0	2	0	1334000	284520
528	902	P67936|TPM4_HUMAN	147.81	40	29	26	27	27	19	14	14	17	17	27	14	27	33	18	26	17	24	14	21	17	14	24	17	18	26	20	17	27	24	18	14	14	17	20	25	24	21	23	24	24	17	29	18	27675000	58447000
1375	1518	O14579|COPE_HUMAN	147.81	38	5	13	22	13	5	9	5	0	0	5	0	20	13	23	13	0	13	13	9	13	5	12	20	13	5	5	0	13	13	13	9	0	0	5	5	5	0	13	0	16	9	5	5	659170	653090
986	1079	Q92973|TNPO1_HUMAN	147.77	9	2	3	3	2	2	1	4	1	1	2	1	8	3	5	4	3	4	6	4	2	3	6	4	5	3	6	1	4	4	5	2	1	3	2	3	2	3	2	3	5	1	4	3	2820600	5882900
921	1228	Q9BXK5|B2L13_HUMAN	147.74	24	9	9	9	9	11	11	11	11	9	9	18	3	9	9	9	9	9	9	11	16	9	5	10	9	9	8	11	9	9	3	11	5	3	9	9	9	9	11	12	9	9	14	9	3835200	3290600
1754	1202	Q9NTX5|ECHD1_HUMAN	147.66	33	9	6	6	13	6	0	21	0	7	10	0	4	0	21	4	0	8	0	6	18	14	0	0	0	4	0	8	0	9	0	0	0	6	0	0	4	0	0	0	24	0	10	15	435730	0
571	1434	P0DP25|CALM3_HUMAN	147.61	55	31	16	16	31	55	16	16	16	16	32	46	31	16	22	22	16	37	31	16	31	22	16	31	16	31	19	16	16	16	31	16	22	16	16	16	31	16	16	16	16	16	16	16	8217300	6621600
571	1433	P0DP23|CALM1_HUMAN	147.61	55	31	16	16	31	55	16	16	16	16	32	46	31	16	22	22	16	37	31	16	31	22	16	31	16	31	19	16	16	16	31	16	22	16	16	16	31	16	16	16	16	16	16	16	8217300	6621600
571	1432	P0DP24|CALM2_HUMAN	147.61	55	31	16	16	31	55	16	16	16	16	32	46	31	16	22	22	16	37	31	16	31	22	16	31	16	31	19	16	16	16	31	16	22	16	16	16	31	16	16	16	16	16	16	16	8217300	6621600
2129	745	P51114|FXR1_HUMAN	147.57	19	0	1	0	3	0	0	0	3	0	0	0	0	1	1	1	0	0	0	0	1	0	1	0	2	3	0	0	9	0	0	1	0	0	0	0	1	7	12	0	0	0	0	0		1812400
1154	1057	Q9UMX0|UBQL1_HUMAN	147.56	19	3	5	3	5	0	8	8	3	5	5	6	8	10	5	10	5	3	5	8	10	8	3	11	3	8	3	7	10	8	12	8	3	6	0	3	3	4	3	5	4	9	9	8	189900
1418	1691	Q9UKY7|CDV3_HUMAN	147.51	37	7	16	7	10	7	7	16	7	10	7	10	7	10	23	10	23	28	16	7	3	28	23	20	7	3	0	0	0	7	10	16	10	20	7	7	7	16	10	21	16	16	12	31	432260	351490
1247	722	Q96PY5|FMNL2_HUMAN	147.47	16	2	1	2	10	1	0	1	0	10	2	2	3	1	3	2	0	2	4	0	6	0	0	0	1	2	1	6	1	3	2	1	0	1	3	0	1	0	1	0	3	0	1	3	1332900	1066000
522	2362	P63000|RAC1_HUMAN	147.47	25	20	20	20	25	20	13	20	20	20	20	20	20	20	20	20	20	20	20	20	20	20	20	20	20	20	13	20	20	25	20	20	20	20	20	15	20	20	20	19	20	15	20	20	7168000	13362000
709	1538	P15313|VATB1_HUMAN	147.45	16	12	5	4	10	16	5	10	4	12	14	14	3	3	8	3	5	10	10	5	8	8	10	8	6	7	5	5	12	3	0	9	7	8	10	0	7	10	10	2	7	7	3	10
1704	766	P13807|GYS1_HUMAN	147.44	20	1	1	1	3	1	0	0	1	0	1	0	0	3	0	11	0	0	4	0	0	0	1	0	5	1	0	0	8	1	1	1	0	0	0	8	3	4	5	1	1	2	3	0	338060	641240
742	1868	Q96BM9|ARL8A_HUMAN	147.4	37	22	17	27	27	22	22	17	22	22	22	17	27	27	27	22	17	28	22	17	22	22	17	27	26	22	22	27	22	17	22	24	22	22	17	17	22	22	22	17	27	22	27	27	2196700
864	900	Q92930|RAB8B_HUMAN	147.35	52	21	21	11	29	21	5	17	11	11	21	25	17	11	17	11	12	21	23	5	35	12	11	17	27	17	9	14	5	11	14	24	17	12	17	14	17	12	11	11	17	17	17	17	174790	147190
1195	1446	Q96DH6|MSI2H_HUMAN	147.33	28	5	5	5	5	0	2	9	8	0	5	0	24	2	8	8	5	0	16	5	7	12	5	9	16	8	2	5	10	12	23	5	0	8	5	5	11	8	14	5	5	0	8	8	1216200	533850
867	1208	Q8NCW5|NNRE_HUMAN	147.29	32	17	24	13	20	14	17	21	9	17	17	13	22	15	13	11	13	7	15	17	20	10	11	19	11	13	13	17	17	17	15	11	7	4	13	9	15	12	18	15	15	13	21	13	3146000	14286000
923	2477	P0DOX8|IGL1_HUMAN	147.21	19	7	7	11	19	0	7	0	7	7	0	0	11	11	11	7	0	11	7	11	7	0	11	12	11	11	7	7	11	11	11	7	7	7	7	7	7	11	11	0	19	19	0	7
923	2506	B9A064|IGLL5_HUMAN	147.21	20	7	7	11	20	0	7	0	7	7	0	0	11	11	11	7	0	11	7	11	7	0	11	13	11	11	7	7	11	11	11	7	7	7	7	7	7	11	11	0	20	20	0	7
390	1274	P62424|RL7A_HUMAN	147.13	27	21	27	27	27	27	19	24	24	18	27	21	27	27	27	27	27	27	27	24	27	24	22	27	27	27	24	21	27	27	27	17	22	24	24	27	27	27	27	27	27	27	27	27	20838000	64036000
740	1253	P21266|GSTM3_HUMAN	147.13	36	23	19	24	23	19	36	12	26	12	12	12	16	15	22	12	23	19	27	19	9	23	21	19	16	16	15	12	22	16	16	19	0	19	19	7	19	19	19	32	12	19	32	23	11459000	11237000
1232	897	Q9BZZ5|API5_HUMAN	147.12	23	4	6	10	4	0	8	2	3	0	0	0	4	4	8	4	7	6	4	0	6	3	8	4	4	10	2	0	9	4	13	0	0	3	2	2	7	6	10	2	7	6	4	6	1205300	6123500
1436	1832	Q07812|BAX_HUMAN	147.05	36	0	22	29	0	0	17	0	0	0	0	0	24	30	29	6	19	29	13	6	0	6	29	12	7	28	13	0	36	0	17	6	0	0	0	6	36	17	6	12	23	6	36	22		6336300
1546	1505	P23142|FBLN1_HUMAN	147.02	13	0	1	1	13	0	1	0	0	0	0	0	0	0	10	8	1	0	6	1	1	0	0	0	6	0	0	0	11	8	0	0	0	0	2	5	0	1	7	1	1	1	1	5		217060
947	1765	Q86SK9|SCD5_HUMAN	146.94	20	8	13	12	13	5	9	9	9	0	9	5	13	5	13	8	9	13	16	13	5	8	9	13	16	13	4	0	9	8	13	5	5	5	4	4	9	13	8	5	9	9	13	9	1524600	7462300
2547	996	Q8WXD9|CSKI1_HUMAN	146.52	8	0	0	0	0	4	0	0	0	0	2	6	0	0	0	0	0	0	1	0	0	1	0	0	0	0	0	0	1	0	0	0	0	0	0	0	0	2	0	0	0	0	0	0
1821	728	O43157|PLXB1_HUMAN	146.47	9	2	0	1	1	1	0	4	1	0	0	0	0	1	0	0	0	0	2	0	0	4	0	0	1	0	0	1	0	0	0	1	0	2	2	0	0	0	1	0	0	0	0	0	2315100
1062	1862	P84095|RHOG_HUMAN	146.36	37	23	14	14	37	27	5	14	23	37	23	18	5	14	14	14	5	14	27	23	32	14	14	14	24	32	18	18	14	27	14	5	18	14	23	5	23	23	23	14	23	18	14	37	4474200	4450500
1584	730	P27708|PYR1_HUMAN	146.32	7	0	0	0	1	0	0	1	0	0	0	0	4	0	0	4	0	0	1	0	0	1	2	1	1	1	0	0	0	2	3	0	0	1	0	2	1	1	1	1	0	1	2	0
1305	917	O43837|IDH3B_HUMAN	146.3	30	2	12	5	5	16	5	13	8	2	16	25	0	0	5	5	8	5	13	0	2	8	5	5	14	0	0	3	8	0	0	12	10	8	15	0	2	10	5	8	5	0	16	5	710070	4615800
1144	940	P48637|GSHB_HUMAN	146.24	25	2	13	15	0	5	10	3	2	7	3	3	5	5	9	12	6	4	11	23	5	6	0	17	5	4	4	5	4	5	4	0	4	5	5	2	4	5	3	5	11	12	7	5	861660	3991900
1615	785	O75116|ROCK2_HUMAN	146.2	9	0	2	0	0	3	0	0	1	3	3	2	3	3	1	0	0	2	2	0	1	2	1	0	3	2	1	1	4	2	2	2	1	0	1	1	0	1	3	0	0	0	0	0		1081600
1482	784	Q15459|SF3A1_HUMAN	146.04	17	3	4	10	2	0	0	0	3	0	0	0	9	3	3	2	3	1	6	0	2	0	3	0	0	6	0	0	6	3	13	1	0	0	0	0	6	7	9	2	5	0	4	3	68842	659920
473	851	P38117|ETFB_HUMAN	145.87	41	24	31	24	20	38	7	23	41	30	28	41	24	21	29	31	31	23	38	24	38	28	15	27	38	20	20	33	30	24	33	41	19	24	38	22	18	34	33	34	28	24	31	33	13050000	42212000
1328	911	O95573|ACSL3_HUMAN	145.8	14	2	2	13	2	2	2	0	2	2	4	2	4	4	5	2	4	8	10	4	0	0	4	4	6	6	0	0	2	2	8	0	5	2	0	0	5	3	3	2	5	2	4	4	0	1556200
1990	883	P54289|CA2D1_HUMAN	145.79	13	1	0	0	1	6	0	0	4	2	9	7	0	0	0	0	0	0	1	0	1	1	0	0	1	0	0	0	0	0	0	1	0	1	0	0	0	0	1	0	0	0	0	0	241410
2081	1024	Q8WXF7|ATLA1_HUMAN	145.79	18	0	0	0	0	5	0	4	0	4	10	15	0	0	0	2	0	0	0	0	2	8	0	0	0	0	0	0	4	0	0	0	0	0	2	2	0	2	0	0	0	0	0	0
1617	932	P34913|HYES_HUMAN	145.78	24	0	3	1	0	0	3	12	2	0	0	0	0	1	1	4	1	1	11	13	0	5	0	8	9	0	1	0	0	4	1	0	1	12	0	5	1	0	0	5	1	5	2	0		17216000
915	808	P62333|PRS10_HUMAN	145.57	35	6	14	16	6	6	4	4	6	6	6	6	23	10	23	8	7	12	6	7	8	7	6	12	11	12	4	4	12	10	23	13	4	6	6	6	15	8	6	4	8	10	6	6	2764500	9655400
1007	1631	Q15049|MLC1_HUMAN	145.56	18	16	8	5	9	3	0	16	14	14	2	10	12	8	7	14	14	9	14	8	8	14	0	7	14	5	5	0	3	14	16	16	0	14	16	16	5	3	3	5	0	3	8	8	23998000	6443800
1337	1152	P54687|BCAT1_HUMAN	145.41	27	0	7	18	0	4	0	0	0	0	4	0	18	16	14	0	4	9	0	0	0	0	10	4	0	18	10	0	12	0	12	0	0	0	0	0	17	6	18	0	10	0	3	10		1910200
1075	805	Q9UKM9|RALY_HUMAN	145.4	41	0	18	8	5	2	0	5	0	2	2	0	16	12	12	13	5	15	16	0	5	8	8	0	22	25	0	2	16	12	18	5	3	0	0	2	32	11	11	16	5	0	8	8		12399000
1638	1258	Q96GD0|PLPP_HUMAN	145.31	30	0	0	0	0	27	0	4	7	15	27	30	0	7	0	0	0	0	0	0	16	4	0	0	0	0	0	9	20	0	0	6	0	6	6	0	0	9	4	0	0	0	0	6
1052	834	P13798|ACPH_HUMAN	144.99	14	3	9	3	2	2	3	3	2	2	7	4	3	3	4	8	5	3	9	9	2	3	5	9	3	2	2	0	4	5	2	3	0	2	3	5	3	3	2	6	3	7	8	7	860410	8081600
2177	847	Q16850|CP51A_HUMAN	144.99	20	0	2	0	0	0	0	0	0	0	0	0	2	0	0	0	0	0	0	0	0	0	0	0	0	0	0	0	10	0	0	0	0	0	0	0	1	9	20	0	0	0	0	0		58786
1060	1448	Q96FW1|OTUB1_HUMAN	144.93	28	15	6	6	11	19	6	14	9	15	25	9	10	15	6	10	6	6	19	0	10	6	6	10	9	6	6	6	15	10	6	9	0	6	6	6	15	6	13	6	10	6	6	6	4700100	5325800
1353	972	Q6NVY1|HIBCH_HUMAN	144.89	27	2	8	2	0	2	11	2	20	0	2	2	2	8	0	2	2	2	9	14	13	0	0	8	9	2	0	0	6	6	2	17	0	2	9	0	2	2	2	11	2	10	10	6	1142100	2740100
1634	1380	P41208|CETN2_HUMAN	144.86	43	12	12	4	0	0	23	0	12	0	4	0	19	0	0	38	12	4	0	28	0	8	0	28	0	0	0	0	0	36	15	4	0	12	4	19	0	0	0	16	0	12	4	16	1298200	3357900
1127	1445	Q01844|EWS_HUMAN	144.74	12	6	6	2	4	2	2	2	2	2	4	2	9	6	2	4	4	4	6	2	4	4	4	6	2	5	7	2	7	8	11	4	2	2	2	4	4	6	6	4	4	4	2	4	5327400	7300600
1694	1048	Q9Y2T3|GUAD_HUMAN	144.7	22	0	0	0	2	13	2	7	0	15	15	18	0	0	0	0	0	0	0	0	5	4	0	0	0	0	0	0	5	0	0	0	0	6	2	0	2	2	2	0	0	2	0	2
1315	1249	O00192|ARVC_HUMAN	144.59	13	1	1	1	1	1	0	3	1	1	1	0	1	1	1	1	1	1	1	1	1	6	1	1	1	1	0	0	4	4	1	1	1	5	3	1	1	1	1	1	1	1	3	1	710700	1209400
1174	1450	P19404|NDUV2_HUMAN	144.58	30	9	9	9	5	30	0	4	0	17	25	25	9	9	4	9	12	9	21	0	9	16	0	9	21	9	9	9	13	4	9	4	9	4	9	4	17	13	17	13	9	0	17	4	3529700	1104900
1368	882	P21283|VATC1_HUMAN	144.41	24	0	2	3	8	20	0	9	0	15	20	17	3	2	3	0	0	5	0	0	4	2	5	4	0	2	4	4	10	0	0	0	3	3	2	0	5	5	8	0	3	2	2	4		733800
1691	982	Q9UKG1|DP13A_HUMAN	144.25	16	1	2	2	6	2	2	2	2	2	2	2	0	2	2	5	2	0	4	2	5	4	2	7	3	0	2	1	2	0	8	2	2	2	2	2	2	2	5	2	4	2	5	2	1998600	3153300
436	895	P12236|ADT3_HUMAN	144.24	32	20	15	20	17	22	18	18	20	17	22	29	25	22	21	22	19	25	28	20	22	18	21	21	26	19	13	22	19	20	25	24	20	12	22	18	22	26	25	18	22	20	18	18	748590
2122	829	P46939|UTRO_HUMAN	144.19	6	1	2	0	0	0	0	0	0	0	0	0	0	0	0	0	0	0	0	0	0	0	0	0	0	0	0	0	1	0	0	0	0	0	0	0	0	0	0	0	0	0	2	1	43848	902230
1566	869	Q9H3S7|PTN23_HUMAN	144.09	10	1	6	1	1	0	1	1	3	0	1	2	0	0	0	1	3	1	2	1	0	1	2	3	2	1	0	0	1	0	0	1	0	0	2	1	2	2	1	3	0	2	4	2	66827	1748800
490	2295	P84103|SRSF3_HUMAN	144.04	31	31	26	26	21	21	14	19	19	21	21	14	26	26	26	26	19	26	26	14	21	26	26	26	26	26	16	21	21	26	26	26	14	19	21	19	31	26	26	26	26	26	26	21	12797000	32581000
2593	1025	P22105|TENX_HUMAN	143.93	4	0	0	0	0	0	0	0	0	0	0	0	1	0	0	0	1	0	0	0	0	0	0	0	0	0	0	0	0	0	2	0	0	0	0	0	0	0	0	0	0	0	0	0		1746800
1112	1331	P19652|A1AG2_HUMAN	143.87	36	0	0	14	10	0	4	0	14	4	0	4	27	23	14	14	0	22	8	4	26	4	22	14	8	22	14	4	14	0	13	14	4	0	0	8	19	16	14	0	22	22	0	14
975	880	P49821|NDUV1_HUMAN	143.67	24	8	12	2	13	17	0	7	0	11	21	18	12	13	15	6	2	13	17	4	12	11	2	10	17	7	2	5	14	8	8	0	4	4	12	0	4	6	15	8	12	0	9	9	1736000	7951100
1887	1620	Q9Y3Q8|T22D4_HUMAN	143.26	21	0	0	8	10	0	0	5	5	3	0	0	5	0	5	0	5	7	5	0	5	5	0	12	7	0	0	0	0	0	4	5	0	5	0	0	0	0	2	0	8	5	0	7
798	1444	P62917|RL8_HUMAN	143.24	30	12	9	23	16	9	12	12	12	6	11	9	16	15	20	9	9	19	15	9	14	6	9	9	9	9	12	0	16	9	27	9	15	12	9	12	15	20	12	12	9	15	12	12	9021100	30422000
2197	836	Q9Y4F5|C170B_HUMAN	143.24	8	0	1	0	0	5	0	0	0	1	5	5	0	0	0	0	1	0	0	0	0	0	0	0	0	0	0	0	0	0	0	0	0	0	0	0	0	0	0	1	0	0	1	0
1313	1311	Q15046|SYK_HUMAN	143.13	16	2	4	4	2	2	4	2	2	0	2	2	6	6	2	2	8	2	9	10	2	4	8	6	8	2	6	2	5	2	4	2	4	2	2	2	4	6	6	9	4	10	4	2	0	2458000
422	1945	P09382|LEG1_HUMAN	143.08	41	31	37	31	25	19	37	37	13	19	31	25	30	25	25	37	25	37	37	37	31	37	37	37	25	25	25	19	19	25	25	19	25	25	31	37	25	19	25	37	25	37	37	37	39280000	114330000
1147	1394	Q9Y224|RTRAF_HUMAN	142.76	30	12	16	10	0	16	14	16	10	9	16	7	30	16	20	10	10	7	16	7	10	0	7	7	4	16	4	10	20	16	30	20	4	14	16	10	10	14	16	10	12	14	16	10	336950	7331700
1654	978	P04181|OAT_HUMAN	142.75	24	0	0	0	3	2	9	3	22	3	3	5	0	3	0	3	3	2	0	9	5	2	0	12	5	0	0	5	5	3	0	17	0	2	3	0	0	5	3	0	5	5	0	0
1659	1036	Q9NY33|DPP3_HUMAN	142.7	14	1	6	6	0	0	5	0	2	1	0	2	3	3	3	4	4	2	4	2	0	1	4	1	2	8	0	2	2	2	0	0	0	0	0	2	7	3	1	4	0	2	0	1	345270	4222200
2531	905	P05164|PERM_HUMAN	142.65	15	0	0	0	0	0	0	0	0	0	0	0	0	0	0	0	0	0	0	0	0	0	15	3	0	0	0	0	0	0	0	0	0	0	0	0	0	0	0	0	0	1	0	0
1527	874	P22570|ADRO_HUMAN	142.19	30	0	5	10	3	3	12	0	7	3	3	3	0	0	3	0	2	3	5	12	3	2	2	16	10	0	0	0	3	3	0	5	0	0	0	0	3	3	3	3	5	7	3	3		550310
1002	1807	Q9Y3E1|HDGR3_HUMAN	142.16	32	28	32	16	12	12	0	20	28	12	24	8	28	16	24	8	20	12	32	8	20	16	20	0	28	16	8	28	20	12	28	20	0	12	24	8	12	23	20	24	11	8	32	12	6379200	3547300
1089	1425	P30419|NMT1_HUMAN	142.15	15	8	8	8	5	5	5	5	8	3	8	8	13	8	8	8	5	10	10	11	10	5	5	11	3	8	2	0	10	11	8	5	3	3	8	10	11	8	10	8	10	11	5	8	1092800	2600300
1481	842	Q66K74|MAP1S_HUMAN	142.06	12	1	1	2	1	3	1	1	1	1	3	1	5	4	2	0	0	2	1	2	4	2	1	0	1	4	1	3	3	2	4	1	1	0	1	0	1	3	4	1	0	0	3	4	1004600	225160
1099	2241	P01903|DRA_HUMAN	142.06	21	8	15	8	11	0	11	15	5	0	0	0	8	0	5	11	15	8	5	13	5	11	5	15	5	8	15	5	8	13	8	5	10	15	5	5	5	5	5	5	11	15	15	21	2410500	9886100
878	1053	Q15102|PA1B3_HUMAN	142.04	55	20	20	9	7	11	5	16	20	11	21	4	16	16	20	29	18	16	16	16	16	19	5	19	13	16	11	16	16	16	16	16	13	9	16	22	21	32	21	24	9	13	26	16	7343100	6596300
1182	1150	Q96CT7|CC124_HUMAN	141.97	39	8	14	16	22	14	0	18	9	0	14	6	24	18	22	17	17	22	14	0	24	8	14	4	0	24	0	12	20	14	35	14	8	6	0	9	20	4	12	9	15	8	17	6	322570	3351100
1771	850	Q9H0D6|XRN2_HUMAN	141.96	13	1	3	1	0	0	0	0	0	0	0	0	7	4	2	0	2	5	0	0	1	0	3	2	0	7	0	0	0	1	7	0	0	0	0	0	6	3	3	1	1	0	2	3	140320	707480
1158	1136	Q9Y383|LC7L2_HUMAN	141.87	21	8	8	4	0	2	5	5	6	0	0	0	21	8	4	0	5	4	4	5	4	8	6	9	5	14	2	0	11	4	17	8	0	6	3	2	7	6	4	6	2	3	8	6	2236400	8530000
423	956	P05141|ADT2_HUMAN	141.85	28	15	20	25	17	22	18	18	25	17	22	25	25	22	26	22	23	25	28	25	22	18	26	26	26	19	17	18	19	25	25	28	25	12	22	18	22	21	25	18	22	20	18	22		1957500
2041	998	Q9UMF0|ICAM5_HUMAN	141.76	11	0	0	0	0	5	0	4	0	2	9	7	0	0	0	0	0	0	0	0	0	0	0	0	0	0	0	0	4	0	0	0	0	0	0	0	0	4	2	0	0	0	0	0
1977	1166	P05362|ICAM1_HUMAN	141.57	19	0	0	0	0	0	8	0	0	0	0	0	0	3	0	0	3	3	0	8	0	0	2	14	0	0	2	0	2	3	0	0	0	0	0	0	0	0	2	0	8	14	3	5
1287	1059	Q14498|RBM39_HUMAN	141.49	18	2	9	2	2	2	0	2	2	2	2	0	13	10	4	2	2	2	9	4	4	2	2	5	5	17	2	5	7	4	16	5	0	2	4	2	10	4	7	2	5	5	5	2	732450	1789500
1758	1657	O43347|MSI1H_HUMAN	141.45	21	2	14	2	2	0	2	0	5	0	0	0	5	11	0	0	4	0	0	2	2	2	2	2	0	4	2	2	4	2	6	2	0	0	0	2	14	2	4	2	2	0	9	0		2885300
1094	1045	Q14258|TRI25_HUMAN	141.41	14	4	2	8	5	0	2	6	0	0	0	0	9	13	9	7	0	9	9	4	1	9	7	7	5	9	7	0	2	9	11	0	4	3	2	6	7	0	5	4	7	5	7	11	1570800	0
1167	1819	P01116|RASK_HUMAN	141.41	37	24	12	16	24	24	5	17	0	24	29	30	24	13	5	5	11	9	5	5	24	16	5	5	5	12	12	11	19	5	22	6	16	13	24	5	5	10	18	6	5	5	12	11	925210
1173	859	Q02750|MP2K1_HUMAN	141.37	32	10	3	3	0	28	0	7	3	16	28	18	5	5	3	5	0	0	0	2	7	5	5	2	0	5	0	5	18	0	2	0	7	2	3	0	2	9	5	2	2	0	3	9	2615000	188950
1939	1032	O60825|F262_HUMAN	141.28	18	0	0	0	4	0	6	0	0	4	0	2	0	0	0	0	0	0	0	8	8	0	0	5	0	0	0	4	15	0	2	0	0	0	0	0	0	5	12	0	0	0	4	0
1664	1133	Q9H3G5|CPVL_HUMAN	141.26	20	4	0	4	3	0	2	0	0	0	0	0	2	4	10	2	0	4	0	3	3	0	4	4	0	0	8	2	0	4	4	0	0	0	4	0	0	0	4	0	11	2	0	15	1245200
1613	1861	Q53GG5|PDLI3_HUMAN	141.25	21	0	13	8	0	0	4	12	0	0	0	0	0	21	12	4	9	12	0	17	0	8	0	13	0	4	8	0	0	7	0	0	0	12	0	0	0	0	0	8	12	4	8	4		4144200
1402	926	Q9BUJ2|HNRL1_HUMAN	141.21	13	2	7	3	1	1	1	3	2	0	1	0	6	3	5	1	5	3	2	0	0	0	5	1	4	7	1	0	7	2	7	0	1	1	0	0	3	7	7	4	3	0	2	1	1509000	6665900
401	2405	P14174|MIF_HUMAN	141.19	43	35	35	35	10	10	43	35	35	10	10	35	35	10	35	35	35	35	35	35	35	35	35	35	35	10	10	10	10	10	10	35	35	35	10	35	10	35	10	35	10	35	35	35	49689000	90276000
1412	1039	Q12840|KIF5A_HUMAN	141.17	10	2	1	3	3	3	0	0	0	3	3	2	5	5	5	2	1	4	1	0	3	1	1	1	1	4	2	1	5	3	4	1	1	1	3	1	4	1	3	1	4	1	1	3
854	1153	Q86Y82|STX12_HUMAN	141.13	33	14	14	19	21	14	5	14	7	12	21	12	21	21	27	11	9	17	13	9	21	14	14	16	17	18	12	9	18	9	27	14	13	4	14	0	21	21	17	12	18	9	14	24	2829100	2120400
928	1030	Q9Y371|SHLB1_HUMAN	141.04	28	9	12	17	0	7	5	9	0	4	4	3	14	15	20	11	15	15	15	11	9	9	13	17	13	15	9	4	7	9	25	5	0	0	7	4	15	9	6	6	15	8	14	14	1062700	7578800
2505	816	Q8IUC4|RHPN2_HUMAN	141.01	20	0	0	0	0	0	0	0	0	0	0	0	14	0	0	0	0	0	0	0	0	0	0	0	0	0	0	0	0	0	12	0	0	0	0	0	0	0	0	0	0	0	0	0
1449	925	P61221|ABCE1_HUMAN	140.94	19	2	2	7	5	0	4	2	0	2	2	2	4	4	2	2	5	6	4	8	2	4	6	7	7	8	4	2	4	4	2	0	2	2	2	4	2	2	2	1	7	2	2	6	360470	0
1077	1259	P61247|RS3A_HUMAN	140.92	28	0	9	13	22	10	0	16	12	0	6	0	16	8	13	12	9	16	22	16	10	12	16	12	22	10	17	8	14	12	28	5	9	11	9	8	12	11	16	9	12	13	3	16		3616500
535	2609	P00441|SODC_HUMAN	140.9	25	25	25	25	25	25	25	25	25	25	25	25	25	25	16	25	25	8	25	17	25	25	17	25	25	17	17	25	25	25	25	25	25	25	25	25	25	25	25	25	25	25	25	25	76417000	98648000
1249	1928	Q96F85|CNRP1_HUMAN	140.76	40	35	10	4	29	35	10	28	33	35	35	40	24	0	10	10	10	15	10	10	29	24	0	24	24	10	0	10	24	10	10	29	15	24	29	0	0	30	24	10	10	10	10	29	4080800	1087700
1376	1465	P30084|ECHM_HUMAN	140.67	28	13	0	0	10	14	3	0	19	10	10	15	0	0	0	7	0	0	21	0	14	3	0	8	17	10	7	15	18	7	0	11	7	7	17	0	10	13	13	10	0	10	7	7	4322400
1097	775	Q15029|U5S1_HUMAN	140.67	18	1	6	2	1	1	2	1	1	1	1	1	11	3	2	3	2	3	2	2	1	1	4	3	2	6	1	1	1	3	8	1	1	2	1	1	4	2	2	2	3	2	4	3		5132900
2104	1221	P55290|CAD13_HUMAN	140.61	14	0	0	0	0	8	0	4	0	6	12	11	0	0	0	0	0	0	0	0	2	2	0	0	0	0	0	0	2	0	0	0	2	0	0	0	0	0	0	0	0	0	0	0
2101	885	Q9Y6C2|EMIL1_HUMAN	140.6	13	0	0	2	0	0	0	0	0	0	0	0	1	13	4	0	0	0	0	3	0	0	0	0	3	0	0	0	7	1	0	0	0	0	0	0	0	3	1	0	4	0	1	0
1334	1841	P40261|NNMT_HUMAN	140.59	24	0	0	7	0	7	24	0	0	0	7	0	0	7	7	4	3	7	0	24	0	0	24	14	0	4	17	0	0	3	4	0	20	0	7	4	4	0	0	0	7	18	0	24
804	1906	O00264|PGRC1_HUMAN	140.49	27	12	27	8	19	15	15	23	11	19	19	23	19	12	15	16	23	16	11	23	19	8	23	23	11	23	19	4	15	16	23	15	23	4	23	12	19	23	16	23	8	15	27	27	5233300	56447000
352	1628	Q96A08|H2B1A_HUMAN	140.36	37	37	37	30	28	35	22	37	28	21	28	16	29	21	24	28	37	21	21	22	17	31	22	22	31	37	22	28	25	21	37	28	22	37	28	28	37	30	28	28	28	28	37	30	0	15215000
1103	1388	E9PAV3|NACAM_HUMAN	140.32	4	1	1	2	1	1	1	1	1	0	1	1	3	3	3	2	2	3	3	1	2	1	3	2	1	3	2	2	3	1	3	1	1	1	1	2	3	2	2	1	2	1	2	2	1871600	2563200
1082	912	P55884|EIF3B_HUMAN	140.23	14	2	4	4	3	0	2	4	2	0	3	2	7	2	7	2	3	4	4	3	3	2	6	4	1	5	0	0	1	4	9	3	2	2	2	2	7	2	6	2	9	4	3	4	634410	7230200
967	992	O15144|ARPC2_HUMAN	140.17	29	14	12	6	11	11	18	11	4	3	8	8	11	11	11	14	7	14	14	7	7	6	20	17	14	14	13	3	11	10	14	7	6	11	4	3	14	8	7	3	8	14	11	15	4102400	4872100
1859	1086	P00734|THRB_HUMAN	140.15	14	0	0	5	4	0	0	0	0	3	0	0	0	4	7	3	0	10	0	0	0	0	5	0	2	0	0	0	5	5	2	0	5	0	0	2	2	2	4	0	10	2	0	0
766	1231	P09493|TPM1_HUMAN	140.12	27	23	14	14	14	9	11	11	23	9	9	7	14	14	11	7	11	11	11	8	11	11	11	7	11	14	14	11	11	11	11	25	7	11	24	6	11	14	14	14	11	11	14	11	1293700
1325	1138	P19086|GNAZ_HUMAN	140.05	29	3	2	2	3	27	0	10	8	10	27	25	0	2	2	5	3	0	3	5	2	12	0	8	0	5	2	2	6	7	0	10	3	3	8	2	0	6	7	5	0	3	6	3	248850
829	1355	P62873|GBB1_HUMAN	140.04	18	7	12	12	8	11	5	12	16	8	10	18	12	6	12	9	9	12	16	5	7	12	8	12	16	5	0	5	7	3	9	16	12	12	5	5	2	12	9	9	8	12	12	9	0	4441300
2509	1262	Q13029|PRDM2_HUMAN	140.01	6	0	0	0	0	0	0	0	0	0	0	0	0	0	0	0	0	0	0	0	0	0	0	0	0	6	0	0	0	0	0	0	0	0	0	0	6	0	0	0	0	0	0	0
2318	928	Q6DN90|IQEC1_HUMAN	140	12	0	0	0	0	4	0	0	0	2	7	11	0	0	0	0	0	0	0	0	0	0	0	0	0	0	0	0	0	0	0	0	0	0	0	0	0	2	0	0	0	0	0	0
2198	1031	Q27J81|INF2_HUMAN	139.96	9	0	0	2	3	2	0	0	0	5	3	2	3	0	1	2	2	0	0	0	3	0	2	0	0	0	0	2	0	3	2	0	0	0	0	0	0	0	0	0	0	0	0	0
1273	1323	P62140|PP1B_HUMAN	139.92	31	3	3	14	6	3	3	3	14	6	17	16	7	6	3	9	13	7	3	3	9	6	8	3	8	10	6	6	9	6	13	7	3	0	6	3	9	13	6	11	3	3	8	6
645	1329	Q99426|TBCB_HUMAN	139.8	36	24	24	21	15	24	17	17	17	16	20	13	21	24	20	21	24	24	24	12	20	21	19	17	24	16	11	11	15	21	24	21	27	24	21	24	24	28	18	20	20	21	28	28	19518000	58700000
1264	1254	O75688|PPM1B_HUMAN	139.71	20	4	8	4	4	4	5	4	4	2	4	4	3	0	6	6	4	4	10	4	4	5	4	8	9	4	0	0	5	4	9	5	4	4	4	4	4	6	6	11	6	4	8	4	132450	540650
1420	1470	Q9UJZ1|STML2_HUMAN	139.69	23	0	4	4	4	7	12	12	7	4	7	4	0	9	0	13	4	4	3	16	13	4	12	9	4	9	7	4	9	9	0	7	4	3	7	0	9	7	4	7	4	10	9	4		3150500
1652	1022	Q9NQX3|GEPH_HUMAN	139.64	14	1	2	3	3	5	0	2	3	2	6	5	13	2	2	2	0	4	0	0	3	2	0	2	0	0	0	1	5	3	6	2	0	0	0	2	0	1	4	2	0	0	2	0	0	550700
543	1885	Q16629|SRSF7_HUMAN	139.62	22	13	17	17	9	9	13	18	18	10	10	9	17	22	17	18	13	17	17	13	6	18	10	13	10	13	6	13	10	22	17	18	15	17	17	18	17	17	22	17	17	17	17	18	5127400	20247000
2438	879	Q86T65|DAAM2_HUMAN	139.58	11	3	0	0	2	0	0	0	0	8	0	0	0	0	0	0	0	0	0	0	3	0	0	0	0	0	0	2	0	0	0	0	0	0	3	0	0	0	0	0	0	0	0	0	1362800
1255	1225	P30838|AL3A1_HUMAN	139.5	20	3	0	2	3	2	9	2	2	2	2	2	0	3	0	15	3	0	2	15	3	2	0	7	3	2	3	3	0	9	0	2	2	2	2	7	0	0	2	3	2	3	2	3
1300	1077	P29992|GNA11_HUMAN	139.49	28	4	9	8	11	8	0	8	5	11	9	5	8	2	2	6	9	0	8	2	15	6	0	2	8	6	2	13	9	2	4	6	0	0	2	2	4	9	5	10	0	0	12	2	493920	3655700
562	2367	O75915|PRAF3_HUMAN	139.34	23	20	23	20	23	20	20	23	20	20	20	20	20	23	23	23	23	20	23	20	23	23	23	20	23	23	20	18	16	23	23	16	16	23	20	23	23	20	20	23	16	20	23	23	7611400	23870000
697	2453	P09429|HMGB1_HUMAN	139.33	18	18	18	18	18	18	6	18	18	18	18	18	18	18	18	12	18	18	18	12	18	18	18	18	18	18	18	18	18	18	18	18	12	18	18	12	18	18	18	18	18	12	18	18	50848000	61236000
1961	1062	P05107|ITB2_HUMAN	139.27	13	0	0	0	0	0	0	0	1	0	0	0	0	0	0	0	0	0	0	2	0	3	11	9	0	4	3	0	0	4	0	0	0	4	0	0	3	0	0	0	0	5	0	8
2123	1012	Q92616|GCN1_HUMAN	139.22	5	0	1	1	0	0	0	0	0	0	0	0	2	0	1	0	1	1	1	1	0	1	1	1	1	0	0	0	0	0	1	0	1	0	0	0	1	1	0	0	0	0	1	0		643390
1426	1096	Q96SB3|NEB2_HUMAN	139.19	12	1	4	9	0	8	0	3	3	0	9	5	6	5	4	2	0	7	3	0	3	3	5	4	0	0	0	0	4	7	5	5	2	2	4	0	0	6	2	0	6	1	5	4	318640	3387500
1110	1110	Q9HCH3|CPNE5_HUMAN	139.19	17	2	2	2	2	15	2	4	2	8	13	13	2	2	2	2	2	2	2	2	2	2	2	2	2	2	2	2	4	2	2	2	2	2	2	2	2	6	4	2	2	2	2	2
1806	1013	P15924|DESP_HUMAN	139.11	5	0	0	0	0	0	0	0	1	0	0	0	4	0	0	1	0	0	0	0	0	0	1	0	0	0	0	0	0	0	0	0	0	0	0	0	0	0	0	0	0	1	0	0	1205300	1091100
821	1840	P68036|UB2L3_HUMAN	139.08	52	30	26	20	24	36	20	20	14	20	14	20	36	14	20	26	20	20	30	30	36	20	20	52	20	30	20	24	24	20	30	20	20	20	30	20	30	14	30	26	30	20	26	20	8075800	17182000
775	3910	O75531|BAF_HUMAN	139.06	40	27	40	40	27	27	40	27	27	16	27	27	27	27	27	40	40	27	27	40	27	27	40	27	27	27	27	27	27	27	27	27	27	27	27	27	40	27	27	27	27	27	40	27	10691000	33791000
1269	1056	P17252|KPCA_HUMAN	139.05	19	8	4	1	0	5	1	5	8	2	4	5	0	0	1	5	0	2	7	3	3	3	0	3	3	2	1	0	0	3	3	3	3	3	6	2	1	3	1	6	2	0	7	4	47095000	0
1676	1135	P11802|CDK4_HUMAN	139.02	29	0	3	0	3	3	0	3	3	0	3	3	27	0	3	3	3	0	0	3	3	0	0	0	0	24	0	3	3	3	24	3	3	0	0	0	24	3	3	3	0	0	3	0
1289	1322	P62136|PP1A_HUMAN	138.99	31	3	3	15	6	3	3	3	11	6	16	15	7	6	3	6	12	11	3	3	6	6	8	3	8	10	6	9	12	3	13	7	3	0	6	3	6	12	6	11	3	3	8	6
1035	1182	P54819|KAD2_HUMAN	138.92	38	3	4	21	8	3	13	5	21	3	3	0	18	14	14	13	21	28	10	22	18	3	24	13	25	4	8	10	9	13	14	18	5	5	3	9	10	0	8	22	14	5	3	20		1004200
1438	1017	O94874|UFL1_HUMAN	138.92	13	2	5	3	2	2	0	1	1	1	0	0	3	3	5	5	3	2	0	2	4	3	3	0	4	2	1	1	3	5	2	0	0	0	0	5	4	2	4	5	4	0	3	6	1005300	2823800
1667	2240	Q9GZY8|MFF_HUMAN	138.67	25	5	5	5	5	11	10	0	0	5	5	5	11	5	13	5	0	13	5	12	9	5	0	21	5	5	11	11	11	9	11	5	0	0	5	0	5	0	5	13	0	13	9	13	699890	902250
1896	1854	P15559|NQO1_HUMAN	138.55	22	0	0	0	0	0	20	0	0	0	6	6	0	0	0	6	0	6	10	22	0	0	0	11	13	0	0	0	0	0	0	0	0	0	0	0	0	0	0	0	6	13	6	13
1256	1555	O75323|NIPS2_HUMAN	138.46	27	6	17	21	0	10	7	6	21	10	5	10	3	0	7	0	12	2	10	2	8	10	0	10	6	0	5	8	8	7	5	17	3	6	0	0	2	13	7	11	5	2	10	0	5067800	17315000
1251	807	Q15008|PSMD6_HUMAN	138.37	28	5	6	17	3	3	3	6	0	0	0	0	6	9	8	5	0	9	6	3	6	2	10	4	7	11	10	6	6	11	22	2	0	2	0	3	8	6	10	6	7	6	6	10	749740	238810
936	1938	Q04760|LGUL_HUMAN	138.36	28	26	24	18	13	8	9	8	28	13	22	8	13	13	13	22	24	13	13	9	22	8	18	8	9	13	13	13	9	22	22	22	8	8	13	22	22	24	13	16	18	9	22	22	14387000	24945000
1106	1722	Q8WUD1|RAB2B_HUMAN	138.29	33	21	0	10	10	21	6	4	9	21	30	24	30	10	21	10	9	15	15	6	21	9	15	19	15	15	21	21	21	10	15	21	16	0	4	0	12	6	16	9	12	14	18	16
1230	1338	P12081|HARS1_HUMAN	138.21	14	3	6	4	3	3	5	5	2	0	6	2	7	7	8	0	5	5	10	8	9	3	8	10	6	5	7	2	7	3	7	0	0	2	3	0	5	5	7	2	5	9	0	8	395040	1342200
2394	1220	P20774|MIME_HUMAN	138.2	32	0	9	29	0	0	0	0	0	0	0	0	0	0	6	0	6	0	3	0	0	0	0	0	0	0	0	0	0	0	0	0	0	0	0	0	0	0	0	9	0	0	3	0		8016400
612	2229	P68402|PA1B2_HUMAN	138.2	21	17	17	10	17	17	17	17	21	17	17	21	17	17	17	17	21	14	17	17	17	17	17	17	17	17	17	17	13	17	17	17	17	17	17	17	17	17	17	21	17	17	21	17	9042700	17053000
1132	970	P61601|NCALD_HUMAN	138.13	47	10	0	15	10	30	5	14	5	22	28	28	5	5	5	19	5	5	5	5	22	5	5	5	5	10	9	5	26	5	5	5	10	10	10	9	10	27	27	0	5	5	5	5
2007	1199	Q9NYI0|PSD3_HUMAN	138.1	8	0	0	0	0	7	0	2	0	3	7	7	0	0	0	0	0	0	0	0	0	2	0	0	0	0	0	0	4	0	0	0	2	0	0	0	0	1	0	0	0	0	0	0
1640	1144	Q00534|CDK6_HUMAN	137.91	26	0	2	0	2	2	0	2	2	0	2	2	8	8	2	2	7	0	0	2	2	0	0	0	0	7	0	2	23	2	14	2	2	0	0	0	7	21	22	2	0	0	2	0
924	1139	O43765|SGTA_HUMAN	137.9	28	8	16	16	4	4	8	12	8	6	4	8	18	12	12	8	12	17	12	11	12	4	12	12	8	8	2	0	8	12	14	8	4	8	4	8	13	16	16	8	12	8	8	4	624270	6284000
762	1758	Q99729|ROAA_HUMAN	137.8	18	11	14	14	11	2	2	11	12	2	5	0	18	9	9	9	14	14	11	11	14	14	14	14	14	18	5	5	9	12	18	9	12	0	5	11	18	14	14	11	9	11	14	14	1548200	9198300
968	1105	P55010|IF5_HUMAN	137.72	20	8	11	8	5	5	3	8	6	2	6	6	6	10	6	15	6	13	6	6	8	8	13	6	8	8	2	0	3	13	10	6	0	10	6	5	8	5	10	8	10	5	11	12	3262100	6024200
2404	1236	Q9UQE7|SMC3_HUMAN	137.68	7	0	0	0	0	0	0	2	2	0	0	0	4	0	0	2	3	0	0	0	0	0	2	1	0	3	0	0	0	0	3	0	2	0	0	0	3	0	0	0	0	0	2	2
1643	802	O15240|VGF_HUMAN	137.61	22	0	0	0	0	8	0	6	0	6	14	16	0	0	0	0	0	0	0	0	0	3	0	4	0	4	0	0	5	0	0	0	10	4	0	0	5	6	5	0	0	5	0	0
1212	1256	P50579|MAP2_HUMAN	137.58	20	7	10	9	8	5	5	8	5	5	2	2	4	4	11	11	7	2	7	3	7	9	2	4	3	4	5	0	4	2	4	5	4	3	5	5	5	13	11	6	8	4	14	11	2681300	3904500
756	1554	P62879|GBB2_HUMAN	137.47	18	3	12	12	11	12	9	12	18	11	11	16	8	9	12	9	9	12	16	9	3	14	12	12	16	5	4	9	3	3	9	16	12	12	5	9	2	12	9	9	12	12	12	9		10278000
1989	1238	Q8WUM0|NU133_HUMAN	137.41	8	0	2	2	0	0	0	0	0	0	0	0	7	2	2	1	2	2	0	0	0	0	2	2	0	2	2	0	2	2	6	0	0	0	0	0	2	0	2	2	2	0	3	2		657820
1964	1439	O14908|GIPC1_HUMAN	137.38	22	0	0	10	3	0	0	4	0	0	0	0	8	0	11	3	5	14	0	0	3	8	9	0	0	0	0	0	0	3	8	0	5	7	2	8	0	2	3	5	8	0	5	0
1184	835	P22102|PUR2_HUMAN	137.25	13	2	5	3	2	1	1	1	5	1	0	0	4	3	6	3	2	3	9	9	2	2	0	5	6	3	1	1	1	3	7	2	1	0	1	2	4	1	2	4	2	4	5	6	1016600	3930700
694	963	P25685|DNJB1_HUMAN	137.22	25	13	17	12	12	11	15	6	7	6	11	3	14	14	20	19	16	17	6	17	18	9	14	18	12	20	11	12	18	17	18	9	5	7	10	11	18	13	18	15	15	9	20	12	2309000	18503000
1556	898	P56192|SYMC_HUMAN	137.13	12	2	4	0	4	2	0	0	1	1	2	1	7	5	4	5	4	4	1	0	0	3	2	2	2	8	2	0	2	2	5	1	0	2	0	0	6	5	4	4	0	0	4	3	0	1811500
1463	888	Q14839|CHD4_HUMAN	137.1	7	1	2	0	0	1	1	1	1	0	1	1	4	3	1	1	1	1	0	1	0	1	1	1	0	4	0	0	2	2	4	1	1	1	0	0	3	1	1	1	0	1	2	1	205710	853580
1955	844	Q9BQI7|PSD2_HUMAN	136.98	18	0	0	1	0	0	0	3	0	0	1	0	0	0	1	2	0	1	16	0	0	6	0	0	3	0	0	0	0	1	1	2	3	5	0	3	0	0	0	0	1	0	2	0
879	846	Q9UQ80|PA2G4_HUMAN	136.96	29	11	10	16	11	6	6	10	2	6	6	10	14	10	14	14	6	16	14	3	15	6	12	5	9	14	5	5	22	12	12	6	11	6	6	10	11	19	19	5	9	8	10	8	3902800	13366000
1488	1414	Q08170|SRSF4_HUMAN	136.9	17	2	2	2	0	0	2	0	2	0	5	2	10	5	2	0	2	2	2	2	5	2	5	2	4	15	2	0	2	0	13	2	0	2	2	2	13	4	7	2	2	2	2	4
1499	1457	O15143|ARC1B_HUMAN	136.85	20	3	9	10	7	0	10	5	0	0	0	0	8	3	8	5	5	9	0	11	0	5	13	7	5	5	18	0	8	8	5	0	5	5	5	5	8	5	7	5	8	7	0	15	742000	884240
946	1548	Q15555|MARE2_HUMAN	136.82	22	8	17	17	7	7	0	13	13	19	19	22	9	7	13	4	17	7	4	4	19	19	13	10	4	13	13	16	10	11	4	8	7	14	11	4	4	10	4	6	13	3	17	17	1785300	4063700
1310	1047	P84074|HPCA_HUMAN	136.72	44	5	0	5	5	30	5	15	5	18	31	33	5	5	5	13	5	5	5	5	18	5	5	5	5	5	9	0	15	5	5	5	10	10	5	9	5	19	19	0	5	5	5	5
444	3529	P02100|HBE_HUMAN	136.71	22	7	7	7	22	7	7	7	7	7	7	7	7	7	7	7	7	7	7	0	7	7	7	7	7	7	7	7	7	7	7	7	14	7	7	7	7	7	7	7	7	7	7	7
869	1362	Q9BW30|TPPP3_HUMAN	136.7	39	21	17	0	12	12	29	24	0	30	12	20	0	17	0	34	12	0	29	29	24	22	0	29	12	24	24	12	12	34	0	0	7	22	5	34	22	7	5	17	0	29	29	24	5527100	15188000
1874	1040	Q6P2E9|EDC4_HUMAN	136.65	10	2	5	2	0	0	0	2	0	0	0	2	1	3	2	2	4	2	0	0	2	1	2	4	0	3	0	0	1	0	5	6	0	0	0	2	2	2	0	0	0	1	1	2	105200	1596700
1260	1420	Q13884|SNTB1_HUMAN	136.62	15	8	8	5	7	0	0	12	8	1	5	1	8	4	8	12	1	8	5	1	1	8	1	1	1	8	1	1	8	8	8	10	5	9	12	3	4	8	8	8	5	0	12	1	586760	1191600
1717	1688	Q96S66|CLCC1_HUMAN	136.57	13	3	3	3	7	0	3	3	0	0	3	0	13	5	3	5	3	3	3	3	7	3	3	6	0	11	2	0	0	3	13	3	3	3	3	3	3	3	3	3	3	3	3	5	126640	403830
1490	1476	Q9H0Q0|FA49A_HUMAN	136.52	26	7	0	0	7	7	7	4	0	12	7	11	11	3	0	3	0	0	22	11	11	7	0	14	14	7	3	3	11	7	7	0	3	4	4	4	11	4	10	4	0	12	0	4	459040
690	1459	P61088|UBE2N_HUMAN	136.44	47	29	16	42	30	29	29	24	24	29	42	32	37	19	29	24	24	42	24	24	37	29	24	42	42	29	42	25	29	29	22	14	29	37	24	24	21	42	29	42	29	14	24	29	39802000	17700000
1058	975	P11310|ACADM_HUMAN	136.43	22	7	5	5	4	3	13	10	8	0	3	3	14	8	9	10	3	13	14	13	7	5	3	18	7	9	4	10	11	3	14	5	0	0	3	5	11	5	7	0	9	15	5	10	1456100	1492900
2443	1014	O43719|HTSF1_HUMAN	136.36	13	0	1	0	0	0	0	0	0	0	0	0	3	0	0	0	0	0	10	0	0	2	0	0	6	0	0	0	0	0	1	0	0	0	0	0	0	0	1	0	0	0	0	0		77802
1307	1124	Q16401|PSMD5_HUMAN	136.33	20	1	8	6	1	1	4	0	4	2	1	0	8	6	3	2	6	9	0	7	0	3	1	7	1	6	3	0	9	3	6	1	0	1	1	1	6	0	6	6	3	11	14	11	505020	6598500
933	2594	Q9H8H3|MET7A_HUMAN	136.25	17	12	17	17	13	6	13	13	13	6	6	6	13	13	17	13	17	13	17	13	13	13	13	13	13	13	13	6	13	13	13	13	13	13	6	13	13	13	6	13	13	17	17	13	3334400	19184000
892	1582	P20339|RAB5A_HUMAN	136.24	33	16	28	17	22	16	11	24	17	20	22	22	28	5	12	11	15	22	27	15	27	29	11	22	22	24	22	15	17	11	24	27	16	27	22	22	33	17	17	17	10	11	16	16	0	18904000
2194	906	P33991|MCM4_HUMAN	136.22	13	0	0	0	0	0	0	0	0	0	0	0	7	0	0	5	0	0	0	0	0	0	0	0	0	2	0	0	0	10	8	0	0	0	0	3	3	0	0	0	0	0	0	0
1484	1346	O76094|SRP72_HUMAN	135.97	13	0	2	3	1	0	1	3	3	0	4	0	7	4	3	3	1	3	3	7	3	1	3	3	5	6	0	0	2	3	3	1	1	1	3	1	3	3	3	1	5	1	3	3		405390
556	977	P12235|ADT1_HUMAN	135.95	32	12	15	17	12	18	12	15	17	12	18	24	17	15	18	15	13	17	21	20	19	12	15	18	18	15	7	19	19	14	22	24	17	9	15	12	15	18	17	15	15	17	18	15	407910	1088500
1726	1721	Q96K17|BT3L4_HUMAN	135.91	53	0	38	14	0	0	14	0	30	0	0	0	28	0	0	0	30	35	16	0	0	0	35	30	38	21	0	0	16	0	21	0	14	0	0	22	28	35	21	18	15	18	14	14		850330
1180	1800	O15498|YKT6_HUMAN	135.79	31	0	11	15	13	0	15	15	11	15	0	11	15	11	15	27	11	11	11	11	22	18	11	15	11	15	0	7	13	10	15	0	4	15	11	23	14	0	10	15	15	11	18	15		2142200
882	2108	O95674|CDS2_HUMAN	135.71	11	7	9	10	4	10	10	10	11	7	7	10	7	7	9	4	9	9	7	9	9	10	7	10	4	9	4	7	7	6	11	11	7	6	10	10	10	10	7	11	9	9	11	6	2187000	5297400
527	1757	P20648|ATP4A_HUMAN	135.65	6	3	3	4	3	3	2	3	3	3	3	5	3	3	3	3	3	3	4	2	3	4	2	2	3	3	3	3	3	3	3	3	3	3	3	3	3	4	3	2	3	2	3	3
1389	876	P41252|SYIC_HUMAN	135.53	10	1	1	1	1	1	2	0	0	1	1	1	2	2	1	2	1	2	1	2	1	1	1	3	1	3	1	1	2	1	4	1	1	0	0	0	3	1	1	1	2	1	1	2
1397	1778	Q14165|MLEC_HUMAN	135.49	20	0	7	7	4	0	4	4	0	0	0	0	12	10	10	7	9	12	17	12	7	4	7	7	17	7	10	0	10	7	12	0	2	0	0	0	2	12	11	4	11	7	7	11		4418400
1202	1250	Q9UN86|G3BP2_HUMAN	135.46	16	7	8	5	4	9	2	4	4	2	9	4	7	9	4	4	6	9	4	4	7	4	10	8	7	4	0	2	9	3	7	3	10	2	4	6	4	8	4	3	4	7	2	4	9019300	1751900
1013	941	P08621|RU17_HUMAN	135.4	24	7	8	10	9	7	2	2	4	2	8	0	9	13	7	5	2	4	6	2	7	2	8	2	5	15	5	3	15	8	10	3	0	2	5	4	9	13	11	2	9	2	2	5	5117000	7518100
914	964	P12955|PEPD_HUMAN	135.34	24	5	10	13	5	7	5	5	7	3	5	5	11	9	9	3	5	7	7	5	5	5	6	5	7	7	3	3	4	1	7	5	1	5	3	1	3	7	5	10	7	5	14	9	6598900	29464000
1218	1608	P57737|CORO7_HUMAN	135.26	10	7	5	7	1	2	7	7	7	1	2	0	2	2	7	0	5	8	5	8	7	7	5	7	5	2	3	2	4	2	5	4	0	0	2	0	3	5	2	1	2	8	4	8	1911000	2221200
2189	1384	Q9NX46|ARHL2_HUMAN	135.25	22	0	0	0	8	0	3	3	0	0	0	0	22	10	0	0	3	0	0	4	3	0	3	0	0	0	3	0	0	0	15	0	0	0	0	4	0	0	3	0	0	0	3	4
1012	980	Q02818|NUCB1_HUMAN	135.24	22	3	10	5	5	7	2	5	0	3	7	4	12	9	13	2	7	11	7	7	5	3	11	5	7	15	5	0	10	5	13	5	7	0	5	0	12	5	12	7	7	0	12	10	105800	7733600
1472	1406	O95747|OXSR1_HUMAN	135.21	14	14	6	5	3	0	7	0	3	0	0	0	4	6	2	4	4	2	8	7	10	3	6	6	8	3	0	0	3	0	4	0	0	3	5	7	6	6	3	4	6	7	3	5	975980	1497200
855	1067	P78417|GSTO1_HUMAN	135.15	32	23	11	11	6	15	16	15	15	19	22	11	11	15	11	18	15	6	18	19	19	10	14	22	15	22	15	11	22	18	11	11	15	6	18	11	19	21	25	17	10	19	17	15	10946000	9644400
1645	1227	P36873|PP1G_HUMAN	135.15	31	3	0	8	6	3	0	0	8	3	14	16	7	3	0	3	10	7	3	0	6	3	5	0	11	11	3	3	9	0	10	7	0	0	3	0	3	10	3	8	0	0	5	3
1032	1232	P42025|ACTY_HUMAN	135.13	24	6	2	10	10	16	14	4	2	18	10	20	5	4	2	10	0	2	14	16	14	14	12	10	16	12	6	14	16	8	4	7	11	8	7	8	5	12	6	12	2	2	10	6
1043	1469	Q15631|TSN_HUMAN	135.13	35	11	21	17	11	4	17	11	11	4	6	7	21	11	17	11	17	17	11	17	11	11	11	17	11	17	10	0	17	11	32	11	13	17	11	11	10	13	11	17	11	17	17	17	1909300	7755000
2169	1173	O14576|DC1I1_HUMAN	135.05	14	0	0	0	1	8	2	1	0	2	8	8	0	0	0	0	0	0	1	2	0	0	0	1	0	0	0	0	1	0	0	0	0	0	0	0	0	7	1	0	0	0	0	0
1724	1484	Q9UBS4|DJB11_HUMAN	134.89	22	0	4	8	3	0	4	0	0	0	0	0	3	8	3	2	0	7	0	4	3	0	9	4	13	20	0	0	13	0	8	0	2	0	4	0	16	10	12	4	6	4	6	3		485740
2038	1164	Q13451|FKBP5_HUMAN	134.83	21	0	5	6	0	0	0	0	0	0	0	0	0	0	2	5	0	6	10	0	0	0	7	0	5	2	2	0	0	4	2	0	2	0	0	0	2	3	0	0	0	0	4	14		778120
1674	1760	Q00169|PIPNA_HUMAN	134.79	26	9	13	5	9	9	0	13	5	0	7	0	9	9	13	13	7	0	20	13	16	20	0	9	20	9	0	9	13	9	12	5	9	13	5	0	0	5	5	12	13	5	13	9	0	3607100
2201	1008	Q9C026|TRIM9_HUMAN	134.79	14	0	2	2	1	0	0	1	0	0	0	0	12	0	5	2	0	2	0	0	0	1	2	1	0	0	0	0	0	1	7	0	0	0	0	0	0	0	0	0	2	0	1	0		556690
1443	1193	O95881|TXD12_HUMAN	134.59	55	7	19	12	9	0	0	9	8	0	0	0	28	38	26	17	8	27	16	22	0	0	0	13	0	42	16	0	23	9	27	8	0	0	0	0	26	7	12	20	20	8	16	16	192190	2438400
2611	1083	Q9H2X9|S12A5_HUMAN	134.57	12	0	0	0	0	4	0	0	0	0	4	7	0	0	0	0	0	0	0	0	0	0	0	0	0	0	0	0	0	0	0	0	0	0	0	0	0	0	0	0	0	0	0	0
1599	1289	Q93052|LPP_HUMAN	134.55	16	4	7	4	2	0	0	2	2	0	2	0	4	0	3	10	7	0	8	2	2	2	0	2	2	0	6	0	0	12	0	2	2	4	2	8	4	5	2	0	2	0	2	6	3272000	5676700
1476	1219	Q9NUU7|DD19A_HUMAN	134.54	15	4	11	7	2	0	2	0	6	0	0	0	7	5	3	3	2	5	5	5	0	0	2	7	5	5	7	0	7	3	7	4	0	0	3	3	7	4	5	4	5	7	7	5	1055100	6599600
843	1090	P61006|RAB8A_HUMAN	134.48	43	21	21	17	29	17	12	17	17	17	21	25	17	11	17	17	12	17	24	12	18	12	17	17	21	17	9	14	5	17	28	17	17	12	17	21	17	12	24	17	17	17	17	17	613920	1669800
2199	1034	P42566|EPS15_HUMAN	134.45	13	2	1	0	2	0	0	1	0	0	0	0	1	0	1	1	2	0	6	0	0	1	0	0	6	0	0	0	1	2	2	0	0	0	0	0	0	0	0	0	1	1	1	1	0	781630
1936	1925	Q9H6Z4|RANB3_HUMAN	134.44	14	0	4	0	0	0	0	4	2	0	0	0	6	4	0	4	5	0	5	4	0	4	4	4	2	5	0	0	2	4	9	0	0	2	4	4	2	5	5	6	0	4	5	5		0
1046	1035	Q9UHQ9|NB5R1_HUMAN	134.35	30	7	3	7	6	3	15	10	9	3	3	4	3	6	7	12	3	7	23	21	18	7	7	12	28	13	11	6	6	7	7	10	7	7	12	9	9	6	9	3	7	13	3	12	2394000	2781600
1605	795	Q9NYU2|UGGG1_HUMAN	134.31	10	0	6	1	2	0	2	1	2	0	0	0	1	1	2	0	2	1	2	3	0	0	1	2	2	4	1	0	1	0	2	0	0	0	1	0	3	1	2	1	1	4	0	1		2301800
1019	1175	Q96FC7|PHIPL_HUMAN	134.3	22	10	0	10	10	14	2	9	20	14	11	13	3	0	7	4	4	6	14	4	10	12	0	11	7	4	4	7	7	6	4	16	4	7	7	0	4	6	4	4	6	6	4	4	5766200
2015	1085	Q15124|PGM5_HUMAN	134.08	16	0	11	0	0	0	0	0	0	0	0	0	2	0	2	0	7	2	0	0	0	0	0	0	0	4	0	0	5	0	0	0	0	0	0	0	2	4	8	5	2	0	9	0		10985000
1335	1217	Q96C19|EFHD2_HUMAN	133.98	32	4	0	14	5	25	0	6	6	12	15	25	8	0	18	4	0	11	13	9	4	6	6	6	9	7	9	5	8	4	4	0	11	6	4	0	4	6	8	0	18	6	0	7
2643	1115	Q9BZQ8|NIBA1_HUMAN	133.9	13	0	0	0	0	0	0	0	0	0	0	0	0	2	3	1	0	0	0	0	0	0	5	0	0	2	0	0	0	0	0	0	0	0	0	0	2	0	0	0	0	0	0	8
2310	1295	Q92947|GCDH_HUMAN	133.9	21	0	2	0	0	0	0	0	13	0	0	0	0	0	0	0	2	0	2	0	2	2	0	4	2	0	0	0	0	0	0	15	0	0	0	0	0	0	2	2	2	0	0	0		0
1271	1750	Q13636|RAB31_HUMAN	133.89	32	7	7	20	7	7	7	7	0	0	7	0	15	7	20	7	7	20	15	12	7	7	7	12	27	7	7	0	15	7	7	7	0	0	7	0	7	7	7	7	12	12	14	12	589740	2771300
1465	1276	P82979|SARNP_HUMAN	133.88	48	10	14	5	0	5	0	5	9	0	0	0	43	18	5	5	5	5	10	5	19	14	9	19	5	14	4	4	14	5	25	19	9	5	5	5	10	5	5	10	4	5	19	5	1722400	8450600
1567	1863	Q9Y6M9|NDUB9_HUMAN	133.8	37	0	9	16	0	32	0	9	0	14	32	27	0	9	14	0	9	9	16	9	0	9	9	9	9	0	0	0	9	0	9	9	9	9	9	0	0	9	0	9	9	0	9	9		1888500
763	2198	P53999|TCP4_HUMAN	133.77	37	19	37	37	37	26	10	37	26	0	19	16	37	37	37	10	30	37	37	0	37	30	37	20	37	37	37	28	37	30	37	30	27	28	37	16	37	37	37	30	37	30	37	37	12671000	41454000
1411	929	Q14152|EIF3A_HUMAN	133.66	9	2	1	1	1	0	0	1	0	1	2	1	2	2	4	0	2	3	3	1	2	0	1	2	1	3	1	1	3	1	3	1	0	0	0	0	4	1	4	1	3	0	1	3	1143000	512710
1736	1113	P30533|AMRP_HUMAN	133.46	24	0	0	6	0	0	0	0	0	0	0	0	6	3	8	3	3	6	11	3	0	3	3	8	14	15	3	0	4	0	4	0	0	0	0	0	11	3	5	0	6	3	3	3
1284	1298	P02774|VTDB_HUMAN	133.41	17	1	0	5	8	0	0	0	4	4	0	0	7	9	4	4	0	9	4	2	4	0	12	0	4	8	4	4	5	2	7	4	2	2	4	5	7	8	4	0	7	2	0	2	906130
904	1953	P18621|RL17_HUMAN	133.41	30	11	22	20	14	11	16	14	16	0	11	9	26	14	16	26	16	24	22	22	26	0	16	30	16	26	16	16	23	19	26	9	6	16	19	22	26	26	22	8	20	26	16	22	2816700	4570100
1796	1492	P30711|GSTT1_HUMAN	133.34	31	6	12	6	0	0	3	12	6	0	6	0	6	6	0	15	6	0	26	3	12	6	0	3	20	6	0	0	6	15	0	6	0	12	0	9	6	0	0	12	0	0	18	0	274620	651800
708	1272	O60812|HNRC1_HUMAN	133.34	25	10	13	13	10	10	12	10	10	10	10	10	12	14	17	10	12	10	14	12	10	12	10	10	12	22	10	10	14	14	17	13	6	6	6	10	14	12	10	15	14	10	10	10
2075	1966	Q9UNF1|MAGD2_HUMAN	133.23	9	0	2	1	2	0	4	0	0	0	0	0	9	1	0	6	1	2	0	6	0	4	2	4	0	0	0	0	0	7	6	6	0	0	0	0	0	0	0	4	0	2	0	4
1893	2348	P01780|HV307_HUMAN	133.23	37	0	0	24	30	0	0	0	0	0	0	0	16	14	31	0	0	37	8	0	16	0	0	14	0	16	8	0	16	0	16	0	0	0	0	0	16	14	24	0	30	14	0	14
945	1881	P27635|RL10_HUMAN	133.08	29	14	14	20	14	14	18	18	14	8	6	14	18	14	23	23	18	14	23	14	14	18	23	14	29	20	20	14	18	14	14	18	6	14	14	18	18	18	14	18	18	18	14	14	1357800	5727000
2050	2290	O43169|CYB5B_HUMAN	133.04	49	27	0	6	31	19	0	0	0	0	0	0	31	0	23	0	0	31	27	13	35	0	13	0	31	19	8	8	8	0	8	8	0	0	0	0	0	0	19	0	31	13	23	8	0
1272	1004	P28288|ABCD3_HUMAN	133.04	18	3	5	12	7	0	0	0	3	0	0	0	8	7	8	7	1	7	10	0	7	0	2	2	8	2	3	3	6	3	5	3	2	2	0	0	2	3	6	0	8	2	3	4	2200900	3456800
876	1532	P04156|PRIO_HUMAN	133	25	12	8	8	12	12	8	21	12	12	21	21	8	8	8	17	12	8	8	3	12	15	0	3	8	8	8	5	19	12	5	8	12	12	15	8	11	8	8	12	12	0	12	12	10420000	1192800
1417	1935	P01112|RASH_HUMAN	132.94	37	11	12	11	18	24	5	11	0	11	24	24	18	7	5	5	0	12	5	5	11	5	5	5	12	5	5	11	12	5	18	0	11	20	11	5	12	5	11	0	5	5	5	11
1407	907	P11182|ODB2_HUMAN	132.86	23	0	4	5	4	5	0	4	7	0	7	2	12	4	4	4	0	4	9	4	8	0	0	4	5	4	0	2	7	4	6	14	0	0	0	0	4	0	4	2	5	4	5	5		628940
746	2276	P63208|SKP1_HUMAN	132.81	27	23	23	23	23	23	23	23	15	23	23	23	23	23	27	23	23	23	23	23	23	23	23	23	20	23	15	15	23	23	23	15	23	23	23	23	23	23	23	23	23	23	23	23	6921500	8371900
1401	936	Q9UKE5|TNIK_HUMAN	132.79	8	4	1	1	1	1	1	3	3	1	1	2	0	1	1	1	1	1	1	1	2	2	1	1	1	1	1	1	1	2	1	5	1	0	2	1	1	0	1	0	1	0	0	2	1135700
1975	893	Q8NBJ5|GT251_HUMAN	132.76	18	0	0	1	0	0	0	0	0	0	0	0	5	3	5	0	0	6	1	0	0	0	0	1	0	11	0	0	0	0	1	0	0	0	0	0	11	0	2	0	5	1	0	1
2097	1512	P42330|AK1C3_HUMAN	132.69	19	19	0	0	2	0	0	0	17	0	0	2	0	0	0	0	0	0	2	0	8	0	0	0	0	0	2	0	0	0	0	17	0	0	8	0	2	0	0	0	0	0	0	2	7058400
2100	1478	Q6NZI2|CAVN1_HUMAN	132.68	24	0	0	3	0	0	11	5	0	0	0	0	3	0	9	2	0	0	3	9	0	5	0	0	0	3	0	0	0	15	3	3	5	3	0	0	3	0	0	0	7	0	3	0
944	1440	P46439|GSTM5_HUMAN	132.6	28	16	4	4	4	20	19	4	4	7	12	12	22	3	4	16	4	4	24	19	15	4	4	19	16	4	15	4	12	16	19	4	0	4	15	16	4	16	12	12	4	19	12	19
2012	1356	P36955|PEDF_HUMAN	132.59	23	0	0	7	7	3	0	0	0	3	3	0	0	3	5	7	0	10	0	0	0	0	0	7	7	9	0	3	3	0	0	0	0	0	0	7	6	11	0	0	3	0	0	0
1610	1222	Q9UBE0|SAE1_HUMAN	132.52	25	0	14	5	3	0	0	3	3	0	4	0	11	11	3	0	7	11	7	0	11	3	0	0	0	19	0	0	7	8	23	0	3	3	4	0	11	3	10	7	0	0	7	0		4928400
1661	1493	O15372|EIF3H_HUMAN	132.46	18	5	5	13	9	5	0	0	9	0	9	9	3	7	2	0	0	4	4	2	7	0	4	10	10	3	3	0	4	0	16	5	0	0	9	5	12	5	5	5	8	0	2	7	510540	1111900
1380	919	Q8N4C8|MINK1_HUMAN	132.44	9	1	1	1	1	1	2	1	1	1	4	3	0	1	1	1	1	2	2	2	2	1	1	1	1	1	1	1	1	2	1	2	1	0	1	1	1	2	3	0	1	0	0	1
2533	1587	Q9ULP0|NDRG4_HUMAN	132.41	22	0	0	0	0	11	0	0	0	3	10	10	0	0	0	0	0	0	0	0	0	0	0	4	0	0	0	0	7	0	0	0	9	0	0	0	0	4	0	0	0	0	0	0
1973	1176	Q9UJS0|CMC2_HUMAN	132.35	13	0	3	3	0	3	2	1	0	0	3	1	3	0	2	0	0	0	4	1	9	0	0	4	4	2	0	0	3	0	1	1	0	0	0	0	2	0	0	3	0	4	1	0		1021500
1347	1427	P00492|HPRT_HUMAN	132.3	33	19	0	0	13	24	13	13	0	33	33	19	12	7	0	7	0	0	6	7	24	13	7	7	0	24	6	13	28	0	19	0	6	7	13	0	13	13	18	0	0	0	0	0	1558500
1968	974	Q93009|UBP7_HUMAN	132.3	12	1	3	2	0	0	0	0	0	0	1	2	2	0	0	0	1	1	1	2	1	0	2	1	3	2	0	0	1	0	4	0	0	0	0	0	3	3	1	1	0	0	0	1	0	1487700
1902	1539	Q86VB7|C163A_HUMAN	132.21	6	2	1	1	0	0	1	0	0	0	0	0	0	0	1	1	0	1	1	0	0	0	5	3	1	0	2	0	0	1	0	0	0	0	1	0	0	0	1	0	2	2	0	5	5655000	114410
1301	1788	P28066|PSA5_HUMAN	132.21	27	7	15	17	3	3	6	8	8	11	8	8	21	21	17	0	22	17	8	15	15	8	21	17	8	21	15	11	3	3	17	8	3	8	8	11	15	8	8	21	14	11	21	17	2653100	9759200
1782	1042	P11387|TOP1_HUMAN	132.06	14	1	2	2	0	0	0	0	1	0	0	0	6	3	1	0	2	0	2	0	1	0	1	1	3	7	0	0	0	0	7	0	1	0	0	0	5	4	2	0	0	0	0	2	0	1329700
1969	1021	Q14683|SMC1A_HUMAN	132.04	8	2	3	0	0	0	0	0	0	0	0	0	2	2	2	2	1	0	2	0	0	2	0	2	2	2	0	0	2	2	4	1	0	0	0	0	2	0	2	2	0	0	2	2	1094400	4227800
2042	1237	Q13740|CD166_HUMAN	131.78	15	4	0	0	0	0	0	0	13	4	0	0	0	0	0	2	0	0	4	4	2	4	0	4	2	0	0	0	0	0	0	10	0	4	4	0	0	0	2	0	0	0	0	0	2279200
755	1775	P99999|CYC_HUMAN	131.57	54	0	34	48	0	54	48	48	34	31	54	54	54	18	54	13	40	48	48	48	31	31	48	48	54	31	18	18	31	21	31	31	48	48	24	27	31	48	31	27	31	40	48	40		18696000
1362	2617	Q9H3Z4|DNJC5_HUMAN	131.55	30	9	9	0	9	26	9	26	9	26	26	26	9	9	9	9	9	9	26	9	9	21	9	9	9	9	9	0	26	9	9	9	9	9	9	9	9	9	26	9	9	9	9	0	1103700	547200
1125	1549	P36543|VATE1_HUMAN	131.38	27	11	5	5	15	18	5	11	5	18	18	27	5	14	6	3	5	10	5	5	15	11	10	5	5	15	10	10	19	5	5	5	15	5	11	5	15	15	15	5	6	5	5	15	3927700	2880100
2182	1570	Q8TD22|SFXN5_HUMAN	131.38	20	0	0	4	0	3	0	0	14	0	3	0	0	0	4	3	0	0	12	0	4	0	0	0	17	3	0	0	0	0	0	3	0	0	0	0	3	0	3	0	3	0	0	0
2333	2092	Q9H1V8|S6A17_HUMAN	131.37	11	0	0	0	0	8	0	0	0	0	8	10	0	0	0	0	0	0	0	0	0	0	0	0	0	0	0	0	9	0	0	0	2	0	0	0	0	4	0	0	0	0	0	0
2146	1345	Q9Y263|PLAP_HUMAN	131.18	11	2	0	0	2	0	2	0	0	2	0	2	0	3	0	0	0	2	2	2	2	0	0	2	0	8	2	2	2	1	2	0	1	0	0	0	2	2	2	0	0	3	0	2	238760
1049	1995	Q16653|MOG_HUMAN	131.18	17	14	0	0	17	13	0	9	0	17	17	17	0	0	0	9	0	0	0	0	17	10	0	0	4	14	0	14	4	14	0	0	8	4	17	14	8	4	0	0	0	0	0	9	14950000
1487	1412	P13726|TF_HUMAN	131.13	24	0	10	7	21	6	0	9	0	0	11	0	13	20	13	13	0	13	13	0	0	6	0	0	11	9	4	0	0	13	6	0	10	0	0	13	13	6	4	9	7	0	10	9		1456700
1351	995	Q9BT78|CSN4_HUMAN	131.06	27	6	12	17	9	7	5	4	7	2	9	2	2	9	6	4	9	9	8	5	7	0	10	9	13	8	0	0	7	5	6	2	0	2	4	0	0	7	2	10	4	4	2	20	1384200	5520100
1440	1353	Q8N684|CPSF7_HUMAN	131.02	15	3	7	5	0	0	0	2	5	0	0	3	2	6	4	6	7	9	9	0	0	3	7	0	3	13	0	0	11	9	4	7	0	0	3	6	13	5	9	0	7	0	8	9	319020	350790
1157	1359	P61313|RL15_HUMAN	130.94	33	8	16	13	10	8	6	0	6	4	8	9	12	19	11	0	14	17	21	18	0	14	14	18	22	16	9	4	8	4	29	8	18	14	0	17	19	17	11	14	16	14	8	17	3907000	17439000
1597	1791	O95169|NDUB8_HUMAN	130.82	36	6	0	11	11	27	0	11	0	11	23	30	11	6	11	6	5	11	11	0	11	11	0	5	17	6	11	6	11	6	6	0	0	0	6	0	6	0	11	0	11	0	11	17	250280
929	2271	P62316|SMD2_HUMAN	130.76	36	22	28	21	22	15	0	15	15	15	15	0	36	28	15	15	31	21	30	24	22	8	22	24	15	28	31	22	24	22	36	24	15	24	31	30	28	30	31	0	15	15	31	22	1255700	12834000
538	2074	P60953|CDC42_HUMAN	130.71	27	24	13	21	19	26	14	14	18	26	26	26	23	21	21	19	14	19	14	9	17	14	14	14	9	17	13	0	21	19	21	14	19	18	18	19	24	18	24	14	23	9	14	19	15066000	18772000
1204	1419	P63151|2ABA_HUMAN	130.68	15	3	5	8	2	4	8	3	3	4	8	8	3	0	5	7	5	3	10	11	10	5	3	8	8	0	4	2	4	0	3	5	3	3	3	3	2	5	0	3	0	6	3	5		4442000
1720	939	P16144|ITB4_HUMAN	130.62	8	0	2	1	1	0	0	1	0	0	0	0	1	0	1	1	1	3	1	0	1	2	1	0	0	1	1	0	1	3	1	0	1	1	0	1	0	0	1	3	2	0	2	3		326520
1160	1588	P62241|RS8_HUMAN	130.54	33	17	11	17	6	0	6	12	11	0	0	6	26	16	17	18	6	11	0	16	16	16	4	11	4	29	10	12	29	25	24	6	0	16	16	22	22	6	18	11	10	4	16	11	3985800	9517100
1252	1754	Q13098|CSN1_HUMAN	130.49	15	13	11	5	3	5	8	13	8	9	13	9	11	3	9	2	11	13	11	11	8	13	7	13	13	7	0	0	9	2	5	9	2	0	2	0	5	9	3	13	7	11	9	11	294220	3660100
1791	1903	Q8TAA3|PSMA8_HUMAN	130.45	27	0	20	9	13	0	9	9	9	0	0	9	11	13	17	9	9	9	9	9	13	9	14	9	9	9	0	4	0	0	14	5	9	9	0	0	0	14	0	9	9	9	9	14
2219	2583	P01624|KV315_HUMAN	130.42	42	0	0	16	16	0	0	0	0	0	0	0	0	0	23	0	0	42	0	0	0	0	0	16	0	0	16	0	0	0	0	8	0	0	0	0	0	0	8	0	37	16	0	16
1711	1418	P11171|41_HUMAN	130.33	9	0	0	1	3	3	0	2	0	3	3	3	0	0	2	0	0	2	0	1	0	2	1	0	0	1	0	1	1	0	0	0	7	1	2	0	1	2	2	2	2	1	0	1
1304	1700	P62244|RS15A_HUMAN	130.21	40	7	18	33	33	18	0	33	7	7	18	7	18	33	40	18	33	18	18	18	18	18	33	18	18	18	18	18	18	18	18	7	0	0	18	18	18	7	18	18	18	7	18	33	1420500	6178100
1727	1561	Q8N9I9|DTX3_HUMAN	130.19	19	0	0	0	0	0	0	0	0	0	0	0	19	0	0	0	0	0	0	0	0	0	0	0	0	19	0	0	2	0	19	0	0	0	2	0	19	0	0	0	0	0	0	0
1298	1000	Q6PCE3|PGM2L_HUMAN	130.19	16	2	2	2	3	13	3	3	0	11	12	12	3	5	0	3	2	3	0	7	6	2	5	3	0	3	0	5	9	2	2	0	3	2	2	2	3	2	3	2	2	3	2	2	0	3012700
2059	1078	O60264|SMCA5_HUMAN	130.1	8	1	2	1	0	0	0	0	0	0	0	0	5	1	1	0	0	0	1	0	0	0	0	0	0	3	0	0	0	1	6	0	0	0	0	0	6	1	4	0	0	0	1	0	44771	876380
2034	1223	Q13085|ACACA_HUMAN	130.06	4	0	0	3	0	0	1	0	0	0	0	1	1	0	1	0	1	1	2	1	0	0	0	3	2	0	0	0	0	0	1	0	0	0	0	0	1	0	0	0	0	1	0	0
1405	1181	P50552|VASP_HUMAN	130.02	20	6	3	6	6	3	6	6	6	0	0	0	6	6	9	6	3	9	6	6	6	3	6	9	3	6	3	0	0	9	3	3	3	3	6	3	12	6	12	3	9	3	6	9	0	328910
1840	1023	Q9UDR5|AASS_HUMAN	129.97	12	0	4	0	0	0	0	3	4	0	0	0	2	2	2	2	5	0	3	0	4	2	0	2	1	3	0	2	0	1	2	3	0	2	0	0	0	0	1	8	0	0	4	0		1408500
858	1890	P10606|COX5B_HUMAN	129.92	43	29	29	21	20	43	16	29	43	34	43	43	29	29	29	37	0	29	43	16	43	21	12	21	20	21	15	18	43	5	38	43	22	21	29	9	21	21	16	6	22	9	5	37	20386000	4664900
1604	1159	O14974|MYPT1_HUMAN	129.82	9	0	2	3	2	3	4	3	2	2	3	3	2	0	2	0	1	2	3	2	1	5	0	3	1	2	0	0	2	2	3	2	1	0	0	2	2	3	2	0	3	3	0	3		134230
1585	1552	Q9Y277|VDAC3_HUMAN	129.8	27	0	4	0	4	18	0	4	22	4	13	17	4	4	4	4	0	6	11	0	19	0	4	0	7	4	4	4	4	4	4	7	2	0	4	4	4	6	4	6	4	4	4	4
1079	1404	O60884|DNJA2_HUMAN	129.77	19	8	12	7	0	8	0	4	8	7	14	4	8	9	14	8	8	14	12	6	11	4	8	8	9	7	2	5	2	8	10	4	6	0	6	8	8	12	10	8	12	6	6	9	845530	8434900
1165	1304	P35606|COPB2_HUMAN	129.73	10	2	2	4	6	2	3	3	2	0	2	2	6	2	6	5	5	5	3	4	3	2	4	6	4	5	0	0	3	2	4	2	0	3	2	2	4	3	2	4	3	2	5	3	0	2086000
2036	2056	Q12874|SF3A3_HUMAN	129.67	13	2	4	8	0	0	4	0	0	0	0	0	9	6	6	0	4	8	0	4	2	0	4	3	6	0	0	0	0	2	10	0	0	0	0	0	4	4	6	0	6	0	4	0	0	441970
1447	1318	O95819|M4K4_HUMAN	129.62	10	1	1	1	1	1	2	1	6	1	2	1	0	1	2	1	1	2	1	2	2	1	1	2	1	1	1	1	0	4	1	2	1	0	1	1	1	3	2	0	2	0	0	1
1286	1286	Q9H444|CHM4B_HUMAN	129.61	41	5	24	31	5	11	9	18	0	5	10	13	22	8	23	0	5	31	12	14	8	12	19	19	9	15	5	6	5	5	23	0	8	5	18	0	5	4	0	0	29	19	0	15	2406100	4605200
1877	1194	O75306|NDUS2_HUMAN	129.59	20	2	2	5	0	9	0	0	0	2	11	18	0	0	3	0	0	2	7	0	0	0	0	0	5	0	3	0	0	0	3	0	2	3	0	0	3	0	0	0	5	0	0	3	2068900	391420
908	1543	Q13404|UB2V1_HUMAN	129.49	50	14	14	34	14	14	34	44	14	18	24	14	24	14	20	14	14	31	14	14	20	18	14	29	14	24	14	14	20	20	20	24	13	20	14	14	18	20	20	14	20	18	39	20
1183	1723	Q9Y2V2|CHSP1_HUMAN	129.47	50	12	7	32	7	19	12	7	18	32	7	7	43	43	43	50	13	43	22	30	22	19	11	7	0	19	18	19	43	43	30	19	0	18	19	43	43	7	32	7	32	18	20	30	477580	2487000
780	1875	P13073|COX41_HUMAN	129.42	31	13	14	25	13	26	5	20	20	25	31	25	19	19	25	19	20	19	24	13	31	20	20	20	25	19	12	17	31	12	13	25	20	14	13	19	19	25	12	5	17	19	14	20	8474700	3006400
1354	1520	Q9NRV9|HEBP1_HUMAN	129.39	36	0	8	5	22	13	5	4	0	32	26	17	18	0	17	13	0	5	26	26	26	16	8	26	26	10	8	8	14	13	8	13	13	8	0	14	0	5	0	16	14	16	20	0		34456000
1830	1954	P06702|S10A9_HUMAN	129.36	59	11	0	0	40	0	11	0	0	11	0	0	11	11	0	0	0	0	0	11	0	0	49	31	0	0	18	0	0	0	11	0	11	0	0	0	0	0	11	0	0	59	0	18	355100
769	1516	P30046|DOPD_HUMAN	129.27	44	37	27	37	37	37	27	31	20	37	27	31	37	37	37	37	27	27	9	34	37	31	27	27	20	37	20	27	31	37	37	20	20	20	27	37	27	20	37	34	27	27	44	27	7137900	14905000
1909	1939	Q15287|RNPS1_HUMAN	129.23	23	0	11	3	0	0	0	3	0	0	0	0	17	5	3	3	0	3	8	0	0	0	8	3	7	3	0	0	8	5	9	3	0	3	3	0	11	3	12	0	3	3	8	0		479510
2204	1076	Q14160|SCRIB_HUMAN	129.18	9	2	2	1	1	0	1	0	0	0	0	0	0	0	1	1	0	0	3	1	0	0	0	1	0	0	0	0	0	3	0	1	1	0	0	0	0	0	0	1	0	0	0	1	659090	2871300
916	2294	P11233|RALA_HUMAN	129.14	26	22	22	13	22	26	6	22	21	22	22	18	22	18	13	13	13	10	17	17	22	18	13	13	17	22	18	22	22	13	17	22	22	22	22	13	18	13	13	18	13	13	22	12	7676000	4414600
705	2306	Q6IS14|IF5AL_HUMAN	129.13	33	13	18	23	18	13	33	18	18	13	13	13	23	23	23	13	23	23	23	18	23	18	23	18	23	23	23	13	23	13	23	18	18	18	13	18	23	33	23	18	23	23	18	23
2408	1377	Q9Y2U8|MAN1_HUMAN	129.09	9	0	0	7	0	0	0	0	0	0	0	0	0	0	7	0	0	6	0	0	0	0	0	0	0	0	0	0	0	0	0	0	0	0	0	0	0	0	0	0	7	0	0	0
1549	1265	Q99829|CPNE1_HUMAN	129.06	15	2	6	0	0	3	7	3	10	2	0	0	3	10	0	0	5	0	6	10	3	6	8	8	5	2	2	0	3	0	2	6	0	0	2	0	6	2	2	5	0	5	6	7	569430	9086600
2131	1305	Q8NE71|ABCF1_HUMAN	129	10	0	4	0	0	0	0	0	0	0	0	0	3	1	0	2	0	2	2	0	2	0	4	0	0	4	0	0	3	3	6	0	0	0	0	0	1	0	3	0	0	0	1	3		109200
1991	1273	P49756|RBM25_HUMAN	128.98	10	0	0	0	0	2	0	0	0	2	2	0	5	4	0	0	0	2	2	0	0	0	1	0	2	8	0	0	5	2	5	0	0	0	0	0	3	3	2	0	2	2	2	0
1085	1946	P61586|RHOA_HUMAN	128.98	30	23	4	17	14	17	9	9	17	12	11	20	9	4	13	20	17	20	13	4	18	21	13	14	13	9	7	0	11	25	13	9	17	14	9	4	9	4	9	17	13	4	18	20	7553100	25649000
2381	1398	P51784|UBP11_HUMAN	128.89	9	0	1	0	0	0	4	0	0	0	0	2	1	0	0	0	0	0	1	5	0	0	0	7	1	0	0	0	1	0	3	0	0	0	0	0	0	0	0	0	0	4	0	0
379	1970	P08729|K2C7_HUMAN	128.84	12	8	7	6	5	5	12	9	6	5	5	3	5	5	3	3	7	3	3	11	6	7	3	3	3	5	5	5	3	5	5	7	3	9	4	6	5	6	3	11	5	7	3	5		1635500
2209	1308	O14737|PDCD5_HUMAN	128.78	53	0	0	0	0	0	0	0	0	0	9	0	37	9	10	0	0	0	0	0	0	0	0	0	0	9	0	0	0	0	47	0	0	0	0	0	23	0	0	0	0	0	0	0
669	1540	P13489|RINI_HUMAN	128.65	14	12	11	13	12	11	11	10	14	12	7	11	8	9	11	11	11	13	13	14	11	12	8	11	11	8	12	11	11	11	9	10	11	14	9	13	13	13	13	11	9	13	13	11	19218000	22279000
899	1402	Q15819|UB2V2_HUMAN	128.54	52	14	25	34	22	14	28	33	14	19	19	22	19	14	20	14	25	20	28	14	22	19	28	27	14	27	14	14	22	14	14	19	7	14	14	14	33	28	20	20	14	19	38	14		7433600
1831	1826	Q96GA7|SDSL_HUMAN	128.52	23	4	15	0	10	4	0	4	0	0	0	0	6	0	10	0	10	4	0	4	15	11	4	12	0	0	4	0	4	0	8	4	4	6	0	0	4	0	0	10	4	10	14	4	422030	3356600
1641	1216	P35813|PPM1A_HUMAN	128.48	23	7	8	0	5	10	0	2	0	13	13	7	8	5	2	12	0	0	0	5	13	0	0	8	3	3	5	0	7	0	3	0	0	5	5	0	0	5	7	8	0	0	5	0	994850	673970
1650	1275	O95433|AHSA1_HUMAN	128.47	24	7	7	0	7	10	0	12	0	7	10	18	15	7	12	9	3	5	7	0	9	12	5	0	0	13	0	0	7	7	15	0	0	0	10	0	0	0	7	3	7	0	12	0	838670	3030300
1958	1137	O43615|TIM44_HUMAN	128.47	19	0	6	3	4	0	0	0	0	0	2	0	6	5	8	0	0	6	2	0	0	0	2	6	3	9	0	0	8	0	8	0	0	0	0	0	6	6	3	0	3	0	3	3		939430
2058	1209	Q765P7|MTSS2_HUMAN	128.46	14	1	0	1	1	0	0	0	4	0	0	0	0	0	1	6	0	8	4	0	0	2	0	0	4	0	0	0	0	1	0	2	3	0	5	3	0	0	1	0	6	0	2	0	602070
1901	997	Q9NQW6|ANLN_HUMAN	128.42	11	0	0	0	5	4	0	0	0	11	4	1	0	0	0	0	0	0	0	0	7	0	0	0	0	0	0	2	0	0	0	0	0	0	1	0	0	0	0	0	0	0	0	0
2056	1174	Q96A33|CCD47_HUMAN	128.33	17	0	1	4	5	0	0	0	0	0	0	0	1	0	8	0	4	2	6	0	0	0	6	5	2	4	3	0	4	2	6	0	0	0	0	0	5	0	0	1	4	1	4	4		1253500
2125	1296	P40763|STAT3_HUMAN	128.17	14	2	1	1	2	0	0	0	1	0	0	0	7	2	4	0	0	4	0	0	0	3	0	0	0	4	0	0	0	4	4	0	0	1	0	0	4	0	0	2	1	0	0	1	0
1616	1302	O75914|PAK3_HUMAN	128.15	16	2	5	2	2	9	0	4	0	7	9	9	2	2	2	2	0	0	2	0	2	0	0	5	0	3	2	0	6	2	2	0	0	2	2	0	2	3	2	0	2	0	5	0
2437	1160	Q99250|SCN2A_HUMAN	127.97	4	0	0	0	0	2	0	1	0	1	3	3	0	0	0	0	0	0	0	0	0	1	0	0	0	0	0	0	1	0	0	0	0	0	1	0	0	0	0	0	0	0	0	0
836	1920	P62906|RL10A_HUMAN	127.91	25	13	20	20	9	9	7	11	7	4	9	0	15	18	22	22	14	20	22	11	22	11	20	17	20	22	18	18	15	22	22	17	7	11	14	11	19	11	18	7	22	12	17	22	6777500	38415000
1712	1436	P53618|COPB_HUMAN	127.72	9	1	0	2	5	2	0	2	0	0	0	0	1	1	6	1	0	3	5	1	0	5	4	4	5	1	0	3	1	3	7	0	1	0	0	0	3	0	1	0	3	4	3	1	764040
2019	1287	Q6PCB7|S27A1_HUMAN	127.72	13	0	2	4	2	0	0	0	0	0	0	0	8	2	4	2	0	10	8	0	0	2	0	0	2	0	0	0	0	0	2	0	0	0	0	0	2	0	0	0	10	0	2	0		206610
358	1671	P16949|STMN1_HUMAN	127.72	36	36	30	30	36	36	36	36	36	36	36	36	30	30	17	36	30	23	30	30	36	30	30	36	30	30	30	30	30	36	30	36	30	30	30	36	30	36	36	30	23	36	30	36	46638000	77045000
1467	1170	Q13596|SNX1_HUMAN	127.71	18	5	2	4	4	2	2	5	2	7	2	2	7	10	2	2	2	6	4	2	2	2	4	2	2	4	2	5	10	6	7	2	0	2	2	0	6	2	2	2	2	2	2	4	845960
2263	1043	Q8IYK4|GT252_HUMAN	127.59	16	0	0	3	0	0	0	0	0	0	0	0	0	1	7	0	0	2	0	0	0	0	0	0	0	11	0	0	0	0	1	0	0	0	0	0	13	0	0	0	3	0	0	0
2435	890	Q9UIW2|PLXA1_HUMAN	127.55	6	0	0	0	0	4	0	0	0	0	3	2	0	0	0	0	0	0	0	0	0	1	0	0	0	0	0	0	0	0	0	0	1	0	0	0	0	0	0	0	0	0	0	0
750	1577	Q8IZP2|ST134_HUMAN	127.48	35	15	11	11	15	15	19	15	11	15	15	11	15	15	11	15	5	15	15	15	15	15	11	29	11	15	15	18	15	15	15	15	15	15	15	25	15	15	15	11	11	15	15	15
2085	1799	Q9Y5S9|RBM8A_HUMAN	127.39	26	5	5	5	0	5	0	0	5	0	0	0	21	16	0	0	5	10	10	0	0	0	16	0	0	16	6	0	16	6	0	0	0	6	0	10	21	10	15	0	0	0	0	0	1277500	2231800
896	1442	P17931|LEG3_HUMAN	127.36	30	3	20	10	4	4	13	12	0	4	4	4	26	24	15	11	4	14	4	20	4	4	20	23	4	23	9	0	9	12	17	0	15	10	4	16	26	4	4	10	15	17	10	4	1310300	45765000
1880	1264	P19525|E2AK2_HUMAN	127.32	14	0	4	5	0	0	0	4	0	0	0	0	9	4	2	2	4	5	2	0	0	2	0	2	2	11	0	0	3	0	2	0	0	4	1	0	4	0	4	5	0	0	2	0		1597400
774	1564	P39019|RS19_HUMAN	127.32	46	21	21	32	21	9	28	21	21	9	15	9	28	15	32	21	21	21	28	32	20	15	34	32	34	34	28	21	15	28	28	21	15	15	15	28	28	28	34	21	28	21	28	21	6090300	12906000
1695	1897	Q9UK22|FBX2_HUMAN	127.26	22	0	0	0	0	10	10	6	0	18	18	14	0	0	0	0	0	0	10	6	18	6	0	10	0	10	6	10	10	0	0	0	6	0	0	0	6	10	14	0	0	6	0	0
2239	1790	P35270|SPRE_HUMAN	127.05	29	0	0	0	0	0	16	3	0	0	0	0	3	0	0	0	3	0	11	23	0	3	0	29	3	0	0	0	0	0	0	0	0	3	0	0	0	0	0	3	0	6	3	0
1140	3326	P04216|THY1_HUMAN	127.05	16	9	0	9	16	16	9	9	0	16	16	16	9	9	0	0	9	9	9	9	16	9	0	9	9	9	9	16	9	0	9	0	9	9	9	9	9	9	9	0	0	9	9	9	11762000
1715	1562	Q9BSD7|NTPCR_HUMAN	127.03	41	9	15	0	0	0	0	14	0	0	9	0	17	6	21	0	5	0	16	9	23	9	5	0	21	24	6	0	24	6	20	0	0	0	16	0	16	5	16	9	11	0	14	0	279350	267400
1336	2187	P09110|THIK_HUMAN	127.01	15	8	3	12	5	3	0	6	0	3	3	0	8	0	8	8	0	15	8	0	12	3	5	15	8	8	8	0	12	3	12	3	0	3	8	3	3	0	3	4	12	3	8	3	1131400	2159200
1277	2181	O43583|DENR_HUMAN	126.97	25	17	21	12	9	25	12	17	4	13	13	25	17	9	17	9	8	21	25	21	17	17	21	17	25	13	0	0	17	17	13	0	9	12	4	21	9	17	25	12	17	21	21	17	793000	4057500
1050	1167	Q9BQE5|APOL2_HUMAN	126.94	28	7	3	0	9	3	13	7	0	0	3	7	0	14	3	7	10	3	10	18	20	13	25	21	15	7	8	0	6	7	3	0	15	7	7	7	9	12	10	10	7	10	7	22	2155800	0
2373	1950	Q9GZM7|TINAL_HUMAN	126.93	16	0	0	0	0	0	0	3	13	0	0	0	3	0	0	0	0	0	0	0	0	0	0	0	0	2	0	0	0	0	0	15	0	0	0	0	3	0	0	0	0	0	0	0
2247	1128	Q06210|GFPT1_HUMAN	126.91	14	0	0	0	0	0	10	0	0	0	0	0	0	0	0	0	0	0	0	6	0	0	0	7	2	2	0	0	1	0	2	0	0	0	0	0	2	0	0	0	0	10	0	2
1348	2008	P53597|SUCA_HUMAN	126.77	18	9	9	9	9	12	4	4	15	0	9	9	9	0	4	0	4	4	9	9	9	9	0	9	12	9	0	7	9	0	9	12	0	9	4	0	4	9	9	4	0	9	9	9	2600300	6094000
2793	1528	Q03169|TNAP2_HUMAN	126.55	13	0	0	0	0	0	0	0	0	0	0	0	0	0	0	0	0	0	1	1	0	3	0	12	0	0	0	0	0	0	0	0	0	0	0	0	0	0	0	0	0	5	0	0
2342	1622	O14879|IFIT3_HUMAN	126.53	14	3	3	0	3	0	0	1	3	0	0	0	0	2	0	0	0	0	0	0	0	0	0	0	0	11	0	0	0	0	0	0	8	0	1	3	9	3	3	0	0	0	0	0	95734	138390
874	1403	Q00325|MPCP_HUMAN	126.52	19	12	7	9	6	16	9	7	11	8	17	9	10	3	11	9	9	7	11	11	14	5	9	12	11	12	0	0	9	6	9	11	14	3	7	7	12	9	9	9	3	11	3	7	8132500	18149000
1656	1604	O43768|ENSA_HUMAN	126.4	55	0	14	0	12	12	40	12	0	21	21	35	12	12	14	14	9	14	9	19	21	35	12	40	35	21	0	0	23	26	35	0	14	0	12	0	0	20	35	0	0	7	14	14		2401200
1018	2052	P18859|ATP5J_HUMAN	126.33	46	26	26	15	15	32	0	32	46	32	32	32	15	26	40	26	8	15	40	8	46	26	8	26	26	46	32	32	40	26	46	46	15	26	40	18	32	46	26	15	26	0	15	40	5534000	7122900
412	1525	Q58FG1|HS904_HUMAN	126.32	18	7	5	7	9	7	5	6	7	6	7	7	12	9	9	7	5	7	7	3	9	6	8	7	5	9	6	6	7	12	10	6	7	3	7	7	9	7	7	3	5	3	3	7
1586	1060	O75145|LIPA3_HUMAN	126.29	9	1	0	1	1	4	1	3	1	1	5	7	1	1	1	1	1	1	1	1	1	1	1	1	1	1	0	1	1	0	1	1	0	1	1	1	1	1	1	1	1	1	1	1
2130	1155	O95793|STAU1_HUMAN	126.27	15	0	2	8	0	0	0	0	0	0	0	0	2	5	4	0	2	4	0	0	0	0	0	2	2	4	2	0	2	0	7	0	0	0	0	0	4	2	0	2	3	0	0	0		0
1627	1687	Q9UKK9|NUDT5_HUMAN	126.24	26	21	11	0	0	0	7	11	11	11	4	0	4	0	0	15	4	0	8	15	19	0	0	8	0	11	0	4	14	14	4	22	0	0	17	0	0	7	15	4	7	11	11	10	2461200	1208600
2212	1499	O00408|PDE2A_HUMAN	126.21	8	0	0	0	0	4	0	4	0	4	6	7	0	0	0	0	0	0	0	0	0	1	0	0	0	0	0	0	2	0	0	0	1	0	0	0	0	0	1	0	0	0	0	0
1544	2036	O43602|DCX_HUMAN	126.2	13	7	5	4	9	0	9	5	9	0	0	0	2	11	7	7	0	7	5	5	7	9	0	13	5	3	0	3	2	3	3	9	0	10	3	0	3	7	8	6	3	9	3	3
1719	951	P23786|CPT2_HUMAN	126.16	19	1	2	0	1	0	0	0	15	0	0	0	8	4	2	3	1	1	3	5	1	0	0	5	10	4	0	0	3	2	1	10	0	3	0	1	0	1	0	0	1	1	0	2	0	0
2484	1882	P55327|TPD52_HUMAN	125.9	43	5	0	0	0	20	0	7	0	0	7	0	0	0	0	0	0	0	7	0	26	0	0	0	0	0	0	7	19	0	0	0	0	0	0	0	0	5	7	0	7	0	0	7	210980
2645	1413	P54802|ANAG_HUMAN	125.9	11	0	0	3	0	0	0	0	0	0	0	0	0	0	2	0	0	8	0	0	0	0	3	0	0	0	0	0	0	0	0	0	0	0	0	0	0	0	0	0	7	0	0	0
1558	1693	O60443|GSDME_HUMAN	125.88	13	5	8	2	0	0	4	0	2	0	0	0	9	11	2	6	2	2	2	6	2	6	2	8	2	0	5	2	5	5	11	2	0	6	0	0	5	0	5	6	5	6	6	5	630240	3946900
2740	2101	P15502|ELN_HUMAN	125.87	11	0	6	0	0	0	0	0	0	0	0	0	0	0	0	0	3	0	0	0	0	0	0	0	0	0	0	0	0	7	0	0	0	0	0	0	0	0	0	3	0	0	9	0		1859400
2096	1248	Q9HBL0|TENS1_HUMAN	125.87	5	0	2	0	1	0	0	1	0	0	0	0	1	0	0	0	1	0	3	1	1	3	0	0	0	0	0	0	1	0	1	2	0	1	1	0	0	1	1	3	1	0	3	0		1661300
1813	1678	Q8IW45|NNRD_HUMAN	125.82	21	10	7	7	0	0	7	3	14	0	4	4	10	10	7	0	7	0	18	10	3	0	0	13	11	7	0	0	10	0	3	17	0	0	4	0	0	4	4	0	0	14	0	0	1609900	1338300
2390	1282	P08243|ASNS_HUMAN	125.77	14	0	2	0	0	0	4	0	0	0	0	0	0	0	2	0	0	0	0	11	0	0	0	12	0	0	0	0	2	0	0	0	0	0	0	0	2	0	0	0	2	6	0	0		96451
637	1822	P26373|RL13_HUMAN	125.76	29	20	25	24	26	20	20	25	24	20	16	11	29	29	29	29	26	29	20	16	26	21	29	16	26	26	20	20	26	20	24	11	29	11	20	29	29	29	29	21	29	19	20	29	10755000	59706000
595	1993	P60201|MYPR_HUMAN	125.59	17	14	0	4	14	14	0	14	14	17	14	14	4	0	0	14	0	0	14	0	14	14	0	0	14	14	14	14	14	14	4	12	14	14	14	14	14	14	14	0	0	0	0	14	219150000
1333	2081	Q04323|UBXN1_HUMAN	125.51	20	9	9	0	3	13	6	9	6	20	16	9	3	13	0	9	6	0	6	6	16	6	0	9	6	9	9	10	16	16	7	9	6	6	6	0	6	9	16	9	0	9	9	9	2418800	4557200
1186	1726	Q9Y6W5|WASF2_HUMAN	125.51	12	4	7	8	4	0	4	8	7	0	1	0	7	7	8	8	4	7	8	7	7	8	7	8	4	9	8	7	7	8	11	8	4	7	7	8	9	7	7	4	8	7	8	8	1752200	3290900
2495	2235	Q9UFN0|NPS3A_HUMAN	125.5	19	0	10	0	0	3	0	0	11	0	3	5	0	0	0	4	6	0	0	0	0	0	0	5	0	0	0	0	0	5	0	5	0	0	0	0	0	3	3	0	0	0	12	0		321750
1748	1679	P12004|PCNA_HUMAN	125.38	24	0	10	10	0	0	0	0	0	0	0	0	16	10	12	10	10	10	0	0	0	7	0	0	0	18	0	0	10	18	13	0	0	0	0	7	10	7	7	0	7	3	7	0		1472200
2722	1848	P07585|PGS2_HUMAN	125.23	16	0	0	16	0	0	0	0	0	0	0	0	0	0	16	0	0	0	3	0	0	0	0	0	3	0	0	0	0	0	0	0	0	0	0	0	0	0	0	0	0	0	0	0
1516	1847	Q9NUP9|LIN7C_HUMAN	125.2	29	9	4	4	25	13	0	10	4	4	15	4	22	0	10	4	4	4	15	4	0	10	0	15	15	0	5	15	15	13	5	10	5	9	13	0	0	4	9	5	4	10	13	4
511	1918	P19013|K2C4_HUMAN	125.09	7	7	1	5	4	3	7	5	3	4	4	3	4	4	1	1	3	3	3	7	6	7	3	3	3	4	3	3	1	4	4	3	3	5	3	5	3	5	1	6	4	7	1	4	1830500
1474	1229	Q9Y678|COPG1_HUMAN	125.02	10	0	4	2	1	0	3	0	0	0	0	1	4	6	4	1	0	4	4	4	0	2	4	4	7	5	1	0	0	1	6	0	1	0	0	0	4	3	1	0	2	4	1	2		1809900
1105	1417	O94905|ERLN2_HUMAN	124.97	20	10	10	15	4	0	10	14	9	0	0	0	9	6	14	13	15	11	10	20	13	17	4	17	17	0	10	8	7	13	15	13	4	13	0	7	7	7	4	17	10	13	17	7	3244900	6739800
732	1639	O60493|SNX3_HUMAN	124.88	35	16	29	29	24	25	15	29	24	14	29	23	20	29	29	20	29	29	25	19	35	24	24	29	29	29	31	25	25	20	24	23	14	24	16	14	20	19	29	19	29	24	24	20	5277000	12365000
1512	1474	P35052|GPC1_HUMAN	124.87	14	2	2	5	2	2	0	8	2	2	2	2	7	9	2	11	0	2	2	2	5	5	3	2	0	5	2	0	5	9	12	5	2	5	5	8	2	2	5	0	2	2	2	5	725850	540300
1540	1291	P26440|IVD_HUMAN	124.84	19	0	4	3	3	2	2	4	10	0	2	2	2	3	7	4	4	3	11	4	3	4	0	4	13	2	3	4	4	4	0	7	3	4	0	4	3	0	3	2	2	4	4	0		3257900
1564	1063	Q96A65|EXOC4_HUMAN	124.83	9	1	3	1	2	3	0	3	0	2	4	1	2	2	1	2	2	2	4	0	6	4	1	2	0	0	0	0	2	2	5	0	1	1	0	0	2	0	0	0	2	1	4	3	0	617490
2227	1097	Q8TDJ6|DMXL2_HUMAN	124.8	4	0	0	0	0	2	0	0	0	0	1	3	0	0	0	0	0	0	0	0	0	0	0	0	0	0	0	0	0	0	0	0	0	0	0	0	0	0	0	0	0	0	0	0
1883	1279	Q9H223|EHD4_HUMAN	124.79	16	0	0	9	3	0	0	2	0	0	0	2	2	0	10	0	0	5	7	0	0	0	4	3	2	5	5	0	5	2	3	0	3	0	0	0	5	0	5	0	5	3	0	6
925	2256	Q9H4G4|GAPR1_HUMAN	124.73	45	17	45	22	31	17	31	31	31	17	17	17	8	8	22	8	31	8	8	8	31	31	22	22	8	17	17	17	8	17	17	31	17	22	17	8	17	8	8	45	8	31	31	31	2985800	20145000
1856	1179	Q9Y2X3|NOP58_HUMAN	124.67	15	0	5	0	0	0	0	0	0	0	0	0	11	6	2	2	5	2	5	2	0	3	7	3	4	9	0	0	0	0	7	0	2	0	0	0	7	5	0	2	2	0	3	2		2037800
2243	1118	Q9UKU0|ACSL6_HUMAN	124.65	13	0	0	0	0	5	0	1	5	2	4	2	0	0	0	0	0	0	9	0	0	1	0	0	7	0	0	0	0	0	0	4	0	0	0	0	0	0	0	0	0	0	0	0
2326	1852	P10645|CMGA_HUMAN	124.48	16	0	2	0	0	9	0	4	0	6	9	11	0	2	0	0	0	0	0	0	0	3	0	0	2	0	0	0	0	0	0	0	3	0	0	0	0	0	0	0	0	0	0	0
1787	1157	Q9ULA0|DNPEP_HUMAN	124.44	22	3	9	1	0	0	3	11	3	0	0	0	2	0	1	3	5	1	4	3	3	7	2	0	3	0	0	0	7	1	2	8	0	3	0	0	2	4	2	1	1	4	6	3	0	4649700
1765	2606	A0A0B4J1X5|HV374_HUMAN	124.41	29	0	0	29	22	0	6	0	0	0	0	0	16	20	29	0	0	29	0	0	16	0	0	20	0	16	0	0	16	0	16	0	6	0	0	0	16	20	16	0	29	20	0	14
2234	1165	Q15031|SYLM_HUMAN	124.37	11	0	1	2	0	0	0	0	9	0	1	0	0	0	2	0	1	2	0	0	0	0	0	4	1	0	0	1	0	0	0	6	0	0	0	0	0	1	0	0	1	0	0	0		0
1196	1363	Q14108|SCRB2_HUMAN	124.37	17	4	6	11	4	0	2	2	2	0	0	2	6	2	10	4	0	11	6	7	6	2	4	7	4	6	9	4	4	6	6	2	0	2	2	4	4	2	9	0	13	6	0	13	1514200	2299700
464	1923	P31947|1433S_HUMAN	124.34	21	13	13	13	13	13	13	13	13	13	13	13	10	10	13	21	13	13	13	13	10	13	13	13	10	13	10	10	10	13	13	13	13	13	13	13	13	13	13	13	13	9	13	13
907	2647	P60903|S10AA_HUMAN	124.33	35	0	35	18	0	10	18	18	0	0	18	7	18	10	18	35	35	18	7	29	0	18	29	29	10	18	10	0	10	18	10	0	29	29	7	29	18	7	18	35	18	18	35	29		228080000
847	1569	O75131|CPNE3_HUMAN	124.3	12	3	7	5	3	3	5	3	10	2	3	2	5	5	7	5	8	10	5	6	3	3	6	5	6	3	3	5	7	5	3	3	3	5	3	5	3	10	5	10	7	6	9	7	3833600	22322000
1962	1784	O14828|SCAM3_HUMAN	124.26	26	0	5	9	0	0	0	8	0	0	5	0	9	5	5	5	5	5	5	5	5	5	5	16	5	5	5	0	9	0	5	0	0	0	0	0	0	5	5	0	12	5	5	10		1110100
801	2330	P15153|RAC2_HUMAN	124.25	25	13	13	13	18	13	13	13	13	13	13	13	13	13	13	13	13	13	13	13	13	13	20	13	13	13	13	13	13	18	13	13	13	13	13	9	13	13	13	13	13	9	13	13
2020	1586	Q9BXW7|HDHD5_HUMAN	124.24	16	0	0	4	0	0	7	0	4	0	0	0	7	0	7	0	4	4	0	9	9	0	0	14	0	0	0	0	4	0	7	7	0	0	0	0	0	4	4	0	4	9	0	0
2157	1616	Q15818|NPTX1_HUMAN	124.04	14	0	0	0	0	9	0	6	0	4	12	10	0	0	0	0	0	0	0	0	0	4	0	0	0	0	0	0	6	0	0	0	0	0	0	0	0	0	0	0	0	0	0	0
954	1710	B2RXH8|HNRC2_HUMAN	123.96	21	6	10	10	6	6	9	6	6	6	6	6	9	11	14	6	9	6	11	9	6	9	11	6	9	14	6	6	11	11	14	10	3	3	3	6	11	9	6	12	11	6	6	6
1894	1235	Q01433|AMPD2_HUMAN	123.95	9	2	2	0	1	0	0	1	1	0	2	1	7	4	0	0	0	0	4	5	0	1	0	1	3	0	0	0	0	0	2	0	0	0	1	0	0	1	1	0	1	1	3	1	0	896150
1297	2244	Q9P0J0|NDUAD_HUMAN	123.92	31	9	9	9	9	9	0	9	0	15	18	18	9	9	18	0	16	18	18	0	9	18	0	0	25	9	9	9	9	9	9	0	0	9	9	9	9	18	9	0	9	0	9	9	882770	1629500
1464	1845	Q15637|SF01_HUMAN	123.82	12	6	10	3	0	0	3	3	3	0	0	0	7	7	7	0	10	10	7	0	0	7	10	10	10	7	3	0	7	7	7	0	0	0	0	4	9	10	3	4	3	0	3	6	392250	2034000
1126	1080	P37235|HPCL1_HUMAN	123.78	41	10	0	5	10	30	5	14	5	27	27	19	5	5	5	13	5	5	5	5	27	5	5	17	5	10	14	5	15	5	5	5	10	10	10	9	10	23	18	0	5	10	5	5
2418	1281	Q02156|KPCE_HUMAN	123.66	11	0	0	0	0	7	0	0	0	4	10	7	0	0	0	0	0	0	0	0	0	0	0	0	0	0	0	0	1	0	0	0	0	0	0	0	1	0	0	0	0	0	0	0
1903	1692	O15484|CAN5_HUMAN	123.64	12	3	8	0	0	0	3	3	0	0	0	0	0	3	3	3	0	3	0	9	8	6	0	7	3	0	0	3	0	3	0	0	0	3	0	3	0	3	3	3	0	3	3	8	0	2934800
743	1387	P62269|RS18_HUMAN	123.6	37	37	17	19	37	26	20	14	12	18	24	15	32	32	25	25	25	25	26	17	37	25	32	20	26	32	37	31	32	25	37	32	13	19	19	12	37	26	26	20	32	32	17	24	13042000	13858000
2145	1196	Q12979|ABR_HUMAN	123.59	10	0	0	0	0	7	2	0	0	1	5	5	0	0	0	0	0	0	0	2	2	2	0	7	0	0	0	0	0	0	0	0	2	2	2	0	0	1	2	2	0	2	3	0
2265	2126	Q9H488|OFUT1_HUMAN	123.5	16	0	9	6	0	0	0	0	0	0	0	0	12	3	12	6	0	6	3	3	0	0	0	3	0	0	0	0	0	3	16	0	0	0	0	0	0	0	0	0	0	3	3	0		945030
1557	1519	Q9H0B6|KLC2_HUMAN	123.43	11	2	5	6	5	7	0	2	0	7	4	4	5	5	5	3	4	8	4	2	7	0	2	0	0	5	2	3	7	3	5	0	0	0	2	2	5	2	5	0	6	2	0	3
1548	1934	A1L0T0|ILVBL_HUMAN	123.42	12	4	4	4	4	0	0	4	11	0	0	4	4	4	4	4	8	4	4	5	4	4	5	5	4	3	0	0	4	5	4	8	4	4	4	4	0	4	4	4	0	0	5	4	75431	787580
1647	1361	Q8NBJ7|SUMF2_HUMAN	123.4	24	0	7	16	0	0	3	7	0	3	0	0	0	0	16	3	7	16	0	7	7	4	16	11	0	3	3	0	3	3	0	0	3	3	0	0	17	0	3	3	7	11	11	7		2500500
1545	1567	P22087|FBRL_HUMAN	123.31	22	0	13	0	0	0	4	3	3	0	0	0	13	4	3	3	11	3	3	4	13	0	6	3	7	13	3	0	7	2	9	0	0	7	3	0	9	4	11	11	6	3	7	3		6081500
1623	1204	Q12959|DLG1_HUMAN	123.3	9	1	0	2	0	7	0	2	0	4	5	6	1	1	1	2	0	1	1	0	1	1	0	0	1	2	1	1	1	1	0	1	1	1	1	1	3	3	0	0	2	0	1	0	0
2102	1629	P53007|TXTP_HUMAN	123.2	19	0	0	0	3	0	6	0	15	0	0	0	4	0	0	4	4	0	0	6	4	0	0	4	0	0	0	4	4	0	4	10	0	0	0	0	0	4	0	6	0	6	8	4
2517	1460	P54886|P5CS_HUMAN	123.16	11	0	0	0	0	0	3	0	0	0	0	0	0	0	0	0	0	0	0	2	3	0	0	7	0	0	0	3	0	0	2	2	0	0	0	0	0	0	0	0	0	5	0	0
1828	1624	Q9NYL9|TMOD3_HUMAN	123.12	18	5	8	0	2	0	0	0	2	0	0	2	5	2	5	12	5	0	5	0	2	0	2	2	5	8	2	0	5	8	0	0	0	2	0	5	2	0	0	8	5	0	12	5	0	944380
1924	1502	P08697|A2AP_HUMAN	123.1	14	0	0	3	9	0	0	0	3	0	0	0	5	0	3	6	0	12	0	0	3	0	6	3	6	3	3	0	5	0	0	6	0	0	0	3	3	6	3	0	8	3	0	6
1393	2296	P24666|PPAC_HUMAN	123.06	32	8	13	0	25	20	8	13	6	13	20	6	25	6	25	15	0	6	20	8	25	13	13	19	6	25	8	8	20	8	13	6	26	6	6	0	25	8	25	8	6	8	19	6	507710	4632800
1740	2275	Q16718|NDUA5_HUMAN	123.03	51	0	0	13	37	46	0	29	0	21	37	51	24	13	13	0	0	13	38	0	0	0	0	0	22	0	0	0	38	0	13	0	16	0	9	0	21	16	9	16	0	0	0	21
2206	1015	P49750|YLPM1_HUMAN	122.97	5	0	1	1	0	0	0	0	0	0	0	0	3	0	0	0	0	0	0	0	0	0	1	0	0	2	0	0	0	1	3	0	0	0	0	0	1	1	1	0	1	0	0	0		200830
2319	1200	A0MZ66|SHOT1_HUMAN	122.94	14	0	0	0	9	2	0	0	0	6	2	3	0	0	0	0	0	0	0	0	7	0	0	1	0	2	0	2	2	4	0	0	0	0	0	0	0	0	0	0	0	0	0	3
1965	1927	P13716|HEM2_HUMAN	122.87	18	6	0	0	8	6	0	6	0	18	6	6	6	6	0	6	0	0	0	6	6	6	0	6	0	6	6	6	6	6	0	6	5	6	6	8	0	8	0	6	0	0	0	6	901420
682	1740	P62249|RS16_HUMAN	122.86	38	25	30	23	14	19	23	13	18	8	17	18	20	20	36	25	24	31	20	36	25	30	32	36	23	27	20	14	14	30	33	25	13	18	20	13	20	18	25	30	30	30	30	31	11834000	38388000
1381	1233	P36542|ATPG_HUMAN	122.83	27	7	4	6	3	23	4	7	18	7	18	17	0	0	7	0	0	0	17	7	14	3	0	4	13	8	4	13	11	0	4	14	11	3	8	0	0	7	4	3	3	3	7	3	456620	2388700
1416	1132	O95394|AGM1_HUMAN	122.82	18	2	10	3	2	2	2	2	9	0	0	0	2	5	12	9	2	3	3	2	3	2	1	2	2	5	0	0	3	3	2	6	2	2	2	8	5	6	11	3	5	3	10	3	1910500	2102500
827	2088	Q01130|SRSF2_HUMAN	122.72	18	18	18	10	10	10	4	4	10	7	10	10	18	14	11	7	18	7	18	10	14	7	7	18	7	18	14	14	18	18	18	7	7	10	7	7	18	18	18	10	7	7	10	18	15812000	44963000
1703	2029	Q6NUM9|RETST_HUMAN	122.7	11	3	3	6	3	3	0	3	3	0	0	0	3	3	5	0	3	3	4	3	3	3	3	3	3	3	3	0	3	3	3	3	5	3	0	0	3	0	3	0	3	3	3	3	994220	2200200
1279	1534	Q9Y2S2|CRYL1_HUMAN	122.6	19	14	3	3	3	0	8	13	10	11	0	0	3	3	8	8	3	3	8	10	11	8	3	3	14	0	3	3	0	3	8	11	3	3	11	3	0	3	8	8	3	3	3	3	18489000	5866200
1846	1877	Q99627|CSN8_HUMAN	122.58	35	0	7	0	7	14	0	7	6	0	14	7	7	0	7	0	6	6	13	0	0	14	6	7	16	24	13	7	6	14	28	0	0	0	0	6	13	6	6	6	13	0	7	0		1213100
2552	1547	Q6U841|S4A10_HUMAN	122.55	9	0	0	0	0	5	0	0	0	0	3	4	0	0	0	0	0	0	1	0	0	0	0	0	0	0	0	0	0	0	0	0	0	0	0	0	0	0	0	0	1	0	0	0
2472	2380	Q9H3P7|GCP60_HUMAN	122.55	12	0	0	0	0	0	2	0	0	0	0	0	5	0	0	0	0	5	0	0	5	0	0	6	0	8	0	0	0	0	7	0	0	0	0	0	8	5	5	0	5	0	0	0
1539	1643	Q9P2U7|VGLU1_HUMAN	122.54	12	0	0	0	0	9	0	6	0	1	11	12	0	0	0	0	0	0	0	0	0	6	0	0	0	0	0	0	6	0	0	0	4	3	0	0	0	8	6	0	0	0	0	0
1113	1764	P17612|KAPCA_HUMAN	122.45	15	0	10	3	7	10	7	8	10	2	5	15	2	3	5	10	10	5	5	10	5	10	5	10	7	3	7	7	7	8	0	10	5	8	10	5	0	7	3	10	5	10	10	8
1506	1269	O00401|WASL_HUMAN	122.37	22	0	16	11	2	0	0	4	0	0	7	4	7	2	17	3	5	16	6	0	0	4	3	6	2	0	0	0	2	2	3	6	2	2	0	0	0	4	4	2	14	0	10	0		3462400
859	2232	Q07021|C1QBP_HUMAN	122.31	16	4	16	11	11	11	11	11	16	4	16	11	11	4	16	16	11	11	16	7	16	11	4	16	16	11	4	11	11	16	11	11	4	4	4	11	11	11	11	16	11	11	16	11	3986200	10548000
1156	1846	P30154|2AAB_HUMAN	122.31	11	4	3	4	4	4	6	5	4	4	4	8	0	1	4	3	3	4	6	4	4	2	3	4	4	0	1	0	1	6	3	4	3	0	4	4	0	10	3	3	4	1	3	6
2040	1319	P78362|SRPK2_HUMAN	122.24	12	0	2	0	0	2	0	0	0	0	1	6	4	2	2	0	0	2	0	5	0	2	0	5	5	2	0	0	0	0	10	0	0	0	0	0	2	3	0	0	2	2	0	0		0
2226	1658	O15126|SCAM1_HUMAN	122.22	21	0	3	0	0	3	0	3	3	7	0	17	4	0	7	0	0	3	7	7	3	0	0	7	7	0	0	0	7	0	0	0	6	0	0	0	0	7	0	0	0	3	0	0		31734000
1644	1183	P07686|HEXB_HUMAN	122.09	14	0	2	2	0	0	0	2	0	0	2	0	4	2	4	2	0	6	0	1	2	0	6	10	2	8	4	0	6	0	4	0	0	0	2	2	4	0	4	0	6	2	0	10		190610
1721	1354	Q9Y2Z0|SGT1_HUMAN	121.77	22	5	0	5	3	6	2	6	5	0	5	0	9	10	3	0	0	3	8	2	6	5	2	9	2	10	0	0	0	2	13	0	0	5	5	2	3	2	2	2	0	2	0	2	332510
1921	1396	O75955|FLOT1_HUMAN	121.75	16	3	8	3	0	4	0	0	3	3	7	5	3	7	3	3	3	3	3	0	3	3	5	3	3	3	0	0	0	3	3	3	3	0	0	0	3	0	3	3	3	0	3	3	517620	4503200
993	2228	P49773|HINT1_HUMAN	121.69	45	26	13	7	32	32	7	26	7	27	13	13	32	32	27	26	13	13	32	7	32	32	13	7	32	32	26	32	40	27	27	13	32	7	26	7	32	26	32	32	13	7	32	32	19360000	42637000
1222	2003	Q9P0M6|H2AW_HUMAN	121.61	13	12	7	2	7	2	2	2	10	2	2	2	7	2	2	2	2	2	7	2	10	2	2	2	7	2	2	5	2	2	7	10	2	2	9	2	5	2	9	2	2	2	2	2	0
1198	2282	Q96AB3|ISOC2_HUMAN	121.6	46	10	10	10	10	10	10	10	46	0	10	10	10	10	10	10	10	10	10	10	17	10	10	10	17	10	0	0	10	0	10	17	0	10	10	10	10	10	10	10	10	10	10	10	1195200	2586900
2582	1566	O95619|YETS4_HUMAN	121.53	30	0	0	0	0	0	0	0	0	0	0	0	30	0	0	0	0	0	0	0	0	0	0	0	0	0	0	0	0	0	23	0	0	0	0	0	0	0	0	0	0	0	0	0
1767	1026	Q9H307|PININ_HUMAN	121.49	16	1	1	2	1	0	0	0	2	0	0	0	10	3	3	0	0	1	1	0	0	0	0	0	4	7	0	0	3	3	9	0	0	0	0	0	3	2	6	2	0	0	2	0	179660	474600
1725	2201	P30049|ATPD_HUMAN	121.45	48	5	0	18	0	23	0	5	23	15	19	47	0	0	10	10	0	0	15	10	15	0	0	0	8	0	0	10	11	0	0	24	5	0	5	0	10	43	10	5	10	0	0	0	1102300
1502	1917	Q9H0E2|TOLIP_HUMAN	121.39	20	10	0	5	10	15	10	20	5	10	20	0	11	10	5	5	11	5	0	10	11	11	5	11	5	5	5	0	15	11	16	5	5	11	5	5	11	10	10	5	5	5	5	5	1465000
631	1821	P46783|RS10_HUMAN	121.39	33	22	18	18	27	23	13	23	0	27	23	23	23	23	18	27	9	23	22	23	23	18	27	23	23	23	27	27	23	27	28	27	0	13	23	18	27	18	23	18	23	27	27	23	5979900	16480000
1364	1738	Q9BPW8|NIPS1_HUMAN	121.26	19	8	13	5	5	11	8	10	5	5	8	11	11	0	5	8	0	5	8	5	19	8	0	13	0	5	0	8	8	0	13	0	5	8	3	0	3	8	8	8	0	8	7	3	1177400	2527600
1382	1257	P15170|ERF3A_HUMAN	121.26	16	4	2	11	2	2	6	2	0	0	2	2	6	4	8	4	4	12	6	4	4	0	4	7	6	6	0	2	0	2	7	0	2	0	0	2	6	4	0	6	5	5	7	6
2132	1718	O96019|ACL6A_HUMAN	121.19	15	0	7	0	0	0	0	0	0	0	0	0	10	8	6	0	3	3	0	0	7	0	3	0	3	4	4	0	4	2	7	0	0	0	0	0	4	3	0	6	0	0	3	3		2687600
1732	1186	Q9Y4E1|WAC2C_HUMAN	121.19	7	1	3	2	2	0	1	0	1	0	0	1	2	1	5	0	1	3	2	1	3	0	1	3	0	0	0	0	0	0	0	1	0	1	1	0	1	1	1	2	4	1	2	1	328660	400550
1732	1192	Q641Q2|WAC2A_HUMAN	121.19	7	1	3	1	2	0	1	0	1	0	0	1	2	1	5	0	1	3	2	1	3	0	1	3	0	0	0	0	0	0	0	1	0	1	1	0	1	1	1	2	4	1	2	1	328660	400550
1342	1471	Q9NUB1|ACS2L_HUMAN	121.18	13	2	2	8	3	2	2	2	2	3	3	2	2	2	10	2	0	8	3	2	2	3	0	2	2	2	2	0	4	5	2	2	2	2	2	2	2	2	2	2	5	2	2	2	410480	584050
1014	2620	Q92522|H1X_HUMAN	121.17	17	13	12	7	7	7	7	12	7	7	7	0	17	17	7	13	12	7	7	7	7	7	12	7	13	12	17	5	17	13	17	7	7	7	12	7	13	12	17	12	7	7	7	12	7431900	31869000
2409	1568	P49841|GSK3B_HUMAN	121.15	24	0	0	0	0	7	0	0	7	0	6	14	7	0	0	0	0	0	0	0	4	0	0	7	0	0	0	0	11	0	0	0	0	0	0	0	0	12	5	0	0	5	0	5
1130	1545	P13693|TCTP_HUMAN	121.14	53	8	13	49	5	17	13	13	13	5	5	17	9	13	17	5	5	17	17	22	12	13	22	17	17	17	5	0	13	5	13	17	13	13	13	13	13	17	17	13	17	13	13	13	878070	6096500
1956	1251	P55011|S12A2_HUMAN	121.13	8	1	0	0	5	4	0	1	0	6	4	5	0	0	0	1	1	1	1	0	3	1	1	0	0	0	0	0	0	1	0	0	1	0	1	0	0	1	0	0	1	0	1	1	0
570	1073	Q13162|PRDX4_HUMAN	120.99	34	8	13	13	8	11	10	8	8	8	8	8	22	20	15	13	15	10	11	10	8	8	6	13	13	13	8	6	13	8	25	8	16	6	6	11	21	10	13	13	16	13	19	10		3890700
2436	1162	Q14571|ITPR2_HUMAN	120.99	4	0	0	1	0	0	0	0	0	0	0	0	0	0	1	0	0	1	0	0	0	0	0	0	0	0	0	0	0	0	0	0	0	0	0	0	0	0	0	0	2	0	0	0		144810
1618	2211	P46976|GLYG_HUMAN	120.95	15	10	4	3	10	0	3	7	3	0	0	0	4	0	4	3	0	7	10	7	12	3	0	8	3	3	8	3	7	6	0	0	3	4	10	3	0	7	7	0	3	7	7	12	4936500	898610
1871	1805	P55957|BID_HUMAN	120.82	42	0	14	8	0	0	8	0	8	0	0	7	0	0	0	7	8	8	0	8	7	0	14	34	0	7	0	0	0	0	7	7	8	0	0	0	0	8	0	8	0	8	8	15		99896
941	2729	Q15836|VAMP3_HUMAN	120.78	40	7	24	24	24	24	24	24	24	24	24	24	24	24	24	34	24	40	24	24	24	24	24	24	24	24	24	24	24	34	24	40	24	24	7	10	24	24	24	24	34	24	24	24
1780	1951	Q9BPX5|ARP5L_HUMAN	120.7	46	15	0	5	8	41	0	7	0	23	23	33	33	7	0	0	7	7	14	15	7	0	7	7	7	14	7	7	14	0	7	7	0	0	7	0	7	8	8	0	0	15	0	15	1488700
1753	1046	Q14157|UBP2L_HUMAN	120.69	14	1	3	2	1	0	1	1	0	0	1	1	3	5	4	0	2	3	1	1	1	0	2	3	0	4	0	0	2	1	3	0	0	0	0	0	2	0	0	0	5	1	0	2	1165900	0
1526	1557	Q53GQ0|DHB12_HUMAN	120.64	23	3	8	5	7	5	0	3	3	0	3	3	7	3	3	3	5	7	7	3	4	3	5	11	11	12	7	0	5	7	10	3	0	0	3	3	10	0	3	3	10	3	8	8	1525700	5123100
1034	1614	Q9BUT1|BDH2_HUMAN	120.63	26	0	16	21	12	0	16	9	17	3	0	0	15	9	21	9	16	21	21	22	12	6	3	16	21	5	9	8	14	6	7	13	0	14	5	3	0	17	13	21	21	17	17	6		28755000
2017	1686	Q9NR45|SIAS_HUMAN	120.59	19	4	0	0	0	4	0	3	0	0	0	0	19	5	0	0	0	0	0	0	6	0	0	0	0	9	11	5	9	4	11	0	0	3	4	0	4	0	4	0	0	3	3	6	200720
1471	1607	Q9UM19|HPCL4_HUMAN	120.57	35	16	0	0	21	29	11	16	11	9	18	24	0	0	0	0	0	0	11	11	20	17	0	17	0	5	0	5	15	0	0	0	5	5	5	0	5	24	16	0	0	11	0	0	121990
1957	2090	Q6UXB8|PI16_HUMAN	120.48	12	0	10	0	0	0	0	5	8	0	0	0	0	0	0	5	3	0	0	0	5	5	0	0	0	0	0	0	0	0	0	10	0	5	0	5	0	0	0	10	0	0	10	0		10319000
1800	2285	P30405|PPIF_HUMAN	120.44	31	13	0	4	0	0	4	0	27	0	0	0	4	0	8	3	0	0	4	8	8	0	4	8	0	4	0	8	0	4	4	8	4	0	4	0	0	0	4	0	4	4	0	4	2162700
1369	2047	P36405|ARL3_HUMAN	120.44	32	25	19	19	9	9	9	25	25	9	0	5	9	9	9	19	19	0	9	9	19	9	10	19	10	9	9	9	19	9	9	31	5	10	19	19	19	9	19	9	0	25	26	25	1558800	3679900
1142	5407	Q9H0Q3|FXYD6_HUMAN	120.34	23	23	0	0	0	23	23	23	23	23	23	23	23	23	0	23	23	0	23	23	23	23	0	23	23	23	23	23	23	17	23	23	23	23	23	23	23	23	23	23	0	23	23	23	3293900
1933	1707	Q8IY67|RAVR1_HUMAN	120.29	15	0	5	5	2	0	0	0	0	0	0	0	8	5	5	2	2	2	2	0	0	0	5	0	2	5	0	0	5	2	11	2	0	0	0	0	5	2	0	2	5	0	9	0		2343200
1524	1977	P30519|HMOX2_HUMAN	120.29	16	4	8	4	0	4	0	5	5	5	5	5	4	4	5	4	5	4	8	5	8	5	0	5	10	4	4	5	5	4	5	5	0	0	4	4	5	0	7	5	5	0	5	4	0	1282600
2099	1245	Q99613|EIF3C_HUMAN	120.26	9	0	1	0	1	0	0	0	1	0	0	0	0	2	3	0	0	2	3	0	0	0	1	0	1	4	0	0	5	1	6	1	0	0	0	0	2	0	0	0	0	0	0	4		304570
2099	1246	B5ME19|EIFCL_HUMAN	120.26	9	0	1	0	1	0	0	0	1	0	0	0	0	2	3	0	0	2	3	0	0	0	1	0	1	4	0	0	5	1	6	1	0	0	0	0	2	0	0	0	0	0	0	4		304570
2913	1646	P11215|ITAM_HUMAN	120.17	6	0	0	0	0	0	0	0	0	0	0	0	0	0	0	0	0	0	0	0	0	0	4	3	0	0	0	0	0	0	0	0	0	0	0	0	0	0	0	0	0	0	0	2
1080	1589	P20338|RAB4A_HUMAN	120.16	33	10	10	5	10	20	9	11	5	9	20	22	11	5	5	5	16	5	11	5	16	5	5	5	16	9	9	9	5	11	9	11	9	5	5	5	5	5	11	10	5	5	16	11	1299200	0
2454	1756	Q99963|SH3G3_HUMAN	120.16	15	0	0	0	0	11	0	0	0	7	10	13	0	0	0	0	0	0	0	0	0	0	0	0	0	0	0	0	7	0	0	0	0	0	0	0	0	4	0	0	0	0	0	0
1200	2476	Q14011|CIRBP_HUMAN	120.14	21	8	15	15	15	8	4	15	10	8	0	0	15	15	21	8	6	15	21	10	15	15	15	15	6	15	15	10	15	15	15	15	0	0	15	8	15	10	15	15	15	6	15	15	4337300	9691900
2446	1579	Q9P0Z9|SOX_HUMAN	120.03	19	0	0	4	0	0	0	0	0	0	0	0	0	0	8	0	0	7	6	0	0	3	0	0	3	0	0	0	0	0	0	0	2	6	0	0	3	0	0	0	6	0	6	0
2677	1341	P42262|GRIA2_HUMAN	119.93	9	0	0	0	0	3	0	0	0	0	6	7	0	0	0	0	0	0	0	0	0	0	0	0	0	0	0	0	0	0	0	0	0	0	0	0	0	0	2	0	0	0	0	0
1497	1860	Q6IBS0|TWF2_HUMAN	119.91	17	10	0	5	7	7	0	5	0	7	5	13	15	15	15	5	0	13	10	8	10	5	13	13	5	7	7	0	13	5	7	0	2	2	0	2	13	5	13	0	5	10	5	7	929840
2269	1533	O60268|K0513_HUMAN	119.88	16	0	0	0	0	14	0	0	0	0	11	16	0	0	0	0	0	0	0	0	0	0	0	0	0	3	0	0	14	0	0	0	0	0	0	0	0	0	3	0	0	0	0	0
617	1902	Q92804|RBP56_HUMAN	119.85	8	4	8	8	5	4	5	5	5	4	5	4	5	5	8	4	5	5	5	5	5	4	5	5	5	5	5	4	5	5	8	5	4	5	4	5	5	8	8	7	8	8	5	8		6194700
2279	1212	O15067|PUR4_HUMAN	119.7	7	0	2	0	0	0	0	0	0	0	0	0	2	0	2	0	1	0	2	3	2	0	1	4	2	1	0	0	0	2	0	0	0	0	0	0	1	0	0	0	0	2	2	0		416340
1517	1947	Q86X76|NIT1_HUMAN	119.65	17	7	7	3	0	5	11	9	7	0	4	3	0	7	7	7	0	0	11	11	13	7	3	11	9	0	5	0	0	7	0	9	3	7	7	3	0	5	0	9	3	7	11	7	377010	3756800
1953	1177	Q7Z460|CLAP1_HUMAN	119.65	6	1	0	1	0	2	0	1	1	2	1	2	2	0	2	1	0	1	2	0	2	1	0	1	0	3	1	1	1	0	1	0	0	0	1	0	2	1	1	0	1	0	1	0
1600	1827	P28907|CD38_HUMAN	119.64	16	7	13	0	15	0	0	3	4	0	0	0	0	0	0	0	10	0	0	0	13	7	0	7	0	4	0	10	3	0	0	7	7	4	7	0	0	0	0	9	0	4	16	3	3962600	22234000
1379	2199	P33316|DUT_HUMAN	119.63	20	15	15	7	11	11	0	7	15	4	11	16	0	7	7	7	11	11	7	7	7	7	7	0	16	16	0	5	12	12	7	20	7	15	15	11	16	11	15	16	11	7	11	7	3277700	8531900
1910	1180	Q96TA1|NIBA2_HUMAN	119.58	15	0	5	3	0	0	6	1	0	0	0	0	3	0	0	13	0	3	0	1	0	3	1	10	0	1	0	0	1	4	0	0	1	2	0	1	1	0	0	2	1	8	1	1		0
1595	1195	O75534|CSDE1_HUMAN	119.57	10	1	2	0	0	1	0	1	0	0	1	1	6	3	3	1	0	4	2	1	1	0	3	3	1	5	0	0	5	0	7	0	0	0	3	1	5	3	5	0	5	1	0	3	177120	376570
2846	1522	P16452|EPB42_HUMAN	119.49	10	0	0	0	1	0	0	0	0	0	0	0	0	0	0	0	0	0	0	0	0	0	7	0	0	0	0	0	0	0	0	0	6	0	0	0	0	0	0	0	0	0	0	0
1881	1392	Q9NYB9|ABI2_HUMAN	119.39	17	5	0	2	0	8	0	3	8	3	9	3	7	0	5	6	0	0	3	0	3	0	0	3	5	3	2	0	10	0	5	8	0	0	3	0	3	0	6	0	0	0	0	0
2357	1098	Q13367|AP3B2_HUMAN	119.38	11	0	1	0	0	5	0	0	0	1	6	5	0	0	0	0	0	0	1	0	0	1	1	0	1	0	0	0	0	0	0	0	1	0	0	0	0	3	0	0	0	0	0	0
745	2668	P51674|GPM6A_HUMAN	119.37	11	7	0	8	4	11	8	8	11	11	11	11	4	8	8	8	4	8	11	8	7	8	8	8	8	8	4	0	4	8	8	11	8	8	11	8	8	8	11	4	7	8	4	8	47171000
2295	1674	Q96RQ3|MCCA_HUMAN	119.33	10	0	0	0	0	0	0	0	6	0	0	0	0	0	0	2	0	0	2	4	0	4	0	5	6	0	0	0	2	2	2	2	0	0	0	0	0	4	3	0	0	2	0	0
2080	1605	Q14982|OPCM_HUMAN	119.3	19	2	0	0	0	11	0	3	0	2	11	16	0	0	0	0	0	0	0	0	0	6	0	0	0	3	0	0	5	0	0	0	0	3	0	0	0	5	0	3	0	0	2	0
1536	1652	P54725|RD23A_HUMAN	119.26	18	2	2	5	10	2	2	2	2	0	5	2	12	12	0	12	5	7	10	2	12	2	10	7	2	7	2	2	12	10	12	2	7	10	2	0	2	2	10	2	10	0	2	2		1935700
510	1410	P61604|CH10_HUMAN	119.26	63	48	55	55	25	38	49	41	63	25	34	41	48	34	34	34	63	34	48	55	55	55	41	63	48	55	48	25	38	34	55	63	55	55	48	40	55	55	25	63	48	55	55	55	48738000	113790000
2232	1037	P25205|MCM3_HUMAN	119.19	11	0	0	2	0	0	0	0	0	0	0	0	3	0	2	2	0	2	2	0	0	0	0	2	0	3	0	0	2	5	5	0	0	0	0	1	3	3	0	0	0	0	0	2
2271	1796	O95299|NDUAA_HUMAN	119.17	19	0	0	4	0	3	0	0	0	4	10	19	0	0	4	3	0	6	3	4	4	0	0	0	4	4	0	0	0	0	0	4	0	0	0	0	4	0	4	0	4	0	0	3
1785	2021	Q6UX53|MET7B_HUMAN	119.08	21	0	18	4	0	0	0	0	0	0	0	0	18	0	15	7	17	0	0	0	0	0	21	0	0	15	0	0	0	18	18	0	4	0	0	15	15	0	0	4	0	0	0	0		9271800
960	1610	O75822|EIF3J_HUMAN	118.99	22	16	19	18	7	7	4	18	16	9	9	3	12	15	18	15	8	12	18	7	15	18	15	7	18	15	3	7	15	15	14	15	11	18	4	12	16	19	19	18	11	8	18	15	6257500	21348000
1862	1689	Q8N766|EMC1_HUMAN	118.98	8	0	3	2	3	0	0	0	0	0	0	0	3	3	5	2	0	5	3	0	2	0	2	2	2	1	0	0	5	3	6	2	0	0	0	2	2	0	0	2	5	1	3	2		203750
1359	1898	Q9Y6B6|SAR1B_HUMAN	118.91	27	16	23	22	27	4	16	12	12	10	6	4	16	16	4	4	4	22	4	21	4	0	16	22	18	10	16	0	10	10	10	4	16	4	6	10	16	0	4	10	16	4	4	17	92540	878250
2215	1998	Q9NZ08|ERAP1_HUMAN	118.89	7	0	1	0	0	0	1	0	0	0	0	0	3	0	0	0	0	0	1	4	0	1	0	5	1	1	0	0	3	0	1	1	1	0	0	0	1	1	1	0	0	1	1	0		470470
2010	2188	Q12849|GRSF1_HUMAN	118.88	14	0	12	8	0	0	12	0	5	0	0	0	0	0	11	3	9	5	4	12	0	0	0	12	8	0	0	0	0	3	0	0	0	0	0	0	0	0	0	6	0	8	4	5		116430
1392	1591	O00232|PSD12_HUMAN	118.85	13	4	6	8	6	6	0	6	6	2	6	2	10	9	8	4	2	8	6	2	6	4	8	4	6	6	0	4	8	4	8	6	6	0	0	0	4	8	6	4	8	6	6	8	0	1546100
2251	2154	P63098|CANB1_HUMAN	118.81	29	6	0	0	6	29	0	0	0	14	29	29	0	0	0	0	0	0	0	0	0	0	0	0	0	0	0	6	8	0	0	0	0	0	6	0	6	5	0	0	0	0	0	0	524890
803	2005	Q07020|RL18_HUMAN	118.81	29	14	19	19	14	14	12	19	12	14	14	12	14	25	23	19	16	19	19	19	14	12	23	12	23	23	19	19	14	23	23	19	7	7	23	16	23	22	23	12	23	23	19	23	5743600	16509000
624	1423	P06753|TPM3_HUMAN	118.75	22	19	16	14	14	14	11	11	19	14	14	11	14	14	11	14	11	11	11	8	11	11	11	11	11	14	14	11	11	11	11	17	11	11	19	11	11	14	14	14	11	11	14	11	12759000	42031000
2302	1600	P51888|PRELP_HUMAN	118.65	19	0	7	4	0	0	9	0	0	0	0	0	4	0	9	0	4	0	4	16	0	0	0	4	7	0	0	0	0	0	0	0	0	0	0	0	0	0	0	4	0	3	4	3		2310100
1547	1481	Q96TC7|RMD3_HUMAN	118.65	12	4	4	4	0	4	0	2	8	0	0	4	8	0	6	8	8	10	8	0	4	2	2	0	6	2	0	2	8	2	8	8	6	0	0	2	0	6	2	6	9	0	6	6	61835000	3880600
1109	2224	Q13442|HAP28_HUMAN	118.62	26	7	26	26	0	7	22	16	17	7	0	7	26	22	22	14	22	26	26	22	13	20	22	26	22	16	16	7	7	16	26	13	7	22	7	16	20	22	16	26	22	22	26	16	2050200	18584000
1559	1986	P0CG30|GSTT2_HUMAN	118.53	22	5	9	5	5	5	11	0	5	0	5	0	0	5	9	5	5	5	0	22	9	0	0	16	0	5	9	9	9	5	0	5	0	0	9	0	5	5	5	11	5	13	5	9	746060	3071000
1559	1997	P0CG29|GST2_HUMAN	118.53	22	5	9	5	5	5	11	0	5	0	5	0	0	5	9	5	5	5	0	22	9	0	0	16	0	5	9	9	9	5	0	5	0	0	9	0	5	5	5	11	5	13	5	9	746060	3071000
2076	1337	Q5T4S7|UBR4_HUMAN	118.53	2	0	0	0	0	0	0	0	0	0	0	0	1	0	0	0	0	0	0	0	0	0	0	1	1	0	0	0	0	0	0	0	0	0	0	0	0	0	0	0	0	0	0	1
725	2135	P07305|H10_HUMAN	118.38	21	21	21	21	16	15	21	21	21	15	14	5	21	16	21	16	21	9	16	16	21	21	21	21	21	21	16	21	12	21	21	21	10	21	21	10	15	14	21	21	14	21	21	21	142620000	114590000
2427	1915	Q7L1I2|SV2B_HUMAN	118.31	7	0	0	0	0	6	0	0	0	0	7	6	0	0	0	0	0	0	0	0	0	0	0	0	0	0	0	0	1	0	0	0	1	0	1	0	0	0	0	0	0	0	0	0
1178	1786	P01042|KNG1_HUMAN	118.24	9	2	0	4	5	0	0	0	5	2	0	2	5	5	5	5	0	8	2	1	4	0	6	6	4	5	2	0	5	5	6	4	4	0	0	5	5	5	5	0	8	5	0	4	0
2136	1996	Q9NVD7|PARVA_HUMAN	118.06	16	0	7	4	0	0	0	0	0	0	0	0	8	3	8	4	4	8	8	0	0	0	4	0	0	3	0	0	7	7	7	0	0	0	0	0	4	0	3	4	7	0	4	7		1893700
850	1449	Q14019|COTL1_HUMAN	118.05	46	34	16	24	16	11	18	16	22	11	11	16	16	16	24	16	11	24	35	23	16	24	42	35	42	16	23	11	11	24	16	11	30	16	16	27	16	5	16	17	16	30	23	30	21517000	19135000
1714	1092	P30622|CLIP1_HUMAN	118.01	6	1	1	1	1	1	0	0	1	1	1	1	4	1	1	0	1	2	1	0	1	2	0	1	0	1	1	0	1	1	1	1	1	0	1	1	2	1	1	1	1	1	1	1
1995	1574	Q9NQR4|NIT2_HUMAN	118	23	3	5	0	0	5	13	0	0	5	0	0	0	0	0	5	0	5	7	20	5	3	0	8	0	9	0	8	4	7	0	0	5	3	0	7	0	3	4	0	0	3	3	0	0	1299800
2172	1711	Q96RP9|EFGM_HUMAN	117.92	8	0	2	2	0	0	0	0	0	0	0	0	0	0	4	2	0	2	4	5	2	0	0	7	2	2	0	0	2	2	0	0	0	0	0	0	2	0	2	2	3	2	2	2		0
2048	1964	Q96IJ6|GMPPA_HUMAN	117.91	12	0	0	3	3	3	4	4	0	0	3	0	0	3	3	3	4	7	7	10	3	4	7	10	7	3	0	0	0	0	3	0	0	0	0	4	0	0	0	4	3	6	0	4
2228	1263	Q68CZ2|TENS3_HUMAN	117.9	7	1	0	0	1	0	0	3	0	0	0	0	1	0	0	0	1	1	3	0	2	5	0	1	0	0	0	0	1	0	1	0	0	2	1	0	0	0	1	1	1	0	0	0	0
1646	2037	O94919|ENDD1_HUMAN	117.83	11	3	2	0	7	3	2	3	0	7	4	6	0	3	2	7	2	2	0	4	4	0	2	6	0	6	3	7	4	7	0	0	0	0	3	4	3	0	3	4	0	2	4	3	1131100	4700600
2284	1701	Q15437|SC23B_HUMAN	117.81	8	2	2	1	0	0	0	0	0	0	1	0	5	0	4	0	0	3	2	1	0	0	0	0	0	1	0	0	1	2	3	0	0	0	0	0	3	0	0	0	1	1	0	4
1496	1213	Q92747|ARC1A_HUMAN	117.8	26	2	7	8	5	5	2	4	6	2	8	5	5	9	6	4	6	4	9	2	11	2	0	10	6	0	0	2	13	2	11	2	0	0	0	0	2	9	14	6	2	0	6	2	0	1691800
1589	1936	O15400|STX7_HUMAN	117.76	24	15	14	6	6	15	0	10	6	15	10	15	0	5	11	0	0	0	0	6	11	10	6	0	0	0	6	0	4	0	4	11	15	11	11	0	5	11	15	6	5	0	11	11	2029900	4471700
1086	2254	P84157|MXRA7_HUMAN	117.76	27	9	9	4	9	9	5	9	0	9	27	9	18	18	4	9	9	19	18	18	14	9	9	18	9	9	18	0	9	9	13	4	9	4	18	5	14	9	18	9	18	9	18	18	1254300	4760000
2268	1632	Q13126|MTAP_HUMAN	117.69	28	16	0	0	0	0	0	0	16	0	0	12	6	0	0	0	0	0	10	0	12	0	0	0	0	0	0	6	0	0	4	24	0	0	10	0	0	0	0	0	4	0	0	4	861940
1308	1336	Q6IPX3|TCAL6_HUMAN	117.69	40	13	9	4	4	14	0	9	14	4	16	9	29	9	4	9	9	4	9	4	9	4	4	4	4	4	4	0	18	14	14	14	4	9	4	9	9	14	14	9	4	4	4	4
1155	1383	O95741|CPNE6_HUMAN	117.67	13	2	2	2	4	5	3	3	2	5	7	7	2	2	2	2	2	2	9	2	2	2	2	3	2	2	2	3	3	2	2	2	2	2	2	2	2	2	2	2	2	2	2	2
1801	1717	P05413|FABPH_HUMAN	117.64	47	0	0	0	0	41	0	8	0	41	35	31	7	0	0	5	0	0	0	0	5	5	0	0	0	0	0	0	23	5	0	0	12	0	0	0	0	12	20	0	0	0	0	0
2558	1303	Q6P1N0|C2D1A_HUMAN	117.58	11	0	0	0	0	0	0	0	0	0	0	0	4	2	2	2	0	1	1	0	0	0	0	0	0	2	0	0	2	0	3	0	0	0	0	0	2	0	0	0	4	0	1	0
2221	2142	O00560|SDCB1_HUMAN	117.58	24	0	0	7	0	0	0	0	0	0	0	0	0	16	19	0	6	10	0	0	6	6	2	6	0	0	6	0	0	0	0	0	0	6	0	0	0	0	0	0	18	0	6	6
2623	1777	A5YM72|CRNS1_HUMAN	117.57	9	0	0	0	0	0	0	0	0	9	2	2	0	0	0	0	0	0	0	0	8	0	0	0	0	0	0	2	0	0	0	0	0	0	0	0	0	0	0	0	0	0	0	0
1888	1617	P46108|CRK_HUMAN	117.51	25	0	12	9	4	0	0	0	0	0	0	0	10	0	8	5	8	8	8	0	8	3	0	0	0	3	5	0	3	8	13	3	4	9	0	0	3	0	0	6	6	0	3	8		2507600
2074	1662	O75400|PR40A_HUMAN	117.5	7	2	2	0	0	0	0	0	0	0	0	0	6	0	3	0	2	2	3	2	0	0	0	4	2	3	0	0	2	2	3	0	0	0	0	2	5	0	2	1	2	0	2	0	1193300	659570
1569	2292	O14910|LIN7A_HUMAN	117.49	21	7	9	3	15	11	0	9	3	3	12	3	15	0	3	3	3	3	7	3	0	9	0	7	7	0	4	12	12	11	4	3	4	7	11	0	0	3	7	10	3	3	17	3		0
1522	2260	Q9BY32|ITPA_HUMAN	117.3	29	0	17	29	0	0	17	8	0	0	0	0	29	29	14	9	9	17	17	8	14	8	8	17	17	0	8	8	0	9	29	9	0	0	0	9	0	0	0	9	17	14	17	17		2713500
2225	1117	P11532|DMD_HUMAN	117.25	3	0	0	0	0	0	0	0	0	0	0	0	0	0	0	0	0	0	1	0	0	1	0	0	2	0	0	0	0	1	0	0	0	1	0	0	0	0	0	1	0	0	1	0
1834	1352	P51513|NOVA1_HUMAN	117.22	13	4	5	2	0	2	0	2	0	0	2	0	10	2	0	0	3	3	5	2	2	0	5	2	0	7	0	0	7	2	7	0	0	0	0	0	7	7	2	0	0	0	2	0	0	854770
844	2080	Q92688|AN32B_HUMAN	117.2	20	13	9	14	9	5	4	9	9	5	9	5	13	13	13	13	9	9	13	9	9	9	9	14	9	18	9	13	9	13	13	9	0	9	9	9	15	4	13	9	13	13	9	9	384990
2553	1343	Q16204|CCDC6_HUMAN	117.13	18	0	0	0	0	7	0	0	0	2	5	12	0	0	4	0	0	0	4	0	2	0	0	0	0	0	0	0	0	0	0	0	2	0	0	2	0	3	0	0	0	0	0	0
1469	1659	Q96RF0|SNX18_HUMAN	117.05	11	9	5	2	5	0	0	5	9	3	0	0	2	5	2	3	3	2	0	0	5	5	5	2	0	5	2	2	5	3	5	5	5	5	6	3	5	3	5	3	2	3	3	5	3098800	2012600
670	3081	P35030|TRY3_HUMAN	116.98	14	7	7	11	13	10	10	7	7	10	10	10	7	7	7	7	7	11	7	7	7	7	7	7	7	7	3	7	8	7	7	7	7	7	7	11	7	7	7	7	10	14	7	7	148590000	91092000
1745	1240	Q8NE62|CHDH_HUMAN	116.96	15	4	7	4	4	0	4	1	0	0	0	0	0	0	9	4	8	6	0	3	0	2	0	12	0	0	0	0	0	0	4	0	0	2	0	2	0	1	0	5	4	4	4	0	0	5492400
1820	1061	Q9NX05|F120C_HUMAN	116.95	11	1	3	0	0	0	0	1	0	0	0	1	7	0	1	1	2	1	1	0	0	1	0	0	0	1	0	1	0	2	8	1	0	0	0	0	2	1	3	0	1	0	4	1	0	3454800
1938	1500	P48163|MAOX_HUMAN	116.85	12	0	0	0	2	2	6	4	6	2	2	6	0	0	0	0	0	6	2	9	2	4	0	9	0	0	0	0	4	0	0	0	5	4	2	0	2	4	2	0	0	5	0	0
2128	1611	Q8N1F7|NUP93_HUMAN	116.84	8	0	1	0	1	1	0	0	0	0	0	0	6	5	1	0	0	2	0	1	1	0	0	0	0	5	0	1	1	0	4	0	0	0	0	0	5	0	0	0	1	0	1	0		618890
2679	1583	Q7Z2K8|GRIN1_HUMAN	116.82	8	0	0	0	0	3	0	1	0	0	4	8	0	0	0	0	0	0	0	0	0	0	0	0	0	0	0	0	0	0	0	0	1	0	0	0	0	0	0	0	0	0	0	0
1684	2659	O43678|NDUA2_HUMAN	116.79	40	9	30	9	0	40	0	0	0	19	40	40	9	9	21	0	21	21	19	0	9	0	9	0	9	9	9	9	30	9	9	0	9	9	9	0	9	9	9	21	30	0	30	30	992210	1697900
1737	2016	P02765|FETUA_HUMAN	116.71	14	0	0	8	12	0	0	0	8	0	0	0	5	12	8	8	0	11	3	8	11	0	6	4	3	11	0	0	3	0	3	11	0	0	0	0	8	0	2	0	5	14	0	5
2259	1426	Q7L014|DDX46_HUMAN	116.7	6	0	1	3	0	0	2	1	0	0	0	0	3	1	0	0	0	0	1	0	1	3	1	0	1	4	0	0	1	0	3	0	0	0	0	0	2	1	0	0	0	0	1	0		399770
1111	1379	O75936|BODG_HUMAN	116.65	18	6	11	6	9	3	3	7	9	6	6	6	6	6	6	7	9	11	6	6	9	9	0	6	0	6	3	3	3	13	9	11	9	12	6	7	6	3	6	16	11	6	18	9	5538700	17264000
2560	1772	Q96CM8|ACSF2_HUMAN	116.65	11	0	0	0	0	0	0	0	6	0	0	0	0	0	3	0	0	0	10	0	0	0	0	3	9	0	0	0	0	0	0	0	0	0	0	0	0	0	0	0	0	0	0	0
1459	2132	Q9Y394|DHRS7_HUMAN	116.62	14	0	12	8	3	6	8	6	0	3	8	6	8	6	8	6	6	12	6	9	2	0	6	9	6	6	8	6	6	6	6	0	2	8	0	6	6	2	6	8	8	8	6	6		7458100
1395	1680	P53990|IST1_HUMAN	116.55	18	10	18	3	13	8	3	5	3	3	3	5	11	8	5	5	11	2	8	5	8	3	5	13	8	10	3	3	5	5	13	0	3	0	3	5	5	0	8	13	3	0	13	8	304740	5190300
1248	1599	Q00688|FKBP3_HUMAN	116.55	31	5	10	5	8	10	8	5	0	5	10	8	13	17	13	13	5	13	10	8	10	10	8	15	13	13	5	13	16	13	13	5	0	4	10	4	18	13	13	8	8	5	13	4	448190	0
1945	3024	P48431|SOX2_HUMAN	116.43	11	5	11	5	0	0	5	0	11	0	0	0	11	11	0	0	5	5	5	0	5	5	0	11	5	11	0	0	6	0	11	5	5	0	5	0	11	11	6	5	5	0	5	0	505060	1917200
1857	1801	Q8NBX0|SCPDL_HUMAN	116.41	16	0	0	9	0	4	7	0	14	0	2	2	4	2	2	2	7	0	0	0	2	0	7	0	5	2	0	2	2	2	4	4	7	0	0	0	2	7	0	0	0	7	0	9
1722	1666	Q13247|SRSF6_HUMAN	116.35	17	3	3	3	0	0	3	0	3	0	7	3	13	3	3	0	3	3	3	3	7	3	3	3	3	12	3	0	3	0	10	3	0	3	3	3	12	3	7	0	3	3	0	3
1458	1541	Q9Y5X3|SNX5_HUMAN	116.33	15	5	6	6	4	0	0	4	4	0	2	2	7	4	8	6	8	10	8	5	8	6	6	8	6	4	5	4	6	4	8	4	8	6	4	4	0	0	0	4	6	4	4	10	1559400	1182600
822	2667	P62753|RS6_HUMAN	116.29	14	11	11	11	14	5	11	14	11	0	14	11	14	14	11	14	11	11	11	11	14	11	11	11	11	14	14	14	14	14	14	11	11	11	14	14	14	5	14	11	14	11	11	14	9290800	21349000
1223	2247	P60983|GMFB_HUMAN	116.24	33	26	20	18	26	33	14	26	20	33	26	26	26	26	26	26	14	26	0	14	26	18	0	18	0	14	13	14	26	26	26	20	26	14	20	26	26	0	12	20	26	6	20	12	7307600	2247100
1162	1876	P61018|RAB4B_HUMAN	116.22	29	5	5	5	5	23	9	5	5	16	16	18	12	5	5	5	5	5	12	5	12	5	5	5	12	9	9	9	11	5	9	5	9	5	5	5	5	5	11	5	5	5	5	12
1917	1971	Q8NFZ8|CADM4_HUMAN	116.21	18	3	4	0	5	5	0	0	3	15	5	7	0	0	3	3	0	3	3	0	6	5	0	0	0	0	0	0	0	0	0	10	3	3	2	0	0	0	4	10	0	0	10	3	809080	673560
1812	1400	Q9GZV7|HPLN2_HUMAN	116.19	22	4	0	0	18	11	0	0	0	22	13	16	0	0	0	0	0	0	0	0	0	0	0	0	0	0	0	0	0	0	0	0	0	0	4	0	0	0	0	0	0	0	0	0	349200
1475	1940	P50897|PPT1_HUMAN	116.13	23	5	14	5	0	7	5	5	5	0	5	5	4	9	5	5	5	9	12	12	5	8	11	12	5	9	9	0	5	5	9	5	5	5	5	5	9	5	9	8	5	9	8	11	1140400	3808200
2148	1224	Q9NVI7|ATD3A_HUMAN	116.13	14	0	3	0	0	2	0	0	5	0	2	0	2	0	0	0	0	2	0	0	5	0	0	0	1	2	0	0	3	2	3	5	0	0	2	0	0	0	3	4	0	0	3	0		0
2636	1748	O43374|RASL2_HUMAN	116.09	7	0	2	0	0	0	0	3	0	0	0	0	0	0	0	0	2	0	0	0	0	4	0	0	0	0	0	0	0	3	0	0	0	7	0	0	0	0	0	0	0	0	2	0		0
565	2765	Q9UBI6|GBG12_HUMAN	116.08	47	47	47	47	47	32	38	47	47	47	47	47	47	38	38	47	47	38	47	47	47	47	38	38	38	38	38	38	38	47	47	47	47	47	47	47	38	47	47	47	38	38	47	47	24278000	89551000
1542	1878	O96000|NDUBA_HUMAN	116.05	32	6	14	14	0	24	6	6	6	6	25	25	6	13	6	6	0	14	26	0	13	0	6	0	14	13	6	7	6	6	6	0	17	6	10	0	6	6	6	6	6	6	6	19	1005700	367770
1303	1409	P60891|PRPS1_HUMAN	116	22	9	4	11	14	5	2	6	19	2	5	0	16	7	8	10	4	5	6	7	8	9	7	10	14	5	2	2	5	7	14	12	2	5	9	5	5	5	9	9	8	17	11	4	513760	278500
1690	1247	O14964|HGS_HUMAN	115.99	12	1	3	1	0	2	0	2	3	2	1	6	1	5	4	1	0	0	4	0	1	3	0	4	2	0	0	1	1	1	4	3	0	3	0	0	1	0	1	3	4	2	3	1	326940	1131800
1431	1127	P22307|NLTP_HUMAN	115.89	18	2	4	4	2	0	5	2	2	0	0	0	3	8	8	7	4	7	7	5	7	2	2	4	5	6	0	4	4	6	3	2	0	2	0	0	4	2	0	4	5	4	4	4	163440	1858100
2511	1378	P52888|THOP1_HUMAN	115.86	9	0	0	1	0	0	0	0	0	0	0	0	4	1	0	0	0	0	2	0	0	0	0	2	0	3	0	0	0	2	5	0	0	0	0	0	4	0	2	0	0	0	0	0
1624	2607	Q9NX14|NDUBB_HUMAN	115.86	27	12	0	12	7	27	0	12	0	22	27	27	7	22	7	7	0	12	7	0	12	20	0	0	5	12	22	5	20	12	12	0	7	12	12	0	7	5	12	7	12	0	0	22	3773500
1665	1581	P16930|FAAA_HUMAN	115.85	16	3	3	0	6	3	0	3	0	3	6	0	3	3	3	6	0	0	14	3	5	3	3	3	8	3	6	5	6	6	6	0	3	3	3	5	3	0	6	0	0	3	3	5	1085400	516570
1221	1810	Q9HAV0|GBB4_HUMAN	115.78	14	3	6	6	6	6	3	10	14	6	6	6	3	6	6	7	3	6	6	3	3	8	6	6	6	3	0	3	3	6	3	10	6	6	3	6	0	6	3	3	6	6	6	3
1266	2485	P13747|HLAE_HUMAN	115.75	11	4	4	8	11	4	8	4	4	0	4	4	8	8	8	0	4	8	8	8	4	8	8	8	8	8	8	4	4	6	8	4	11	8	4	4	8	4	4	4	8	8	4	11
1739	1638	P02743|SAMP_HUMAN	115.74	28	0	0	0	25	0	0	0	4	10	0	0	4	10	16	0	0	25	0	0	22	0	10	0	0	0	0	15	22	0	16	0	22	0	0	0	0	16	0	0	22	0	0	4
1025	1695	P09496|CLCA_HUMAN	115.65	21	12	3	15	12	10	15	19	15	15	10	10	8	12	15	15	12	15	12	15	15	18	15	15	12	15	12	15	18	15	12	18	7	12	12	15	12	15	15	8	15	12	15	15	18021000	757630
1565	1515	P40222|TXLNA_HUMAN	115.64	13	3	5	9	0	0	9	3	0	0	3	0	5	5	11	3	5	5	5	9	0	0	5	9	5	11	0	0	0	3	9	0	5	0	0	3	11	0	4	3	11	9	3	5	0	503190
961	2071	P14415|AT1B2_HUMAN	115.63	14	14	6	14	7	7	7	14	10	7	7	14	11	11	14	6	4	14	14	7	7	14	7	7	11	7	7	4	7	2	14	14	7	14	7	2	7	7	7	7	14	2	10	7	12627000	5620500
2235	1463	O00461|GOLI4_HUMAN	115.6	11	4	4	2	0	0	0	0	2	0	0	0	1	1	2	0	0	0	3	0	0	0	1	0	4	2	0	0	2	0	2	2	0	0	0	0	4	4	4	2	0	2	0	0	322380	745860
1295	1612	Q9P1U1|ARP3B_HUMAN	115.59	16	2	2	8	6	7	6	2	2	2	7	10	2	2	2	2	2	8	2	2	2	2	5	6	8	2	2	2	6	2	2	2	2	2	2	2	2	2	6	2	2	6	6	8
2813	4155	Q15369|ELOC_HUMAN	115.55	27	0	9	0	0	9	0	0	9	9	0	27	16	0	0	0	0	0	0	0	0	0	0	18	0	0	0	0	0	0	0	0	0	0	0	0	9	9	0	0	0	0	0	0		1446700
1940	1714	P29466|CASP1_HUMAN	115.43	16	0	16	0	0	0	7	0	0	0	0	0	0	0	0	0	14	0	0	4	0	2	14	2	0	0	0	0	0	0	0	0	0	0	0	0	0	0	0	9	0	9	4	7		410070
2246	1733	Q9NRW7|VPS45_HUMAN	115.33	10	0	0	0	0	0	0	5	0	0	2	2	6	0	2	0	0	0	5	0	2	0	0	2	2	2	0	0	2	2	4	0	0	0	0	0	0	2	0	0	2	0	2	0
1071	2283	P31949|S10AB_HUMAN	115.29	39	30	30	30	15	9	30	30	9	0	15	0	9	15	30	39	15	30	9	39	15	39	30	39	9	9	24	0	7	24	15	9	9	15	7	30	9	15	9	15	9	39	24	39	11237000	12699000
1541	1129	P05556|ITB1_HUMAN	115.24	12	1	2	3	0	0	0	1	0	0	0	0	4	3	3	7	0	5	3	3	3	1	4	1	4	1	3	0	4	3	0	0	1	0	1	4	0	1	3	4	3	0	8	3	1049500	3365600
2037	1559	P51532|SMCA4_HUMAN	115.18	4	0	1	1	0	0	1	1	0	0	0	0	3	0	1	0	1	1	1	1	0	1	1	1	0	2	0	0	1	0	2	1	1	0	0	0	1	1	2	1	1	1	1	1		281130
3053	1725	Q8IUX7|AEBP1_HUMAN	115.14	6	0	0	0	0	0	0	0	0	0	0	0	0	6	0	0	0	0	0	1	0	0	0	0	0	0	0	0	0	0	0	0	0	0	0	0	0	0	0	0	0	0	0	0
1689	1210	Q8WWM7|ATX2L_HUMAN	115.12	11	1	2	1	0	1	1	0	1	1	2	1	2	4	3	0	2	2	2	1	0	0	1	2	0	3	0	0	2	2	3	1	0	0	0	1	2	3	3	0	3	1	2	1	272150	1052900
1573	1636	P05771|KPCB_HUMAN	115.11	8	4	2	0	0	7	0	3	4	3	8	6	0	0	0	2	0	2	2	2	6	3	0	0	2	3	0	1	0	2	2	2	2	2	2	0	0	3	0	2	2	0	2	2
1588	1656	Q9Y639|NPTN_HUMAN	115.06	15	2	2	2	0	10	0	5	2	0	10	12	0	0	0	0	2	0	7	2	0	5	0	0	5	2	0	0	4	2	0	2	4	2	2	0	2	4	2	2	0	0	5	0	1709500	1262800
795	1715	P62277|RS13_HUMAN	114.99	29	29	29	27	19	5	19	29	11	5	21	13	29	29	29	21	27	29	21	21	29	21	27	21	19	29	19	19	29	29	29	29	19	11	25	19	29	21	29	11	29	19	29	29	10787000	29667000
816	2227	P62750|RL23A_HUMAN	114.94	27	15	22	22	15	15	22	22	15	8	22	15	22	22	22	15	22	15	22	22	15	22	22	22	27	22	15	15	22	15	22	22	15	22	22	22	22	22	15	15	15	22	22	15	6848700	45329000
2256	1261	Q8IX01|SUGP2_HUMAN	114.91	10	0	2	0	1	0	0	0	1	0	1	1	1	0	0	0	1	0	1	0	0	0	0	0	1	1	0	0	3	0	2	0	0	0	0	0	3	4	3	1	1	1	1	0		0
2187	1742	P79483|DRB3_HUMAN	114.86	21	7	0	0	5	0	5	5	0	0	0	0	0	0	5	3	0	0	0	5	0	5	0	0	0	5	5	0	0	8	5	0	3	5	4	3	9	0	0	0	5	5	0	17	939550
1865	2182	Q96CS3|FAF2_HUMAN	114.85	11	2	2	5	3	3	0	0	0	0	3	2	5	3	8	3	0	3	5	4	3	0	0	4	6	0	0	0	3	5	5	0	0	0	0	0	8	0	5	0	8	2	3	5	408990	761350
2791	1332	Q9NUQ8|ABCF3_HUMAN	114.85	14	0	0	0	0	0	0	0	0	0	0	0	0	0	0	0	0	0	0	0	0	0	0	0	0	0	0	0	11	0	0	0	0	0	0	0	0	2	5	0	0	0	0	0
2351	1501	Q9UBG0|MRC2_HUMAN	114.84	5	0	3	1	0	0	0	0	0	0	0	0	1	4	1	0	1	1	0	0	0	0	3	1	0	0	0	0	0	0	1	0	0	0	0	0	0	0	0	0	1	0	2	1		633840
1626	1464	Q9UQ03|COR2B_HUMAN	114.76	18	2	0	15	0	2	0	8	2	0	0	2	0	0	14	0	0	5	8	0	2	7	0	0	9	2	5	0	2	5	0	0	6	5	2	0	2	0	2	2	5	0	2	10	369170
1601	2023	Q96IU4|ABHEB_HUMAN	114.74	20	5	16	5	0	5	16	16	5	5	0	0	5	5	5	5	16	5	20	20	16	16	5	5	16	5	16	5	10	5	5	5	0	0	5	5	5	0	5	0	5	10	10	16	1967700	6447500
1074	2079	O60256|KPRB_HUMAN	114.63	15	11	11	8	8	8	8	8	11	5	4	2	11	8	11	11	11	11	11	11	8	11	7	11	7	8	0	0	12	8	11	11	11	8	12	8	8	11	8	11	8	8	11	8	1172900	2869700
2691	1699	Q9ULR3|PPM1H_HUMAN	114.59	12	0	0	0	0	8	0	0	0	5	4	9	0	0	0	0	0	0	0	0	0	0	0	0	0	0	0	0	0	0	0	0	0	0	0	0	0	0	0	0	0	0	0	0
1067	1905	P62899|RL31_HUMAN	114.49	39	14	25	39	25	18	18	18	18	25	11	18	25	25	26	25	13	39	39	24	33	18	28	26	39	33	11	18	33	18	33	18	18	25	18	18	26	32	18	11	19	25	25	18	3824600	14939000
1663	1893	Q13243|SRSF5_HUMAN	114.47	19	0	9	4	8	4	0	4	0	0	9	0	12	8	4	11	5	4	4	0	4	0	0	0	10	12	8	8	8	4	14	0	0	0	4	0	12	8	8	0	4	4	4	4		1829200
1433	2038	Q9GZT4|SRR_HUMAN	114.42	17	9	14	9	6	6	0	9	6	6	6	6	9	6	6	9	9	6	6	0	9	12	6	6	6	9	6	9	9	9	9	9	6	9	9	6	6	6	6	12	6	6	12	6	1669000	2893400
1696	1787	P46926|GNPI1_HUMAN	114.41	25	0	3	8	8	0	3	4	4	0	0	0	8	4	12	9	4	15	8	8	8	4	0	12	0	8	9	4	8	8	8	0	0	0	4	0	4	0	0	12	12	12	3	3		1834900
1701	1142	Q99816|TS101_HUMAN	114.39	23	0	0	5	0	0	3	5	3	0	3	0	10	3	5	3	3	8	8	5	2	3	3	5	5	5	0	0	4	3	3	5	0	3	3	0	7	3	0	3	3	8	3	9
1976	1956	Q96HY6|DDRGK_HUMAN	114.35	20	0	10	9	6	0	0	0	0	0	0	0	10	6	10	10	0	15	0	6	10	6	4	6	0	0	10	6	6	4	0	0	4	6	0	6	0	0	0	6	4	0	10	10		1740700
2725	1836	O94967|WDR47_HUMAN	114.33	9	0	0	1	0	4	0	0	0	1	1	3	0	0	0	0	0	0	0	0	0	0	0	0	0	1	0	0	1	0	0	0	0	0	0	0	1	1	0	0	0	0	0	0
1843	1494	Q16881|TRXR1_HUMAN	114.31	11	6	4	2	0	0	4	0	0	0	2	0	4	0	2	2	0	0	2	7	3	1	0	11	4	0	6	0	4	2	4	0	3	0	0	0	2	0	0	0	0	4	2	4	921730	90565
771	2662	P01034|CYTC_HUMAN	114.3	27	18	18	27	18	18	11	18	18	18	18	18	18	18	27	11	18	18	18	11	18	18	11	11	18	18	18	18	18	11	18	18	18	18	18	18	18	18	11	18	18	11	18	18	16963000	37207000
2410	1526	O76021|RL1D1_HUMAN	114.28	15	0	2	0	0	0	0	0	0	0	0	0	9	0	0	0	3	0	2	0	0	0	2	0	6	4	0	0	0	0	9	0	0	0	0	0	2	5	0	0	0	0	0	0		1114500
2138	1284	Q53GS9|SNUT2_HUMAN	114.23	17	0	3	0	0	0	0	2	0	0	0	0	8	4	2	0	2	0	2	0	0	2	0	2	0	8	0	0	0	2	15	0	0	2	0	0	7	0	0	0	0	0	2	2		0
2473	1357	P01031|CO5_HUMAN	114.22	5	0	0	1	0	0	0	0	0	0	0	0	2	0	1	0	0	3	0	0	0	0	3	0	0	0	0	0	1	0	0	0	0	0	0	0	0	0	0	0	1	0	0	0
1022	1957	P09486|SPRC_HUMAN	114.18	24	8	8	21	4	4	4	4	8	0	4	0	8	8	13	10	8	10	10	3	8	8	8	8	13	13	8	0	4	8	10	10	8	4	8	8	11	4	8	8	13	4	8	21	9337300	14171000
2052	3711	O95670|VATG2_HUMAN	114.15	26	9	0	0	9	26	0	26	9	26	26	26	0	0	0	0	0	0	0	0	26	9	0	0	0	9	9	9	26	0	0	9	0	9	9	0	9	26	17	0	0	0	0	0	1127300
1321	1948	Q9H313|TTYH1_HUMAN	114.12	13	7	0	0	7	7	0	5	2	7	7	10	3	2	3	3	0	0	10	0	5	5	0	0	7	5	3	3	3	7	5	7	0	2	10	3	5	0	5	0	0	0	0	0	17555000
1705	1389	Q8WZA9|IRGQ_HUMAN	114.08	18	0	7	2	0	5	0	2	0	2	4	7	5	9	2	2	5	2	2	0	2	2	2	2	2	10	2	0	3	0	5	0	0	5	2	0	13	2	0	0	2	0	4	2		1550000
1860	1270	Q9UHB9|SRP68_HUMAN	114.07	12	2	2	2	4	0	2	0	0	0	0	0	5	6	5	2	2	2	2	0	0	0	5	4	2	2	0	0	2	0	9	0	2	2	2	0	6	2	4	4	0	0	0	2	0	0
2175	1428	Q9P265|DIP2B_HUMAN	114.06	6	0	0	0	1	2	1	0	0	1	1	1	1	1	1	1	1	0	1	1	4	1	0	2	0	0	0	0	0	0	0	2	1	0	1	0	0	1	0	1	0	1	0	0
2620	2233	Q9Y5M8|SRPRB_HUMAN	113.99	21	0	0	0	0	0	7	0	0	0	0	0	6	5	4	0	0	0	0	4	0	0	7	4	5	5	5	0	0	0	10	0	0	0	0	0	4	4	0	0	4	0	0	0
1489	2004	P51970|NDUA8_HUMAN	113.93	34	20	20	12	0	34	0	12	12	8	20	26	8	12	15	0	12	20	20	0	12	20	12	12	27	20	0	0	20	12	0	0	12	12	20	0	0	12	12	12	27	0	27	27	1303600	5090700
1124	1277	Q13363|CTBP1_HUMAN	113.88	24	4	4	2	4	11	4	8	4	2	11	12	4	2	6	2	6	4	6	2	4	5	4	4	2	5	2	4	5	2	4	4	2	2	2	2	6	9	2	2	2	4	2	0	1198700	1468800
2439	1310	O60832|DKC1_HUMAN	113.87	16	0	0	2	0	0	0	0	2	0	0	0	4	0	2	0	2	0	2	0	0	2	2	2	2	4	0	0	4	0	11	0	0	0	0	0	0	0	0	0	0	0	2	0
2638	1327	P13674|P4HA1_HUMAN	113.77	16	0	0	0	0	0	0	0	0	0	0	0	0	4	0	5	0	0	0	3	7	0	0	0	7	0	0	3	0	0	0	0	0	0	0	0	0	2	0	0	0	0	0	0
2358	1833	P04424|ARLY_HUMAN	113.74	12	0	8	0	0	0	3	3	0	0	0	0	0	0	0	3	10	0	0	7	0	0	3	8	0	0	0	0	0	0	3	0	0	0	0	0	0	0	0	0	0	0	8	0		4832000
1900	2060	Q9NYB0|TE2IP_HUMAN	113.67	14	7	4	7	0	7	4	0	4	0	0	4	7	0	4	0	0	4	10	0	7	0	4	4	7	7	0	0	7	0	14	0	7	0	0	0	10	4	7	0	4	4	3	0	676420	0
1960	1438	O00151|PDLI1_HUMAN	113.61	20	0	5	12	0	0	10	0	0	0	0	0	0	3	10	0	3	3	9	20	0	0	0	13	5	3	0	0	0	8	0	0	0	0	0	0	5	5	0	0	5	10	0	20		0
1040	1802	P46778|RL21_HUMAN	113.58	34	9	25	24	9	0	9	9	0	0	6	0	22	21	20	19	5	20	32	22	18	15	29	25	29	14	0	0	18	15	34	11	4	0	4	11	27	21	31	4	19	14	9	18	6200200	17270000
999	2529	P62847|RS24_HUMAN	113.57	29	8	20	20	20	20	29	20	20	8	20	20	20	20	20	20	20	29	20	20	20	8	20	20	20	20	20	20	20	20	20	8	8	20	11	20	20	20	20	20	20	8	20	20	2662800	11696000
1993	1955	O00273|DFFA_HUMAN	113.57	19	5	0	3	0	0	5	5	5	5	0	0	19	0	0	5	5	8	0	5	0	8	0	0	0	0	0	5	0	5	17	5	0	3	5	5	5	0	0	0	5	8	0	3	279290
2248	2054	Q15654|TRIP6_HUMAN	113.56	19	0	17	4	0	0	3	4	0	0	0	0	3	0	4	0	4	0	4	8	0	0	8	8	0	8	0	0	0	0	3	0	0	0	0	0	0	0	0	6	4	12	3	0		3246000
2414	1453	Q14155|ARHG7_HUMAN	113.5	12	2	0	1	1	0	0	0	0	0	0	4	1	2	0	0	0	0	2	0	0	0	0	1	1	3	0	0	3	0	4	0	0	0	0	0	2	0	0	0	0	0	1	2
2013	1642	O60861|GAS7_HUMAN	113.42	16	0	0	5	3	5	0	3	0	6	8	9	3	0	3	5	0	3	3	3	0	0	3	0	1	3	0	0	4	3	3	0	3	3	3	0	0	0	0	0	3	3	1	5
2045	1309	Q9NZL9|MAT2B_HUMAN	113.37	34	4	3	0	4	4	0	0	0	7	4	0	11	4	4	3	0	0	10	0	4	7	0	4	4	7	0	4	4	4	7	3	0	0	0	0	3	0	7	0	0	0	7	0	1199700	1999100
2670	1349	O60437|PEPL_HUMAN	113.32	4	0	2	0	0	0	0	0	0	0	0	0	0	0	0	1	1	0	0	0	0	0	0	0	0	0	0	0	0	0	0	0	0	0	0	1	0	0	0	2	0	0	2	0		1524800
2442	1401	P33992|MCM5_HUMAN	113.31	11	0	0	0	0	0	0	0	0	0	0	0	4	0	0	4	0	0	0	0	0	0	0	0	0	6	0	0	2	6	8	0	0	0	0	1	2	0	4	0	0	0	0	0
979	2263	P62829|RL23_HUMAN	113.25	29	11	24	11	16	11	24	18	16	11	16	13	16	24	18	18	24	18	24	24	16	16	24	16	24	11	16	11	24	18	16	11	18	24	11	11	24	18	24	24	18	24	18	18	2252800	10025000
3184	2152	P52564|MP2K6_HUMAN	113.24	17	0	0	0	0	0	0	0	0	0	0	0	0	0	0	0	0	0	17	0	0	0	0	0	9	0	0	0	0	0	0	0	0	0	0	0	0	0	0	0	0	0	0	0
1029	1644	Q9UMY4|SNX12_HUMAN	113.22	36	18	15	22	25	20	15	15	17	11	23	11	36	31	10	10	15	24	11	10	19	15	15	15	15	25	6	14	14	10	24	4	6	10	21	6	14	4	24	17	22	15	15	15	1624700	1428100
2008	3933	P0DP09|KV113_HUMAN	113.12	25	0	0	17	9	0	0	0	0	9	0	0	9	9	9	9	0	25	0	9	9	0	9	17	0	0	0	0	9	9	9	0	9	0	0	9	9	9	9	0	25	9	0	9
2008	3932	A0A0B4J2D9|KVD13_HUMAN	113.12	25	0	0	17	9	0	0	0	0	9	0	0	9	9	9	9	0	25	0	9	9	0	9	17	0	0	0	0	9	9	9	0	9	0	0	9	9	9	9	0	25	9	0	9
1356	2538	P53985|MOT1_HUMAN	113	8	2	6	2	2	2	2	0	0	0	0	0	6	6	2	8	6	2	6	2	6	0	6	2	2	2	2	2	6	6	6	2	2	0	2	6	6	6	6	6	2	2	8	0	1320100	16520000
1788	1467	Q9HCD5|NCOA5_HUMAN	112.99	13	0	3	3	3	0	0	3	0	0	3	0	9	5	3	0	3	3	0	0	3	3	3	0	0	3	0	0	0	3	12	3	3	3	3	0	5	0	3	3	3	0	3	0		0
1451	2112	P02689|MYP2_HUMAN	112.95	31	17	19	0	17	20	0	10	19	31	20	11	10	17	0	31	26	10	0	0	22	9	10	0	10	17	10	10	5	24	0	19	5	0	26	10	10	5	5	26	10	0	26	26	2509900	4304500
1784	1633	Q8TAT6|NPL4_HUMAN	112.92	13	3	0	4	2	1	4	0	2	2	2	3	0	2	5	0	0	5	5	5	2	5	0	5	3	4	4	0	2	2	2	0	0	1	2	2	4	0	2	0	2	2	0	5	0
2094	1316	P23378|GCSP_HUMAN	112.87	9	0	0	2	0	0	0	0	4	0	0	0	0	1	3	0	0	2	0	1	6	0	1	1	0	1	0	0	0	0	1	5	0	0	0	0	1	1	1	0	1	0	0	0
1511	1477	P50402|EMD_HUMAN	112.83	21	5	14	5	5	5	0	9	5	5	9	9	13	5	9	9	12	5	9	5	5	8	5	12	9	5	5	0	5	5	9	5	5	0	5	9	4	4	5	9	8	9	13	9	607340	3412400
1988	1708	Q8IYB3|SRRM1_HUMAN	112.8	9	0	3	1	0	0	0	0	1	0	0	0	4	0	1	0	2	1	0	1	1	0	4	4	1	3	0	0	1	1	2	1	0	0	0	0	0	5	2	4	1	2	3	1		361170
2835	1601	O43290|SNUT1_HUMAN	112.69	10	0	0	0	0	0	0	0	0	0	0	0	4	0	0	0	0	0	0	1	0	0	2	0	2	1	0	0	0	0	2	0	0	0	0	0	0	2	0	2	0	0	2	0
1826	1218	Q9P2B2|FPRP_HUMAN	112.64	9	0	0	1	2	0	0	0	0	0	0	0	2	9	2	1	0	4	1	1	2	0	3	0	2	0	0	0	2	3	2	0	0	0	0	1	0	1	4	0	2	1	0	0
1913	2357	Q96JJ7|TMX3_HUMAN	112.59	10	3	3	3	0	3	3	3	0	0	3	3	3	3	6	3	3	6	3	3	3	3	3	3	3	3	0	0	0	3	7	0	3	3	3	3	7	3	3	3	3	3	6	3	0	595690
2413	1919	Q3ZCQ8|TIM50_HUMAN	112.52	19	0	8	0	0	0	0	0	0	0	0	0	0	3	0	0	3	0	5	3	0	0	0	0	0	3	0	0	7	3	3	0	2	0	0	0	3	0	2	3	0	3	5	2		480980
2289	1989	O95218|ZRAB2_HUMAN	112.42	15	0	0	0	4	0	0	0	0	0	0	0	12	3	0	0	3	0	3	0	4	3	0	3	7	4	0	0	7	3	9	0	0	0	3	0	4	3	0	0	0	3	0	0
1577	2172	Q9NRN7|ADPPT_HUMAN	112.4	14	5	11	5	5	5	5	5	5	5	5	5	0	0	5	5	5	5	5	5	0	5	5	5	0	7	0	0	0	7	7	5	5	5	5	5	7	5	5	5	5	5	5	5	563050	1142400
2287	1495	Q00587|BORG5_HUMAN	112.26	20	0	0	0	0	0	0	0	0	17	0	0	0	6	4	0	0	0	0	0	15	4	0	0	0	3	0	3	3	4	0	0	3	0	0	0	0	0	7	2	0	0	3	4
1898	1198	Q9UNM6|PSD13_HUMAN	112.19	31	0	2	9	6	5	0	0	4	2	0	0	4	3	5	2	0	6	4	0	5	0	6	0	2	2	0	2	2	0	4	2	0	0	0	5	2	2	2	4	0	9	0	0		996240
2108	1808	Q6PIU2|NCEH1_HUMAN	112.18	16	0	0	0	0	16	0	4	0	4	10	7	0	0	4	0	0	0	10	4	0	0	0	4	7	0	0	0	4	0	4	0	0	0	4	0	4	4	0	0	0	0	0	0
2608	2221	Q8N0X4|CLYBL_HUMAN	112.18	17	0	0	0	0	0	13	0	0	0	0	0	0	0	0	0	0	0	17	0	0	0	0	6	13	0	0	0	0	0	0	0	0	0	0	0	0	0	0	0	0	6	0	0
1460	1454	Q6YN16|HSDL2_HUMAN	112.1	18	5	0	10	13	5	3	2	5	3	2	0	5	2	10	7	3	5	2	3	15	0	0	10	0	5	3	13	13	7	2	5	0	3	2	5	7	3	5	0	5	3	2	5	0
1946	1615	P23193|TCEA1_HUMAN	112.04	20	3	7	12	0	0	0	3	3	0	0	0	7	7	3	0	3	3	3	0	0	3	3	3	0	3	0	0	4	0	7	3	0	3	0	0	3	7	3	3	3	0	3	0	523820	1819700
1749	2159	P19623|SPEE_HUMAN	112.03	17	3	3	3	3	3	0	0	6	6	3	3	6	0	3	0	0	3	3	0	3	0	0	0	3	17	0	3	6	0	6	6	0	0	3	3	6	3	6	0	6	6	0	3	570540	1124100
1345	2721	Q01081|U2AF1_HUMAN	112	16	5	13	16	5	0	13	8	8	0	0	0	16	16	16	13	13	16	5	0	13	16	16	13	13	16	0	0	8	16	16	16	5	8	5	0	9	16	13	13	5	13	13	16	446990	2103600
1345	2720	P0DN76|U2AF5_HUMAN	112	16	5	13	16	5	0	13	8	8	0	0	0	16	16	16	13	13	16	5	0	13	16	16	13	13	16	0	0	8	16	16	16	5	8	5	0	9	16	13	13	5	13	13	16	446990	2103600
2941	2089	P41218|MNDA_HUMAN	111.95	12	2	0	0	0	0	0	0	0	0	0	0	0	0	0	0	0	0	0	0	0	0	6	4	0	0	4	0	0	0	0	0	0	0	0	0	0	0	0	0	0	4	0	8	100760
1959	2315	Q9Y5L0|TNPO3_HUMAN	111.91	5	2	2	2	0	0	2	0	2	0	0	2	3	0	2	0	2	2	0	2	2	2	3	2	0	1	0	0	0	0	3	0	0	0	1	0	0	2	0	2	0	2	2	2	51998	81690
1905	1705	O00330|ODPX_HUMAN	111.9	12	0	0	0	0	9	0	3	12	2	9	10	0	0	0	3	0	0	2	0	4	0	0	0	3	2	0	0	0	0	0	9	3	0	0	0	0	4	0	0	0	3	0	0
1870	1959	O75494|SRS10_HUMAN	111.75	23	4	4	19	0	0	0	4	10	0	0	4	8	4	4	4	4	4	8	0	4	0	4	0	0	8	0	4	4	4	13	0	0	4	4	4	4	4	8	0	4	0	4	15	1304000	3038700
1495	1399	P00747|PLMN_HUMAN	111.73	9	0	0	5	5	0	0	0	5	0	0	0	0	3	3	3	0	7	0	0	1	0	6	0	4	0	0	0	3	2	3	1	4	0	0	4	0	4	4	0	6	0	0	1
3380	2503	Q96HH9|GRM2B_HUMAN	111.7	14	0	0	0	0	0	0	0	0	0	0	0	0	0	0	0	6	0	0	0	0	0	0	0	0	0	0	0	0	0	0	0	0	0	0	0	0	0	0	9	0	0	4	0
1824	2119	Q9P0V9|SEP10_HUMAN	111.69	16	3	3	3	5	0	3	3	3	3	3	0	3	3	3	3	2	3	3	0	5	0	0	0	3	3	2	5	5	5	5	3	0	0	3	3	3	0	3	4	3	0	13	0	922900	2389600
994	2288	P58546|MTPN_HUMAN	111.63	35	6	35	27	13	6	19	7	14	6	13	14	20	27	14	7	21	27	21	35	13	21	14	35	7	7	0	0	20	0	35	7	7	21	7	7	13	14	14	29	21	35	35	7	401730	20090000
1716	1684	P50416|CPT1A_HUMAN	111.57	7	2	0	3	0	0	0	2	3	0	2	2	2	0	4	2	0	4	3	0	3	2	0	2	3	4	0	0	2	3	3	3	3	0	3	3	5	3	2	0	3	3	0	3	0
693	1771	P39687|AN32A_HUMAN	111.53	19	16	15	15	13	5	7	9	12	5	16	5	19	16	19	12	12	12	15	9	16	12	15	12	15	16	16	13	13	16	19	16	3	12	12	15	16	7	16	15	19	12	12	16	9597700	18211000
1622	1713	O95487|SC24B_HUMAN	111.5	5	3	5	2	1	0	0	1	1	0	1	1	1	1	1	2	0	3	1	1	1	1	0	1	1	1	1	1	2	1	2	1	1	1	1	0	0	0	1	1	2	1	2	1	0	865490
2602	1422	O43432|IF4G3_HUMAN	111.5	6	0	0	0	0	0	0	0	0	0	1	1	1	0	1	0	0	0	1	0	0	0	1	2	0	1	0	0	1	0	1	0	0	0	0	0	1	0	1	0	0	0	0	0
1400	2249	Q9UHY7|ENOPH_HUMAN	111.48	22	0	9	16	0	5	5	5	15	9	5	4	20	5	9	16	5	5	5	9	11	9	5	5	5	0	0	11	5	5	5	9	0	11	4	9	0	5	16	15	11	9	9	5		6192100
1912	1729	Q6YP21|KAT3_HUMAN	111.36	17	3	8	3	0	0	0	3	6	0	0	3	6	3	0	0	9	6	0	3	3	0	0	6	0	6	3	0	3	3	8	3	0	0	0	0	6	3	0	3	6	0	13	0	0	3400500
1220	2125	P21964|COMT_HUMAN	111.35	15	15	8	6	11	6	12	6	11	0	6	0	15	15	6	6	8	6	6	6	12	6	11	6	6	6	9	6	6	6	11	8	0	8	6	6	6	6	6	11	6	8	11	6	13836000	15055000
2286	1441	P33993|MCM7_HUMAN	111.34	13	0	2	0	0	0	0	0	0	0	0	0	4	0	0	6	0	0	0	0	0	0	0	0	0	4	0	0	0	6	10	0	0	0	0	4	2	0	2	0	0	0	0	0		117200
1253	1405	Q9BS26|ERP44_HUMAN	111.26	17	2	2	4	2	2	4	2	2	2	4	2	4	4	6	2	2	9	2	11	2	2	2	8	6	6	6	2	4	2	10	2	2	2	2	2	6	4	7	4	6	8	4	2
2444	1190	Q13620|CUL4B_HUMAN	111.21	9	0	0	0	1	0	0	0	0	0	0	1	4	1	0	0	0	0	0	1	1	1	0	0	0	0	1	0	0	1	5	0	0	0	0	0	1	0	0	0	1	0	0	0
2978	1835	Q8N6T3|ARFG1_HUMAN	111.16	15	0	0	0	0	6	0	0	0	0	3	3	0	0	0	0	0	0	0	0	0	4	0	0	0	0	0	0	0	0	4	0	0	0	0	0	0	0	0	0	0	0	0	0
2411	1580	Q92783|STAM1_HUMAN	111.13	15	5	3	0	2	2	0	2	3	2	2	0	0	0	0	0	0	0	0	0	10	0	0	0	0	0	0	4	0	2	0	0	2	0	2	0	0	0	0	5	0	0	5	0	0	254700
1138	2236	P31689|DNJA1_HUMAN	111.12	15	3	3	7	10	3	3	7	8	7	10	3	3	7	7	7	7	7	7	7	4	10	10	10	7	10	7	3	3	7	3	10	7	7	4	0	7	3	7	7	10	4	7	7	1061000	1373500
2794	2449	Q92882|OSTF1_HUMAN	111.04	30	0	6	0	0	0	6	0	0	0	0	0	0	0	0	0	0	4	0	0	9	0	15	4	0	0	12	0	0	6	0	0	0	0	0	0	0	0	0	0	4	0	0	8		140060
1772	1498	P21912|SDHB_HUMAN	111.02	20	8	5	0	0	10	0	0	5	5	15	9	0	0	5	5	0	4	10	4	11	0	0	2	17	5	2	9	2	0	5	0	0	0	5	2	5	5	2	0	8	0	8	5	5988100	533140
2681	2024	Q07092|COGA1_HUMAN	110.9	5	0	0	0	0	0	0	0	0	0	0	0	0	0	0	0	0	0	0	0	0	0	0	0	0	5	0	0	0	0	0	0	0	0	0	0	5	0	0	0	0	0	0	0
1421	1609	Q9H2U2|IPYR2_HUMAN	110.83	21	4	4	0	4	3	3	4	13	0	0	0	4	10	0	4	7	4	13	10	10	4	4	10	13	10	4	6	10	4	4	16	3	4	4	4	7	4	3	10	4	10	12	6	883380	2444200
1619	2137	Q8N0X7|SPART_HUMAN	110.69	7	3	2	2	2	2	4	4	4	2	2	4	3	2	0	0	0	4	6	4	2	6	0	4	6	2	0	0	4	0	2	2	0	6	4	0	2	6	2	2	4	6	6	2	367400	0
1550	1844	Q9BRX8|PXL2A_HUMAN	110.67	24	5	5	4	5	13	0	5	4	5	5	0	10	5	11	9	0	5	5	5	11	5	0	5	5	5	10	10	5	16	5	5	4	0	5	9	5	0	5	0	16	5	5	16	1124600	1589500
2210	1990	Q08380|LG3BP_HUMAN	110.63	8	2	0	0	4	0	2	0	0	4	0	0	2	0	0	0	0	0	2	2	4	0	2	2	2	6	0	0	4	0	0	0	0	0	2	0	6	0	0	0	0	0	0	0	544250
1596	1226	Q14254|FLOT2_HUMAN	110.56	23	0	11	0	3	9	0	5	0	3	14	4	3	3	2	5	7	5	2	0	3	2	5	0	2	2	3	3	3	3	3	0	5	2	6	3	3	5	2	2	0	0	9	3		4047600
2420	1747	Q8TD19|NEK9_HUMAN	110.51	7	0	0	0	1	0	0	1	0	0	0	0	6	0	1	2	2	0	0	0	0	0	0	0	0	0	0	0	2	1	4	0	0	0	0	0	2	0	0	1	0	0	0	1
2676	1456	O43295|SRGP3_HUMAN	110.51	7	0	0	0	0	3	0	0	0	1	1	3	0	0	0	0	0	0	2	0	0	2	0	0	0	0	0	0	2	0	0	0	0	0	0	0	0	0	0	0	0	0	0	0
1897	2630	P05109|S10A8_HUMAN	110.42	41	0	12	0	19	0	25	0	0	0	0	0	0	12	0	8	0	0	0	25	0	0	41	32	8	0	19	0	0	0	0	0	12	0	0	0	0	0	12	0	0	41	0	32		0
2291	2342	Q9NV96|CC50A_HUMAN	110.33	15	0	0	0	0	12	0	0	0	5	12	8	0	0	0	0	0	0	0	0	0	0	0	0	0	0	0	0	11	0	0	0	0	0	0	0	2	5	5	0	0	0	0	0
2323	2335	Q9P258|RCC2_HUMAN	110.32	10	0	4	1	0	0	0	0	0	0	0	0	7	0	0	0	0	0	0	0	0	0	3	0	0	7	0	0	1	0	10	0	0	0	0	0	10	3	4	0	0	0	3	0		1886200
2179	1828	Q6H8Q1|ABLM2_HUMAN	110.31	9	1	1	0	1	5	0	1	0	1	7	7	0	0	0	0	0	0	0	0	1	1	0	0	0	0	0	1	0	0	0	1	3	0	1	0	0	0	0	1	0	0	1	0
1383	2193	Q96QR8|PURB_HUMAN	110.27	20	10	15	17	0	7	0	20	12	0	4	7	17	20	0	13	14	12	10	20	17	20	17	20	12	17	0	0	17	10	17	10	0	5	14	0	7	3	17	5	10	5	20	12	160030	5043000
1261	1542	Q8IYD1|ERF3B_HUMAN	110.26	9	3	4	6	3	2	6	3	0	0	2	2	6	5	3	3	3	7	4	3	5	2	5	7	4	5	2	3	2	1	7	0	3	0	0	2	5	3	0	4	4	4	5	4		1943000
2220	2626	Q9Y2B0|CNPY2_HUMAN	110.21	26	0	4	0	0	0	4	4	0	0	0	0	21	16	0	0	4	4	4	4	0	0	4	0	4	16	0	0	0	0	21	0	0	0	0	0	14	4	0	0	0	4	4	0		2192500
2668	3182	Q15847|ADIRF_HUMAN	110.21	59	18	0	0	0	0	0	41	0	0	0	0	0	0	0	59	0	0	0	0	59	59	0	0	0	0	0	0	0	0	0	0	0	0	18	0	0	41	59	0	0	0	0	0	0
1427	2396	P26583|HMGB2_HUMAN	110.09	18	6	6	0	6	6	0	6	6	0	0	0	18	18	6	6	6	11	6	0	6	6	6	6	12	12	0	0	18	6	18	6	6	6	6	6	12	12	18	6	11	6	6	6	1772700	19414000
2727	1503	Q9UHC6|CNTP2_HUMAN	109.99	5	0	0	0	0	3	0	0	0	1	3	3	0	0	0	0	0	0	0	0	0	0	0	0	0	0	0	0	0	0	0	0	0	0	0	0	0	0	0	0	0	0	0	0
1833	2592	Q9NQX7|ITM2C_HUMAN	109.98	19	8	8	16	16	0	0	16	0	0	0	0	19	0	16	8	0	19	19	0	8	8	0	8	16	0	7	0	8	16	19	0	0	8	0	0	0	16	7	0	19	0	8	16	0	0
2388	1694	Q6NV74|K121L_HUMAN	109.9	8	0	0	0	0	3	0	1	0	1	5	8	0	0	0	0	1	0	0	0	1	1	0	0	0	1	0	0	0	0	0	0	1	0	1	0	0	1	1	0	0	0	0	0
2549	1563	Q9NQ48|LZTL1_HUMAN	109.83	23	0	5	0	0	0	0	5	0	0	0	0	9	3	0	0	3	0	0	0	0	0	0	9	3	0	0	0	0	12	0	0	0	4	0	0	0	5	0	0	0	0	5	4		0
2260	1314	Q12904|AIMP1_HUMAN	109.8	28	0	10	6	0	0	0	6	0	0	0	0	8	0	0	0	4	10	6	0	6	0	0	4	10	12	0	0	4	6	18	0	0	0	0	0	10	4	0	0	0	6	0	6		973970
1352	1266	Q9BTV4|TMM43_HUMAN	109.76	23	2	10	9	2	0	2	2	0	0	0	0	7	4	5	12	10	5	2	5	14	5	5	2	5	14	0	2	0	12	5	2	0	2	0	5	11	2	2	5	5	5	19	10	667470	13585000
1363	2145	P51153|RAB13_HUMAN	109.76	26	9	9	9	5	9	0	9	9	5	9	13	16	12	9	9	3	9	9	3	16	3	9	9	9	12	10	9	10	9	22	16	9	3	9	5	12	3	5	9	9	9	9	9
2563	2028	P13521|SCG2_HUMAN	109.69	12	0	0	0	0	2	0	2	0	0	5	10	0	0	0	0	0	0	0	0	0	0	0	0	0	0	0	0	2	0	0	0	2	0	0	0	0	2	2	0	0	0	0	0
2479	2482	Q9Y279|VSIG4_HUMAN	109.68	11	4	0	0	0	0	0	0	0	0	0	0	0	0	0	0	0	0	0	0	0	0	11	4	0	0	8	0	0	0	0	0	0	0	4	0	0	0	0	0	0	4	0	11	390740
1738	1924	P01911|DRB_HUMAN	109.65	19	3	3	3	7	0	3	3	0	0	3	0	3	0	3	8	3	3	3	3	3	7	7	10	7	3	7	0	0	8	3	0	7	7	3	3	3	3	3	3	0	3	3	17	3135100	4967500
2705	1675	Q92820|GGH_HUMAN	109.63	18	0	0	0	0	0	0	0	0	0	0	0	12	0	0	0	0	9	0	0	0	0	0	0	0	5	0	0	5	2	5	0	0	0	0	0	9	0	0	0	0	0	0	0
2375	2212	Q9UBX5|FBLN5_HUMAN	109.6	14	0	5	2	0	0	0	0	0	0	0	0	0	2	2	0	0	0	0	0	0	0	0	0	0	4	0	0	0	2	0	0	0	0	0	0	4	0	0	5	0	0	14	0		4431500
1612	2206	P01619|KV320_HUMAN	109.36	43	22	0	23	35	0	16	0	22	6	6	0	22	22	16	16	16	29	16	0	0	0	16	16	16	16	22	0	22	0	16	16	0	0	0	22	29	22	29	0	29	29	0	16	315460
2164	2309	P49720|PSB3_HUMAN	109.36	27	7	0	3	0	0	0	0	0	0	0	0	19	7	7	7	0	7	7	0	7	7	9	12	0	7	0	0	11	0	7	0	0	0	7	7	8	0	7	9	7	0	11	16	194640
2510	1203	Q9HCM2|PLXA4_HUMAN	109.34	4	0	0	0	0	3	0	0	0	1	4	1	0	0	0	0	0	0	0	0	0	1	0	0	0	0	0	0	0	0	0	0	1	0	0	0	0	0	0	0	0	0	0	0
1631	1342	O00231|PSD11_HUMAN	109.27	14	3	3	2	3	6	0	6	0	3	6	0	7	8	3	3	2	2	3	2	7	0	2	0	7	5	3	5	5	6	8	3	0	0	3	0	3	0	6	2	3	0	6	7	332810	937670
2933	1424	P05937|CALB1_HUMAN	109.25	25	0	0	0	0	0	0	0	0	0	0	0	0	0	0	25	0	0	0	0	0	0	0	0	0	0	0	0	0	3	0	0	0	0	0	3	0	0	0	0	0	0	0	0
1630	1975	P37108|SRP14_HUMAN	109.17	54	25	16	0	0	9	0	30	25	0	9	0	19	10	10	40	0	0	10	0	9	30	9	0	18	19	0	0	40	32	19	10	9	30	0	30	25	21	46	0	10	0	19	10	3154900	4262000
1450	1952	Q15382|RHEB_HUMAN	109.14	24	15	10	4	19	5	0	14	5	0	14	14	24	10	9	11	18	4	15	9	16	18	0	0	19	11	5	20	20	6	24	20	0	9	9	5	11	5	6	10	19	0	5	13	446780	2577000
1338	2061	Q3KQU3|MA7D1_HUMAN	109	8	3	3	3	5	5	2	3	2	6	5	2	5	5	3	2	2	3	5	0	5	2	3	3	5	2	0	0	1	3	3	2	5	2	3	2	3	2	3	2	3	3	2	6	976200	1790400
2327	2083	Q15067|ACOX1_HUMAN	108.99	8	0	0	3	0	0	0	0	5	0	0	0	0	2	2	2	0	2	4	0	0	0	5	0	2	2	0	0	0	0	2	0	0	0	0	2	2	2	2	0	3	0	2	2
1747	1683	Q4G0F5|VP26B_HUMAN	108.93	17	8	3	6	0	7	11	9	0	0	7	5	5	3	3	0	3	3	9	11	10	5	0	9	11	3	0	0	0	0	3	0	0	3	3	0	3	5	0	0	9	9	3	8	745140	0
1845	1681	Q92561|PHYIP_HUMAN	108.93	17	0	0	2	0	8	2	5	5	7	12	13	0	0	0	0	0	2	2	3	0	5	0	5	0	0	0	0	0	0	0	2	0	0	0	0	0	8	3	0	2	2	0	0
2625	1572	Q9Y6M1|IF2B2_HUMAN	108.91	12	0	0	0	0	0	0	0	0	0	0	0	12	0	2	0	0	1	0	0	0	0	0	0	0	4	0	0	0	0	6	0	0	2	0	0	0	0	0	0	0	0	0	0
1181	2253	P14927|QCR7_HUMAN	108.9	36	16	10	14	16	24	6	24	24	16	24	24	16	16	16	0	0	16	24	16	24	16	16	16	36	16	16	16	18	16	10	16	16	10	16	16	10	24	16	6	16	16	6	16	2535800	1106200
1394	2388	O95168|NDUB4_HUMAN	108.86	30	16	8	8	9	30	0	30	0	30	30	30	16	16	8	30	22	16	30	8	30	22	8	8	30	16	16	8	16	8	8	0	0	8	30	0	9	8	8	22	22	0	22	30	1689800	1453100
2027	1637	P46063|RECQ1_HUMAN	108.83	10	0	2	2	0	0	0	0	0	0	0	0	5	2	0	1	2	1	3	2	0	0	0	0	0	3	3	2	2	5	6	0	1	0	0	2	5	0	1	0	0	0	2	3		2201600
2095	1789	P23468|PTPRD_HUMAN	108.81	3	1	0	0	1	1	0	1	0	3	1	0	0	0	0	1	0	0	1	0	1	1	0	0	0	0	0	0	1	0	0	0	0	0	1	0	0	1	2	0	0	0	0	0	0
1693	1696	Q9BV20|MTNA_HUMAN	108.75	20	5	8	7	0	0	0	0	4	4	0	0	8	4	8	17	8	7	8	0	8	0	0	8	4	4	0	0	0	11	11	4	0	0	0	11	0	0	0	7	8	5	14	8	0	1654400
2244	1473	Q14566|MCM6_HUMAN	108.6	8	0	0	0	0	0	0	0	0	0	0	0	3	0	0	5	0	0	0	0	0	0	1	0	0	4	0	0	0	4	5	0	0	0	0	5	3	0	0	0	0	0	0	0
1882	1602	O43684|BUB3_HUMAN	108.59	25	0	0	8	4	0	0	4	0	0	0	0	8	4	4	4	0	0	4	0	4	10	8	9	4	8	0	0	8	13	11	4	0	0	4	0	16	8	13	0	4	0	4	4
1779	2267	P45973|CBX5_HUMAN	108.55	23	0	18	12	0	0	0	6	0	0	6	0	17	6	6	13	6	6	7	0	6	0	13	0	6	18	6	0	18	13	13	0	6	0	0	7	13	18	13	6	6	0	12	0		4800700
2103	1763	Q9C0B1|FTO_HUMAN	108.51	11	7	5	3	0	0	3	0	6	0	0	0	5	3	0	0	0	0	0	3	0	0	3	0	0	5	0	0	2	3	3	3	0	0	0	0	5	4	5	0	0	3	5	0	0	2529900
1937	2097	P26012|ITB8_HUMAN	108.49	7	0	2	2	0	0	0	2	2	0	0	0	2	0	2	2	4	2	5	0	0	2	0	0	4	0	0	0	0	2	2	2	2	2	2	2	2	0	2	2	2	0	4	0		1148700
377	2372	Q71UI9|H2AV_HUMAN	108.35	29	29	29	29	29	29	29	29	29	29	29	23	29	29	29	29	29	23	29	29	29	29	29	29	29	29	29	29	23	29	29	29	29	29	29	29	29	29	29	29	29	29	29	29	114920000	211040000
377	2371	P0C0S5|H2AZ_HUMAN	108.35	29	29	29	29	29	29	29	29	29	29	29	23	29	29	29	29	29	23	29	29	29	29	29	29	29	29	29	29	23	29	29	29	29	29	29	29	29	29	29	29	29	29	29	29	114920000	211040000
2354	1390	O00339|MATN2_HUMAN	108.26	7	0	0	0	1	0	0	0	5	0	0	0	0	0	0	2	0	1	0	0	0	0	0	0	0	0	0	0	0	3	0	3	0	0	0	3	0	0	0	1	0	0	2	0
2134	1770	Q7L775|EPMIP_HUMAN	108.2	12	0	4	0	0	0	2	4	0	0	0	0	2	9	0	2	8	0	2	2	0	2	2	4	0	0	0	0	3	2	2	0	0	0	0	2	0	2	4	2	0	0	4	0		932210
998	1982	P61254|RL26_HUMAN	108.19	28	18	18	23	12	12	18	12	17	6	18	12	23	23	23	12	18	17	23	18	18	12	6	23	23	17	18	12	12	18	23	6	18	12	12	12	23	18	23	12	23	18	12	18	11084000	30161000
2554	2307	O95671|ASML_HUMAN	108.16	8	2	0	0	0	0	0	2	0	0	0	0	2	0	0	6	0	0	2	0	4	0	0	2	2	0	0	0	3	2	4	0	0	0	0	0	0	0	1	6	0	0	0	0	496130
2211	2121	Q9UHY1|NRBP_HUMAN	108.14	10	0	0	3	0	3	2	3	3	3	0	8	2	0	2	0	0	3	0	0	0	3	5	5	0	0	0	0	3	0	3	0	0	0	0	0	5	3	3	0	3	5	0	0
1854	1415	Q15276|RABE1_HUMAN	108.08	9	2	2	2	2	2	2	3	2	2	2	2	2	2	2	0	1	2	2	2	2	2	0	2	2	1	0	0	3	3	2	3	0	0	2	0	1	2	4	0	2	0	2	4	129280	0
1759	2570	Q53T59|H1BP3_HUMAN	108.08	12	4	4	7	7	4	7	7	0	4	4	0	4	4	4	4	0	12	7	4	4	9	0	9	4	4	4	0	4	4	7	0	7	4	4	4	4	0	4	0	7	5	7	4	163600	382720
3437	2602	P0DJI8|SAA1_HUMAN	108.01	40	0	0	0	0	0	0	0	0	0	0	0	0	0	0	0	0	0	0	0	0	0	0	11	0	0	0	0	0	0	29	0	0	0	0	0	0	0	0	0	0	12	0	0
764	2644	P35080|PROF2_HUMAN	108	25	25	19	19	25	25	25	25	19	25	25	25	19	19	19	19	19	19	25	25	25	19	10	25	16	19	19	25	25	19	19	25	25	19	25	19	19	19	19	19	19	25	19	25	27122000	23837000
1288	2425	P62995|TRA2B_HUMAN	107.98	15	2	15	15	2	2	2	6	6	0	0	0	6	6	6	6	10	6	10	6	6	10	10	6	15	10	6	2	7	2	12	6	2	6	6	2	6	15	6	6	6	2	2	2	2530100	10962000
2585	1976	Q9H4F8|SMOC1_HUMAN	107.83	12	5	0	0	0	0	0	0	7	0	0	0	0	0	0	2	0	0	0	0	0	0	0	0	0	0	0	0	0	2	0	7	0	0	7	2	0	0	2	0	0	0	0	0	2607100
2776	1767	P42356|PI4KA_HUMAN	107.78	3	0	0	1	0	1	0	0	0	0	1	1	0	0	0	0	0	0	0	0	0	0	0	0	0	0	0	0	1	0	0	0	1	0	0	0	0	1	0	0	0	0	0	0
1790	1510	O94903|PLPHP_HUMAN	107.72	23	0	17	3	6	3	0	0	0	3	0	0	6	0	5	5	6	3	8	8	6	11	3	3	6	0	3	3	9	0	8	0	0	3	3	0	3	3	0	11	5	9	8	0		8407700
1593	2525	A0A024RBG1|NUD4B_HUMAN	107.71	26	13	5	18	13	5	5	5	21	5	13	5	13	5	11	5	5	0	11	5	26	5	0	5	11	13	5	8	13	5	13	13	5	5	5	0	13	5	13	18	5	5	5	0	3866100	1294900
1593	2654	Q9NZJ9|NUDT4_HUMAN	107.71	26	13	5	18	13	5	5	5	21	5	13	5	13	5	11	5	5	0	11	5	26	5	0	5	11	13	5	8	13	5	13	13	5	5	5	0	13	5	13	18	5	5	5	0	3866100	1294900
1842	1651	P25787|PSA2_HUMAN	107.64	28	14	8	0	16	0	0	0	0	0	0	0	11	14	8	13	6	17	6	3	5	0	3	3	8	11	3	3	11	3	22	0	3	0	0	0	5	0	14	0	0	0	11	0	305110	317160
889	1874	P51572|BAP31_HUMAN	107.54	21	12	15	20	15	8	15	12	4	4	12	8	21	21	15	15	13	21	17	15	11	8	7	15	15	21	21	4	20	17	21	8	15	4	7	8	17	17	21	11	17	12	15	21	2658900	23385000
2684	1487	O60218|AK1BA_HUMAN	107.54	22	0	0	0	0	0	15	0	0	0	0	0	0	0	0	0	0	0	0	16	0	0	0	3	0	0	0	0	0	0	0	0	0	0	0	0	0	0	0	0	0	3	0	0
1008	2300	P10599|THIO_HUMAN	107.53	38	21	21	30	12	21	12	21	21	21	21	21	30	30	30	21	12	30	21	30	30	12	0	21	9	17	21	12	30	21	30	9	21	21	30	12	21	30	30	38	30	21	30	30	2179800	17361000
2621	1482	Q32MZ4|LRRF1_HUMAN	107.49	11	0	0	0	1	0	0	0	0	0	0	0	1	3	1	0	0	2	0	0	0	0	2	4	0	0	0	0	1	1	0	0	0	0	0	0	0	0	0	0	3	1	0	0
2384	2031	Q8IVD9|NUDC3_HUMAN	107.46	16	0	4	2	2	2	0	0	0	2	0	6	9	0	0	2	0	0	0	0	0	0	4	13	0	0	0	0	0	0	6	0	0	0	0	0	0	0	0	0	2	3	0	2		202230
1879	2696	Q9Y3C6|PPIL1_HUMAN	107.41	23	0	19	0	8	0	0	8	8	0	0	0	0	8	8	8	19	0	19	8	8	19	8	19	8	8	8	8	0	15	8	19	8	19	13	8	0	8	8	19	0	8	19	8		4479000
1992	1466	P05067|A4_HUMAN	107.4	11	1	1	0	0	3	2	1	1	6	4	4	1	1	0	2	0	0	0	0	3	1	0	0	0	1	0	2	3	0	2	0	0	0	2	0	6	1	0	0	0	2	1	0		1615100
1001	2284	P14621|ACYP2_HUMAN	107.39	38	38	29	22	13	22	22	38	30	30	22	30	13	13	22	30	30	22	30	30	30	38	13	30	38	22	13	13	21	22	22	38	22	38	38	22	13	22	30	38	30	22	38	30	20363000	14304000
1365	3700	P62745|RHOB_HUMAN	107.29	13	11	0	5	11	9	5	9	5	9	11	13	9	4	9	13	5	13	13	0	11	5	9	5	13	9	7	4	11	9	13	9	5	9	9	4	9	4	9	5	9	0	13	9	3727500
2942	2205	Q15223|NECT1_HUMAN	107.25	11	0	0	0	0	2	0	0	0	4	9	5	0	0	0	0	0	0	0	0	2	0	0	0	0	0	0	0	0	0	0	0	0	0	0	0	0	0	0	0	0	0	0	0
1603	2699	Q13185|CBX3_HUMAN	107.24	28	7	7	7	7	0	7	7	7	0	0	0	7	7	7	7	7	7	7	7	7	7	13	7	7	16	7	0	7	7	7	7	7	7	7	7	7	13	7	7	7	7	7	7	2221600	10006000
2140	2604	Q9UHG3|PCYOX_HUMAN	107.23	8	0	6	3	3	3	3	0	3	0	0	0	0	3	3	3	3	3	3	0	3	3	3	8	3	0	0	0	0	0	3	6	0	0	0	3	3	3	0	3	3	3	3	0		406600
2633	2345	Q7Z3B1|NEGR1_HUMAN	107.21	13	0	0	0	0	8	0	0	0	8	10	13	0	0	0	0	0	0	0	0	0	0	0	0	0	0	0	0	0	0	0	0	0	0	0	0	0	4	0	0	0	0	0	0
2153	1283	Q8IZP0|ABI1_HUMAN	107.19	19	5	0	0	0	6	0	0	7	0	5	0	4	0	4	3	0	0	0	3	6	0	0	0	0	0	2	3	12	0	0	3	0	4	3	0	0	0	3	0	0	0	0	0
1997	1529	P02748|CO9_HUMAN	107.16	13	0	0	2	4	0	2	0	2	2	0	0	13	4	2	2	0	6	2	2	0	0	2	2	2	2	0	0	0	2	6	2	0	0	0	2	0	2	0	0	4	2	0	2
1456	1731	P25686|DNJB2_HUMAN	107.12	21	11	3	0	8	13	0	8	3	13	17	12	3	3	3	8	0	0	5	3	12	8	0	8	0	8	0	0	8	3	3	8	5	0	8	3	0	11	3	0	0	8	0	8	592260	346210
1370	1921	P49721|PSB2_HUMAN	106.99	28	5	17	15	5	5	0	14	6	0	5	0	24	5	28	12	22	17	19	5	17	16	12	6	14	19	0	14	10	19	19	0	0	7	0	5	6	5	28	12	21	0	9	19	174850	4504800
1494	2415	P62854|RS26_HUMAN	106.95	40	21	21	21	13	0	8	13	0	0	13	0	21	13	21	13	27	21	34	26	13	21	8	13	21	13	13	0	13	21	21	26	0	34	13	13	13	0	21	26	21	21	34	13	3312500	17579000
1908	1382	Q96HS1|PGAM5_HUMAN	106.83	25	0	4	3	0	11	0	7	4	0	8	14	3	0	4	0	4	8	8	0	0	0	0	11	8	15	0	0	0	0	3	0	4	0	0	0	10	4	0	3	3	0	3	8		806550
1491	1891	Q9Y6C9|MTCH2_HUMAN	106.78	18	3	0	7	7	9	3	7	3	3	14	5	3	7	9	3	3	7	12	7	7	0	0	5	13	7	7	7	7	0	7	7	3	0	4	0	3	3	3	3	3	3	3	3	448710
1500	2007	Q9H1K4|GHC2_HUMAN	106.78	17	3	5	5	8	13	5	8	8	8	8	17	0	0	5	5	5	5	0	5	3	8	5	5	0	0	0	3	5	5	0	0	0	8	8	0	0	8	3	5	5	5	8	5		441670
2031	2660	P02746|C1QB_HUMAN	106.68	14	0	3	3	8	3	0	3	3	0	0	0	0	0	3	3	0	9	3	0	3	0	9	0	3	3	3	0	3	3	0	3	3	0	0	0	3	3	3	0	9	0	3	3		2441500
1468	4014	Q13491|GPM6B_HUMAN	106.67	11	5	5	5	5	11	5	5	5	5	11	11	5	5	5	11	0	5	5	0	5	5	0	5	5	5	5	5	5	5	5	11	5	5	5	5	5	5	5	0	0	5	0	5	6965600	0
2026	1809	Q96LD4|TRI47_HUMAN	106.64	11	0	6	5	0	0	2	2	0	0	0	0	0	0	0	0	4	2	0	2	0	4	4	2	2	0	2	0	0	0	2	0	2	2	0	2	2	0	2	4	2	2	5	0		7836700
2520	1673	O15355|PPM1G_HUMAN	106.64	12	0	0	2	0	0	0	0	0	0	0	0	5	2	0	0	0	0	2	0	0	0	0	0	5	2	0	0	0	0	10	0	0	0	0	0	2	2	0	0	3	0	1	2
1776	2184	Q9UNS2|CSN3_HUMAN	106.62	12	3	7	0	6	3	3	3	3	3	3	3	0	0	3	7	3	3	5	3	3	3	7	7	3	7	0	0	0	3	5	3	3	3	3	3	3	3	3	3	3	3	3	9	540590	2419400
1170	2324	Q6IQ22|RAB12_HUMAN	106.61	20	5	5	5	5	13	5	13	5	13	16	13	20	13	5	5	5	5	13	5	5	5	5	5	13	5	5	5	5	13	5	13	13	5	13	5	13	13	13	13	5	5	13	8
2728	1958	P22830|HEMH_HUMAN	106.49	14	0	0	0	0	3	0	0	4	0	3	3	0	0	0	0	0	0	7	0	6	0	0	0	6	0	0	0	0	0	6	0	0	0	0	0	0	0	0	0	0	0	0	0
2924	1943	Q5TF21|SOGA3_HUMAN	106.4	7	0	0	0	0	1	0	0	0	1	0	3	1	0	0	0	0	0	0	0	0	0	0	1	0	1	0	0	0	0	1	0	0	0	0	1	0	0	0	0	0	0	0	0
1414	2588	Q9NP79|VTA1_HUMAN	106.27	15	9	9	9	0	9	0	9	6	6	9	9	9	9	9	9	9	3	3	0	9	9	9	0	3	9	3	0	9	9	9	9	0	6	9	9	9	15	9	0	9	6	9	9	3720900	16337000
3076	1623	P04279|SEMG1_HUMAN	106.27	13	13	0	0	0	0	0	0	0	0	0	0	0	0	0	0	0	0	0	0	0	0	0	0	0	0	0	0	0	0	0	0	0	0	0	0	0	0	0	0	0	0	0	0	3385100
2062	3352	P01599|KV117_HUMAN	106.27	22	0	0	15	15	0	0	0	0	0	0	0	15	15	15	15	0	22	0	0	15	0	0	15	0	15	15	0	15	0	15	0	0	0	0	0	15	0	15	0	15	15	0	15
2062	3484	A0A075B6S5|KV127_HUMAN	106.27	22	0	0	15	15	0	0	0	0	0	0	0	15	15	15	15	0	22	0	0	15	0	0	15	0	15	15	0	15	0	15	0	0	0	0	0	15	0	15	0	15	15	0	15
2062	3926	P01601|KVD16_HUMAN	106.27	22	0	0	15	15	0	0	0	0	0	0	0	15	15	15	15	0	22	0	0	15	0	0	15	0	15	15	0	15	0	15	0	0	0	0	0	15	0	15	0	15	15	0	15
2062	4029	P04432|KVD39_HUMAN	106.27	22	0	0	15	15	0	0	0	0	0	0	0	15	15	15	15	0	22	0	0	15	0	0	15	0	15	15	0	15	0	15	0	0	0	0	0	15	0	15	0	15	15	0	15
2062	4028	P01597|KV139_HUMAN	106.27	22	0	0	15	15	0	0	0	0	0	0	0	15	15	15	15	0	22	0	0	15	0	0	15	0	15	15	0	15	0	15	0	0	0	0	0	15	0	15	0	15	15	0	15
1692	1523	Q14738|2A5D_HUMAN	106.21	14	2	6	2	2	4	0	6	0	2	5	3	2	2	6	2	0	2	2	0	2	0	0	2	2	4	2	2	8	2	2	2	0	0	2	3	4	2	4	0	2	0	6	2	505240	1825200
1633	1839	O76041|NEBL_HUMAN	106.06	5	2	2	0	2	0	1	0	1	3	1	2	0	0	1	5	1	0	2	1	1	2	0	1	2	0	0	0	2	2	0	1	2	1	2	2	1	1	2	2	1	0	2	2	3701700	5229300
1681	1859	O76024|WFS1_HUMAN	106.03	7	0	3	0	3	1	4	2	2	0	2	2	0	0	0	3	2	2	4	4	3	2	2	4	3	2	0	0	0	4	2	2	2	2	3	2	0	2	0	3	0	4	3	3		1232200
2639	1260	O15027|SC16A_HUMAN	106	4	0	0	1	0	0	1	0	0	0	0	0	0	1	0	0	1	1	0	1	0	0	0	2	0	0	0	0	1	0	2	0	0	0	0	0	0	0	0	0	0	0	0	0
1943	1994	Q8WZA0|LZIC_HUMAN	105.99	28	7	5	0	7	7	7	7	5	7	0	0	24	5	0	7	0	0	18	7	7	7	7	7	0	6	0	7	0	0	18	7	0	12	12	7	12	7	0	0	0	0	0	7	487700	198570
1102	1857	Q15257|PTPA_HUMAN	105.98	16	7	13	7	13	13	7	7	7	13	13	10	7	7	13	7	7	7	7	7	13	4	4	13	4	13	4	7	13	10	13	7	4	7	7	7	13	9	12	7	7	13	13	7	7067700	5813300
2362	1751	Q96MZ0|GD1L1_HUMAN	105.9	18	0	2	0	0	6	0	5	0	5	9	14	0	2	0	0	0	0	4	0	0	4	0	0	2	0	0	0	4	0	0	0	4	0	0	0	0	4	0	0	0	0	0	0
2562	2351	Q03518|TAP1_HUMAN	105.88	9	0	9	0	0	0	0	0	0	0	0	0	0	2	0	0	5	0	0	0	0	0	2	2	0	0	0	0	2	0	0	0	2	0	0	0	2	0	0	2	2	0	6	0		1847500
1971	4400	P07477|TRY1_HUMAN	105.86	12	0	0	8	4	4	8	8	8	0	4	8	0	8	0	4	0	8	8	8	0	0	8	0	8	0	0	0	8	4	0	0	0	0	0	5	4	8	4	8	9	8	0	0
2831	1932	Q8N5S9|KKCC1_HUMAN	105.84	14	0	0	0	0	11	2	0	0	0	9	5	0	0	0	0	0	0	0	0	0	0	0	0	0	0	0	0	0	0	0	0	0	0	0	0	0	0	0	0	0	0	0	0
2909	2057	Q99572|P2RX7_HUMAN	105.75	9	0	0	0	4	0	0	0	0	7	0	0	0	0	0	0	0	0	0	0	7	0	0	0	0	0	0	5	0	0	0	0	0	0	0	0	0	0	0	0	0	0	0	0
1935	1968	Q96BJ3|AIDA_HUMAN	105.74	22	6	11	0	0	0	0	3	0	0	0	0	8	8	5	3	5	0	16	5	8	3	5	0	7	11	4	0	8	5	5	0	5	3	0	0	4	0	0	3	0	0	7	0	0	1654400
2082	1825	P48739|PIPNB_HUMAN	105.7	21	0	5	4	0	0	0	5	0	5	5	5	0	5	5	5	0	5	0	5	5	5	0	5	0	5	0	0	0	5	14	0	0	5	5	0	0	4	9	5	12	5	10	5		1405100
3051	1980	Q9P0J1|PDP1_HUMAN	105.66	14	0	0	0	0	0	0	0	0	0	0	0	0	0	2	0	0	0	0	4	0	0	0	0	0	0	0	0	0	0	0	12	0	0	0	0	0	0	0	0	0	0	0	0
1396	1350	Q5JSH3|WDR44_HUMAN	105.63	11	3	4	0	3	4	1	4	2	4	4	4	3	2	2	2	1	1	0	2	4	4	1	5	2	2	1	2	0	3	4	4	2	2	2	2	1	4	2	2	1	0	4	4	0	1074400
2278	2456	P00167|CYB5_HUMAN	105.54	39	0	0	10	0	0	10	0	0	0	0	0	22	28	10	10	0	10	0	7	25	10	0	10	0	25	0	0	0	0	25	10	0	0	0	10	0	0	10	0	10	0	0	0
2862	2243	P51687|SUOX_HUMAN	105.51	12	0	0	0	0	0	0	0	9	0	0	0	0	0	0	0	0	0	2	0	0	2	0	0	6	0	0	0	0	0	0	2	0	0	0	0	0	0	0	0	0	0	2	0
2028	2225	O75312|ZPR1_HUMAN	105.5	11	3	3	6	0	0	0	3	0	0	0	0	6	6	3	3	0	3	0	3	3	0	5	5	3	8	0	0	3	0	6	0	0	0	3	0	6	3	3	0	3	3	3	3	57549	516730
1844	1720	P30520|PURA2_HUMAN	105.5	14	0	0	0	0	7	0	0	5	5	7	9	7	7	2	6	0	7	2	0	5	2	2	5	2	5	0	0	5	9	11	0	0	0	5	0	9	2	0	0	0	0	0	2
1576	2030	P11234|RALB_HUMAN	105.41	23	9	16	4	9	13	0	9	3	13	13	9	9	5	0	0	0	3	3	3	9	5	0	0	3	9	5	13	16	0	3	9	9	9	9	0	9	0	0	5	0	0	16	16		153160
1507	2062	P11908|PRPS2_HUMAN	105.39	18	5	0	8	10	5	2	2	13	2	5	0	10	5	8	14	0	5	2	7	8	5	7	10	10	5	2	2	5	7	7	10	2	5	5	5	5	5	5	5	8	10	7	0
2566	1872	P31483|TIA1_HUMAN	105.36	14	0	6	0	3	0	0	0	3	0	0	0	3	0	3	0	0	0	0	0	0	0	0	0	0	9	0	0	3	0	0	0	0	0	0	0	6	0	0	2	0	0	6	0
1422	1762	P07858|CATB_HUMAN	105.33	15	6	8	6	6	0	2	0	0	0	6	6	0	6	6	2	3	8	8	10	2	2	8	10	8	3	10	6	5	0	0	2	0	0	3	0	3	6	5	3	8	13	0	10	11369000	7865300
2568	2483	P51688|SPHM_HUMAN	105.3	9	0	0	2	0	0	0	0	0	0	0	0	4	0	4	0	0	7	0	0	0	0	0	4	0	0	0	0	0	2	7	0	0	0	0	0	0	4	2	0	7	2	4	0
1907	2331	O75832|PSD10_HUMAN	105.25	18	4	8	4	4	4	0	4	3	4	4	4	4	4	4	4	4	4	8	4	4	4	0	0	0	4	0	0	0	4	15	4	4	4	4	4	4	4	4	4	4	4	4	0	468810	1790400
1835	2163	P49354|FNTA_HUMAN	105.24	15	3	3	8	5	3	5	3	8	0	0	0	2	3	8	3	0	8	3	5	3	5	8	3	0	3	0	0	0	3	3	3	0	3	3	3	3	3	3	8	3	8	3	3	402240	1188200
1944	2600	P46527|CDN1B_HUMAN	105.23	24	17	0	0	7	7	7	0	17	7	7	7	0	0	7	17	0	0	17	7	17	0	7	7	0	0	0	0	0	0	7	24	7	0	17	7	0	7	7	11	7	7	0	11	1257600
1139	1766	P49755|TMEDA_HUMAN	105.22	23	9	16	16	4	9	12	4	4	4	4	9	20	14	9	9	9	11	4	19	9	4	14	20	15	14	9	9	9	7	14	4	4	4	9	11	20	14	9	9	9	4	9	9	1111300	6738800
1515	2562	Q9H0R5|GBP3_HUMAN	105.15	6	3	6	3	3	0	3	3	0	0	0	0	0	0	3	3	4	0	3	4	0	3	4	3	3	3	3	0	3	4	0	3	4	3	3	4	3	3	4	4	3	4	4	4	1793900	9918000
2947	1851	Q9ULZ3|ASC_HUMAN	105.1	34	0	0	6	6	0	0	0	0	0	0	0	0	0	0	0	0	0	0	0	0	6	22	6	0	0	0	0	0	0	0	0	0	0	0	0	0	0	0	7	0	0	0	0
2692	1886	Q9NQG5|RPR1B_HUMAN	105.09	18	0	5	0	0	0	0	0	0	0	0	0	4	0	0	0	0	0	0	0	0	0	0	0	9	9	0	0	0	0	8	0	0	0	0	0	17	0	0	0	0	0	0	0		0
1708	2615	Q9BX68|HINT2_HUMAN	105.04	28	9	9	9	9	9	0	9	28	0	0	0	0	9	9	18	19	9	18	9	18	0	9	9	10	9	0	9	9	18	9	28	0	0	9	18	9	0	9	18	9	0	28	9	1430300	3681600
1809	1889	Q9H0W9|CK054_HUMAN	105.02	16	2	10	2	0	0	2	0	2	0	0	0	2	2	2	2	2	2	2	10	2	2	2	8	2	2	0	0	0	0	2	2	0	2	2	2	2	2	2	2	2	2	10	2	2226100	6149700
1508	1664	Q99459|CDC5L_HUMAN	105.01	8	1	3	0	1	1	1	1	1	0	1	0	6	1	3	1	3	1	3	1	1	3	3	1	0	5	0	1	0	3	4	3	1	1	1	1	3	1	3	3	4	1	1	3	86162	1254600
1889	2168	Q9HA64|KT3K_HUMAN	104.93	19	4	4	0	0	0	4	4	4	9	4	4	0	0	4	4	4	4	9	11	4	11	4	4	7	4	0	0	4	9	0	16	0	9	0	4	4	11	4	4	0	4	4	4	2174900	1415400
2372	2264	P56537|IF6_HUMAN	104.91	23	10	13	0	10	0	0	0	0	0	0	0	4	4	10	0	0	0	0	0	4	0	6	0	0	8	0	0	4	4	14	0	0	0	0	0	18	0	14	0	4	0	0	0	197540	1838600
938	2749	Q6DRA6|H2B2D_HUMAN	104.86	21	19	21	20	5	5	10	19	10	0	6	5	6	6	15	10	15	15	20	6	5	10	15	10	5	17	15	15	11	9	17	15	13	5	15	6	15	10	10	15	15	9	19	10	24720000	20324000
938	2752	Q6DN03|H2B2C_HUMAN	104.86	18	16	18	17	4	5	8	16	8	0	5	5	5	5	12	9	13	13	17	5	5	8	13	9	5	15	12	12	9	8	15	12	11	5	12	5	13	9	9	13	12	8	16	8	24720000	20324000
2490	2148	Q15493|RGN_HUMAN	104.86	13	0	10	0	0	0	0	6	0	0	0	0	0	0	0	6	6	0	6	6	0	6	0	6	0	0	0	0	0	0	0	0	0	0	0	0	0	0	0	13	0	0	13	0		1871600
2154	1933	O00625|PIR_HUMAN	104.77	21	4	0	4	0	0	12	0	4	0	0	0	0	0	4	0	0	8	4	13	0	0	0	13	12	0	0	0	0	0	0	0	4	0	0	4	0	0	0	0	0	16	0	4	26576
2290	1560	Q14166|TTL12_HUMAN	104.69	12	2	0	0	0	0	0	0	0	0	0	0	2	6	0	0	0	0	0	0	3	0	2	7	0	5	2	0	0	0	7	0	0	0	0	2	4	0	0	0	0	2	0	3	0
2296	1960	Q9UPY6|WASF3_HUMAN	104.64	13	5	0	0	2	2	0	2	5	2	5	2	2	0	0	2	0	0	4	0	2	0	0	0	0	2	0	0	2	0	2	7	2	0	5	0	0	0	0	0	0	0	0	0	601290
1899	2496	Q5BKZ1|ZN326_HUMAN	104.6	7	0	5	2	0	0	2	2	0	0	2	0	3	5	5	2	2	2	2	2	0	2	2	2	0	5	0	0	3	2	7	2	2	2	2	0	5	2	2	2	2	2	5	2		1621600
2653	1706	O60568|PLOD3_HUMAN	104.52	8	0	0	0	0	0	2	0	0	0	0	0	3	2	0	0	0	0	0	0	0	0	2	0	0	4	0	0	0	0	1	0	0	0	0	0	6	0	0	0	0	0	0	0
2721	1712	Q92673|SORL_HUMAN	104.37	3	0	0	0	0	0	0	0	0	0	0	0	0	0	0	0	0	0	2	0	0	0	0	0	2	0	0	0	0	0	0	0	0	0	0	0	0	0	0	0	0	0	0	0	2928000
1371	2025	Q2TAA2|IAH1_HUMAN	104.29	24	11	14	3	0	5	6	14	6	5	8	14	15	5	11	6	8	9	12	14	21	14	3	14	5	15	0	3	15	0	5	11	0	14	5	3	5	6	8	14	5	9	14	11	142410	5679200
1343	1899	P23515|OMGP_HUMAN	104.24	11	7	2	0	5	11	0	2	2	11	6	9	0	0	0	0	0	0	2	2	5	5	0	0	0	0	0	7	2	2	0	5	0	5	7	0	0	5	2	2	0	0	2	0	16575000	4058200
1838	2695	P61923|COPZ1_HUMAN	104.15	23	11	11	11	11	0	11	11	0	0	0	0	23	16	11	0	11	11	11	11	11	11	11	0	11	16	11	11	11	11	16	0	0	0	0	0	11	0	11	17	11	0	11	11	0	166540
1942	1987	Q53H12|AGK_HUMAN	104.12	13	0	4	4	4	7	6	4	6	4	4	4	4	4	4	4	4	0	4	5	0	0	0	6	0	0	0	4	4	4	4	4	0	0	4	4	4	4	4	0	0	4	4	4		1451500
2477	1585	O60331|PI51C_HUMAN	104.1	11	0	0	0	0	4	0	2	0	2	8	4	0	0	0	0	0	0	0	0	1	2	0	0	0	0	0	0	0	0	0	0	2	2	0	0	0	3	0	0	0	0	0	0
1636	2248	P52594|AGFG1_HUMAN	104.05	10	5	2	5	5	0	0	5	3	2	3	3	3	3	10	5	5	3	5	5	5	2	5	5	2	3	2	0	3	5	5	5	2	3	3	0	3	3	3	5	5	3	3	5	1676400	3008600
1473	1358	Q9UNH7|SNX6_HUMAN	104.04	16	0	2	7	8	0	0	2	0	2	2	2	14	9	7	2	2	4	5	3	11	4	7	7	4	0	8	2	7	2	9	0	2	5	0	0	4	0	5	2	6	0	0	5
1825	2509	P62841|RS15_HUMAN	104.02	31	0	21	31	0	0	21	0	8	0	0	0	8	8	18	18	8	21	21	21	0	0	21	21	21	8	0	0	0	0	21	0	0	0	0	21	0	13	0	8	18	8	8	8		2169800
1774	2353	Q52LJ0|FA98B_HUMAN	104	10	6	7	7	0	3	0	3	3	3	3	3	6	3	3	0	7	3	6	0	6	3	6	0	3	6	3	6	6	6	6	3	0	0	3	0	6	7	6	3	3	0	3	0	1224900	1174600
1770	1634	Q13564|ULA1_HUMAN	104	12	2	6	3	0	2	0	0	2	0	0	0	4	2	2	4	2	0	6	4	0	2	2	3	2	2	0	0	2	4	5	2	0	2	0	2	3	2	2	3	2	2	5	2	1051500	8115500
1326	1853	O43813|LANC1_HUMAN	103.97	12	3	9	6	3	5	6	5	3	7	7	10	8	0	0	4	8	3	5	3	10	6	2	8	8	2	3	8	6	4	0	4	3	2	0	2	0	7	5	8	2	7	5	5	3979600	29250000
1885	1865	Q9P121|NTRI_HUMAN	103.84	14	6	4	0	4	9	0	6	0	6	9	12	0	0	0	0	0	0	0	0	4	7	0	0	0	3	0	0	6	0	0	4	0	6	4	0	0	2	4	9	0	0	9	0	1161600	0
1444	2234	P56211|ARP19_HUMAN	103.83	40	7	7	22	22	7	0	22	22	25	32	40	7	0	30	7	17	15	32	0	40	32	7	30	25	25	15	0	25	22	17	30	22	7	22	22	0	22	17	8	0	15	7	22	2318500	4172800
2280	1524	Q6SZW1|SARM1_HUMAN	103.83	12	0	3	2	0	0	0	0	0	0	0	0	5	2	6	2	1	0	9	0	2	0	0	1	5	0	0	0	0	0	2	0	0	0	0	0	0	0	0	2	2	1	0	0		235960
2732	1667	P55287|CAD11_HUMAN	103.79	9	0	2	0	0	0	0	0	0	0	0	0	0	1	0	2	2	0	0	0	0	0	0	2	0	0	0	0	0	0	0	0	0	0	0	0	0	0	2	5	0	0	5	0		924950
2224	2223	Q8TCJ2|STT3B_HUMAN	103.54	5	0	1	1	0	0	2	0	0	0	0	0	4	1	0	0	0	0	3	2	0	0	2	3	3	1	0	0	0	1	1	0	2	0	0	0	3	0	2	0	1	0	0	2		1243400
2240	1627	P29590|PML_HUMAN	103.53	7	0	1	0	0	0	0	1	0	0	0	0	0	1	0	1	0	0	2	0	0	1	4	0	3	3	0	0	0	0	0	0	4	0	1	0	0	0	1	0	0	0	1	4		1604500
[truncated: 2,402 more rows]
[truncated: 89 more columns]

## Sheet: protein_peptides
Protein Group	Protein ID	Protein Accession	Peptide	Unique	-10lgP	Mass	Length	ppm	m/z	z	RT	Area Sample 1	Area Sample 2	Area Sample 3	Area Sample 4	Area Sample 5	Area Sample 6	Area Sample 7	Area Sample 8	Area Sample 9	Area Sample 10	Area Sample 11	Area Sample 12	Area Sample 13	Area Sample 14	Area Sample 15	Area Sample 16	Area Sample 17	Area Sample 18	Area Sample 19	Area Sample 20	Area Sample 21	Area Sample 22	Area Sample 23	Area Sample 24	Area Sample 25	Area Sample 26	Area Sample 27	Area Sample 28	Area Sample 29	Area Sample 30	Area Sample 31	Area Sample 32	Area Sample 33	Area Sample 34	Area Sample 35	Area Sample 36	Area Sample 37	Area Sample 38
14	2	P02452|CO1A1_HUMAN	R.GEQGPAGSP(+15.99)GFQGLP(+15.99)GPAGPP(+15.99)GEAGKP(+15.99)GEQGVP(+15.99)GDLGAP(+15.99)GPSGAR.G	Y	120.93	4111.91	45	2.1	1371.65	3	38.02		11213000	240190000			50529000		4406500	5362700			6820900	24203000	280300000		15139000	46954000	26124000	51950000	0		1232000	45861000	32114000				1546400	7202700	17366000	11382000						0	3308800
14	2	P02452|CO1A1_HUMAN	R.GEQGPAGSP(+15.99)GFQGLP(+15.99)GPAGPP(+15.99)GEAGKP(+15.99)GEQGVPGDLGAP(+15.99)GPSGAR.G	Y	115.34	4095.92	45	-0.5	1366.31	3	40.09			161380000			0							0	189680000			15514000	0						3841000					0
14	2	P02452|CO1A1_HUMAN	R.GETGPAGPP(+15.99)GAP(+15.99)GAP(+15.99)GAP(+15.99)GPVGPAGK.S	Y	108.89	2184.04	26	-0.1	1093.03	2	25.71	769510	12571000	80423000		499050	47639000	2741200	6564300	3503500	0	2526500	8458700	24445000	93506000	964390	13352000	7992000	11102000	28249000		0	640810	17607000	8965300	488830				3276700	5835000	5702500	554970	415840	217330	652210	542670	2396900	4922500
14	2	P02452|CO1A1_HUMAN	R.GETGPAGPP(+15.99)GAP(+15.99)GAPGAP(+15.99)GPVGPAGK.S	Y	105.8	2168.05	26	-1.4	1085.03	2	27.62		2419200	119550000	203150		45909000						318570	10399000	222800000		3155700	21691000	4052400	15944000				4863600	5329800						0
14	2	P02452|CO1A1_HUMAN	K.GDAGPP(+15.99)GPAGPAGPP(+15.99)GPIGNVGAP(+15.99)GAK.G	Y	100.04	2280.11	27	1.1	1141.07	2	33.36		9274500	94592000			23277000			3183100			4668700	8208300	112460000		6876000	8108100	3884100	17529000				12574000	9331200		661740			3452800	7396100	1515500
14	2	P02452|CO1A1_HUMAN	R.GLP(+15.99)GPP(+15.99)GAP(+15.99)GPQGFQGPP(+15.99)GEP(+15.99)GEP(+15.99)GASGPMGPR.G	Y	98.63	3099.4	33	2.1	1034.14	3	38.34		12406000	120950000			19492000	1023500	6975600				4832800	9325400	140170000		2399400	25386000	12123000	30002000				30128000	13004000	589620		628960			8669000	7800900
14	2	P02452|CO1A1_HUMAN	R.GETGPAGPP(+15.99)GAPGAP(+15.99)GAPGPVGPAGK.S	Y	96.61	2152.05	26	1	1077.04	2	29.9		0	99410000	440930		7421200							3855500	112550000		1930400	10306000	9207600	3791700				2102600	19800000						832340
14	2	P02452|CO1A1_HUMAN	R.GETGPAGPP(+15.99)GAPGAP(+15.99)GAP(+15.99)GPVGPAGK.S	Y	95.84	2168.05	26	-1.4	1085.03	2	27.62			119550000											222800000			11608000	3912000
14	2	P02452|CO1A1_HUMAN	R.GFSGLQGPPGPP(+15.99)GSPGEQGPSGASGPAGPR.G	Y	95.84	2672.26	30	1.2	891.761	3	37.83			28062000											21913000
14	2	P02452|CO1A1_HUMAN	R.TGDAGPVGPP(+15.99)GPP(+15.99)GPP(+15.99)GPP(+15.99)GPPSAGFDFSFLPQPP(+15.99)QEK.A	Y	94.9	3726.75	38	2.6	1243.26	3	63.15			23629000											36374000
14	2	P02452|CO1A1_HUMAN	R.GNDGATGAAGPP(+15.99)GPTGPAGPP(+15.99)GFP(+15.99)GAVGAK.G	Y	94.08	2547.2	30	-1.8	850.072	3	35.72		1724300	54800000			5213900			563750			510360	896040	64780000			2748200	1934300	4100700				1303100	16221					2122100	1216200
14	2	P02452|CO1A1_HUMAN	R.GFSGLQGPP(+15.99)GPP(+15.99)GSP(+15.99)GEQGPSGASGPAGPR.G	Y	93.95	2704.25	30	3.1	1353.14	2	35.29	3491500	42084000	375740000	5976200		106530000	5869700	22620000	20733000	1983900	2759200	7594300	49669000	282760000	1964000	34660000	57267000	43338000	67955000	4401800	1191900	4174800	70599000	72271000	2498900	2939600	1844000	5123500	19315000	30032000	28302000			1059400	1888300	2012900	1208400	11035000
14	2	P02452|CO1A1_HUMAN	R.GFSGLQGPP(+15.99)GPP(+15.99)GSPGEQGPSGASGPAGPR.G	Y	93.25	2688.25	30	1.3	1345.14	2	36.35			228100000										6268600	73882000		0	22301000												2304200		524120
14	2	P02452|CO1A1_HUMAN	R.GETGPAGPP(+15.99)GAP(+15.99)GAP(+15.99)GAPGPVGPAGK.S	Y	92.98	2168.05	26	-1.2	1085.03	2	28		6143500				42485000						3424900	21771000	136210000		4956200	21691000	3912000	7813300				4863600	18076000		727550				7041200	794600
14	2	P02452|CO1A1_HUMAN	R.GEP(+15.99)GPP(+15.99)GPAGAAGPAGNP(+15.99)GADGQPGAK.G	Y	92.47	2299.05	27	0.5	1150.53	2	22.52			61079000	453800		2911500							2937200	68354000		0	6218000	3095600	295710				1388000	2195700
14	2	P02452|CO1A1_HUMAN	R.GEP(+15.99)GPP(+15.99)GPAGAAGPAGNP(+15.99)GADGQP(+15.99)GAK.G	Y	92.32	2315.04	27	0.8	1158.53	2	20.89		5353800	224070000			38964000	400610	2870800	4195200	0	0	6263200	15396000	246020000		8482000	15757000	12850000	18110000	0			12736000	15469000	508220				10875000	10083000	6393500	63524			142770			1523000
14	2	P02452|CO1A1_HUMAN	K.GDAGPP(+15.99)GPAGPAGPPGPIGNVGAP(+15.99)GAK.G	Y	91.87	2264.12	27	-0.1	1133.07	2	35.83			8593200											12404000
14	2	P02452|CO1A1_HUMAN	R.GEQGPAGSP(+15.99)GFQGLP(+15.99)GPAGPP(+15.99)GEAGK.P	Y	91.73	2364.1	26	0.6	1183.06	2	35.84		4202100	156530000			41336000		827980	1860600			0	11731000	112480000		6933800	19021000	11174000	10794000				8549800	13135000		724030			6717800	4537300	1193000				0			1489800
14	2	P02452|CO1A1_HUMAN	R.GFSGLQGPP(+15.99)GPPGSP(+15.99)GEQGPSGASGPAGPR.G	Y	91.42	2688.25	30	0.3	1345.13	2	36.59		2959400	221120000			2477000							6268600	113420000			22301000	8498000					0	9690100					2304200	1879300	1740100
14	2	P02452|CO1A1_HUMAN	R.TGDAGPVGPP(+15.99)GPP(+15.99)GPP(+15.99)GPP(+15.99)GPPSAGFDFSFLPQPPQEK.A	Y	90.61	3710.75	38	3.8	1237.93	3	63.08			3993100											14471000
14	2	P02452|CO1A1_HUMAN	R.GFSGLQGPPGPP(+15.99)GSP(+15.99)GEQGPSGASGPAGPR.G	Y	90.31	2688.25	30	-0.4	897.091	3	36.77						1247500												659260	2399900					12052000
14	2	P02452|CO1A1_HUMAN	R.GETGPAGPP(+15.99)GAPGAPGAP(+15.99)GPVGPAGK.S	Y	87.84	2152.05	26	-3.4	1077.03	2	29.56			99410000	0										112550000				5290200						11050000
14	2	P02452|CO1A1_HUMAN	R.GLP(+15.99)GPP(+15.99)GAP(+15.99)GPQGFQGPPGEP(+15.99)GEP(+15.99)GASGPMGPR.G	Y	87.27	3083.4	33	-2.8	1028.81	3	39.57			75170000											85804000			4969000							2458800
14	2	P02452|CO1A1_HUMAN	R.GLP(+15.99)GPP(+15.99)GAP(+15.99)GPQGFQGPP(+15.99)GEP(+15.99)GEP(+15.99)GASGP(+15.99)MGPR.G	Y	86.84	3115.39	33	-2.2	1039.47	3	35.16			20012000			6337900							3922800	12619000			2642000		8379500				5789000
14	2	P02452|CO1A1_HUMAN	R.GETGPAGPP(+15.99)GAPGAPGAPGPVGPAGK.S	Y	86.59	2136.06	26	1.4	1069.04	2	31.39			4255900	0										2811300				3151900						5314500
14	2	P02452|CO1A1_HUMAN	R.GFSGLQGPP(+15.99)GPPGSPGEQGPSGASGPAGPR.G	Y	86.48	2672.26	30	1.2	891.761	3	37.83			28062000											31347000
14	2	P02452|CO1A1_HUMAN	R.GFSGLQGP(+15.99)P(+15.99)GPP(+15.99)GSP(+15.99)GEQGPSGASGPAGPR.G	Y	85.95	2720.24	30	0.9	1361.13	2	33.17			6462300			5476600								7285000			888830		3066700				1967300
14	2	P02452|CO1A1_HUMAN	R.GFSGLQGPPGP(+15.99)PGSPGEQGPSGASGPAGPR.G	Y	85.34	2672.26	30	-4.4	891.756	3	38.02			17981000
14	2	P02452|CO1A1_HUMAN	K.GSPGADGPAGAP(+15.99)GTPGPQGIAGQR.G	Y	85.05	2088	24	-3.5	1045	2	28.83		8714100	228330000			17640000		2391700				2122400	9569300	156690000	0	10154000	23062000	4741200	7070500	0			5245300	8819600	130430	195470			4132300	4694400	2417100				390660			1210400
14	2	P02452|CO1A1_HUMAN	R.GEP(+15.99)GPP(+15.99)GPAGFAGPP(+15.99)GADGQPGAK.G	Y	84.89	2132.98	24	-3.6	1067.49	2	31.11	89360	5352100	110720000	166100		20669000						1427900	9180800	125370000		4833600	12271000	9158500	10992000				7611200	22368000					368780	4447400	0							433650
14	2	P02452|CO1A1_HUMAN	R.GEP(+15.99)GPP(+15.99)GPAGFAGPP(+15.99)GADGQP(+15.99)GAK.G	Y	84.65	2148.97	24	8.7	1075.5	2	29.9		4466500	63572000			10479000		1419000	1748200			1993700	7067600	64095000		1115200	6530400	2098700	7010400				9063700	4115400					379570	3796400	207870							0
14	2	P02452|CO1A1_HUMAN	R.GNDGATGAAGPP(+15.99)GPTGPAGPP(+15.99)GFPGAVGAK.G	Y	84.62	2531.2	30	-3.9	1266.6	2	38.65			2845200											3795300										373270
14	2	P02452|CO1A1_HUMAN	R.GEQGPAGSP(+15.99)GFQGLP(+15.99)GPAGP(+15.99)PGEAGKP(+15.99)GEQGVPGDLGAP(+15.99)GPSGAR.G	Y	83.77	4095.92	45	2.4	1366.32	3	40.49						0			0					0				2911100											0
14	2	P02452|CO1A1_HUMAN	R.GLTGPIGPP(+15.99)GPAGAP(+15.99)GDKGESGP(+15.99)SGPAGPTGAR.G	Y	83.5	2884.39	33	-0.4	962.472	3	33.59		7101300	122710000			19189000							13322000	140440000		5581300	11128000		19239000				22159000	10347000							3164400
14	2	P02452|CO1A1_HUMAN	R.GPP(+15.99)GPMGPPGLAGPPGESGR.E	Y	83.02	1799.86	20	-3.5	900.935	2	36.96		1112700	114200000										752730	100320000		2707900	5770900	1349000						849130		81281			291300		192460
14	2	P02452|CO1A1_HUMAN	R.GLTGPIGPP(+15.99)GPAGAP(+15.99)GDKGESGPSGPAGPTGAR.G	Y	82	2868.4	33	-2.5	957.138	3	34.45			29796000											37278000			820540
14	2	P02452|CO1A1_HUMAN	F.SGLQGPP(+15.99)GPP(+15.99)GSP(+15.99)GEQGPSGASGPAGPR.G	Y	81.81	2500.16	28	-2.7	1251.08	2	27.87			29133000			13514000							1788300	29242000			2472600		168280				998920
14	2	P02452|CO1A1_HUMAN	R.TGDAGPVGPP(+15.99)GPP(+15.99)GPPGPP(+15.99)GPPSAGFDFSFLPQPP(+15.99)QEK.A	Y	81.75	3710.75	38	3.8	1237.93	3	63.08			3993100											6545800
14	2	P02452|CO1A1_HUMAN	R.VGPP(+15.99)GPSGNAGPP(+15.99)GPP(+15.99)GPAGK.E	Y	81.48	1811.88	21	-0.6	906.947	2	23.74	1975700	37891000	395070000	2079300	353970	71564000	2352900	10502000	5564600	1227400	4045500	10356000	25152000	462620000	0	34171000	37270000	40565000	31221000	1056400		0	25282000	33042000					8275800	16452000	16110000	502430	1043800	1875600	650350	363220	1428700	4513500
14	2	P02452|CO1A1_HUMAN	R.GFSGLQGPP(+15.99)GP(+15.99)PGSP(+15.99)GEQGPSGASGPAGPR.G	Y	81.23	2704.25	30	0.5	1353.13	2	34.68					1739400									0			41275000									2939600	1844000	5123500	14628000			0
14	2	P02452|CO1A1_HUMAN	R.GLP(+15.99)GPPGAP(+15.99)GPQGFQGPPGEP(+15.99)GEP(+15.99)GASGPMGPR.G	Y	80.96	3067.41	33	0.5	1023.48	3	40.91			6391500											10546000
14	2	P02452|CO1A1_HUMAN	R.GFSGLQGPPGPPGSP(+15.99)GEQGPSGASGPAGPR.G	Y	80.67	2672.26	30	-4.1	891.756	3	38.72			4954400											1064600
14	2	P02452|CO1A1_HUMAN	K.GDAGAP(+15.99)GAP(+15.99)GSQGAP(+15.99)GLQGMP(+15.99)GER.G	Y	80.66	2197.97	24	0.5	1099.99	2	28.18	4103100	35526000	518070000	2447300	1288400	93280000	3521500	18827000	5948800	1087200	4033300	10156000	48304000	580320000	3002400	35043000	66235000	21519000	40220000	2889100	755980	1317300	41931000	36961000	381720	3162100	781040	2977200	15473000	27370000	24063000	1593800	1802600	3151500	2506700	1460000	3691800	13412000
14	2	P02452|CO1A1_HUMAN	R.GNDGATGAAGPP(+15.99)GPTGPAGP(+15.99)P(+15.99)GFP(+15.99)GAVGAK.G	Y	80.43	2563.19	30	-2.9	1282.6	2	35.26		6580200	93107000			25408000		0				2459300	10964000	64416000		4020900	10181000	5668200	15651000				13476000	8291600					1924700	5030200	1137100
14	2	P02452|CO1A1_HUMAN	R.GLP(+15.99)GP(+15.99)PGAP(+15.99)GPQGFQGPP(+15.99)GEP(+15.99)GEP(+15.99)GASGPMGPR.G	Y	80.25	3099.4	33	0	1034.14	3	38.6			18128000					0	4438900			0	9325400						30002000	1012000		0				4359500			4293200	8669000	7800900							0
14	2	P02452|CO1A1_HUMAN	K.GEP(+15.99)GPVGVQGPP(+15.99)GPAGEEGK.R	Y	79.91	1846.87	20	0.3	924.442	2	27.26	7650600	51769000	675530000	1736500	3785800	177210000	8164300	30657000	13283000	6068900	8572400	20921000	73042000	696050000	3998700	57504000	79146000	20249000	51966000	3770300	1959700	5678200	48757000	35241000	1620700	3617900	1134700	2839800	22190000	33002000	31771000	3474700	3270100	4583500	5287900	4346600	6646600	18815000
14	2	P02452|CO1A1_HUMAN	K.GSPGADGPAGAPGTPGPQGIAGQR.G	Y	79.85	2072	24	-3.7	1037.01	2	30.52			4512900	2526700										2412500				3237100
14	2	P02452|CO1A1_HUMAN	R.GPP(+15.99)GP(+15.99)MGPPGLAGPPGESGR.E	Y	79.81	1815.86	20	-5.1	908.931	2	32.42			27366000											25145000			0
14	2	P02452|CO1A1_HUMAN	R.GEQGPAGSP(+15.99)GFQGLP(+15.99)GP(+15.99)AGP(+15.99)PGEAGKP(+15.99)GEQGVP(+15.99)GDLGAP(+15.99)GPSGAR.G	Y	79.77	4127.91	45	-0.6	1376.97	3	36.25																							2793000
14	2	P02452|CO1A1_HUMAN	R.GPP(+15.99)GP(+15.99)MGPPGLAGPP(+15.99)GESGR.E	Y	79.63	1831.85	20	1.5	916.935	2	31.22		5802100	148520000	4074100	257220	47613000		529910	1641600	378020		2738200	13555000	108370000		7597800	16550000	10631000	13740000				12609000	24739000		190270			2267900	4172300	937930
14	2	P02452|CO1A1_HUMAN	R.GLP(+15.99)GPP(+15.99)GAP(+15.99)GPQGFQGPPGEP(+15.99)GEP(+15.99)GASGP(+15.99)MGPR.G	Y	79.21	3099.4	33	-0.8	1034.14	3	36.32			12377000											8221200
14	2	P02452|CO1A1_HUMAN	R.TGDAGPVGPP(+15.99)GPP(+15.99)GPP(+15.99)GPPGPPSAGFDFSFLPQPP(+15.99)QEK.A	Y	79.09	3710.75	38	9.2	1237.94	3	63.65			1180500											13517000
14	2	P02452|CO1A1_HUMAN	R.GPP(+15.99)GPMGPPGLAGPP(+15.99)GESGR.E	Y	78.81	1815.86	20	-1	908.935	2	35.23	3097300	20078000	432470000	2596600	400110	60086000	1869800	10324000	1568000		2180000	8469900	34294000	474470000	3151600	23462000	47872000	33228000	30787000	0		1444700	33362000	54969000		871170		1018400	9067700	16214000	12230000			3032100	2478000	1002000		6407000
14	2	P02452|CO1A1_HUMAN	R.GNDGATGAAGPP(+15.99)GPTGPAGPP(+15.99)GFPGAVGAK(+30.01)GEAGPQGPR.G	Y	78.31	3410.62	39	-2.2	1137.88	3	36.78			19764000											17553000
14	2	P02452|CO1A1_HUMAN	R.GPP(+15.99)GPMGPP(+15.99)GLAGPPGESGR.E	Y	77.96	1815.86	20	1.7	908.938	2	34.48			432470000			49487000			0				28243000	474090000		23462000	36868000	25485000						44842000
14	2	P02452|CO1A1_HUMAN	R.GEQGPAGSP(+15.99)GFQGLP(+15.99)GPAGP(+15.99)PGEAGKP(+15.99)GEQGVP(+15.99)GDLGAP(+15.99)GPSGAR.G	Y	77.67	4111.91	45	-1.8	1371.64	3	38.34	1363800	11213000		2031600		27662000	0		2369700			4319100			616750					0				0	0	5659400			3045000							0
14	2	P02452|CO1A1_HUMAN	R.GPP(+15.99)GPMGPP(+15.99)GLAGPP(+15.99)GESGR.E	Y	77.61	1831.85	20	-0.3	916.933	2	32.11	2160000	24671000	287890000	1428200	1377000	64740000	4271800	22432000	7782000	1576400	3885900	11672000	38295000	306160000	812420	24490000	36788000	16358000	33770000	1934300	0	3396000	28969000	37827000	696420	1737100	631000	2004000	9538100	13649000	22560000	780080	1221800	1554800	0	1798600	2593100	9349900
14	2	P02452|CO1A1_HUMAN	R.GLP(+15.99)GP(+15.99)PGAP(+15.99)GPQGFQGPP(+15.99)GEP(+15.99)GEP(+15.99)GASGP(+15.99)MGPR.G	Y	77.45	3115.39	33	-2.1	1039.47	3	35.02			18836000						2440800				3922800				2642000						9167800	3590100						704270
14	2	P02452|CO1A1_HUMAN	R.GEQGPAGSP(+15.99)GFQGLP(+15.99)GP(+15.99)AGPP(+15.99)GEAGKP(+15.99)GEQGVP(+15.99)GDLGAP(+15.99)GPSGAR.G	Y	77.32	4127.91	45	2.9	1032.99	4	35.96			4059000			2242900							7293900	10681000			1065900	0	2448200				4092600	0							0
14	2	P02452|CO1A1_HUMAN	R.GEQGPAGSP(+15.99)GFQGLP(+15.99)GP(+15.99)AGPP(+15.99)GEAGK.P	Y	77.24	2380.09	26	-0.9	1191.05	2	32.41			2776000			1131700							665740	0									0
14	2	P02452|CO1A1_HUMAN	R.GEP(+15.99)GPP(+15.99)GPAGAAGP(+15.99)AGNP(+15.99)GADGQP(+15.99)GAK.G	Y	77.17	2331.04	27	0.3	1166.53	2	19.36		1860800	124660000			14899000							4283500	135970000		3743900	4410500	6684900	5986700				3537500	10697000						1528100	2131500							0
14	2	P02452|CO1A1_HUMAN	R.GETGPAGPP(+15.99)GAP(+15.99)GAPGAPGPVGPAGK.S	Y	77.03	2152.05	26	0.3	1077.03	2	29.66						6014200							2312400				4677500						1344400						0
14	2	P02452|CO1A1_HUMAN	R.TGDAGPVGPP(+15.99)GPP(+15.99)GPPGP(+15.99)P(+15.99)GPPSAGFDFSFLPQPPQEK.A	Y	77.01	3710.75	38	3.8	1237.93	3	63.08			3993100
14	2	P02452|CO1A1_HUMAN	F.SGLQGPP(+15.99)GPP(+15.99)GSPGEQGPSGASGPAGPR.G	Y	76.47	2484.16	28	1.9	1243.09	2	29.21			14837000											13912000
14	2	P02452|CO1A1_HUMAN	K.GSPGADGPAGAP(+15.99)GTP(+15.99)GPQGIAGQR.G	Y	76.26	2103.99	24	-2.5	1053	2	26.84		909730	65966000			3286400		0					1852300	72245000		2183500	5406500	184820	870190				648980	367070							0
14	2	P02452|CO1A1_HUMAN	R.VGP(+15.99)P(+15.99)GPSGNAGPP(+15.99)GPP(+15.99)GPAGK.E	Y	76.15	1827.88	21	-0.9	914.944	2	21.73	0	0	102610000			22828000		2313400				913530	9997500	113450000		3817200	9992900	6019300	11197000				6591100	8702400						1995700	3165800							0
14	2	P02452|CO1A1_HUMAN	K.GSP(+15.99)GADGPAGAP(+15.99)GTP(+15.99)GPQGIAGQR.G	Y	75.95	2119.99	24	1.3	1061	2	25.97		15383000	120290000		476630	47806000	2770200	10845000	5872000	946430	2334100	3893200	18956000	133510000	0	13964000	11740000	5210500	18819000	933060		0	14915000	9389000			156730	346070	5211400	6827000	12396000	376810			422790	410290	1202100	3621800
14	2	P02452|CO1A1_HUMAN	K.GDAGPP(+15.99)GPAGPAGPP(+15.99)GPIGNVGAPGAK(+30.01).G	Y	75.78	2294.13	27	2.6	1148.07	2	33.63			31236000											32833000			1382500	418400	1913200				1181300
14	2	P02452|CO1A1_HUMAN	R.GPPGPMGPPGLAGPP(+15.99)GESGR.E	Y	75.68	1799.86	20	-3.5	900.935	2	36.96			114200000											6801500			5770900
14	2	P02452|CO1A1_HUMAN	R.GLP(+15.99)GP(+15.99)PGAP(+15.99)GPQGFQGP(+15.99)PGEP(+15.99)GEP(+15.99)GASGP(+15.99)MGPR.G	Y	75.68	3115.39	33	-1.6	1039.47	3	35.22												575490						2456800	8379500
14	2	P02452|CO1A1_HUMAN	K.GDAGPP(+15.99)GPAGPAGPP(+15.99)GP(+15.99)IGNVGAP(+15.99)GAK.G	Y	75.66	2296.11	27	1.1	1149.06	2	33.82		9700500	95617000			17987000	0	1718200	0			2204200	10978000	106230000		4949500	7436900	3445900	12485000				10816000	10052000					1017800	5967600	3952000							1563900
14	2	P02452|CO1A1_HUMAN	K.GSP(+15.99)GADGPAGAP(+15.99)GTPGPQGIAGQR.G	Y	75.47	2103.99	24	1.9	1053.01	2	28.09	709030	19574000	282510000		1269800	82280000	1937400	7177200	6812900	1371300	3206500	8352100	30946000	311720000	1314400	21196000	38549000	10975000	31427000	1879900	0	1033100	28763000	19229000	239960	600920	401050	1775600	10794000	15300000	12473000	0	479630		0	1317800	2229200	6532300
14	2	P02452|CO1A1_HUMAN	R.GLTGPIGPP(+15.99)GPAGAP(+15.99)GDK(+30.01)GESGPSGPAGPTGAR.G	Y	75.45	2898.41	33	0.1	967.144	3	33.3			25319000			3660000							2360800	29697000			1989800		2030800				2092900	0
14	2	P02452|CO1A1_HUMAN	K.GEPGPVGVQGPP(+15.99)GPAGEEGK.R	Y	74.89	1830.87	20	1.5	916.446	2	28.48			8651500											8515200
14	2	P02452|CO1A1_HUMAN	K.DGEAGAQGPPGPAGPAGER.G	Y	74.44	1689.77	19	-1.1	845.892	2	23.96	515890	2890800	120070000	1495800		16526000		0	466900		0	1274400	7822700	132840000		5129200	12355000	15647000	5540400	0			3099400	10520000		340980			1564300	2033900	1873400							0
14	2	P02452|CO1A1_HUMAN	R.GPP(+15.99)GSAGAPGKDGLNGLP(+15.99)GPIGP(+15.99)P(+15.99)GPR.G	Y	74.31	2453.23	27	0.5	818.751	3	35.09			13179000											12837000					0				0
14	2	P02452|CO1A1_HUMAN	R.TGDAGPVGPP(+15.99)GPP(+15.99)GPP(+15.99)GPP(+15.99)GP(+15.99)PSAGFDFSFLPQPP(+15.99)QEK.A	Y	74.17	3742.74	38	4	1248.59	3	62			1288200											2312900
14	2	P02452|CO1A1_HUMAN	R.GPSGPQGPGGPPGPK(+30.01)GNSGEP(+15.99)GAP(+15.99)GSK.G	Y	74.16	2386.11	27	2	796.38	3	18.18			11353000			302060							75596	12257000			880090	431270	1187100				832730	455960
14	2	P02452|CO1A1_HUMAN	K.DGEAGAQGPP(+15.99)GPAGPAGER.G	Y	74	1705.77	19	-0.6	853.889	2	21.36	5240300	40440000	544820000	4459700	2643700	133150000	7387300	22861000	12098000	4850200	7985900	15677000	51174000	533750000	5216800	43541000	45284000	43695000	53646000	3405600	3107100	6503100	40390000	56257000	2246800	1306100	285220	1528400	25062000	24804000	24370000	4284900	2445100	3191600	2608000	2188200	4641100	10651000
14	2	P02452|CO1A1_HUMAN	K.GDAGPP(+15.99)GPAGPAGPP(+15.99)GPIGN.V	Y	73.68	1683.79	20	0.8	842.9	2	32.84			59789000			18555000							8057100	54283000		335540	7709100	2638200	3428000				2838700	2643900				0	2592700	2110400	0
14	2	P02452|CO1A1_HUMAN	R.TGDAGPVGPP(+15.99)GPP(+15.99)GP(+15.99)PGPP(+15.99)GPPSAGFDFSFLPQPP(+15.99)QEK.A	Y	73.58	3726.75	38	0.1	932.694	4	63.22														14992000
14	2	P02452|CO1A1_HUMAN	R.GLTGPIGPP(+15.99)GPAGAPGDK.G	Y	73.46	1573.81	18	8.1	787.919	2	34.78	0	7608600	139360000			6198200		2323000	422820			763610	3109800	163440000		8215400	6730500	4591600	2995900	486280				6481200		319940	183360		1679500	2224000	2800300
14	2	P02452|CO1A1_HUMAN	R.GLTGPIGPP(+15.99)GPAGAP(+15.99)GDK.G	Y	73.41	1589.8	18	-0.6	795.909	2	32.94	9638300	62332000	622980000	13211000	5532200	177160000	14395000	40710000	26940000	8157400	10367000	30255000	74170000	665130000	7964600	35033000	66926000	52605000	84304000	8405400	4543400	5896300	60012000	116090000	3765500	4151900	1738600	7007200	30235000	42415000	42613000	5430000	4690400	8569400	5850700	7733700	7139200	18370000
14	2	P02452|CO1A1_HUMAN	R.GETGPAGPTGPVGPVGAR.G	Y	72.7	1575.8	18	-1.9	788.906	2	29.98							9239600														3250400	2707400											4146200
14	2	P02452|CO1A1_HUMAN	R.GFSGLQGPP(+15.99)GP(+15.99)PGSPGEQGPSGASGPAGPR.G	Y	72.23	2688.25	30	-0.2	897.091	3	36.94		2922100
14	2	P02452|CO1A1_HUMAN	F.SGLQGPP(+15.99)GPPGSP(+15.99)GEQGPSGASGPAGPR.G	Y	72.1	2484.16	28	1.9	1243.09	2	29.21			14837000											13912000
14	2	P02452|CO1A1_HUMAN	R.GPPGPMGPP(+15.99)GLAGPP(+15.99)GESGR.E	Y	71.39	1815.86	20	1.7	908.938	2	34.48			356030000											399620000			291150
14	2	P02452|CO1A1_HUMAN	R.GPPGPMGPP(+15.99)GLAGPPGESGR.E	Y	71.34	1799.86	20	2.3	900.941	2	35.89			0											2625600
14	2	P02452|CO1A1_HUMAN	R.GLTGPIGPP(+15.99)GP(+15.99)AGAP(+15.99)GDKGESGPSGPAGPTGAR.G	Y	71.25	2884.39	33	1	962.473	3	33.17														132550000				3578100	19239000				22159000
14	2	P02452|CO1A1_HUMAN	R.GPSGPQGPGGPP(+15.99)GPK.G	Y	71.18	1301.64	15	2	651.827	2	18.66	6573700	40458000	477080000	1509000	2735900	101250000	6327500	18432000	7641800	3926100	8216000	9755400	26987000	500460000	6330300	47584000	74202000	27768000	33259000	2721000	3320200	6723200	24863000	32233000	2055000	1439800		776630	20570000	22109000	17823000	4480000	3063000	3319500	3971100	2895100	4988900	8836000
14	2	P02452|CO1A1_HUMAN	R.GLP(+15.99)GP(+15.99)PGAP(+15.99)GPQGFQGPPGEP(+15.99)GEP(+15.99)GASGPMGPR.G	Y	71.17	3083.4	33	1.2	1028.81	3	40.4			8860100						323880				1724700				4969000	2325600								582130					0
14	2	P02452|CO1A1_HUMAN	R.GPPGPMGPPGLAGPPGESGR.E	Y	71.01	1783.87	20	0.3	892.941	2	38.31			4556300											0
14	2	P02452|CO1A1_HUMAN	R.GETGPAGP(+15.99)PGAP(+15.99)GAP(+15.99)GAP(+15.99)GPVGPAGK.S	Y	70.92	2184.04	26	0.6	729.023	3	26.29	415050	6100100					524620	3064200	3072300		674190		10539000							648110						819480		425020	5034100	6676500
14	2	P02452|CO1A1_HUMAN	R.TGDAGPVGPP(+15.99)GPP(+15.99)GP(+15.99)PGPPGPPSAGFDFSFLPQPP(+15.99)QEK.A	Y	70.2	3710.75	38	3.2	1237.93	3	64.07														11480000
14	2	P02452|CO1A1_HUMAN	R.GPSGPQGPGGPP(+15.99)GPKGNSGEP(+15.99)GAP(+15.99)GSK.G	Y	70.15	2372.1	27	1.1	791.708	3	17.82			662030											224250
14	2	P02452|CO1A1_HUMAN	R.GPSGPQGPGGPP(+15.99)GP(+15.99)K.G	Y	69.99	1317.63	15	1.5	659.824	2	18.91	946830	9593900	153180000	358910	402340	28895000	714670	4286800	415140	474520	1318900	1635000	9786100	161220000	922310	9823700	21491000	7821400	13101000	248350	346790	1586700	8056500	10060000	369420	455310			2593500	4379300	5132000	0		432430	444180	208170	1425700	2702300
14	2	P02452|CO1A1_HUMAN	K.GEP(+15.99)GSP(+15.99)GENGAP(+15.99)GQMGPR.G	Y	69.95	1741.73	18	0.6	871.874	2	18.47	2061000	13550000	192440000	439350	559200	36850000	1984200	8638300	1574300	801470	2111100	3713000	13390000	215480000	1996700	16132000	33828000	13415000	18272000	818410	1174600	2591700	15399000	16017000	567160	773770		375130	5951000	7586800	8775300	1440200	822130	1252300	1132200	892140	2493600	4040500
14	2	P02452|CO1A1_HUMAN	K.GDAGPP(+15.99)GPAGPAGPPGP(+15.99)IGNVGAP(+15.99)GAK.G	Y	69.89	2280.11	27	3.3	1141.07	2	35.5			6605400											5430000
14	2	P02452|CO1A1_HUMAN	F.QGLP(+15.99)GPAGP(+15.99)PGEAGKP(+15.99)GEQGVP(+15.99)GDLGAP(+15.99)GPSGAR.G	Y	69.51	3111.49	34	0.3	1038.17	3	30.61														0
14	2	P02452|CO1A1_HUMAN	R.GNDGATGAAGPP(+15.99)GPTGPAGPP(+15.99)GFPGAVGAK(+30.01).G	Y	69.31	2561.21	30	0.1	1281.61	2	35.8			30446000			0			547020					33250000			1201900												819810
14	2	P02452|CO1A1_HUMAN	K.GSP(+15.99)GADGPAGAPGTPGPQGIAGQR.G	Y	69.25	2088	24	-3.3	1045	2	29.71			2224000											1753600
14	2	P02452|CO1A1_HUMAN	R.GPP(+15.99)GP(+15.99)MGPP(+15.99)GLAGPPGESGR.E	Y	69.04	1831.85	20	-5.3	916.928	2	30.14			115980000											9143900
14	2	P02452|CO1A1_HUMAN	R.GPP(+15.99)GP(+15.99)MGPP(+15.99)GLAGPP(+15.99)GESGR.E	Y	68.7	1847.85	20	-0.1	924.931	2	28.38		13398000	91018000	714620	1505800	60407000	4335900	8453400	13983000	2921400	7190500	3580300	15347000	86028000	328860	14284000	10733000	7510400	21271000	0	0	0	13033000	14423000				0	2490600	2897400	3731100				0		2877200	2557100
14	2	P02452|CO1A1_HUMAN	R.GLTGPIGPP(+15.99)GPAGAPGDK(+30.01)GESGPSGPAGPTGAR.G	Y	68.67	2882.42	33	1	961.813	3	34.23		3418100	40777000			8472100		1891000	2452200			1396000	2115600	52059000		2041400	2055700	1357200	6482800				5030000	3774000					1530800	1878700	2391800							627500
14	2	P02452|CO1A1_HUMAN	R.GFSGLQGP(+15.99)PGPPGSP(+15.99)GEQGPSGASGPAGPR.G	Y	68.62	2688.25	30	-4.2	673.068	4	36.84			6976100	1107500																0						1228900
14	2	P02452|CO1A1_HUMAN	R.GSAGPP(+15.99)GATGFP(+15.99)GAAGR.V	Y	68.56	1458.69	17	1.1	730.351	2	25.89	12305000	78085000	896500000	12245000	6045100	219000000	16037000	46608000	28520000	10982000	18473000	24977000	95949000	986220000	11068000	84499000	89371000	71652000	90400000	7664300	9762500	9272600	68953000	80302000	4445600	3889200	1794600	5346200	29799000	38720000	50291000	8490900	7759400	8431400	7766900	6494800	8092600	21378000
14	2	P02452|CO1A1_HUMAN	K.GDTGAK(+30.01)GEP(+15.99)GPVGVQGPP(+15.99)GPAGEEGK.R	Y	68.43	2406.13	26	0.6	1204.07	2	24.42			11851000										921640	10282000			859140		0				1138400
14	2	P02452|CO1A1_HUMAN	R.GLPGP(+15.99)P(+15.99)GAP(+15.99)GPQGFQGPPGEP(+15.99)GEP(+15.99)GASGPMGPR.G	Y	68.2	3083.4	33	2.6	1028.81	3	39.84																				0
14	2	P02452|CO1A1_HUMAN	R.GPSGPQGP(+15.99)GGPP(+15.99)GPK.G	Y	68	1317.63	15	0.8	659.823	2	17.01	624210	6001900	42335000	141740		17251000	1026500	3911000	1031400	409500	1139800	843160	3624500	42810000	357360	5734800	7689600	2663500	9843000		479360	460160	5041700						1830100	2644700	3061500	313730		297110		177540	606290	1331900
14	2	P02452|CO1A1_HUMAN	K.GEP(+15.99)GSPGENGAP(+15.99)GQMGPR.G	Y	67.8	1725.74	18	2.6	863.878	2	19.79			7596900											9955900			0
14	2	P02452|CO1A1_HUMAN	K.GEP(+15.99)GSP(+15.99)GENGAP(+15.99)GQMGP(+15.99)R.G	Y	67.34	1757.73	18	0.7	879.872	2	15.43	464240	4318600	38763000	294610	331190	22438000	769410	2148600	1130200	564170	1222600			37250000	526990	5597600	5994000	3825900	9645600		344610	509790	4920700						1639500	1470200	1362100	227980	282900	222400	359300	298070	653120	1011400
14	2	P02452|CO1A1_HUMAN	K.GESGPSGPAGPTGAR.G	Y	67.25	1296.61	15	4.5	649.313	2	18.12	9819100	60029000	756390000	2426500	4657000	177490000	12254000	33605000	12340000	6341400	15895000	11961000	42928000	786190000	9870100	70369000	116680000	40815000	68039000	4012100	6539700	9471100	43292000	44623000	2986800	2693100	259010	1220500	28865000	31159000	35602000	8293900	4833100	5332000	5419100	4083300	7964800	15295000
14	2	P02452|CO1A1_HUMAN	K.GDAGPP(+15.99)GPAGPAGPPGPIGN(+.98)VGAP(+15.99)GAK.G	Y	67.24	2265.1	27	6.2	1133.57	2	36.1			0
14	2	P02452|CO1A1_HUMAN	K.GSP(+15.99)GADGPAGAPGTP(+15.99)GPQGIAGQR.G	Y	67.04	2103.99	24	-1.6	1053	2	27.9			182580000											202680000
14	2	P02452|CO1A1_HUMAN	R.GEPGP(+15.99)P(+15.99)GPAGAAGPAGNP(+15.99)GADGQP(+15.99)GAK.G	Y	66.37	2315.04	27	1.4	1158.53	2	20.86						23392000		2870800								6853300						0								7205300	2623800
14	2	P02452|CO1A1_HUMAN	R.GETGPAGPP(+15.99)GAP(+15.99)GAPGAPGPVGPAGK(+30.01).S	Y	66.33	2182.07	26	0	1092.04	2	28.1		347770	161190000			15055000							3150300	123470000		747580	11740000	145800	0				722110	1116000
14	2	P02452|CO1A1_HUMAN	F.QGPP(+15.99)GEP(+15.99)GEP(+15.99)GASGPMGPR.G	Y	66.32	1821.8	19	1.3	911.906	2	22.66	0	3886900	130810000	628050		34733000	725650	3026700	1714100		636200	4578900	12574000	122300000	796550	6652600	19229000	8839000	6899600	235090	203360		6658500	5819200		396140			5269200	4069400	4279400	624520			471500	0	0	3712000
14	2	P02452|CO1A1_HUMAN	R.GQAGVMGFP(+15.99)GPK(+30.01)GAAGEP(+15.99)GK.A	Y	66.28	1873.9	20	-5.5	937.952	2	30.32			24436000											18938000
14	2	P02452|CO1A1_HUMAN	R.GP(+15.99)SGPQGPGGPP(+15.99)GPK.G	Y	66.09	1317.63	15	1.1	659.824	2	18.08			10556000			1413100						0	305090	11155000		0	562710	368130	530230				271330	223530					191830	92464	172310							0
14	2	P02452|CO1A1_HUMAN	R.GPSGPQGP(+15.99)GGPP(+15.99)GP(+15.99)K.G	Y	65.89	1333.63	15	-2.2	667.819	2	16.68		1551000	15290000			7091500	0					146400	1611400	14852000		1348900	1810800	947890	4496200				3098500						273300	260630	390280							256270
14	2	P02452|CO1A1_HUMAN	R.GPP(+15.99)GSAGAP(+15.99)GKDGLNGLP(+15.99)GPIGP(+15.99)P(+15.99)GPR.G	Y	65.7	2469.22	27	1.3	824.083	3	33.72			1346900											2093200					0
14	2	P02452|CO1A1_HUMAN	R.GP(+15.99)SGPQGPGGPP(+15.99)GP(+15.99)K.G	Y	65.59	1333.63	15	0.1	667.82	2	17.24			3112700											2802600					0
14	2	P02452|CO1A1_HUMAN	F.QGPPGEP(+15.99)GEP(+15.99)GASGPMGPR.G	Y	65.45	1805.8	19	-0.8	903.907	2	24.22			85471000			2588700			551190				2286200	77689000		1608100	3753000	2624400	538520	0			327090	899760					1145200	278710
14	2	P02452|CO1A1_HUMAN	R.GPSGPQGPGGP(+15.99)P(+15.99)GPK.G	Y	65.41	1317.63	15	-0.7	659.822	2	16.69	946830		42335000			17251000		3911000				1635000	3624500	42810000	922310		7689600			248350			5041700		369420			245730			3061500						0
14	2	P02452|CO1A1_HUMAN	K.GEP(+15.99)GSPGEN(+.98)GAP(+15.99)GQMGPR.G	Y	65.38	1726.72	18	0.1	864.368	2	20.14			5890800											6311300
14	2	P02452|CO1A1_HUMAN	R.GFSGLDGAK(+30.01)GDAGPAGP(+15.99)K.G	Y	65.29	1646.79	18	0	824.402	2	28.05			3001300											1950000
14	2	P02452|CO1A1_HUMAN	K.GSP(+15.99)GEAGRP(+15.99)GEAGLP(+15.99)GAK.G	Y	64.83	1654.79	18	0.4	828.403	2	18.25	220780	36217000	328270000	2743900		60506000	697430	17760000	3933700		699100	4765800	18895000	344770000		35125000	48294000	37910000	39598000	1890800			24626000	32890000	1196200	985670			7041700	17107000	15344000		339850	3111300	259250	81172	762640	1140600
14	2	P02452|CO1A1_HUMAN	R.GLP(+15.99)GPP(+15.99)GAPGP(+15.99)QGFQGPP(+15.99)GEP(+15.99)GEP(+15.99)GASGPMGPR.G	Y	64.8	3099.4	33	0.4	775.857	4	37.8														10375000
14	2	P02452|CO1A1_HUMAN	R.GETGPAGPP(+15.99)GAP(+15.99)GAP(+15.99)GAP(+15.99)GPVGPAGKSGDR.G	Y	64.79	2599.23	30	0.8	867.417	3	23.34			793640											270080
14	2	P02452|CO1A1_HUMAN	R.VGPP(+15.99)GPSGNAGPP(+15.99)GPPGPAGK(+30.01).E	Y	64.72	1825.9	21	-1.8	913.954	2	23.85		4808400	153280000			13548000		1407700	377930				6376400	158330000		5322800	10468000	4160900	4123000				2041600	2468700							1313000
14	2	P02452|CO1A1_HUMAN	K.GEP(+15.99)GPVGVQGPPGPAGEEGK.R	Y	64.65	1830.87	20	-4.3	916.441	2	28.78			8651500
14	2	P02452|CO1A1_HUMAN	R.TGDAGPVGP(+15.99)P(+15.99)GPP(+15.99)GP(+15.99)PGPP(+15.99)GPPSAGFDFSFLPQPP(+15.99)QEK.A	Y	64.34	3742.74	38	7.9	1248.6	3	62.41			0
14	2	P02452|CO1A1_HUMAN	K.GDAGPAGPK(+30.01)GEPGSP(+15.99)GENGAP(+15.99)GQMGPR.G	Y	64.32	2506.11	27	1	836.38	3	20.16			13431000			343860		0					769220	14568000			1534200	914600	828970				857200	669710							666490
14	2	P02452|CO1A1_HUMAN	R.GFSGLQGP(+15.99)PGPP(+15.99)GSPGEQGPSGASGPAGPR.G	Y	64.23	2688.25	30	-0.2	897.091	3	37.8																										1228900
14	2	P02452|CO1A1_HUMAN	R.GFSGLQGP(+15.99)P(+15.99)GP(+15.99)PGSP(+15.99)GEQGPSGASGPAGPR.G	Y	64.19	2720.24	30	0.5	1361.13	2	33.64			0																920270
14	2	P02452|CO1A1_HUMAN	K.GANGAP(+15.99)GIAGAP(+15.99)GFP(+15.99)GAR.G	Y	64.12	1584.76	18	-2.9	793.387	2	31.48	3824300	29243000	349180000	1455400	2086400	73039000	5382900	19033000	7971800	2529000	6376500	12002000	31485000	365870000	3261900	33377000	33811000	14902000	28756000	3065200	0	3893500	31227000	32851000	1393800	2271000	640650	2711300	10840000	16652000	22669000	0	3163500	2919600	3461300	2649000	4519300	9605400
14	2	P02452|CO1A1_HUMAN	R.GPSGPQGPGGPP(+15.99)GPK(+30.01)GN.S	Y	64.11	1502.71	17	0.5	752.363	2	18.2			17702000			1516800							553290	16290000		203260	1634900	270470	348600				0
14	2	P02452|CO1A1_HUMAN	R.GPPGP(+15.99)MGPPGLAGPP(+15.99)GESGR.E	Y	64.1	1815.86	20	-2	908.934	2	31.6		3755700	5366100											4571300												419300
14	2	P02452|CO1A1_HUMAN	R.GFSGLQGPPGP(+15.99)PGSP(+15.99)GEQGPSGASGPAGPR.G	Y	63.93	2688.25	30	-0.2	1345.13	2	36.97																								0
14	2	P02452|CO1A1_HUMAN	K.P(+15.99)GEQGVP(+15.99)GDLGAP(+15.99)GPSGAR.G	Y	63.9	1765.82	19	-1	883.918	2	25.61	783670	6813800	154470000	1229100	472450	69007000	1312500	3616800	2709200	915910	1427500	4248900	16267000	132970000		11616000	18241000	12070000	10900000	129340		870670	7225600	7858500	0	454760		637530	6419600	4441100	3986300	899350			1294600		1581300	5076800
14	2	P02452|CO1A1_HUMAN	R.P(+15.99)GEVGPP(+15.99)GPPGPAGEK.G	Y	63.82	1473.71	16	-2	737.861	2	23.09		706120	33400000			1019700							360330	34207000		506760	1900100	1876300					0	1037700					0		0
14	2	P02452|CO1A1_HUMAN	R.TGDAGPVGPP(+15.99)GPP(+15.99)GPP(+15.99)GP(+15.99)PGP(+15.99)PSAGFDFSFLPQPP(+15.99)QEK.A	Y	63.61	3742.74	38	2.7	1248.59	3	61.72														0
14	2	P02452|CO1A1_HUMAN	R.GETGPAGPP(+15.99)GAPGAP(+15.99)GAPGPVGPAGK(+30.01).S	Y	63.48	2182.07	26	1.2	1092.04	2	27.63			111390000										2811000	108000000			7447100																					0
14	2	P02452|CO1A1_HUMAN	R.P(+15.99)GEVGPP(+15.99)GPP(+15.99)GPAGEK.G	Y	63.47	1489.7	16	-0.5	745.859	2	21.38	9371400	52633000	461170000	10315000	4783300	133530000	10232000	31413000	16212000	7742100	11131000	21049000	40480000	438530000	7276500	60362000	34354000	63297000	49815000	3357200	4883100	5831100	28161000	83187000	3532600	1464800	532580	1298900	32625000	32424000	29918000	6084000	3285500	5420800	3531100	4264100	3999500	10084000
14	2	P02452|CO1A1_HUMAN	R.GPSGPQGPGGPPGPK(+30.01).G	Y	63.47	1315.65	15	0.4	658.833	2	18.97	0	3275000	110230000	0	0	12982000		4288900	1177700		0	923010	3727300	101740000	636640	8808200	14137000	4394400	3436500	320180			2517900	4155000	0	200820			3199200	1983500	3110600					144300		869370
14	2	P02452|CO1A1_HUMAN	K.P(+15.99)GEQGVPGDLGAP(+15.99)GPSGAR.G	Y	63.33	1749.83	19	1.2	875.922	2	28.88			97024000			9036500							2235900	74215000			6528200	2001300
14	2	P02452|CO1A1_HUMAN	K.TGPP(+15.99)GPAGQDGRP(+15.99)GPP(+15.99)GPP(+15.99)GAR.G	Y	63.25	2055.97	22	-0.2	686.331	3	19.33		7276000	60855000											96537000		1062200	4416900	8888300	10314000					11602000
14	2	P02452|CO1A1_HUMAN	R.GEP(+15.99)GPTGLP(+15.99)GPP(+15.99)GER.G	Y	63.24	1464.68	15	-0.1	733.349	2	25.72	0	82508000	915740000	0	0	241930000	19573000	47737000	30414000	0	0	36412000	105800000	1023500000	0	91384000	97620000	74389000	88403000	9707500	0	0	75568000	61841000	0	4924500	1526300	0	35739000	50628000	57204000	11542000	8633600	0	7573200	0	0	24972000
14	2	P02452|CO1A1_HUMAN	K.GEP(+15.99)GP(+15.99)VGVQGPP(+15.99)GPAGEEGK.R	Y	63.2	1862.86	20	-1.3	932.438	2	27.09				805850														14679000						18743000
14	2	P02452|CO1A1_HUMAN	R.GFSGLDGAK(+30.01)GDAGPAGPK.G	Y	63.15	1630.8	18	-8.8	816.398	2	28.35			10281000											10627000
14	2	P02452|CO1A1_HUMAN	R.GFP(+15.99)GLP(+15.99)GPSGEPGK.Q	N	63.13	1327.64	14	-1.9	664.826	2	35.54		18597000	257130000	0	0	38621000			2079000	0			24211000	194250000		16595000	28345000	18964000	22352000	0			16904000	35330000		1221300	1360600		8419400	9874200	0						0	0
14	2	P02452|CO1A1_HUMAN	R.GEP(+15.99)GPP(+15.99)GPAGFAGPPGADGQPGAK.G	Y	62.99	2116.98	24	0.3	1059.5	2	33.4			0															144820						1155200
14	2	P02452|CO1A1_HUMAN	K.GDTGAK(+30.01)GEPGPVGVQGPP(+15.99)GPAGEEGK.R	Y	62.88	2390.13	26	-4.4	797.715	3	25.01			14329000			0								14910000			0	0	742620				417180	165960
14	2	P02452|CO1A1_HUMAN	L.QGPP(+15.99)GPP(+15.99)GSP(+15.99)GEQGPSGASGPAGPR.G	Y	62.73	2243.02	25	0.2	1122.52	2	22.3			0											0
14	2	P02452|CO1A1_HUMAN	R.GEP(+15.99)GPP(+15.99)GPAGFAGPPGADGQPGAK(+30.01).G	Y	62.63	2146.99	24	1.2	1074.5	2	31.02			46362000			0							0	45054000		0	791910
14	2	P02452|CO1A1_HUMAN	K.GDAGPP(+15.99)GPAGPAGPPGPIGN.V	Y	62.41	1667.79	20	3.6	834.905	2	34.81			5633400											3154100			429200	0
14	2	P02452|CO1A1_HUMAN	R.GPPGP(+15.99)MGPP(+15.99)GLAGPP(+15.99)GESGR.E	Y	62.29	1831.85	20	-5.3	916.928	2	30.14			115980000
14	2	P02452|CO1A1_HUMAN	R.GFSGLQGPPGP(+15.99)P(+15.99)GSP(+15.99)GEQGPSGASGPAGPR.G	Y	62.2	2704.25	30	-4.4	677.066	4	35.29			10265000
14	2	P02452|CO1A1_HUMAN	R.GP(+15.99)PGP(+15.99)MGPPGLAGPP(+15.99)GESGR.E	Y	62.14	1831.85	20	-5.9	611.621	3	30.17			32540000																											1452200
14	2	P02452|CO1A1_HUMAN	F.QGPP(+15.99)GEP(+15.99)GEP(+15.99)GASGP(+15.99)MGPR.G	Y	62	1837.79	19	-0.5	919.902	2	19.08		589110	28710000			19000000			1053500	197620		606330	2332300	24891000		1664700	4051800	3669700	2620800				1718200	2319300					1605200	824400	0							695930
14	2	P02452|CO1A1_HUMAN	K.GEP(+15.99)GPVGVQGPPGPAGEEGK(+30.01).R	Y	61.98	1860.89	20	1.4	931.451	2	27.21			23554000			2655200							879760	21533000			756850
14	2	P02452|CO1A1_HUMAN	R.VGPP(+15.99)GPSGNAGPP(+15.99)GP(+15.99)PGPAGK.E	Y	61.95	1811.88	21	0.9	906.948	2	23.83																						0
14	2	P02452|CO1A1_HUMAN	R.GFPGLP(+15.99)GPSGEPGK.Q	N	61.86	1311.65	14	-4.7	656.827	2	38.19			58824000	1341300		3968600							0	61641000			7007600	5386900	2419900					8434600							1111400
14	2	P02452|CO1A1_HUMAN	R.GP(+15.99)PGPMGPP(+15.99)GLAGPPGESGR.E	Y	61.82	1815.86	20	-2.3	606.292	3	34.78			76437000
14	2	P02452|CO1A1_HUMAN	R.GFPGLP(+15.99)GPSGEP(+15.99)GK.Q	N	61.69	1327.64	14	1.1	664.828	2	36.59			32343000			5752300							2890600	17886000			4313300	4838200	3612700				3681100	8376200					504790
14	2	P02452|CO1A1_HUMAN	R.GPSGPQGP(+15.99)GGPPGPK(+30.01).G	Y	61.67	1331.65	15	0.3	666.831	2	16.8			8487200			1851100		0	104510				342790	7318500		468220	992970	275200	536550				334220						138460		317410
14	2	P02452|CO1A1_HUMAN	R.GETGPAGPP(+15.99)GAPGAPGAPGPVGPAGK(+30.01).S	Y	61.29	2166.07	26	3.4	1084.05	2	29.63			65437000			0								66630000			502420
14	2	P02452|CO1A1_HUMAN	R.GVP(+15.99)GPPGAVGPAGK.D	Y	61.19	1175.63	14	1.3	588.823	2	24.25		0	326750000			4349900							1334700	120570000		0	5074200	4700500	1500800					0						537120	1152400
14	2	P02452|CO1A1_HUMAN	R.GVPGPPGAVGPAGK.D	Y	61.13	1159.63	14	-3.4	580.823	2	27.83			41352000											43744000
14	2	P02452|CO1A1_HUMAN	R.GETGPAGP(+15.99)PGAP(+15.99)GAP(+15.99)GAPGPVGPAGK.S	Y	60.82	2168.05	26	-0.7	723.69	3	27.95																		3984300
14	2	P02452|CO1A1_HUMAN	K.GLTGSP(+15.99)GSPGPDGK.T	Y	60.77	1241.59	14	-1.2	621.801	2	18.74		1429600	36161000	811130		3971200		630070	0			105210	1333700	38945000		2218900	5376600	5596200	1305100	62310			756020	6393300		56190			740050	620440	1496500			0
14	2	P02452|CO1A1_HUMAN	R.GVP(+15.99)GPP(+15.99)GAVGPAGK.D	Y	60.75	1191.62	14	-0.8	596.819	2	22.54	9604100	56291000	552430000	8394300	4225500	146210000	12267000	32550000	15573000	7044300	10667000	20772000	54831000	594190000	8360400	54763000	64436000	63430000	45889000	4348000	5134800	8180100	35898000	57124000	3265500	1645600	564220	2632800	29559000	29599000	32611000	8130700	5059300	5379300	4174400	4512600	7598700	15529000
14	2	P02452|CO1A1_HUMAN	R.GEPGPTGLP(+15.99)GPP(+15.99)GER.G	Y	60.64	1448.69	15	1.2	725.353	2	26.6			20598000											22493000		0															0
14	2	P02452|CO1A1_HUMAN	R.GFP(+15.99)GLP(+15.99)GPSGEP(+15.99)GK.Q	N	60.49	1343.64	14	-0.6	672.825	2	33.96	1324000	14552000	129710000	1821400		54705000	3103700	9018700	5882700	1434900	2508000	8115100	13633000	140440000		10891000	7367000	10067000	32268000	480310		701800	25508000	24920000	0	1099000	319200	0	6395100	9901200	10454000			0	0	0		3785100
14	2	P02452|CO1A1_HUMAN	F.QGPPGEP(+15.99)GEP(+15.99)GASGP(+15.99)MGPR.G	Y	60.36	1821.8	19	0.3	911.905	2	19.95			17197000			0							214390	15916000			554190	1111600											229910
14	2	P02452|CO1A1_HUMAN	K.GESGPSGP(+15.99)AGPTGAR.G	Y	60.29	1312.6	15	1.8	657.309	2	15.96			1769000			395530			31218					1593700				31212					153290
14	2	P02452|CO1A1_HUMAN	K.GEPGSP(+15.99)GENGAP(+15.99)GQMGPR.G	Y	60.11	1725.74	18	-0.4	863.876	2	19.13														584530
14	2	P02452|CO1A1_HUMAN	R.GEQGPAGSP(+15.99)GFQGLP(+15.99)GP(+15.99)AGPP(+15.99)GEAGKP(+15.99)GEQGVPGDLGAP(+15.99)GPSGAR.G	Y	59.86	4111.91	45	6.5	1028.99	4	40.04			0											0
14	2	P02452|CO1A1_HUMAN	K.GDAGP(+15.99)PGPAGPAGPP(+15.99)GPIGNVGAP(+15.99)GAK.G	Y	59.81	2280.11	27	5.1	761.049	3	34.54																									272130	661740	244980
14	2	P02452|CO1A1_HUMAN	L.QGP(+15.99)PGPP(+15.99)GSP(+15.99)GEQGPSGASGPAGPR.G	Y	59.47	2243.02	25	2.2	748.682	3	22.31			802120
14	2	P02452|CO1A1_HUMAN	K.GEP(+15.99)GPVGVQGPPGPAGEEGK(+30.01)R.G	Y	59.26	2016.99	21	-2.4	1009.5	2	24.31			39660000			976290								35045000			2070400	349360	2722200				2072600
14	2	P02452|CO1A1_HUMAN	R.GP(+15.99)PGPMGPPGLAGPP(+15.99)GESGR.E	Y	59.17	1815.86	20	-0.2	606.293	3	34.86																			6736700
14	2	P02452|CO1A1_HUMAN	R.GPPGP(+15.99)MGPPGLAGP(+15.99)PGESGR.E	Y	59.14	1815.86	20	0.2	606.293	3	34.48														74479000
14	2	P02452|CO1A1_HUMAN	K.DGLNGLP(+15.99)GPIGP(+15.99)P(+15.99)GPR.G	Y	58.87	1560.79	16	-1.8	781.401	2	39.01	5230400	30798000	388030000	2737000	1855200	104650000	4584400	17521000	9243400	2586300	4001400	14290000	29287000	374200000	2354800	32578000	44708000	22892000	67622000	2792300	2209600	2684100	47851000	32636000	1433000	5760600	1414400	2954200	10742000	18197000	18365000	1365600	1699700	2557800	1970600		3833300	8278900
14	2	P02452|CO1A1_HUMAN	R.GVPGPP(+15.99)GAVGPAGK.D	Y	58.86	1175.63	14	1.3	588.823	2	24.25		9415500	233160000	2470000		22723000							7262900	131710000		10543000	12691000	14989000	7350300				6373200	10509000					2976400	4034000	3467800
14	2	P02452|CO1A1_HUMAN	R.GEP(+15.99)GP(+15.99)PGPAGAAGPAGNP(+15.99)GADGQPGAK.G	Y	58.84	2299.05	27	0.4	1150.53	2	22.17														37040000												159260
14	2	P02452|CO1A1_HUMAN	R.GETGPAGP(+15.99)PGAPGAP(+15.99)GAP(+15.99)GPVGPAGK.S	Y	58.84	2168.05	26	1.1	723.691	3	27.3														86595000
14	2	P02452|CO1A1_HUMAN	K.GSP(+15.99)GADGPAGAP(+15.99)GTPGP(+15.99)QGIAGQR.G	Y	58.74	2119.99	24	0.9	1061	2	26.97
14	2	P02452|CO1A1_HUMAN	R.GFSGLQGP(+15.99)PGPP(+15.99)GSP(+15.99)GEQGPSGASGPAGPR.G	Y	58.67	2704.25	30	-0.4	1353.13	2	35.72						0								63721			15991000											869080	0
14	2	P02452|CO1A1_HUMAN	R.GEP(+15.99)GP(+15.99)PGPAGAAGP(+15.99)AGNP(+15.99)GADGQP(+15.99)GAK.G	Y	58.53	2331.04	27	0.3	1166.53	2	19.36			5076400
14	2	P02452|CO1A1_HUMAN	K.GEP(+15.99)GSPGENGAP(+15.99)GQMGP(+15.99)R.G	Y	58.52	1741.73	18	1	871.874	2	16.27			1591600											1668600
14	2	P02452|CO1A1_HUMAN	R.GEP(+15.99)GP(+15.99)PGPAGAAGPAGNP(+15.99)GADGQP(+15.99)GAK.G	Y	58.46	2315.04	27	1.6	1158.53	2	21.51			12234000	0						68752							4838800									619360		315860		2877900
14	2	P02452|CO1A1_HUMAN	R.GEPGP(+15.99)P(+15.99)GPAGFAGPP(+15.99)GADGQP(+15.99)GAK.G	Y	58.23	2148.97	24	0.4	717.331	3	30.94													2741800						3445300											2039600
14	2	P02452|CO1A1_HUMAN	R.GLTGPIGP(+15.99)P(+15.99)GPAGAP(+15.99)GDK.G	Y	58.16	1605.8	18	-1	803.906	2	30.01			0										443140	2116600
14	2	P02452|CO1A1_HUMAN	R.GPSGPQGPGGP(+15.99)PGP(+15.99)K.G	Y	58.09	1317.63	15	0.7	659.823	2	17																			9843000
14	2	P02452|CO1A1_HUMAN	R.GFP(+15.99)GADGVAGPKGPAGER.G	Y	57.9	1654.81	18	-4.6	828.407	2	27.92			0
14	2	P02452|CO1A1_HUMAN	R.GEP(+15.99)GPPGP(+15.99)AGFAGPP(+15.99)GADGQPGAK.G	Y	57.53	2132.98	24	1.3	712	3	31.43						4994500
14	2	P02452|CO1A1_HUMAN	R.GETGPAGP(+15.99)PGAP(+15.99)GAPGAP(+15.99)GPVGPAGK.S	Y	57.52	2168.05	26	0.5	1085.03	2	28.22												1857000					10083000	2468300											1399600
14	2	P02452|CO1A1_HUMAN	K.GLTGSP(+15.99)GSP(+15.99)GPDGK.T	Y	57.34	1257.58	14	-1.7	629.798	2	16.85	6435300	35770000	620740000	4127200	2198400	129030000	3597800	20799000	5072900	2872300	6786000	5601100	11023000	747060000	2492200	35888000	112460000	54251000	66126000	1566100	2155500	1798000	39032000	27488000	1206700	948260		464910	23713000	17575000	25331000	3579200	2385900	2844500	3496300	2435900	4965200	9331800
14	2	P02452|CO1A1_HUMAN	K.TGPP(+15.99)GPAGQDGRP(+15.99)GPP(+15.99)GP(+15.99)PGAR.G	Y	57.17	2055.97	22	0.7	686.332	3	19.15														96537000					10314000				7432600
14	2	P02452|CO1A1_HUMAN	K.N(+.98)GDDGEAGKPGRP(+15.99)GER.G	Y	56.92	1627.72	16	0.6	407.937	4	12.45														334660
14	2	P02452|CO1A1_HUMAN	R.GVQGPP(+15.99)GPAGPR.G	Y	56.79	1104.57	12	0.6	553.291	2	20.07	11899000	81326000	1142800000	10137000	0	196690000	11404000	43038000	15737000	6548900	18413000	18319000	61521000	1177300000	10335000	90420000	157840000	107440000	70170000	4682700	5693800	14283000	50187000	123140000	4299200	3828200	353060	2057800	40817000	45047000	43498000	8624900	5369700	6762500	5800000	6082700	11225000	18120000
14	2	P02452|CO1A1_HUMAN	R.TGDAGPVGPP(+15.99)GPP(+15.99)GPPGP(+15.99)PGPPSAGFDFSFLPQPPQEK.A	Y	56.73	3694.76	38	-1.2	1232.59	3	64.28			685560											0
14	2	P02452|CO1A1_HUMAN	K.GEPGSP(+15.99)GEN(+.98)GAP(+15.99)GQMGPR.G	Y	56.72	1726.72	18	-1.6	864.367	2	20.45			5890800
14	2	P02452|CO1A1_HUMAN	D.GPAGAP(+15.99)GTPGPQGIAGQR.G	Y	56.57	1603.81	18	-1.5	802.909	2	25.95			919750											1743800
14	2	P02452|CO1A1_HUMAN	R.GPPGPMGPPGLAGP(+15.99)PGESGR.E	Y	56.49	1799.86	20	1	900.939	2	37.32																	5770900
14	2	P02452|CO1A1_HUMAN	R.GPP(+15.99)GPMGPPGLAGP(+15.99)PGESGR.E	Y	56.4	1815.86	20	-0.9	908.935	2	34.87														20576			36868000		24051000						529940	871170
14	2	P02452|CO1A1_HUMAN	R.P(+15.99)GEVGPP(+15.99)GPP(+15.99)GP(+15.99)AGEKGSP(+15.99)GADGPAGAP(+15.99)GTPGPQGIAGQR.G	Y	56.39	3591.68	40	8.7	1198.25	3	30.79														772730
14	2	P02452|CO1A1_HUMAN	R.GLTGPIGPPGPAGAP(+15.99)GDK.G	Y	56.09	1573.81	18	1.8	787.914	2	35.58														259010
14	2	P02452|CO1A1_HUMAN	R.GQAGVMGFP(+15.99)GP(+15.99)K.G	Y	55.95	1176.56	12	-1	589.287	2	34.33		10064000	131140000			29702000							12133000	152880000		7475900	8639200	8468700	15249000				12063000	14112000		225380			0	3164900	3257200							859690
14	2	P02452|CO1A1_HUMAN	R.GPSGPQGPGGPPGPK(+30.01)GN.S	Y	55.79	1486.72	17	0.2	744.366	2	18.53			9789900			0								11363000			914110	180610	124280
14	2	P02452|CO1A1_HUMAN	R.VGPP(+15.99)GPSGNAGPP(+15.99)GPP(+15.99)GPAGKEGGK.G	Y	55.71	2183.06	25	0.3	728.694	3	21.05														2203300
14	2	P02452|CO1A1_HUMAN	R.GLTGPIGP(+15.99)PGPAGAP(+15.99)GDKGESGPSGPAGPTGAR.G	Y	55.67	2868.4	33	-2.8	718.105	4	34.2														0
14	2	P02452|CO1A1_HUMAN	R.GPP(+15.99)GP(+15.99)MGP(+15.99)PGLAGPP(+15.99)GESGR.E	Y	55.61	1847.85	20	-0.3	924.931	2	29.42													1685300	16666000				1687900							0	59833	0	1114700								308590
14	2	P02452|CO1A1_HUMAN	R.GEP(+15.99)GPP(+15.99)GPAGAAGPAGNPGADGQPGAK(+30.01).G	Y	55.53	2313.06	27	-1.5	1157.54	2	22.9			2629300											941780
14	2	P02452|CO1A1_HUMAN	R.GEP(+15.99)GP(+15.99)PGPAGFAGPP(+15.99)GADGQP(+15.99)GAK.G	Y	55.52	2148.97	24	0.8	1075.49	2	31.06									778870
14	2	P02452|CO1A1_HUMAN	K.GEP(+15.99)GPVGVQGPP(+15.99)GPAGEEGKR.G	Y	55.46	2002.97	21	1.7	668.665	3	24.08			2380300											0
14	2	P02452|CO1A1_HUMAN	R.GNDGATGAAGP(+15.99)PGPTGPAGPP(+15.99)GFP(+15.99)GAVGAK.G	Y	55.2	2547.2	30	1.9	1274.61	2	36.67									111270																				2122100
14	2	P02452|CO1A1_HUMAN	R.GQAGVMGFP(+15.99)GPK.G	Y	55.13	1160.56	12	-0.7	581.289	2	34.93		13318000	116700000	1119300		24945000	960390	4033800	2643700			2247500	13470000	133310000	527010	13598000	13957000	11299000	15865000				12408000	19430000		596630	255700	653740	4635800	10191000	4907500					610740		971250
14	2	P02452|CO1A1_HUMAN	R.GFP(+15.99)GLP(+15.99)GPSGEPGK(+30.01)QGPSGASGER.G	Y	55.12	2284.07	24	-0.4	762.364	3	30.3			10712000										1306800	6079800			313830		868000				524800
14	2	P02452|CO1A1_HUMAN	D.GEAGAQGPP(+15.99)GPAGPAGER.G	Y	54.99	1590.74	18	-0.1	796.376	2	19.58			1552000											1924600
14	2	P02452|CO1A1_HUMAN	R.GLP(+15.99)GPP(+15.99)GAP(+15.99)GPQGF.Q	Y	54.88	1295.61	14	1.6	648.816	2	39.01		1838000	128380000	0		22083000		0	2760800			3189100	11474000	83572000		0	18330000	8198900	10215000	284220		0	8362000	6292900		2362300			7169600	5203700	3417400							3471200
14	2	P02452|CO1A1_HUMAN	R.TGDAGPVGPP(+15.99)GP(+15.99)PGPP(+15.99)GPPGPPSAGFDFSFLPQPP(+15.99)QEK.A	Y	54.88	3710.75	38	1.1	928.697	4	64.16														1218200
14	2	P02452|CO1A1_HUMAN	R.VGP(+15.99)PGP(+15.99)SGNAGPP(+15.99)GPP(+15.99)GPAGK.E	Y	54.79	1827.88	21	0.9	914.946	2	21.98													0
14	2	P02452|CO1A1_HUMAN	R.TGDAGPVGPP(+15.99)GPP(+15.99)GPP(+15.99)GP(+15.99)PGPPSAGFDFSFLPQPPQEK.A	Y	54.71	3710.75	38	9.7	928.705	4	62.97			3528100
14	2	P02452|CO1A1_HUMAN	R.GNDGATGAAGP(+15.99)PGPTGPAGPP(+15.99)GFPGAVGAK.G	Y	54.65	2531.2	30	-0.7	844.741	3	38.34														1656300
14	2	P02452|CO1A1_HUMAN	R.GFP(+15.99)GADGVAGPK.G	Y	54.57	1087.53	12	0.8	544.773	2	26.28		11462000	774700000			46601000			3223800				12604000	744950000		12062000	22504000	7752800	10385000				10178000	21789000		870880	146960		1771300	0	0
14	2	P02452|CO1A1_HUMAN	K.STGGISVPGPMGPSGPR.G	Y	54.41	1552.77	17	-2.4	777.389	2	38.96		10258000	91205000			10248000						2523400	3544800	66125000		9291000	12688000	4482900	8725600				6174400	6912500					3826200	4307500	2387200						2627300
14	2	P02452|CO1A1_HUMAN	R.GFSGLDGAK(+15.99).G	Y	54.41	866.413	9	-0.7	867.42	1	25.59			75828000			9468400							4322100	78340000			2879300	965050	3791600				3199100	2015300
14	2	P02452|CO1A1_HUMAN	R.GP(+15.99)PGPMGPP(+15.99)GLAGPP(+15.99)GESGR.E	Y	54.39	1831.85	20	-3.7	611.622	3	32.33								2110600					0				6955000											0
14	2	P02452|CO1A1_HUMAN	F.QGPPGEP(+15.99)GEPGASGPMGPR.G	Y	54.37	1789.81	19	-3.8	895.907	2	26.11			1030100											1330500
14	2	P02452|CO1A1_HUMAN	R.GPSGPQGPGGP(+15.99)PGPK.G	Y	54.32	1301.64	15	2.9	651.827	2	19.19																									0		160260
14	2	P02452|CO1A1_HUMAN	R.P(+15.99)GEVGPP(+15.99)GPP(+15.99)GP(+15.99)AGEK.G	Y	54.29	1505.7	16	0.1	753.857	2	20.85	1590500	17761000	352960000	1168900	778820	76914000	2003200	8363400	1453800	1438300	3642200	3060400	27547000	355920000	2068500	19784000	46160000	19214000	32367000	646750	858950	4373000	26293000	24768000	517350			1027800	4144800	5143100	10018000	1364300	977780	869780	1307500	534400	3761000	4867400
14	2	P02452|CO1A1_HUMAN	F.SGLQGP(+15.99)PGP(+15.99)PGSP(+15.99)GEQGPSGASGPAGPR.G	Y	54.07	2500.16	28	-1.7	834.392	3	28.56									185460									1448900											688540
14	2	P02452|CO1A1_HUMAN	R.GEP(+15.99)GPPGP(+15.99)AGAAGPAGNP(+15.99)GADGQP(+15.99)GAK.G	Y	54.03	2315.04	27	1.4	1158.53	2	22.23																																				0
14	2	P02452|CO1A1_HUMAN	R.TGDAGPVGP(+15.99)PGPP(+15.99)GP(+15.99)PGPP(+15.99)GPPSAGFDFSFLPQPP(+15.99)QEK.A	Y	54.01	3726.75	38	6.8	1243.26	3	62.68																	0
14	2	P02452|CO1A1_HUMAN	R.P(+15.99)GEVGPP(+15.99)GP(+15.99)P(+15.99)GP(+15.99)AGEKGSPGADGPAGAP(+15.99)GTP(+15.99)GPQGIAGQR.G	Y	53.86	3607.68	40	5.4	1203.57	3	30.01														436140
14	2	P02452|CO1A1_HUMAN	N.AGPP(+15.99)GPP(+15.99)GPAGK.E	Y	53.66	1033.52	12	-0.6	517.766	2	16.63			25102000											3221000																								0
14	2	P02452|CO1A1_HUMAN	R.GFSGLDGAK(+178.05)GDAGPAGPK.G	Y	53.41	1778.83	18	1.6	890.425	2	27.3			3084200			1559500								8315300					739620
14	2	P02452|CO1A1_HUMAN	R.GEP(+15.99)GP(+15.99)PGPAGAAGPAGNPGADGQPGAK(+30.01).G	Y	53.15	2313.06	27	-0.5	1157.54	2	22.54														0
14	2	P02452|CO1A1_HUMAN	R.GEP(+15.99)GPP(+15.99)GPAGF.A	Y	53.15	1013.45	11	-2.1	507.729	2	34.42		1328100	66993000	600730		14456000			2378000			1250300	8967800	66311000		3162500	7175700	4787600	5042000				3553900	4020200					4647100		1426700
14	2	P02452|CO1A1_HUMAN	R.GETGPAGRP(+15.99)GEVGPP(+15.99)GPP(+15.99)GPAGEK.G	Y	53.08	2215.05	24	-1.1	739.357	3	22.38																														279570
14	2	P02452|CO1A1_HUMAN	R.GPPGP(+15.99)MGPPGLAGPPGESGR.E	Y	53	1799.86	20	0.1	900.938	2	33.9			1386100
14	2	P02452|CO1A1_HUMAN	R.TGDAGPVGPP(+15.99)GP(+15.99)PGPPGPP(+15.99)GPPSAGFDFSFLPQPP(+15.99)QEK.A	Y	52.64	3710.75	38	2.4	928.698	4	63.11			3605800
14	2	P02452|CO1A1_HUMAN	R.GFP(+15.99)GLP(+15.99)GPSGEPGK(+30.01).Q	N	52.44	1357.65	14	-2.2	679.831	2	34.16			19315000			5349300							2242900	16156000			958710		1660400
14	2	P02452|CO1A1_HUMAN	K.P(+15.99)GEQGVP(+15.99)GDLGAPGP(+15.99)SGAR.G	Y	52.35	1765.82	19	1.4	883.92	2	26.28	783670																														0			0		258190
14	2	P02452|CO1A1_HUMAN	R.GPSGPQGPGGPPGPK(+30.01)GNSGEPGAP(+15.99)GSK.G	Y	52.25	2370.12	27	3.3	791.05	3	19.23														338400
14	2	P02452|CO1A1_HUMAN	R.TGDAGPVGPP(+15.99)GP(+15.99)PGP(+15.99)PGP(+15.99)PGPP(+15.99)SAGFDFSFLPQPP(+15.99)QEK.A	Y	52.22	3742.74	38	2.9	936.696	4	61.61			1288200
14	2	P02452|CO1A1_HUMAN	R.GETGPAGP(+15.99)PGAP(+15.99)GAPGAPGPVGPAGK(+30.01).S	Y	51.92	2182.07	26	-1.4	728.361	3	27.96			80821000			8920100
14	2	P02452|CO1A1_HUMAN	K.GLTGSP(+15.99)GSP(+15.99)GPDGKTGPP(+15.99)GPAGQDGR.P	Y	51.44	2364.09	26	-0.7	789.038	3	20.74			3690400											1299100
14	2	P02452|CO1A1_HUMAN	R.GP(+15.99)SGPQGPGGP(+15.99)PGPK.G	Y	51.35	1317.63	15	0.7	659.823	2	18.27									149300		0
14	2	P02452|CO1A1_HUMAN	R.GLP(+15.99)GTAGLP(+15.99)GMK(+340.10)GHR.G	Y	51.32	1819.86	15	-0.3	910.938	2	25.92			106250000			59448000		4869900						91824000		0	3845700		3496600				0	4656200							0
14	2	P02452|CO1A1_HUMAN	R.P(+15.99)GEVGPP(+15.99)GPPGP(+15.99)AGEK.G	Y	50.93	1489.7	16	-1.3	745.859	2	22.7			83353000											83390000					49815000				28161000
14	2	P02452|CO1A1_HUMAN	R.GQAGVMGFP(+15.99)GPK(+178.05)GAAGEP(+15.99)GK.A	Y	50.84	2021.94	20	-2.8	1011.97	2	29.44			17426000			6379400							4765600	18415000
14	2	P02452|CO1A1_HUMAN	R.GEQGPAGSP(+15.99)GFQGLPGP(+15.99)AGPP(+15.99)GEAGKP(+15.99)GEQGVP(+15.99)GDLGAP(+15.99)GPSGAR.G	Y	50.78	4111.91	45	-0.4	1371.64	3	39.05												4319100
14	2	P02452|CO1A1_HUMAN	K.GSPGADGP(+15.99)AGAP(+15.99)GTP(+15.99)GPQGIAGQR.G	Y	50.78	2119.99	24	3.4	707.672	3	26.69																									272200			473530
14	2	P02452|CO1A1_HUMAN	R.GFP(+15.99)GLPGPSGEPGK.Q	N	50.72	1311.65	14	-4.7	656.827	2	38.19			58824000											61641000				0						8434600
14	2	P02452|CO1A1_HUMAN	R.GEQGPAGSP(+15.99)GFQGLP(+15.99)GPAGPP(+15.99)GEAGKP(+15.99)GEQGVP(+15.99)GDLGAPGP(+15.99)SGAR.G	Y	50.65	4111.91	45	1.6	1028.99	4	39.55																											955150
14	2	P02452|CO1A1_HUMAN	R.GFSGLDGAK(+178.05)GDAGPAGP(+15.99)K.G	Y	50.65	1794.83	18	-2.4	898.419	2	27.23			7486700			768140								1262200
14	2	P02452|CO1A1_HUMAN	R.GNDGATGAAGPPGP(+15.99)TGPAGPP(+15.99)GFP(+15.99)GAVGAK.G	Y	50.49	2547.2	30	-1.8	850.072	3	35.72			19580000																					105780
14	2	P02452|CO1A1_HUMAN	K.QGPSGASGER.G	Y	50.47	944.431	10	0	473.223	2	10.23			845900											977480
14	2	P02452|CO1A1_HUMAN	S.AGPP(+15.99)GATGFP(+15.99)GAAGR.V	Y	50.42	1314.63	15	0.4	658.323	2	25.39			2547100											3427500
14	2	P02452|CO1A1_HUMAN	K.STGGISVPGP(+15.99)MGPSGPR.G	Y	50.15	1568.76	17	1.1	785.389	2	32.72		522550	21929000			4845200								22847000		0	3080500
14	2	P02452|CO1A1_HUMAN	R.GPSGPQGP(+15.99)GGP(+15.99)PGPK.G	Y	50.15	1317.63	15	1.8	659.824	2	17.17				141740	279080				1031400			843160										460160			167440	112540
14	2	P02452|CO1A1_HUMAN	F.AGPP(+15.99)GADGQPGAK.G	N	49.93	1137.54	13	1.9	569.779	2	15.07			754190											318120
14	2	P02452|CO1A1_HUMAN	R.GPPGSAGAPGK(+30.01)DGLNGLPGPIGP(+15.99)P(+15.99)GPR.G	Y	49.83	2451.25	27	-0.2	818.091	3	36.35			4064600											1383900
14	2	P02452|CO1A1_HUMAN	R.GFPGLP(+15.99)GPSGEPGK(+30.01).Q	N	49.62	1341.66	14	-2.7	671.834	2	36.96			3748800											1524000
14	2	P02452|CO1A1_HUMAN	R.GPP(+15.99)GP(+15.99)PGKNGDDGEAGKPGRP(+15.99)GER.G	Y	49.59	2346.09	24	3.3	470.228	5	13.92			0
14	2	P02452|CO1A1_HUMAN	K.DGLNGLP(+15.99)GPIGPP(+15.99)GPR.G	Y	49.47	1544.79	16	-3.2	773.402	2	40.36			1928300
14	2	P02452|CO1A1_HUMAN	R.GEPGPP(+15.99)GP(+15.99)AGFAGPP(+15.99)GADGQP(+15.99)GAK.G	Y	49.37	2148.97	24	7.7	1075.5	2	30.92																			0							259930				2039600
14	2	P02452|CO1A1_HUMAN	R.GLTGPIGPP(+15.99)GP(+15.99)AGAP(+15.99)GDK.G	Y	49.37	1605.8	18	-5	803.903	2	32.26		635000	94996000			28241000							9704000	95636000			9515800	1206900	7215000				6572200	3892500				598210	485780	162130
14	2	P02452|CO1A1_HUMAN	R.GNDGATGAAGPP(+15.99)GPTGPAGP(+15.99)P(+15.99)GFP(+15.99)GAVGAKGEAGP(+15.99)QGP(+15.99)RGS.E	Y	49.36	3588.65	41	3.5	898.172	4	34.02			13884000											36700000
14	2	P02452|CO1A1_HUMAN	F.AGPP(+15.99)GADGQPGAK(+30.01)GEPGDAGAK.G	Y	49.33	1949.91	22	1	650.977	3	16.02			7628100			718470								7790900			857700		567900				211230
14	2	P02452|CO1A1_HUMAN	R.GSEGPQGVR.G	Y	49.3	885.43	9	0.4	443.723	2	15.03		204610	2902400			591690								3405800																98418
14	2	P02452|CO1A1_HUMAN	R.TGDAGPVGPP(+15.99)GPPGP(+15.99)P(+15.99)GPPGPP(+15.99)SAGFDFSFLPQPP(+15.99)QEK.A	Y	48.89	3726.75	38	-3.7	1243.25	3	62.98																	0
14	2	P02452|CO1A1_HUMAN	K.TGPP(+15.99)GPAGQDGRPGP(+15.99)P(+15.99)GP(+15.99)PGAR.G	Y	48.84	2055.97	22	5.7	686.335	3	19.51									971430				3972100						10314000										125990	1898900
14	2	P02452|CO1A1_HUMAN	R.GEQGPAGSP(+15.99)GFQGLP(+15.99)GP(+15.99)AGPP(+15.99)GEAGKPGEQGVP(+15.99)GDLGAP(+15.99)GPSGAR.G	Y	48.8	4111.91	45	1.2	1028.99	4	39.24																												1546400
14	2	P02452|CO1A1_HUMAN	K.GSPGADGP(+15.99)AGAP(+15.99)GTPGPQGIAGQR.G	Y	48.68	2103.99	24	0.2	702.338	3	29.03																										600920
14	2	P02452|CO1A1_HUMAN	R.GVPGPP(+15.99)GAVGPAGK(+30.01)DGEAGAQGPPGPAGPAGER.G	Y	48.65	2877.4	33	1.5	960.142	3	28.94														5853700
14	2	P02452|CO1A1_HUMAN	R.GPSGPQGP(+15.99)GGPPGP(+15.99)K.G	Y	48.64	1317.63	15	1.5	659.824	2	17.15									1031400											150290
14	2	P02452|CO1A1_HUMAN	R.VGPP(+15.99)GPSGN.A	Y	48.6	796.371	9	-0.5	399.193	2	16.83			12578000			1712200								9879400			537850		423600										500990
14	2	P02452|CO1A1_HUMAN	R.GEP(+15.99)GPP(+15.99)GPAGFAGP(+15.99)P(+15.99)GADGQP(+15.99)GAK.G	Y	48.6	2164.97	24	-0.7	1083.49	2	29.35			3427300											4517300
14	2	P02452|CO1A1_HUMAN	K.STGGISVP(+15.99)GPMGPSGPR.G	Y	48.55	1568.76	17	-1.4	785.387	2	35.69		529810	5619800			1730400								6084300		0	440090		909800
14	2	P02452|CO1A1_HUMAN	K.DGLNGLP(+15.99)GPIGP(+15.99)PGPR.G	Y	48.23	1544.79	16	0.1	773.405	2	40.15														1563300
14	2	P02452|CO1A1_HUMAN	R.GQAGVMGFP(+15.99)GPK(+30.01).G	Y	48.06	1190.58	12	-2.5	596.293	2	34.84			24949000											23239000			1252100
14	2	P02452|CO1A1_HUMAN	R.GVP(+15.99)GPP(+15.99)GAVGPAGK(+30.01)DGEAGAQGPPGPAGPAGER.G	Y	47.97	2893.4	33	2.1	965.474	3	27.57			19268000											25772000					1272000
14	2	P02452|CO1A1_HUMAN	K.GLTGSP(+15.99)GSPGPDGK(+30.01).T	Y	47.86	1271.6	14	-2.2	636.806	2	17.28	729320	5175400	172000000	229780		19881000	1077800	3800100	893200		636590	813340	4685200	139860000	394730	6912500	11084000	5192100	6966800		533380	990410	5235600	5040300	147890	193460			2383900	2631100	3269400		0		357730	246020		1353000
14	2	P02452|CO1A1_HUMAN	R.GRP(+15.99)GAP(+15.99)GPAGAR.G	Y	47.78	1094.56	12	1.6	365.861	3	12.42		319570	2654200	96628		436480		157170	31786					3885700		201960	288910	243650	376420				251650							79539	59895
14	2	P02452|CO1A1_HUMAN	R.GFP(+15.99)GADGVAGPK(+30.01)GPAGER.G	Y	47.77	1684.82	18	-6.6	843.41	2	27.66			6235900											2888000
14	2	P02452|CO1A1_HUMAN	R.GEP(+15.99)GPP(+15.99)GPAGFAGP(+15.99)PGADGQP(+15.99)GAK.G	Y	47.39	2148.97	24	0.5	1075.49	2	30.6																			3565100										379570
14	2	P02452|CO1A1_HUMAN	R.VGP(+15.99)PGPSGNAGPP(+15.99)GPP(+15.99)GPAGK.E	Y	47.31	1811.88	21	0.1	604.967	3	23.87				239560					961300										9826400										3531500	0
14	2	P02452|CO1A1_HUMAN	R.GETGPAGPP(+15.99)GAP(+15.99)GAP(+15.99)GAPGP(+15.99)VGPAGK.S	Y	47.3	2184.04	26	1.8	1093.03	2	26.21																				551170
14	2	P02452|CO1A1_HUMAN	R.GFP(+15.99)GLPGPSGEP(+15.99)GK.Q	N	47.23	1327.64	14	1.1	664.828	2	36.59			32343000										2890600	11575000
14	2	P02452|CO1A1_HUMAN	R.GVP(+15.99)GPP(+15.99)GAVGPAGKDGEAGAQGPP(+15.99)GPAGPAGER.G	Y	47.23	2879.38	33	-2.2	960.798	3	27.64			1208800											0
14	2	P02452|CO1A1_HUMAN	R.GPSGPQGP(+15.99)GGP(+15.99)P(+15.99)GPK.G	Y	47.21	1333.63	15	1	667.821	2	16.85									0						0
14	2	P02452|CO1A1_HUMAN	F.QGPP(+15.99)GEP(+15.99)GEPGASGP(+15.99)MGPR.G	Y	47.1	1821.8	19	0.4	911.905	2	23.43													12574000
14	2	P02452|CO1A1_HUMAN	K.TGPP(+15.99)GPAGQDGRP(+15.99)GP(+15.99)PGPP(+15.99)GAR.G	Y	47.03	2055.97	22	1.2	686.332	3	19.57																		8888300	10314000
14	2	P02452|CO1A1_HUMAN	R.GFPGLP(+15.99)GPSGEPGK(+30.01)QGPSGASGER.G	Y	46.94	2268.08	24	2.8	757.035	3	32.85			2460900											3575200
14	2	P02452|CO1A1_HUMAN	R.GPP(+15.99)GPPGK(+30.01)NGDDGEAGKPGRP(+15.99)GER.G	Y	46.63	2360.11	24	0.4	591.035	4	13.97			5586000											3042500
14	2	P02452|CO1A1_HUMAN	R.GLP(+15.99)GTAGLP(+15.99)GMK(+178.05)GHR.G	Y	46.59	1657.81	15	0.1	829.912	2	26.1		0	11179000											9929700
14	2	P02452|CO1A1_HUMAN	R.GNDGATGAAGPP(+15.99)GPTGPAGP(+15.99)PGFPGAVGAK(+30.01)GEAGPQGPR.G	Y	46.49	3410.62	39	-2.2	1137.88	3	36.78			13516000
14	2	P02452|CO1A1_HUMAN	K.TGPP(+15.99)GPAGQDGR.P	Y	46.48	1124.52	12	1.4	563.269	2	15.19			4687400			662230		133090	112040					3714700		111760	336430	173960					115480														153680
14	2	P02452|CO1A1_HUMAN	R.GNDGATGAAGPP(+15.99)GPTGPAGPPGFPGAVGAK(+30.01).G	Y	46.36	2545.22	30	-1.5	1273.62	2	38.96			875470
14	2	P02452|CO1A1_HUMAN	R.GFSGLDGAK.G	Y	46.08	850.418	9	3.8	426.218	2	25.7	2541300	25305000	285280000	6341900	1983900	118070000			5089400		3799200	5714900	20257000	301830000		32679000	71922000	34474000	17176000	2157100		2011500	15337000	20410000		849760	341800	1470500	22482000	37052000	8116200
14	2	P02452|CO1A1_HUMAN	R.TGDAGPVGPPGPP(+15.99)GP(+15.99)PGPPGPPSAGFDFSFLPQP(+15.99)PQEK.A	Y	46.02	3694.76	38	2.2	1232.6	3	64.83														0
14	2	P02452|CO1A1_HUMAN	N.GAP(+15.99)GIAGAP(+15.99)GFP(+15.99)GAR.G	Y	45.97	1342.66	15	-3.5	672.336	2	31.23			58249000			20003000							5711100	56058000		1722700	6093400	1572100	2214500				3016400	2121900		178810			2274100
14	2	P02452|CO1A1_HUMAN	R.GETGPAGP(+15.99)PGAPGAPGAPGPVGPAGK.S	Y	45.89	2136.06	26	3.4	713.03	3	32.56				0														1672000						2518900
14	2	P02452|CO1A1_HUMAN	R.GPSGPQGPGGP(+15.99)PGPK(+30.01).G	Y	45.75	1331.65	15	0.3	666.831	2	19.41				3815600														28627000						31067000
14	2	P02452|CO1A1_HUMAN	R.GEQGPAGSP(+15.99)GFQGLP(+15.99)GP(+15.99)AGPPGEAGKP(+15.99)GEQGVP(+15.99)GDLGAP(+15.99)GPSGAR.G	Y	45.72	4111.91	45	2.8	1371.65	3	39.27																										1320000
14	2	P02452|CO1A1_HUMAN	R.TGDAGPVGPP(+15.99)GP(+15.99)PGP(+15.99)PGPP(+15.99)GPPSAGFDFSFLPQPP(+15.99)QEK.A	Y	45.48	3726.75	38	-1.3	1243.25	3	62.3														0
14	2	P02452|CO1A1_HUMAN	K.GDAGPPGP(+15.99)AGPAGPP(+15.99)GPIGNVGAP(+15.99)GAK.G	Y	45.39	2280.11	27	-0.5	761.045	3	34.39																				555600
14	2	P02452|CO1A1_HUMAN	R.GPP(+15.99)GPMGP(+15.99)PGLAGPP(+15.99)GESGR.E	Y	45.37	1831.85	20	-2.8	611.623	3	33.2								1124500																		524830
14	2	P02452|CO1A1_HUMAN	R.GQAGVMGFPGPK(+30.01).G	Y	45.26	1174.58	12	-4.9	588.295	2	35.32			66224000											37492000		0
14	2	P02452|CO1A1_HUMAN	K.GEPGP(+15.99)VGVQGPPGPAGEEGK(+30.01).R	Y	45.04	1860.89	20	0.6	931.451	2	27.6																								0
14	2	P02452|CO1A1_HUMAN	R.GPSGPQGP(+15.99)GGPPGPK(+30.01)GN.S	Y	45.01	1502.71	17	0.3	752.363	2	16.78			417360											656020
14	2	P02452|CO1A1_HUMAN	R.GETGP(+15.99)AGPPGAP(+15.99)GAP(+15.99)GAP(+15.99)GPVGPAGK.S	Y	45.01	2184.04	26	-0.7	729.021	3	26.46																										819480		776570
14	2	P02452|CO1A1_HUMAN	R.GEP(+15.99)GPTGLP(+15.99)GP(+15.99)PGER.G	Y	44.93	1464.68	15	-0.4	1465.69	1	24.92														3191000											0		1526300		35739000			11542000			7573200	0
14	2	P02452|CO1A1_HUMAN	K.TGPP(+15.99)GPAGQDGRP(+15.99)GP(+15.99)PGP(+15.99)PGAR.G	Y	44.8	2055.97	22	2.4	686.333	3	19		7276000	4547500											8106200																	0
14	2	P02452|CO1A1_HUMAN	R.TGDAGPVGPP(+15.99)GPP(+15.99)GPP(+15.99)GPPGPPSAGFDFSFLPQPPQEK.A	Y	44.6	3694.76	38	2	1232.6	3	64.15			685560
14	2	P02452|CO1A1_HUMAN	R.GPP(+15.99)GPP(+15.99)GKNGDDGEAGKP(+15.99)GRPGER.G	Y	44.6	2346.09	24	0.5	470.226	5	13.78														0
14	2	P02452|CO1A1_HUMAN	K.DGLNGLP(+15.99)GPIGPP(+15.99)GP(+15.99)R.G	Y	44.58	1560.79	16	0.8	781.403	2	38.72														323040000			3526100																				3833300
14	2	P02452|CO1A1_HUMAN	R.GLP(+15.99)GPPGAP(+15.99)GPQGF.Q	Y	44.45	1279.62	14	-2.9	640.815	2	41.47			0											0
14	2	P02452|CO1A1_HUMAN	R.TGDAGPVGPP(+15.99)GP(+15.99)PGPP(+15.99)GPPGPP(+15.99)SAGFDFSFLPQPP(+15.99)QEK.A	Y	44.44	3726.75	38	0.7	1243.26	3	63.46
14	2	P02452|CO1A1_HUMAN	K.DGLNGLP(+15.99)GPIGP(+15.99)PGP(+15.99)R.G	Y	44.16	1560.79	16	1.6	781.403	2	38.91																	41182000																			2338400
14	2	P02452|CO1A1_HUMAN	R.GLP(+15.99)GP(+15.99)PGAP(+15.99)GPQGFQGP(+15.99)PGEP(+15.99)GEP(+15.99)GASGPMGPR.G	Y	44.15	3099.4	33	-1.9	1034.14	3	38.97																				1012000
14	2	P02452|CO1A1_HUMAN	R.VGP(+15.99)PGPSGNAGP(+15.99)PGPP(+15.99)GPAGK.E	Y	44.02	1811.88	21	0.2	906.947	2	24.05																				1056400
14	2	P02452|CO1A1_HUMAN	R.GPP(+15.99)GSAGAPGK.D	Y	44.01	910.451	11	-0.2	456.233	2	13.13			700930											860230
14	2	P02452|CO1A1_HUMAN	R.GPP(+15.99)GPMGPPGL.A	Y	43.75	991.48	11	-0.7	496.747	2	41.81			1407100
14	2	P02452|CO1A1_HUMAN	R.P(+15.99)GEVGPP(+15.99)GP(+15.99)P(+15.99)GP(+15.99)AGEK.G	Y	43.7	1521.69	16	1.7	761.856	2	18.99			2250400			2076200							971590	2015700					546560				269810
14	2	P02452|CO1A1_HUMAN	R.GPP(+15.99)GPQGAR.G	N	43.67	851.425	9	0.4	426.72	2	13.31			1714500			346690								2229300			159730
14	2	P02452|CO1A1_HUMAN	K.TGPP(+15.99)GPAGQDGRPGP(+15.99)P(+15.99)GPP(+15.99)GAR.G	Y	43.61	2055.97	22	0.7	686.332	3	19.15			60855000											96537000
14	2	P02452|CO1A1_HUMAN	R.GP(+15.99)PGPMGP(+15.99)PGLAGPP(+15.99)GESGR.E	Y	43.55	1831.85	20	-5.7	611.621	3	32.54																													1872500
14	2	P02452|CO1A1_HUMAN	K.P(+15.99)GEQGVPGDLGAPGP(+15.99)SGAR.G	Y	43.54	1749.83	19	0.6	875.922	2	29.18		0																						2959600
14	2	P02452|CO1A1_HUMAN	K.GDAGPAGPK.G	Y	43.48	768.377	9	-0.5	385.195	2	12.79			134570											213370
14	2	P02452|CO1A1_HUMAN	R.GVVGLP(+15.99)GQR.G	Y	43.42	897.503	9	-0.6	449.759	2	25.41	11315000	75602000	852720000	9570200	5884700	192670000	14814000	39698000	29924000	0	0	30368000	83401000	920770000	10507000	81836000	71192000	95613000	63915000	0	6982400	9993500	53978000	68561000	0	3793900	3077700	0	28168000	45960000	0	0	7815800	9229800	14399000	6132000	10731000	17344000
14	2	P02452|CO1A1_HUMAN	K.GEAGPQGPR.G	Y	43.32	867.42	9	0.5	434.717	2	14.12		37868	703000			158360								910940			49338	15955	57494				29867
14	2	P02452|CO1A1_HUMAN	R.GETGPAGP(+15.99)PGAPGAP(+15.99)GAPGPVGPAGK.S	Y	43.17	2152.05	26	1.5	718.36	3	30.26																													329830
14	2	P02452|CO1A1_HUMAN	R.GP(+15.99)SGPQGPGGP(+15.99)P(+15.99)GPK.G	Y	43.11	1333.63	15	5.6	667.824	2	17.71													53229
14	2	P02452|CO1A1_HUMAN	S.P(+15.99)GEAGRP(+15.99)GEAGLP(+15.99)GAK.G	Y	43.1	1510.74	16	-6.3	504.583	3	17.73			0
14	2	P02452|CO1A1_HUMAN	R.TGDAGPVGP(+15.99)PGP(+15.99)P(+15.99)GPPGP(+15.99)P(+15.99)GPPSAGFDFSFLPQPP(+15.99)QEK.A	Y	42.99	3742.74	38	5.4	1248.59	3	62.16			23588
14	2	P02452|CO1A1_HUMAN	R.GLP(+15.99)GP(+15.99)PGAP(+15.99)GPQGFQGPPGEPGEP(+15.99)GASGPMGPR.G	Y	42.55	3067.41	33	0.5	1023.48	3	40.91														10546000
14	2	P02452|CO1A1_HUMAN	R.GNDGATGAAGP(+15.99)PGPTGPAGPP(+15.99)GFPGAVGAK(+30.01).G	Y	42.5	2561.21	30	2.8	854.748	3	38.16														0
14	2	P02452|CO1A1_HUMAN	R.EGAP(+15.99)GAEGSP(+15.99)GR.D	Y	42.47	1115.48	12	0.9	558.75	2	11.35			687540											828890
14	2	P02452|CO1A1_HUMAN	K.GSP(+15.99)GEAGRP(+15.99)GEAGLPGAK(+30.01).G	Y	41.59	1668.81	18	0.6	557.277	3	18.03			23821000											27660000
14	2	P02452|CO1A1_HUMAN	R.GEQGPAGSP(+15.99)GFQGLP(+15.99)GPAGPP(+15.99)GEAGKP(+15.99)GEQGVPGDLGAPGP(+15.99)SGAR.G	Y	41.36	4095.92	45	9.2	1366.33	3	40.21																							0
14	2	P02452|CO1A1_HUMAN	M.GPPGLAGPP(+15.99)GESGR.E	Y	41.27	1263.62	14	0.9	632.818	2	23.59			2618600											2380100
14	2	P02452|CO1A1_HUMAN	R.P(+15.99)GEVGPP(+15.99)GP(+15.99)PGPAGEK.G	Y	41.21	1489.7	16	0.8	745.86	2	21.79																	34354000										532580							5420800
14	2	P02452|CO1A1_HUMAN	R.GP(+15.99)PGP(+15.99)MGPP(+15.99)GLAGPP(+15.99)GESGR.E	Y	40.89	1847.85	20	6.8	616.96	3	28.38		4733400															1757000												1394800	0
14	2	P02452|CO1A1_HUMAN	G.VQGPP(+15.99)GPAGEEGK.R	Y	40.84	1237.59	13	2.2	619.806	2	17.86														2543500
14	2	P02452|CO1A1_HUMAN	R.GFP(+15.99)GADGVAGP(+15.99)K.G	Y	40.8	1103.52	12	0.6	552.77	2	26.91			25551000											0			0
14	2	P02452|CO1A1_HUMAN	F.SGLQGPP(+15.99)GP(+15.99)PGSP(+15.99)GEQGPSGASGPAGPR.G	Y	40.61	2500.16	28	0.4	834.394	3	28.34																		657880											688540
14	2	P02452|CO1A1_HUMAN	R.GNDGATGAAGPP(+15.99)GPTGPAGP(+15.99)PGFPGAVGAK(+178.05)GEAGPQGPR.G	Y	40.56	3558.66	39	0.4	1187.23	3	36.02														6447500
14	2	P02452|CO1A1_HUMAN	R.GEQGPAGSP(+15.99)GFQGLP(+15.99)GPAGP(+15.99)PGEAGK.P	Y	40.44	2364.1	26	0.1	789.04	3	36.55																										724030
14	2	P02452|CO1A1_HUMAN	K.TGPP(+15.99)GPAGQDGRP(+15.99)GPPGP(+15.99)P(+15.99)GAR.G	Y	40.21	2055.97	22	0.7	686.332	3	19.52		7276000											2842100					8888300					7432600
14	2	P02452|CO1A1_HUMAN	R.GEPGP(+15.99)P(+15.99)GPAGFAGPP(+15.99)GADGQPGAK.G	Y	40.12	2132.98	24	-0.3	711.999	3	31.12																			5090500
14	2	P02452|CO1A1_HUMAN	R.GETGPAGRP(+15.99)GEVGPP(+15.99)GPP(+15.99)GP(+15.99)AGEK.G	Y	39.84	2231.05	24	1.3	744.69	3	21.68																			0				147540
14	2	P02452|CO1A1_HUMAN	R.GEP(+15.99)GP(+15.99)PGPAGFAGPP(+15.99)GADGQPGAK.G	Y	39.72	2132.98	24	-0.6	711.999	3	32.33				237830																						426860
14	2	P02452|CO1A1_HUMAN	R.GQAGVMGFPGP(+15.99)K(+178.05)GAAGEP(+15.99)GK.A	Y	39.26	2021.94	20	-0.3	674.986	3	29.09													4765600	16832000					5197000
14	2	P02452|CO1A1_HUMAN	R.GAAGLP(+15.99)GPK.G	Y	39.15	782.429	9	-0.4	392.221	2	19.26	1527700	12260000	37562000	410200	474570			2188800	1217100			561810	927730	2890700																					1068200	1307500	1715100	2876500
14	2	P02452|CO1A1_HUMAN	K.GEPGP(+15.99)VGVQGPP(+15.99)GPAGEEGK.R	Y	38.94	1846.87	20	2.9	616.632	3	27.99					854120
14	2	P02452|CO1A1_HUMAN	L.TGSP(+15.99)GSP(+15.99)GPDGK.T	Y	38.9	1087.48	12	1.1	544.747	2	17.48																														0
14	2	P02452|CO1A1_HUMAN	R.GFSGLDGAK(+340.10)GDAGPAGP(+15.99)K.G	Y	38.6	1956.88	18	-2.4	979.445	2	27.05						0
14	2	P02452|CO1A1_HUMAN	R.GEPGPP(+15.99)GP(+15.99)AGAAGPAGNP(+15.99)GADGQP(+15.99)GAK.G	Y	38.37	2315.04	27	-1.5	772.687	3	21.8									556780											722290
14	2	P02452|CO1A1_HUMAN	R.GFP(+15.99)GLPGPSGEPGK(+30.01)QGPSGASGER.G	Y	38.37	2268.08	24	1	757.034	3	31.84			14212000											17437000
14	2	P02452|CO1A1_HUMAN	R.VGPPGP(+15.99)SGNAGPP(+15.99)GPPGP(+15.99)AGK.E	Y	38.34	1811.88	21	0.1	604.967	3	23.87																													3531500
14	2	P02452|CO1A1_HUMAN	R.GPSGPQGPGGPP(+15.99)GPKGN.S	Y	38.16	1472.7	17	0.1	737.358	2	18.47			0
14	2	P02452|CO1A1_HUMAN	R.GETGP(+15.99)AGPPGAP(+15.99)GAP(+15.99)GAPGPVGPAGK.S	Y	37.92	2168.05	26	0.3	723.691	3	28.7																										727550
14	2	P02452|CO1A1_HUMAN	F.S(+203.08)GLQGPPGPP(+15.99)GSPGEQGPSGASGPAGPR.G	Y	37.6	2671.25	28	6.9	1336.64	2	37.68														0
14	2	P02452|CO1A1_HUMAN	K.GSPGADGPAGAPGTP(+15.99)GPQGIAGQR.G	Y	37.57	2088	24	-0.3	697.006	3	28.5			0
14	2	P02452|CO1A1_HUMAN	R.GNDGATGAAGPP(+15.99)GPTGPAGPP(+15.99)GFPGAVGAK(+178.05)GEAGPQGPR.G	Y	37.27	3558.66	39	-2.9	890.67	4	36.27			2919500											1852300
14	2	P02452|CO1A1_HUMAN	R.GPP(+15.99)GPP(+15.99)GKNGDDGEAGKPGRP(+15.99)GER.G	Y	37.07	2346.09	24	-0.2	587.531	4	13.88			0
14	2	P02452|CO1A1_HUMAN	R.TGDAGPVGP(+15.99)PGP(+15.99)PGPP(+15.99)GP(+15.99)PGPPSAGFDFSFLPQPPQEK.A	Y	37.05	3710.75	38	-3.1	1237.92	3	63.3														6545800			0
14	2	P02452|CO1A1_HUMAN	K.TGPP(+15.99)GPAGQDGRP(+15.99)GP(+15.99)P(+15.99)GPPGAR.G	Y	36.81	2055.97	22	0.9	686.332	3	19.33				263730					971430			0	2842100				4416900						7432600	11602000
14	2	P02452|CO1A1_HUMAN	K.TGPP(+15.99)GPAGQDGRP(+15.99)GPPGPP(+15.99)GAR.G	Y	36.79	2039.98	22	0.5	681	3	20.5														0
14	2	P02452|CO1A1_HUMAN	K.GDAGAP(+15.99)GAP(+15.99)GSQGAP(+15.99)GLQGMP.G	Y	36.7	1839.81	21	-3	920.907	2	16.86			5488900											6162900			562940
14	2	P02452|CO1A1_HUMAN	K.GDAGPAGP(+15.99)K.G	Y	36.48	784.371	9	-2.4	393.192	2	12.15														75546
14	2	P02452|CO1A1_HUMAN	R.GNDGATGAAGP(+15.99)PGPTGPAGPP(+15.99)GFPGAVGAK(+30.01)GEAGPQGPR.G	Y	36.3	3410.62	39	1.3	1137.88	3	36.62														10564000
14	2	P02452|CO1A1_HUMAN	F.DFSFLPQPP(+15.99)QEK.A	Y	36.08	1447.7	12	6.5	724.861	2	52.85														453610
14	2	P02452|CO1A1_HUMAN	R.GPP(+15.99)GPPGK(+30.01)NGDDGEAGKPGR.P	Y	36.07	1904.9	20	1.3	477.232	4	14.27			1818100											997560
14	2	P02452|CO1A1_HUMAN	R.GVQGPPGPAGPR.G	Y	35.65	1088.57	12	1.9	545.295	2	21.3																								4513500
14	2	P02452|CO1A1_HUMAN	R.P(+15.99)GEAGLP(+15.99)GAK.G	Y	35.56	927.466	10	-2	464.739	2	17.84	2625000	6857200	17038000		1146900			3467800	757420			434680	1302500	4010500			820480									199410									2074500	1279200	3100600	5673900
14	2	P02452|CO1A1_HUMAN	Q.GP(+15.99)P(+15.99)GP(+15.99)AGEEGKRGARGEP(+15.99)GPTGLP(+15.99)GPP(+15.99)GER.G	Y	35.51	2929.39	30	-3.2	977.468	3	25.03														4481800
14	2	P02452|CO1A1_HUMAN	P.GPPGPAGEK(+340.10)GSPGADGPAGAP(+15.99)GTPGPQGIAGQR.G	Y	35.36	3218.5	33	5.4	1073.85	3	28.51														0
14	2	P02452|CO1A1_HUMAN	R.GPP(+15.99)GPMGPP(+15.99)GLAGP(+15.99)PGESGR.E	Y	35.33	1831.85	20	1.7	916.935	2	33.19																										1737100
14	2	P02452|CO1A1_HUMAN	R.VGPP(+15.99)GPSGNAGP(+15.99)PGPP(+15.99)GPAGK.E	Y	35.2	1811.88	21	-1	906.947	2	24.35																									0			538470
14	2	P02452|CO1A1_HUMAN	K.GLTGSP(+15.99)GSPGP(+15.99)DGK.T	Y	35.12	1257.58	14	-0.3	629.799	2	16.09	6435300			3600200			242630				451730														1206700							3579200					283160
14	2	P02452|CO1A1_HUMAN	R.GLP(+15.99)GPP(+15.99)GAP(+15.99)GPQGFQGP(+15.99)PGEP(+15.99)GEP(+15.99)GASGP(+15.99)MGPR.G	Y	34.92	3115.39	33	1.7	1039.47	3	35.98									2440800
14	2	P02452|CO1A1_HUMAN	R.P(+15.99)GEVGPP(+15.99)GP(+15.99)P(+15.99)GPAGEK.G	Y	34.91	1505.7	16	-0.9	753.856	2	21.57																									517350	489850
14	2	P02452|CO1A1_HUMAN	R.GFP(+15.99)GLPGP(+15.99)SGEPGK.Q	N	34.88	1327.64	14	0.2	664.828	2	36.87																										1221300
14	2	P02452|CO1A1_HUMAN	G.LQGPPGPPGS(+365.13)P(+15.99)GEQGPSGASGPAGPR.G	Y	34.85	2689.25	26	3.1	897.426	3	37.01																		0					5252400
14	2	P02452|CO1A1_HUMAN	R.GEQGPAGSP(+15.99)GFQGLP(+15.99)GP(+15.99)AGP(+15.99)P(+15.99)GEAGKPGEQGVP(+15.99)GDLGAP(+15.99)GPSGAR.G	Y	34.41	4127.91	45	-0.2	1032.98	4	36.32																			0
14	2	P02452|CO1A1_HUMAN	R.TGDAGPVGP(+15.99)PGP(+15.99)PGP(+15.99)PGPPGPPSAGFDFSFLPQPP(+15.99)QEK.A	Y	33.89	3710.75	38	3.2	1237.93	3	64.07														12299000
14	2	P02452|CO1A1_HUMAN	R.VGP(+15.99)P(+15.99)GPSGNAGPP(+15.99)GP(+15.99)PGPAGK.E	Y	33.82	1827.88	21	-1.3	914.943	2	21.85									168510										7143300
14	2	P02452|CO1A1_HUMAN	F.PGLP(+15.99)GPSGEP(+15.99)GK.Q	N	33.53	1123.55	12	3	562.784	2	36.87			9014100
14	2	P02452|CO1A1_HUMAN	R.GPP(+15.99)GPPGK(+30.01)NGDDGEAGKP(+15.99)GRPGER.G	Y	33.26	2360.11	24	-0.1	473.029	5	14.02														3042500			355570		363070
14	2	P02452|CO1A1_HUMAN	R.TGDAGPVGPP(+15.99)GP(+15.99)PGPPGPPGPPSAGFDFSFLPQPP(+15.99)QEK.A	Y	32.82	3694.76	38	9.8	1232.61	3	64.65			41425
14	2	P02452|CO1A1_HUMAN	G.LQGP(+15.99)PGPPGS(+365.13)PGEQGPSGASGPAGPR.G	Y	32.72	2689.25	26	2.2	897.425	3	36.74																1723600			0
14	2	P02452|CO1A1_HUMAN	R.P(+15.99)GAP(+15.99)GPAGAR.G	Y	32.58	881.435	10	0	441.725	2	13.48			610680			187060								744770
14	2	P02452|CO1A1_HUMAN	K.TGPP(+15.99)GPAGQDGRPGP(+15.99)PGP(+15.99)P(+15.99)GAR.G	Y	32.54	2055.97	22	4.2	686.334	3	19.61								0
14	2	P02452|CO1A1_HUMAN	R.VGP(+15.99)PGPSGNAGPP(+15.99)GPPGPAGK(+30.01).E	Y	32.02	1825.9	21	-3.6	913.952	2	24.67																	0
14	2	P02452|CO1A1_HUMAN	R.GRP(+15.99)GAPGPAGAR.G	Y	31.88	1078.56	12	-0.9	360.528	3	14.02														285690				14025
14	2	P02452|CO1A1_HUMAN	R.GPSGPQGPGGP(+15.99)PGPK(+30.01)GNSGEPGAPGSK(+30.01).G	Y	31.67	2400.13	27	1.1	801.052	3	18.3			666860
14	2	P02452|CO1A1_HUMAN	R.GP(+15.99)P(+15.99)GPMGPPGLAGPP(+15.99)GESGR.E	Y	31.25	1831.85	20	0.3	611.625	3	30.95												309430
14	2	P02452|CO1A1_HUMAN	F.P(+15.99)GLP(+15.99)GPSGEP(+15.99)GK.Q	N	31.15	1139.55	12	-7.6	570.776	2	33.23														938750
14	2	P02452|CO1A1_HUMAN	R.GP(+15.99)PGPP(+15.99)GKNGDDGEAGKPGRP(+15.99)GER.G	Y	30.63	2346.09	24	0.3	470.226	5	13.74			0
14	2	P02452|CO1A1_HUMAN	R.GEPGPTGLP(+15.99)GP(+15.99)PGER.G	Y	30.58	1448.69	15	3.9	725.355	2	27.29																		0
14	2	P02452|CO1A1_HUMAN	R.VGPP(+15.99)GPSGNAGP(+15.99)PGP(+15.99)PGPAGK.E	Y	30.14	1811.88	21	1.5	906.949	2	24.12																									230810	587200
14	2	P02452|CO1A1_HUMAN	K.GDAGP(+15.99)PGPAGPAGPP(+15.99)GPIGN.V	Y	29.75	1683.79	20	6.7	842.905	2	32.92			0
14	2	P02452|CO1A1_HUMAN	R.GVP(+15.99)GPPGAVGPAGK(+30.01)DGEAGAQGPP(+15.99)GPAGPAGER.G	Y	29.7	2893.4	33	3	965.475	3	28.4
14	2	P02452|CO1A1_HUMAN	R.GP(+15.99)P(+15.99)GPMGPP(+15.99)GLAGPP(+15.99)GESGR.E	Y	29.09	1847.85	20	2.4	616.958	3	29.04							196320
14	2	P02452|CO1A1_HUMAN	E.T(+203.08)GPAGPPGAPGAP(+15.99)GAPGPVGPAGK.S	Y	28.78	2153.08	24	-5.7	1077.54	2	29.82		1145900
14	2	P02452|CO1A1_HUMAN	R.GFPGLPGPSGEPGK(+30.01).Q	N	28.77	1325.66	14	-4.4	663.835	2	38.49			14704000											11364000
14	2	P02452|CO1A1_HUMAN	R.GPSGPQGP(+15.99)GGPPGPK.G	Y	28.68	1301.64	15	0.7	651.826	2	19.23																										1439800		776630
14	2	P02452|CO1A1_HUMAN	K.NGDDGEAGKP(+15.99)GRPGER.G	Y	28.6	1626.73	16	1.2	407.691	4	10.76														158000
14	2	P02452|CO1A1_HUMAN	K.N(+.98)GDDGEAGKP(+15.99)GRPGER.G	Y	28.58	1627.72	16	0.2	543.58	3	12.48			165170
14	2	P02452|CO1A1_HUMAN	R.P(+15.99)GEAGLPGAK(+30.01).G	Y	28.57	941.482	10	0.9	471.749	2	18.25			25712000
14	2	P02452|CO1A1_HUMAN	K.TGPPGP(+15.99)AGQDGRPGP(+15.99)P(+15.99)GP(+15.99)PGAR.G	Y	28.37	2055.97	22	2.2	1029	2	19.3			4547500
14	2	P02452|CO1A1_HUMAN	G.P(+15.99)PGLAGPP(+15.99)GESGR.E	Y	28.27	1222.59	13	-7	612.3	2	30.05																								0
14	2	P02452|CO1A1_HUMAN	R.GP(+15.99)PGPMGPPGLAGP(+15.99)P(+15.99)GESGR.E	Y	28.24	1831.85	20	0	611.625	3	34.78			2927200
14	2	P02452|CO1A1_HUMAN	R.VGPPGP(+15.99)SGNAGPP(+15.99)GPP(+15.99)GPAGK.E	Y	28.18	1811.88	21	1.7	604.968	3	24.26				238460
14	2	P02452|CO1A1_HUMAN	R.TGDAGPVGP(+15.99)PGPP(+15.99)GP(+15.99)PGPP(+15.99)GPPSAGF.D	Y	28.02	2297.06	26	1.8	766.695	3	42.79														0
14	2	P02452|CO1A1_HUMAN	R.GEPGPP(+15.99)GP(+15.99)AGFAGPP(+15.99)GADGQPGAK.G	Y	27.73	2132.98	24	-1.2	711.999	3	31.81																													0
14	2	P02452|CO1A1_HUMAN	K.PGEQGVP(+15.99)GDLGAP(+15.99)GPSGAR.G	Y	27.62	1749.83	19	2.8	875.924	2	26.65						0
14	2	P02452|CO1A1_HUMAN	R.GPSGPQGPGGPPGPKGN(+.98)SGEPGAPGS(+203.08).K	Y	27.33	2400.08	26	4	1201.05	2	21.54			1224200
14	2	P02452|CO1A1_HUMAN	E.T(+203.08)GPAGPPGAP(+15.99)GAPGAPGPVGPAGK.S	Y	27.03	2153.08	24	-7.6	1077.54	2	29.62																0
14	2	P02452|CO1A1_HUMAN	R.GFPGLPGPSGEPGK.Q	N	26.96	1295.65	14	-5.9	648.829	2	41.4			0
14	2	P02452|CO1A1_HUMAN	R.GNDGATGAAGP(+15.99)PGPTGPAGPP(+15.99)GFPGAVGAK(+178.05)GEAGPQGPR.G	Y	26.75	3558.66	39	-1.7	1187.23	3	36.24			6209600
14	2	P02452|CO1A1_HUMAN	R.EGAPGAEGSP(+15.99)GR.D	Y	26.71	1099.49	12	4.8	550.755	2	13.63														58913
14	2	P02452|CO1A1_HUMAN	R.GFSGLQGP(+15.99)PGP(+15.99)P(+15.99)GSPGEQGPSGASGPAGPR.G	Y	26.68	2704.25	30	-2.2	1353.13	2	36.41																										89809
14	2	P02452|CO1A1_HUMAN	R.GVQGP(+15.99)P(+15.99)GPAGPR.G	Y	26.67	1120.56	12	-4.5	561.286	2	17.77			1026600
14	2	P02452|CO1A1_HUMAN	N.AGPP(+15.99)GPPGPAGK(+30.01).E	Y	26.67	1047.53	12	0.6	524.775	2	16.95														27074000
14	2	P02452|CO1A1_HUMAN	R.TGDAGPVGPPGPP(+15.99)GP(+15.99)P(+15.99)GPPGPPSAGFDFSFLPQPPQEK.A	Y	26.45	3694.76	38	6.3	924.702	4	63.95			328170
14	2	P02452|CO1A1_HUMAN	R.GPP(+15.99)GP(+15.99)MGPPGLAGP(+15.99)PGESGR.E	Y	25.79	1831.85	20	0.4	916.934	2	31.39																										226250
14	2	P02452|CO1A1_HUMAN	R.GLPGP(+15.99)P(+15.99)GAP(+15.99)GPQGF.Q	Y	25.63	1295.61	14	-0.1	648.814	2	39.8																													7169600
14	2	P02452|CO1A1_HUMAN	Q.DGRPGPP(+15.99)GPPGAR.G	Y	25.62	1245.62	13	-8.4	623.813	2	22.57						11027000								6014500					3871000
14	2	P02452|CO1A1_HUMAN	R.GPSGPQGPGGP(+15.99)P(+15.99)GPK(+30.01).G	Y	25.27	1347.64	15	-0.7	674.828	2	18.81																								2428700
14	2	P02452|CO1A1_HUMAN	K.GDAGPP(+15.99)GPAGPAGP(+15.99)P(+15.99)GPIGNVGAP(+15.99)GAK.G	Y	25.26	2296.11	27	-0.9	1149.06	2	33.99																													448550
14	2	P02452|CO1A1_HUMAN	R.GETGPAGP(+15.99)PGAPGAPGAPGPVGPAGK(+30.01).S	Y	24.59	2166.07	26	4.9	1084.05	2	30.86													250420
14	2	P02452|CO1A1_HUMAN	R.GLPGP(+15.99)P(+15.99)GAPGPQGFQGP(+15.99)PGEP(+15.99)GEP(+15.99)GASGPMGPR.G	Y	24.41	3083.4	33	0.4	1028.81	3	39.84														0
14	2	P02452|CO1A1_HUMAN	K.GETGEQGDR.G	Y	24.35	947.394	9	1.8	474.705	2	5.9														27712
14	2	P02452|CO1A1_HUMAN	R.GPP(+15.99)GP(+15.99)P(+15.99)GKNGDDGEAGKP(+15.99)GRPGER.G	Y	24.17	2362.09	24	4	591.532	4	14.78																		433460
14	2	P02452|CO1A1_HUMAN	R.GPP(+15.99)GP(+15.99)P(+15.99)GKNGDDGEAGKPGR.P	Y	23.91	1906.88	20	5	477.729	4	15.2																	0
14	2	P02452|CO1A1_HUMAN	R.GVP(+15.99)GPPGAVGPAGK(+30.01)DGEAGAQGPPGPAGPAGER.G	Y	23.76	2877.4	33	1.5	960.142	3	28.94														5853700
14	2	P02452|CO1A1_HUMAN	K.EGGKGPR.G	Y	23.42	699.366	7	6.5	350.693	2	31.35											0																					0
14	2	P02452|CO1A1_HUMAN	K.DGEAGAQGP(+15.99)PGPAGPAGER.G	Y	23.35	1705.77	19	-0.5	853.89	2	21.98																											285220
14	2	P02452|CO1A1_HUMAN	G.SPGEQGPSGASGP(+15.99)AGPR.G	Y	23.1	1523.7	17	-1.1	762.855	2	17.55									25832
14	2	P02452|CO1A1_HUMAN	D.KGESGPSGPAGPTGAR.G	Y	23.09	1424.7	16	4.1	475.909	3	16.43			257210
14	2	P02452|CO1A1_HUMAN	R.GFPGLPGPSGEPGK(+30.01)QGPSGASGER.G	Y	23.09	2252.08	24	-1.2	751.7	3	34.6			3453700
14	2	P02452|CO1A1_HUMAN	R.GLP(+15.99)GPP(+15.99)GAPGPQGFQGP(+15.99)PGEP(+15.99)GEP(+15.99)GASGP(+15.99)MGPR.G	Y	22.98	3099.4	33	3	1034.14	3	36.71														0
14	2	P02452|CO1A1_HUMAN	F.AGPPGADGQPGAK.G	N	22.96	1121.55	13	1.5	561.781	2	16.62																		0
14	2	P02452|CO1A1_HUMAN	R.GFP(+15.99)GLPGPSGEPGK(+30.01).Q	N	22.87	1341.66	14	-0.2	671.835	2	35.74														47091000
14	2	P02452|CO1A1_HUMAN	R.GLP(+15.99)GP(+15.99)PGAP(+15.99)GPQGFQGPPGEP(+15.99)GEP(+15.99)GASGP(+15.99)MGPR.G	Y	22.85	3099.4	33	3	1034.14	3	36.82																		71570
13	30	Q15149|PLEC_HUMAN	R.TQLASWSDPTEETGPVAGILDTETLEK.V	Y	94.71	2887.4	27	4.1	1444.71	2	62.95	9389500	10214000	1247300	2007100	849100	2335600	3896300	5080500	488980	0	513270	314420	714390	1781000	15542000	4394100	1365400	1786000	2139200	2926400	6329700	2559500	3363200	2099600	0	311030	265400	1194200	9644200	261620	7943600	2217500	2444600	3468300	8109100	239880	1298400	1521900
13	30	Q15149|PLEC_HUMAN	K.GFFDPNTHENLTYLQLLER.C	Y	86.04	2306.13	19	-2.4	1154.07	2	63.93	4971600	661460	156220	0	417550		1646300	268600	377120	0			757730		839330	628800	360250	1858200	0	2046800	0	99143	0	1357500		330650	411460	644540			809160		55856	3847300	3167100		907740	964490
13	30	Q15149|PLEC_HUMAN	K.DLLPSDMAVALLEAQAGTGHIIDPATSAR.L	Y	85.83	2932.5	29	4.2	978.51	3	74.21	3075400	4750200				502460	602220	6062200							1755100	2800900	0		605000	1006400	0	1797200	423660	1281200						0	257190		316460	918840	3739200		1988000
13	30	Q15149|PLEC_HUMAN	R.GLFDEEMNEILTDPSDDTK.G	Y	78.75	2167.95	19	3.6	1084.98	2	63.59	8976000	6620300	1567300	1071500	447800	1217500	2354700	6060200		287330	499030	266690	327790	1312100	16976000	4853600	1337000	1823600	1695600	1862100	2683600	3529100	3666800	3318700	197220	175530		240580	5848100	534290	3642900	2122600	1475300	5125100	7939100	609090	4443800	3240300
13	30	Q15149|PLEC_HUMAN	K.EQELQQTLQQEQSVLDQLR.G	Y	77.92	2312.16	19	-3.4	1157.08	2	59.77	4234300	2860900	565230	1666800		176120	1533100	694860	295810	153590		42359		1140800	10105000	1279900	414190	975420	337160	1675700	1467800	860480	1211300	1283200		251170	394850	664870	6071000		1274900	0	94055	2440600	2383200	53801	1338900	418620
13	30	Q15149|PLEC_HUMAN	R.DGHNLISLLEVLSGDSLPR.E	Y	77.77	2034.07	19	0.4	1018.04	2	80.62	2886900	2805300	3755500	392870		2949900	1532000	6135800		21047	1990100	32783	32699	679760	4093900	6276200	1754500	567030	1943500	591250	2061000	4653800	2439800	1843600					279270	98631	1716000	2380300	1775000	785160	5790700		3161600	300470
13	30	Q15149|PLEC_HUMAN	K.AYSDPSTGEPATYGELQQR.C	Y	77.53	2068.93	19	0.9	1035.48	2	33.08	7744000	13230000		2868700	1382700	3673400	9075100	11865000	1811500	2349700	3846000	1003900	1536400		31592000	7971700	2363000	2086700	2969600	4365000	9154000	4861500	6728700	5084800	810390	793210	401860	4869000	14900000	1860100	11267000	3905700	7654000	9696000	22128000	2131600	6664900	8418100
13	30	Q15149|PLEC_HUMAN	R.AALAHSEEVTASQVAATK.T	Y	75.94	1782.91	18	0.6	892.463	2	28.4	7077900	9133400	2662700	2053100	981470		6356800	9661800	1439600	1324400	1162100		1028900	3491600	14512000	9163900	1660600	797450	1957700	3603600	6191100	1513500	4567200	1800000	598800	349350	520120	1655800	6902700	1184700	6903300	2465500	604110	10528000	9904300	802830	2994900	1808500
13	30	Q15149|PLEC_HUMAN	K.EQMAQQLAEETQGFQR.T	Y	74.75	1892.87	16	1.3	947.443	2	44.74	1657200	2280400	0	568100			755840	0				99342	0	1147600	11172000	1219500				1685700	634300	840110	713030	1418900	299330	352090	556540	1703400	6120900		713950	841940	0	1042600	4373900		988770	1380600
13	30	Q15149|PLEC_HUMAN	R.VDGAEWGVDLPSVEAQLGSHR.G	Y	74.51	2221.08	21	-2.1	741.365	3	55.98	12299000	9912800	2404400	3317100	731380	1418400	4701500	15936000	1342300	998100	1194300	341950	1215500	2219900	24283000	6262700	2068400	2838600	2650600	5261600	5510800	2770200	7347400	4739400	500400	572060	1267700	2162100	8691700	1462800	8943600	1603800	3271700	8781600	11878000	1025800	2458800	2641500
13	30	Q15149|PLEC_HUMAN	R.APVPASELLASGVLSR.A	Y	73.71	1565.88	16	3.5	783.949	2	54.93	29957000	10281000	1269500	8328600	6507200	3177600	7725200	6132400	9244800	7763000	2694100	2648500	5208900	13994000	81641000	5263500	8182000	12523000	4959700	17584000	9079700	4386000	5566500	15417000	9761100	1282800	4340500	10359000	41858000	8012800	34944000	17458000	5063700	29295000	21404000	6923900	3309200	21989000
13	30	Q15149|PLEC_HUMAN	K.GFFDPNTHENLTYR.Q	Y	73.71	1709.78	14	0.2	855.897	2	40.92	14829000	18068000	5007000	6594100	2334600	3330300	10641000	12418000	3635800	3153500	1768800	1685800	2804700	5506700	35819000	11869000	4976900	5366500	5560300	7556900	11378000	6500000	8679600	10324000	2655200	3171600	3309500	6686800	17808000	3836500	11501000	6046600	6456300	16186000	21266000	932100	8940300	7380000
13	30	Q15149|PLEC_HUMAN	R.DALDGPAAEAEPEHSFDGLR.R	Y	73.62	2095.94	20	0.7	1048.98	2	42.95	10424000	12052000	2903200	3855900	727410	1445600	7823100	10093000	994760	1714700	0	1159900	2301900	2860900	23108000	9940000	2887900	2221000	4273200	7647800	11110000	5853000	7158300	2850700	1246500	2961000	1920300	4267300	19132000	2179500	9061500	3842400	3055000	7822600	17191000	699940	5835200	5584600
13	30	Q15149|PLEC_HUMAN	K.AGVVGPELHEQLLSAEK.A	Y	72.92	1775.94	17	2.3	888.98	2	41.29	11278000	16482000	4498400	4192300	1804800	5090000	6857700	16269000	2602800	2603500	2403300	1104000	2539100	4898600	23393000	15370000	3973500	4745100	5442000	2596600	10212000	7194600	9415700	8164400	1931900	2222600	1833500	3679000	11673000	3075700	9479200	8317500	8445300	4340000	20002000	2032000	8236200	6111200
13	30	Q15149|PLEC_HUMAN	K.SEEMQTVQQEQLLQETQALQQSFLSEK.D	Y	72.71	3179.53	27	6.4	1060.86	3	66.49	1035300	0	220450				870220	794840						0	2969700			361180			835020	436780	0	585040				0	558820		0	199450	497970	0	0		753070	0
13	30	Q15149|PLEC_HUMAN	K.DTHDQLSEPSEVR.S	Y	72.52	1511.69	13	2.4	756.852	2	24.32	20572000	20924000	7801000	8319000	3243600	7717700	13489000	20890000	3899300	4779400	5394300	2655100	5164700	7410100	39506000	17376000	3811700	8352400	2782800	10754000	13920000	9830800	7273100	5617700	3217800	39392	634200	2569800	19974000	4638200	16668000	13265000	9892200	18008000	22806000	1143700	11949000	8845100
13	30	Q15149|PLEC_HUMAN	R.FLEVQYLTGGLIEPDTPGR.V	Y	72.44	2104.08	19	7.7	1053.06	2	65.05	2486300	2648800	530780	360940		223710	1045000	1174100	167560		248060			167410	5555500	0	317040		297200	1032400	1329700	293060	418060	922040		56447	194130	240200	2597600		1240100	556710	204030	1919400	3208400		455860	729870
13	30	Q15149|PLEC_HUMAN	R.AGTLSITEFADMLSGNAGGFR.S	Y	71.39	2114.01	21	1.6	705.678	3	74.64	3493200	2941400	686640	19273		633410	1266000	5064800			93800		0	430680	4509700	4238400	584710	418520	1642900	1459500	1046800	1004200	1475800	266190					303980	61411	1048400	638960	1210000	961140	6821400		3502500	252700
13	30	Q15149|PLEC_HUMAN	R.LLDPEDVDVPQPDEK.S	Y	71.31	1707.82	15	1.5	854.919	2	43.1	17057000	18030000	3555200	5995100	3093000	5176800	12481000	17639000	6119900	3909800	4510100	1306100	3359600	4248500	41741000	10466000	2910500	2891400	3158000	10196000	11661000	7202300	8170900	7110100	3588900	1196800	3232700	6459200	24442000	2374300	19567000	10332000	7746500	16260000	24031000	3470600	8367000	11760000
13	30	Q15149|PLEC_HUMAN	R.SSSVGSSSSYPISPAVSR.T	Y	71.2	1753.85	18	0.3	877.932	2	33.14	1996800	616670	1923600		1476100	634140	6785800	5717800	1099900	1924600	4919100	866760	439750	1788000		848500	856970	974650	519050	3023400	6658300	1564700	1894200	1615100		259120	304260	441580	0	1312600	4081700		5216500	2164400			857140	1084700
13	30	Q15149|PLEC_HUMAN	R.DPYTGQSVSLFQALK.K	Y	70.82	1652.84	15	-6.1	827.423	2	57.37	2165700	4374000	423170	1077000	297930		1264000	1286600	430340	484940	0		276120	0	6101000	250970		541380	882740	1709300	714290		1184500	1493400	247040	141540	465420	847300	2604600	527030	1547500			2519300	1358700	485130		1160800
13	30	Q15149|PLEC_HUMAN	R.DDGTGQLLLPLSDAR.K	Y	70.75	1569.8	15	1.9	785.909	2	54.49	9048500	6004000	2528400	2961800	1823100	1888100	4090700	4925700	2801200	1216100	1398100			1822100	19247000	4643600	1652900	1720300	3337600	6396200	5409100	2896800	4987600	3321900		516270	1967000	2692200	11992000		7407900	805040	2976600	6642100	5290700
[truncated: 40,449 more rows]
[truncated: 57 more columns]

## Sheet: peptides
Peptide	-10lgP	Mass	Length	ppm	m/z	RT	Area Sample 1	Area Sample 2	Area Sample 3	Area Sample 4	Area Sample 5	Area Sample 6	Area Sample 7	Area Sample 8	Area Sample 9	Area Sample 10	Area Sample 11	Area Sample 12	Area Sample 13	Area Sample 14	Area Sample 15	Area Sample 16	Area Sample 17	Area Sample 18	Area Sample 19	Area Sample 20	Area Sample 21	Area Sample 22	Area Sample 23	Area Sample 24	Area Sample 25	Area Sample 26	Area Sample 27	Area Sample 28	Area Sample 29	Area Sample 30	Area Sample 31	Area Sample 32	Area Sample 33	Area Sample 34	Area Sample 35	Area Sample 36	Area Sample 37	Area Sample 38	Area Sample 39	Area Sample 40	Area Sample 41	Area Sample 42	Area Sample 43
[truncated: 36,746 more rows]
[truncated: 51 more columns]
