# Supplementary material for: In-Depth Matrisome and Glycoproteomic Analysis of Human Brain Glioblastoma Versus Control Tissue
Source: Mol Cell Proteomics. 2022 Feb 23;21(4):100216. doi: 10.1016/j.mcpro.2022.100216 (PMC8957055; doi:10.1016/j.mcpro.2022.100216)
Supplement: Supplemental File S4 [file mmc4.csv]

Protein Group	Protein ID	Accession	Significance	Coverage (%)	#Peptides	#Unique	PTM	Sample 1 Area	Sample 2 Area	Sample 3 Area	Sample 4 Area	Sample 5 Area	Sample 6 Area	Sample 7 Area	Sample 8 Area	Sample 9 Area	Sample 10 Area	Sample 11 Area	Sample 12 Area	Sample 13 Area	Sample 14 Area	Sample 15 Area	Sample 16 Area	Sample 17 Area	Sample 18 Area	Sample 19 Area	Sample 20 Area	Sample 21 Area	Sample 22 Area	Sample 23 Area	Sample 24 Area	Sample 25 Area	Sample 26 Area	Sample 27 Area	Sample 28 Area	Sample 29 Area	Sample 30 Area	Sample 31 Area	Sample 32 Area	Sample 33 Area	Sample 34 Area	Sample 35 Area	Sample 36 Area	Sample 37 Area	Sample 38 Area	Sample 39 Area	Sample 40 Area	Sample 41 Area	Sample 42 Area
1	2	P02452|CO1A1_HUMAN	200	63	97	97	Hpro; HexNAcHex; HexNAc; HLys; HLys-Hex; 3 more	1.58E+08	1.04E+09	1.89E+10	1.88E+08	9.74E+07	2.91E+09	1.53E+08	5.28E+08	4.87E+08	1.29E+08	1.47E+08	8.25E+08	2.24E+09	1.66E+10	1.14E+08	9.61E+08	3.18E+09	1.84E+09	2.07E+09	1.87E+08	5.90E+07	1.24E+08	1.34E+09	1.67E+09	1.05E+08	5.47E+08	1.64E+08	1.78E+08	7.69E+08	9.24E+08	5.11E+08	1.02E+08	8.87E+07	9.87E+07	1.28E+08	1.36E+08	1.84E+08	4.01E+08	3.82E+08	2.35E+09	7.75E+08	3.90E+08
2	30	Q15149|PLEC_HUMAN	200	51	246	246	Hpro; Phosphorylation; HexNAc; Deamidation-N	1.25E+09	1.25E+09	4.55E+08	7.25E+08	4.73E+09	4.91E+09	5.18E+09	4.73E+09	5.56E+09	5.69E+09	5.53E+09	3.50E+09	5.71E+09	5.86E+09	2.11E+09	7.30E+08	4.56E+08	4.72E+08	3.06E+09	1.45E+09	7.59E+08	5.85E+08	6.80E+08	6.13E+08	3.01E+09	6.16E+08	9.00E+08	1.09E+09	2.21E+09	4.41E+08	5.33E+09	5.18E+08	5.63E+08	1.09E+09	1.62E+09	2.59E+09	6.07E+08	4.83E+09	1.18E+09	5.86E+09	4.71E+08	1.33E+09
3	7	Q01082|SPTB2_HUMAN	200	53	133	133	Hpro; Phosphorylation; HexNAcHex; HexNAc; UBQ-K; 3 more	6.65E+08	6.54E+08	3.44E+08	5.20E+08	1.44E+09	2.28E+08	7.16E+08	6.61E+08	6.19E+08	8.52E+08	8.58E+08	3.86E+08	3.09E+08	3.58E+08	3.76E+08	3.82E+08	3.20E+08	8.08E+08	3.26E+08	7.69E+08	7.82E+08	1.76E+08	3.98E+08	7.83E+08	1.28E+09	3.38E+08	5.03E+08	8.62E+08	4.50E+08	1.11E+09	6.57E+08	4.40E+08	7.65E+08	5.34E+08	2.65E+08	8.45E+08	4.55E+08	3.75E+08	6.60E+08	2.80E+08	2.16E+08	7.87E+08
4	16	P14136|GFAP_HUMAN	200	94	227	227	Carbamidomethylation; Hpro; Phosphorylation; HexNAcHex; HexNAc; 7 more	6.03E+10	3.76E+10	9.36E+09	1.26E+10	3.60E+09	5.16E+10	4.32E+10	4.36E+10	8.50E+09	4.09E+09	2.24E+09	7.61E+09	4.43E+09	8.32E+09	3.54E+10	3.05E+10	1.12E+10	1.98E+10	4.92E+10	3.07E+10	6.15E+10	1.35E+10	6.01E+10	1.89E+10	1.30E+10	2.29E+10	1.73E+10	1.56E+10	3.07E+10	9.78E+09	4.59E+10	1.43E+10	4.88E+10	4.12E+10	2.61E+10	1.35E+10	9.47E+09	1.01E+10	4.38E+10	1.02E+10	4.86E+10	4.31E+10
5	1	P08123|CO1A2_HUMAN	200	66	103	103	Hpro; Phosphorylation; HexNAc; HLys; HLys-Hex; 3 more	1.14E+08	6.63E+08	1.11E+10	8.80E+07	7.84E+07	1.62E+09	8.61E+07	3.41E+08	3.16E+08	9.40E+07	1.43E+08	5.22E+08	1.34E+09	1.01E+10	5.27E+07	5.56E+08	1.87E+09	8.03E+08	1.18E+09	1.27E+08	4.33E+07	9.66E+07	7.66E+08	8.08E+08	7.57E+07	3.28E+08	1.11E+08	1.30E+08	4.74E+08	5.52E+08	3.55E+08	6.05E+07	4.87E+07	6.73E+07	6.16E+07	9.05E+07	9.22E+07	2.36E+08	2.26E+08	1.41E+09	4.56E+08	2.37E+08
6	31	Q14315|FLNC_HUMAN	200	46	138	138	Hpro; Phosphorylation; HLys; Deamidation-N	3.50E+07	2.63E+08	8.03E+07	4.48E+07	6.27E+07	6.20E+08	4.03E+08	4.72E+07	5.17E+07	8.01E+07	4.77E+07	1.23E+08	1.90E+08	5.32E+07	1.31E+09	1.75E+08	9.73E+07	2.91E+07	7.43E+08	5.98E+07	3.97E+08	6.22E+07	1.46E+09	5.08E+07	1.11E+08	7.84E+07	4.86E+07	3.41E+08	1.06E+09	9.39E+07	3.04E+07	8.40E+07	3.15E+08	4.32E+07	9.58E+08	1.26E+08	2.14E+08	2.69E+08	1.87E+08	8.83E+07	8.83E+08	2.31E+08
7	3	P02461|CO3A1_HUMAN	200	56	79	79	Hpro; HLys; HLys-Hex; HLYS-Hex-Hex; Deamidation-N; K-Methoxy	9.07E+07	6.81E+08	8.47E+09	2.30E+07	2.82E+07	1.66E+09	3.18E+07	4.70E+07	7.65E+07	4.51E+07	5.14E+07	4.76E+08	8.31E+08	7.27E+09	4.27E+07	5.96E+08	1.64E+09	8.27E+08	1.20E+09	2.99E+07	2.09E+07	1.10E+08	6.92E+08	6.68E+08	2.80E+07	2.56E+08	2.07E+07	1.13E+08	2.44E+08	5.24E+08	5.67E+07	1.41E+07	2.55E+07	4.69E+07	4.22E+07	3.99E+07	8.60E+07	2.50E+08	3.70E+08	1.17E+09	5.56E+08	3.79E+08
8	48	Q13813|SPTN1_HUMAN	200	59	165	165	UBQ-K; HLys; Deamidation-N; K-Methoxy	1.12E+09	1.25E+09	5.80E+08	8.27E+08	1.13E+09	3.56E+08	8.22E+08	9.31E+08	8.77E+08	1.18E+09	1.15E+09	6.42E+08	5.79E+08	4.92E+08	5.00E+08	5.12E+08	4.48E+08	1.03E+09	4.38E+08	2.00E+09	8.75E+08	3.53E+08	5.58E+08	1.03E+09	4.80E+08	4.58E+08	1.25E+09	1.72E+09	6.02E+08	6.07E+08	9.94E+08	6.10E+08	6.91E+08	1.09E+09	3.78E+08	5.28E+08	6.65E+08	7.38E+08	8.15E+08	3.86E+08	2.90E+08	9.79E+08
10	11	P21333|FLNA_HUMAN	200	45	117	117	Hpro; HexNAcHex; UBQ-K; Deamidation-N	1.40E+08	6.34E+08	3.86E+08	2.29E+08	8.23E+07	3.40E+08	1.11E+08	8.64E+07	5.08E+07	9.36E+07	2.52E+07	7.04E+08	9.09E+08	3.41E+08	6.10E+08	4.30E+08	4.83E+08	1.76E+08	4.37E+08	1.93E+08	1.13E+08	5.05E+08	3.87E+08	3.32E+08	3.15E+08	4.17E+08	1.34E+08	3.29E+08	6.22E+08	6.70E+08	1.11E+08	1.32E+08	1.02E+08	1.08E+08	4.77E+08	3.37E+08	1.71E+08	2.39E+08	4.28E+08	4.55E+08	2.51E+08	4.77E+08
11	510	P69905|HBA_HUMAN	200	90	110	110	Hpro; Phosphorylation; HexNAc; UBQ-K; HLys; 5 more	3.87E+08	6.74E+08	9.79E+08	1.37E+10	5.22E+08	1.22E+08	1.81E+08	2.23E+09	3.81E+09	5.43E+08	1.52E+09	8.38E+08	9.04E+08	1.29E+09	2.42E+08	4.44E+08	2.15E+09	2.55E+09	8.91E+07	6.36E+08	1.50E+08	6.28E+09	2.37E+08	8.65E+09	5.08E+08	9.52E+08	1.09E+09	6.04E+08	7.59E+08	1.79E+09	1.54E+09	3.81E+10	1.10E+08	1.93E+08	2.34E+08	4.68E+08	3.81E+08	2.02E+08	3.18E+08	2.19E+09	2.11E+08	2.18E+08
12	33	P04350|TBB4A_HUMAN	200	14	11	11	Phosphorylation; HexNAc; HLys; HLYS-Hex-Hex; Deamidation-N; K-Methoxy	4.99E+07	2.76E+06	2.85E+06	9.38E+07	1.99E+08	5.78E+06	5.01E+07	3.17E+07	2.87E+08	2.42E+08	2.24E+08	1.00E+07	1.06E+06	2.15E+06	8.18E+06	9.63E+05	1.87E+06	2.66E+06	6.82E+06	1.46E+08	4.53E+07	2.45E+05	9.94E+06	5.21E+06	2.36E+07	1.85E+07	1.19E+08	1.29E+08	1.13E+07	7.80E+06	2.93E+07	3.90E+07	3.21E+07	4.79E+07	5.10E+06	2.69E+07	5.34E+07	3.78E+07	3.22E+06	1.39E+05	7.97E+06	2.18E+06
15	32	P46821|MAP1B_HUMAN	200	50	113	113	Hpro; Phosphorylation; HexNAcHex; Deamidation-N	2.51E+08	2.22E+08	2.05E+08	1.51E+08	3.08E+08	5.15E+08	1.87E+08	9.74E+07	2.74E+08	3.34E+08	2.71E+08	1.76E+08	2.71E+08	1.75E+08	2.53E+08	1.22E+08	2.89E+08	2.13E+08	6.21E+08	4.20E+08	2.41E+08	1.22E+08	6.93E+08	1.93E+08	7.81E+07	4.66E+08	2.27E+08	3.67E+08	2.76E+08	1.60E+08	1.05E+08	2.37E+08	1.91E+08	1.81E+08	1.89E+08	8.29E+07	2.55E+08	1.84E+08	1.43E+08	2.40E+08	4.18E+08	1.48E+08
16	10	P07437|TBB5_HUMAN	200	16	9	9	Hpro; Phosphorylation	1.94E+08	2.05E+08	1.03E+08	1.59E+08	2.04E+08	3.31E+07	9.64E+07	7.76E+07	1.43E+08	1.91E+08	1.57E+08	1.93E+08	2.58E+08	2.24E+08	1.64E+08	1.45E+08	2.11E+08	1.46E+08	8.09E+07	2.71E+08	1.40E+08	2.04E+08	1.78E+08	1.41E+08	2.30E+08	1.49E+08	2.05E+08	4.27E+08	1.57E+08	2.02E+08	2.63E+08	1.36E+08	5.79E+07	1.54E+08	1.33E+08	2.02E+08	1.50E+08	2.14E+08	7.11E+07	1.61E+08	6.97E+07	1.76E+08
17	52	Q09666|AHNK_HUMAN	200	40	204	204	Hpro; Phosphorylation; HexNAcHex; UBQ-K; HLys-Hex; 2 more	2.63E+08	9.67E+08	9.01E+07	2.73E+08	2.80E+08	2.31E+08	2.34E+08	2.62E+08	6.32E+07	2.78E+08	3.19E+08	2.04E+08	2.08E+08	1.48E+08	2.96E+08	6.29E+08	1.16E+08	2.04E+08	1.11E+08	2.25E+08	3.00E+08	2.08E+08	1.97E+08	1.54E+08	1.29E+08	1.38E+08	1.48E+08	2.32E+08	4.26E+08	1.62E+08	1.94E+08	4.59E+08	2.84E+08	1.56E+08	2.79E+08	1.44E+08	1.27E+08	1.70E+08	1.02E+09	1.39E+08	2.04E+08	9.07E+08
18	5	P48681|NEST_HUMAN	200	63	92	92	Hpro; Phosphorylation; Deamidation-N	2.31E+08	6.91E+08	8.71E+08	9.92E+07	1.14E+08	2.89E+08	2.12E+08	1.83E+08	2.22E+07	9.99E+07	2.48E+07	2.61E+09	1.87E+09	8.59E+08	2.46E+08	4.53E+08	6.30E+08	8.45E+07	3.96E+08	4.19E+08	2.51E+08	5.62E+08	4.00E+08	9.36E+07	9.69E+08	4.80E+08	2.37E+08	2.95E+08	3.56E+08	2.17E+09	1.98E+08	1.75E+08	1.91E+08	1.67E+08	1.52E+08	9.29E+08	1.24E+08	1.83E+08	5.17E+08	5.34E+08	2.36E+08	5.97E+08
19	13	P24821|TENA_HUMAN	200	38	80	80	Hpro; HLys; Deamidation-N	3.69E+08	1.99E+08	2.60E+08	4.82E+08	2.36E+08	2.73E+08	3.58E+08	7.83E+08	9.67E+07	5.76E+07	2.05E+08	5.12E+08	6.62E+08	2.83E+08	5.38E+08	1.72E+08	2.69E+08	2.02E+08	1.47E+08	2.48E+08	4.20E+08	2.90E+08	1.85E+08	3.06E+08	3.46E+08	1.06E+08	1.46E+08	7.72E+08	5.86E+08	4.58E+08	5.85E+08	3.33E+08	3.38E+08	3.75E+08	3.08E+08	3.95E+08	5.47E+08	5.54E+08	1.99E+08	2.55E+08	2.62E+08	1.26E+08
20	15	P08670|VIME_HUMAN	200	83	116	116	Carbamidomethylation; Phosphorylation; HexNAc; UBQ-K; HLys; 2 more	4.04E+09	1.91E+10	5.78E+09	8.39E+08	1.26E+09	6.12E+09	3.32E+09	3.69E+09	1.98E+08	1.33E+09	3.61E+08	7.05E+09	7.32E+09	6.02E+09	6.42E+09	1.33E+10	7.48E+09	1.06E+09	6.42E+09	3.25E+09	3.96E+09	7.60E+09	5.53E+09	1.67E+09	5.93E+09	5.03E+09	1.35E+09	2.23E+09	7.09E+09	7.26E+09	3.59E+09	3.89E+09	3.05E+09	2.63E+09	5.12E+09	6.31E+09	1.37E+09	1.44E+09	1.45E+10	6.96E+09	4.34E+09	1.53E+10
21	37	P02751|FINC_HUMAN	200	38	93	93	Hpro; Deamidation-N	6.47E+07	5.44E+07	3.52E+08	2.22E+08	2.11E+07	2.21E+08	1.48E+07	4.25E+07	2.87E+07	2.33E+07	1.27E+07	1.55E+08	8.46E+08	3.89E+08	5.09E+07	3.58E+07	5.32E+08	1.58E+08	1.39E+08	4.90E+07	2.32E+07	3.74E+08	2.07E+08	5.80E+08	2.27E+08	1.81E+08	3.31E+07	1.11E+09	3.90E+07	2.20E+08	2.56E+07	1.57E+08	1.73E+07	3.11E+07	3.76E+07	2.20E+08	4.86E+08	5.68E+08	4.40E+07	4.53E+08	1.70E+08	6.19E+07
22	282	P12277|KCRB_HUMAN	200	61	46	46	Hpro; HexNAc; HLys; Deamidation-N; K-Methoxy	1.01E+09	7.38E+08	1.03E+09	5.64E+08	1.30E+09	2.77E+08	8.28E+08	1.61E+09	8.24E+08	1.28E+09	9.92E+08	5.00E+08	7.29E+08	1.11E+09	1.78E+09	4.33E+08	1.03E+09	3.41E+09	5.32E+08	1.12E+09	8.78E+08	4.37E+08	6.78E+08	2.45E+09	1.58E+09	2.44E+08	1.07E+09	1.49E+09	1.18E+09	6.03E+08	1.66E+09	2.18E+08	8.22E+08	6.32E+08	1.19E+09	1.13E+09	6.64E+08	7.33E+08	5.96E+08	6.95E+08	3.74E+08	8.88E+08
23	61	Q14204|DYHC1_HUMAN	200	36	151	151	Hpro; HLys; Deamidation-N	2.88E+08	3.18E+08	2.14E+08	1.92E+08	2.37E+08	1.07E+08	1.79E+08	2.00E+08	2.09E+08	2.56E+08	2.19E+08	3.20E+08	2.46E+08	2.45E+08	2.69E+08	1.78E+08	2.91E+08	2.24E+08	1.35E+08	4.26E+08	1.50E+08	1.38E+08	1.70E+08	2.13E+08	3.10E+08	1.44E+08	2.41E+08	5.08E+08	2.07E+08	2.81E+08	2.80E+08	1.49E+08	8.85E+07	1.64E+08	1.71E+08	3.24E+08	1.91E+08	2.76E+08	2.71E+08	2.22E+08	1.10E+08	2.52E+08
24	39	P04406|G3P_HUMAN	200	80	64	64	Carbamidomethylation; Hpro; Phosphorylation; HexNAcHex; HLys; 3 more	1.68E+09	2.13E+09	2.31E+09	1.46E+09	1.73E+09	1.36E+09	1.22E+09	1.38E+09	1.32E+09	1.78E+09	1.44E+09	3.15E+09	2.37E+09	2.51E+09	4.03E+09	1.41E+09	2.60E+09	3.26E+09	1.77E+09	2.77E+09	1.24E+09	2.53E+09	1.84E+09	3.99E+09	1.68E+09	1.40E+09	1.88E+09	5.35E+09	1.79E+09	2.85E+09	1.35E+09	1.64E+09	1.01E+09	1.40E+09	3.24E+09	1.60E+09	3.04E+09	2.79E+09	2.06E+09	2.46E+09	1.37E+09	2.21E+09
25	14	P02671|FIBA_HUMAN	200	46	58	58	Carbamidomethylation; Hpro; Phosphorylation; HexNAcHex; Deamidation-N	3.77E+07	2.10E+07	2.29E+08	7.76E+08	2.54E+07	5.94E+07	6.05E+07	1.14E+08	7.60E+07	2.82E+07	2.50E+07	8.32E+07	1.69E+08	2.97E+08	2.90E+07	2.03E+07	1.61E+09	1.39E+08	9.40E+07	3.28E+07	1.08E+07	5.38E+08	1.67E+08	7.45E+08	6.76E+07	9.74E+07	1.83E+07	1.01E+08	6.47E+07	1.67E+08	1.04E+08	1.06E+08	1.12E+07	4.98E+07	1.76E+07	5.57E+07	4.82E+07	7.51E+07	1.77E+07	1.88E+09	1.40E+08	1.20E+07
27	18	P11137|MTAP2_HUMAN	200	54	81	81	Hpro; Phosphorylation; HLys; Deamidation-N	9.82E+07	5.47E+07	8.90E+07	2.33E+07	5.81E+08	8.73E+07	1.02E+08	1.82E+08	6.21E+07	6.58E+08	7.40E+08	2.89E+08	1.16E+08	8.56E+07	2.58E+07	3.65E+07	4.17E+07	3.61E+07	1.03E+08	8.18E+07	8.88E+07	2.24E+07	1.73E+08	3.62E+07	4.94E+07	5.61E+07	4.72E+07	3.29E+08	2.72E+07	2.01E+08	1.90E+08	1.35E+08	5.02E+07	1.13E+08	1.90E+07	5.26E+07	2.25E+08	1.70E+08	3.83E+07	3.24E+07	1.07E+08	3.96E+07
28	17	P06733|ENOA_HUMAN	200	67	46	46	Hpro; Phosphorylation; HLys; Deamidation-N; K-Methoxy	6.69E+08	4.32E+08	3.40E+08	3.29E+08	4.92E+08	6.65E+08	6.49E+08	5.59E+08	3.71E+08	5.14E+08	4.68E+08	1.10E+09	5.69E+08	3.43E+08	1.02E+09	2.66E+08	3.86E+08	2.73E+09	7.25E+08	7.57E+08	7.42E+08	7.36E+08	8.01E+08	1.92E+09	4.18E+08	4.29E+08	4.67E+08	1.17E+09	5.46E+08	1.07E+09	5.08E+08	3.74E+08	5.04E+08	4.86E+08	7.70E+08	4.03E+08	9.64E+08	8.00E+08	3.90E+08	2.71E+08	5.79E+08	5.14E+08
29	38	Q9Y490|TLN1_HUMAN	200	36	72	72	HLys; Deamidation-N	4.53E+07	8.68E+07	1.23E+08	7.21E+07	1.69E+07	6.40E+07	4.58E+07	5.09E+07	9.41E+06	1.29E+07	4.79E+06	9.15E+07	1.19E+08	1.28E+08	5.83E+07	5.84E+07	1.42E+08	5.48E+07	1.07E+08	5.98E+07	5.32E+07	1.46E+08	1.44E+08	9.00E+07	7.65E+07	7.91E+07	2.42E+07	1.08E+08	1.01E+08	1.09E+08	2.83E+07	2.13E+07	4.74E+07	2.96E+07	5.17E+07	7.35E+07	6.06E+07	6.11E+07	7.53E+07	1.05E+08	1.03E+08	7.97E+07
30	4	Q16555|DPYL2_HUMAN	200	59	49	49	Hpro; HLys; Deamidation-N; K-Methoxy	7.74E+08	1.51E+09	5.43E+08	8.46E+08	1.85E+09	7.16E+08	1.00E+09	5.78E+08	1.89E+09	2.01E+09	1.86E+09	6.46E+08	6.10E+08	5.31E+08	1.08E+09	9.52E+08	6.58E+08	7.54E+08	8.83E+08	1.52E+09	1.03E+09	7.60E+08	1.21E+09	7.11E+08	7.00E+08	6.73E+08	1.21E+09	2.27E+09	9.26E+08	5.23E+08	5.92E+08	6.29E+08	7.64E+08	7.44E+08	7.74E+08	6.53E+08	1.06E+09	9.98E+08	1.23E+09	6.84E+08	7.70E+08	1.45E+09
31	35	P00533|EGFR_HUMAN	200	39	66	66	Carbamidomethylation; Hpro; Phosphorylation; HexNAcHex; Deamidation-N; K-Methoxy	4.71E+07	6.39E+08	2.10E+07	4.64E+07	4.72E+07	1.83E+07	2.94E+07	3.27E+07	5.44E+07	3.88E+07	1.47E+07	2.61E+09	1.90E+08	6.03E+07	3.79E+07	4.08E+08	5.36E+07	1.37E+08	3.55E+07	5.17E+07	2.75E+07	9.68E+07	4.61E+07	1.20E+08	5.32E+08	5.85E+07	4.99E+07	5.39E+08	4.18E+07	2.35E+09	3.19E+07	3.95E+08	3.20E+07	2.80E+07	3.71E+07	5.59E+08	2.59E+08	3.17E+08	3.86E+08	2.45E+07	2.45E+07	4.42E+08
32	108	P78559|MAP1A_HUMAN	200	38	82	82	Hpro; Phosphorylation; HLys; Deamidation-N	4.95E+07	1.62E+07	4.15E+07	5.87E+07	2.66E+08	2.75E+07	3.32E+07	3.98E+07	1.94E+08	2.80E+08	3.16E+08	3.58E+07	3.47E+07	3.25E+07	3.56E+07	2.59E+07	4.61E+07	3.74E+07	2.87E+07	1.83E+08	2.94E+07	1.63E+07	3.90E+07	2.66E+07	2.31E+07	2.88E+07	7.43E+07	1.25E+08	3.32E+07	2.93E+07	3.29E+07	6.89E+07	1.70E+07	5.14E+07	2.34E+07	2.52E+07	7.92E+07	3.91E+07	2.54E+07	3.03E+07	2.58E+07	2.65E+07
33	54	P35579|MYH9_HUMAN	200	38	67	67	Hpro; Phosphorylation; HLys; Deamidation-N	6.50E+07	1.08E+08	2.14E+08	1.22E+08	5.47E+07	8.05E+07	7.58E+07	3.23E+07	2.50E+07	4.51E+07	6.43E+07	3.39E+08	3.17E+08	2.36E+08	5.44E+07	6.05E+07	2.34E+08	9.40E+07	9.71E+07	7.53E+07	7.77E+07	2.68E+08	1.78E+08	2.00E+08	2.03E+08	2.03E+08	3.58E+07	2.85E+08	1.09E+08	3.33E+08	2.55E+07	9.24E+07	4.47E+07	4.22E+07	4.45E+07	2.02E+08	1.10E+08	1.40E+08	3.63E+07	1.81E+08	1.48E+08	5.87E+07
34	26	Q13509|TBB3_HUMAN	200	32	20	20	Hpro; Phosphorylation; Deamidation-N	3.72E+07	4.22E+07	1.81E+07	3.60E+07	1.29E+08	3.55E+07	3.51E+07	3.27E+07	8.21E+07	1.37E+08	1.07E+08	2.88E+07	2.88E+07	2.91E+07	3.82E+07	1.45E+07	2.83E+07	1.72E+07	1.16E+08	9.30E+07	4.12E+07	1.05E+07	1.17E+08	2.20E+07	4.61E+07	2.93E+07	8.26E+07	7.88E+07	2.90E+07	3.57E+07	4.68E+07	2.09E+07	1.52E+07	2.78E+07	1.85E+07	3.41E+07	4.43E+07	2.71E+07	1.27E+07	2.35E+07	4.31E+07	3.46E+07
35	68	P12111|CO6A3_HUMAN	200	34	96	96	Hpro; HLYS-Hex-Hex; Deamidation-N	4.63E+07	6.50E+07	5.15E+08	2.86E+07	3.83E+07	4.45E+08	2.78E+07	6.89E+07	3.42E+07	3.22E+07	3.80E+07	5.26E+07	3.75E+08	5.18E+08	2.14E+07	3.24E+07	3.49E+08	6.02E+07	4.31E+08	6.03E+07	1.56E+07	8.13E+07	1.29E+08	1.63E+08	2.13E+07	6.36E+07	3.80E+07	7.49E+07	4.81E+07	5.08E+07	5.74E+07	2.24E+07	1.81E+07	4.03E+07	2.31E+07	4.59E+07	3.19E+07	4.37E+07	2.90E+07	3.16E+08	1.01E+08	2.91E+07
36	28	P17600|SYN1_HUMAN	200	67	51	51	Hpro; Phosphorylation; Deamidation-N; K-Methoxy	4.84E+07	6.40E+06	5.19E+06	2.17E+07	1.25E+09	1.25E+07	2.94E+08	8.75E+07	2.48E+08	1.47E+09	1.83E+09	4.64E+06	1.76E+06	5.44E+06	2.40E+06	8.90E+06	2.19E+06	7.18E+06	1.37E+07	1.08E+08	2.18E+08	6.23E+05	1.71E+07	7.10E+06	1.68E+08	4.87E+06	4.98E+07	8.61E+08	2.03E+06	1.42E+06	7.12E+07	3.12E+08	1.11E+08	9.63E+07	2.41E+06	1.30E+08	5.53E+08	2.72E+08	1.89E+07	3.06E+05	1.13E+07	1.29E+07
37	774	P68871|HBB_HUMAN	200	74	59	59	Carbamidomethylation; Hpro; Phosphorylation; HexNAc; UBQ-K; 5 more	2.92E+08	4.35E+08	5.75E+08	9.15E+09	3.85E+08	1.05E+08	1.20E+08	1.58E+09	2.91E+09	3.83E+08	9.44E+08	7.24E+08	6.11E+08	6.67E+08	1.53E+08	3.16E+08	1.27E+09	1.69E+09	6.40E+07	4.39E+08	9.67E+07	4.46E+09	1.89E+08	6.30E+09	3.10E+08	6.05E+08	7.68E+08	4.55E+08	4.05E+08	1.15E+09	9.08E+08	2.21E+10	1.11E+08	1.65E+08	1.32E+08	3.37E+08	3.55E+08	1.64E+08	2.41E+08	1.51E+09	1.77E+08	1.41E+08
38	41	P02768|ALBU_HUMAN	200	50	99	99	Hpro; Phosphorylation; HexNAc; UBQ-K; Deamidation-N; K-Methoxy	1.94E+09	8.54E+08	6.00E+09	3.29E+09	8.16E+08	1.24E+09	8.72E+08	2.63E+09	2.03E+09	9.00E+08	7.11E+08	6.13E+09	6.84E+09	5.97E+09	4.51E+09	5.09E+08	9.17E+09	2.54E+09	1.39E+09	3.99E+09	8.95E+08	3.79E+09	4.66E+09	2.44E+09	5.47E+09	2.08E+09	2.33E+09	8.95E+09	3.01E+09	4.40E+09	2.60E+09	2.11E+09	7.30E+08	1.59E+09	3.53E+09	5.06E+09	6.39E+09	6.90E+09	3.86E+08	8.00E+09	3.26E+09	4.81E+08
39	90	Q01484|ANK2_HUMAN	200	25	80	80	Hpro; Phosphorylation; HexNAc; HLys; HLYS-Hex-Hex; Deamidation-N	2.03E+08	9.11E+08	6.46E+07	4.82E+07	1.37E+08	9.15E+08	1.72E+08	1.03E+08	7.28E+07	1.50E+08	1.62E+08	6.88E+07	2.58E+07	5.06E+07	6.98E+07	8.37E+08	7.30E+07	6.57E+07	6.92E+08	1.00E+08	1.81E+08	1.30E+08	6.19E+08	6.43E+07	6.30E+07	2.85E+07	5.49E+07	1.26E+08	6.85E+07	5.53E+07	8.35E+08	6.32E+07	6.22E+08	1.29E+08	6.22E+07	5.80E+07	7.67E+08	4.03E+07	6.90E+08	3.25E+07	1.01E+08	7.37E+08
40	59	P68366|TBA4A_HUMAN	200	11	5	5	Deamidation-N	4.34E+07	1.08E+05	1.90E+06	3.16E+07	1.74E+08	2.34E+07	6.36E+07	2.15E+07	1.26E+08	1.96E+08	1.98E+08	1.00E+07	4.56E+05	1.53E+06	1.53E+07	4.33E+06	5.59E+06	6.46E+06	4.69E+07	6.57E+07	5.50E+07	1.73E+06	2.77E+07	6.93E+06	2.61E+07	2.17E+07	8.96E+07	1.06E+08	1.25E+07	9.81E+06	2.13E+07	4.49E+07	3.83E+07	5.30E+07	1.16E+07	2.57E+07	5.59E+07	3.71E+07	2.79E+06	3.58E+06	1.58E+07	3.69E+06
41	89	Q00610|CLH1_HUMAN	200	36	59	59	Hpro; HLys; Deamidation-N	6.50E+07	5.57E+07	6.80E+07	6.79E+07	3.13E+08	6.86E+07	8.22E+07	6.22E+07	1.33E+08	3.55E+08	3.78E+08	1.01E+08	8.06E+07	7.25E+07	5.21E+07	4.21E+07	8.74E+07	1.11E+08	1.09E+08	1.49E+08	6.80E+07	8.12E+07	1.24E+08	1.08E+08	1.29E+08	7.00E+07	9.11E+07	2.46E+08	5.19E+07	1.01E+08	5.99E+07	6.77E+07	5.14E+07	7.58E+07	2.93E+07	1.14E+08	1.02E+08	9.34E+07	5.47E+07	6.44E+07	6.76E+07	5.39E+07
42	24	P12814|ACTN1_HUMAN	200	38	30	30	Hpro; HLys; Deamidation-N	2.43E+07	1.84E+08	9.78E+07	6.74E+07	5.99E+07	4.30E+07	5.85E+07	8.89E+06	1.32E+07	5.93E+07	5.68E+07	1.38E+08	3.38E+08	9.35E+07	1.47E+08	1.16E+08	1.53E+08	3.08E+07	6.27E+07	6.03E+07	5.57E+07	1.51E+08	7.89E+07	5.19E+07	1.29E+08	7.91E+07	1.52E+07	1.18E+08	1.15E+08	9.16E+07	5.28E+06	2.86E+07	3.29E+07	1.71E+07	1.27E+08	1.63E+08	7.61E+07	7.38E+07	1.01E+08	1.20E+08	5.83E+07	1.04E+08
43	46	P35527|K1C9_HUMAN	200	68	39	39	HLys; Deamidation-N	3.70E+07	3.39E+07	4.54E+06	1.46E+07	9.43E+07	8.92E+07	1.73E+07	1.64E+07	2.75E+07	1.10E+08	1.04E+08	1.36E+09	1.50E+08	2.87E+08	1.27E+07	2.99E+07	4.86E+07	4.30E+07	3.78E+07	4.53E+07	4.89E+07	5.12E+06	5.50E+07	6.79E+07	1.96E+07	4.51E+07	2.69E+07	2.10E+07	2.69E+07	1.34E+08	2.36E+07	1.98E+07	2.32E+07	5.92E+07	2.21E+07	2.73E+07	4.72E+07	1.27E+07	2.42E+07	5.49E+07	7.84E+07	2.74E+07
44	25	Q14195|DPYL3_HUMAN	200	54	32	32	Hpro; Phosphorylation; HexNAcHex; Deamidation-N	5.88E+08	5.74E+08	2.21E+08	3.20E+08	1.29E+08	5.32E+08	3.18E+08	5.14E+08	2.95E+08	3.65E+08	9.80E+07	3.99E+08	8.27E+08	2.09E+08	3.48E+08	3.96E+08	2.45E+08	7.72E+08	7.56E+08	4.62E+08	3.65E+08	3.23E+08	8.24E+08	4.84E+08	1.37E+08	5.46E+08	3.86E+08	4.52E+08	4.64E+08	2.30E+08	6.75E+08	2.13E+08	2.84E+08	4.15E+08	4.43E+08	2.43E+08	2.15E+08	2.42E+08	5.27E+08	2.06E+08	5.01E+08	6.73E+08
45	36	P06396|GELS_HUMAN	200	49	47	47	Hpro; HexNAc; UBQ-K; HLys; Deamidation-N	4.41E+08	2.06E+08	2.82E+08	4.94E+08	1.71E+08	4.73E+08	4.19E+08	2.00E+08	3.95E+08	1.95E+08	1.37E+08	3.25E+08	2.04E+08	2.90E+08	5.48E+08	1.45E+08	3.39E+08	3.07E+08	5.76E+08	8.06E+08	4.53E+08	2.37E+08	6.55E+08	3.08E+08	3.12E+08	3.53E+08	4.97E+08	3.65E+08	6.08E+08	3.06E+08	1.77E+08	2.79E+08	3.70E+08	3.47E+08	4.47E+08	3.48E+08	2.26E+08	2.43E+08	2.72E+08	2.92E+08	4.15E+08	2.84E+08
46	29	P14618|KPYM_HUMAN	200	54	48	48	Hpro; HLys; Deamidation-N	5.84E+08	6.83E+08	7.70E+08	3.97E+08	9.10E+08	1.12E+09	8.98E+08	5.75E+08	6.90E+08	9.70E+08	8.15E+08	6.48E+08	8.24E+08	6.93E+08	1.08E+09	5.39E+08	8.95E+08	1.79E+09	1.38E+09	7.90E+08	8.95E+08	1.05E+09	1.35E+09	1.84E+09	9.46E+08	5.59E+08	5.09E+08	1.50E+09	6.62E+08	5.49E+08	5.34E+08	5.69E+08	7.13E+08	5.58E+08	8.93E+08	9.10E+08	8.76E+08	7.30E+08	6.15E+08	6.87E+08	8.69E+08	6.25E+08
47	72	P07197|NFM_HUMAN	200	46	41	41	Phosphorylation; HLys; Deamidation-N; K-Methoxy	2.50E+08	1.52E+06	5.98E+06	3.51E+08	6.40E+08	1.95E+06	8.72E+07	2.37E+06	1.27E+09	7.85E+08	6.55E+08	7.14E+06	5.59E+06	7.47E+06	6.89E+07	1.52E+06	8.69E+06	1.33E+07	2.14E+06	7.60E+08	6.11E+07	1.50E+07	5.85E+06	2.00E+07	8.65E+07	3.77E+07	4.08E+08	9.22E+07	1.03E+08	2.11E+07	4.77E+06	5.64E+07	4.05E+07	2.71E+08	2.78E+07	8.45E+07	6.68E+07	1.32E+07	3.35E+06	6.47E+06	2.18E+06	2.53E+06
48	70	Q92752|TENR_HUMAN	200	34	51	51	HLys; Deamidation-N	2.79E+08	8.08E+06	2.08E+06	1.62E+08	1.40E+08	7.84E+06	1.45E+07	4.18E+08	1.45E+08	1.47E+08	1.55E+08	2.59E+07	9.22E+06	6.61E+06	6.81E+06	4.84E+06	1.15E+07	4.20E+07	1.01E+07	4.94E+07	2.30E+07	3.61E+06	1.64E+07	2.14E+07	1.69E+07	1.79E+07	4.15E+07	2.98E+07	1.06E+07	1.58E+07	3.29E+08	2.90E+07	1.12E+07	2.52E+08	6.26E+06	1.25E+07	2.41E+07	1.86E+07	8.13E+06	2.40E+06	8.29E+06	9.25E+06
49	56	P01024|CO3_HUMAN	200	38	58	58	Hpro; Deamidation-N	4.04E+07	2.69E+07	1.95E+08	3.09E+08	2.82E+07	4.10E+07	1.53E+07	1.30E+08	1.06E+08	3.06E+07	3.15E+07	1.17E+08	1.15E+08	2.27E+08	8.50E+07	1.45E+07	3.81E+08	7.04E+07	5.80E+07	1.32E+08	1.72E+07	1.81E+08	1.25E+08	7.69E+07	1.08E+08	9.14E+07	7.90E+07	1.37E+08	1.27E+08	1.33E+08	1.51E+08	2.22E+08	2.02E+07	3.76E+07	6.54E+07	1.03E+08	7.20E+07	7.84E+07	4.46E+06	2.75E+08	8.63E+07	1.03E+07
50	12	Q9NQC3|RTN4_HUMAN	200	38	36	36	Hpro; Phosphorylation; Deamidation-N; K-Methoxy	7.69E+07	2.62E+08	7.94E+07	1.11E+08	1.14E+08	1.07E+08	8.80E+07	7.17E+07	1.13E+08	1.20E+08	1.10E+08	2.07E+08	1.20E+08	5.52E+07	6.16E+07	1.59E+08	9.23E+07	1.36E+08	1.68E+08	1.65E+08	9.34E+07	8.96E+07	1.80E+08	1.42E+08	1.31E+08	1.48E+08	9.76E+07	1.57E+08	9.21E+07	1.70E+08	7.76E+07	7.62E+07	6.97E+07	6.41E+07	5.82E+07	1.65E+08	8.12E+07	6.71E+07	2.41E+08	1.08E+08	9.57E+07	2.92E+08
51	27	P27816|MAP4_HUMAN	200	44	42	42	Hpro; Phosphorylation; HLys; Deamidation-N	1.80E+08	4.98E+08	2.35E+08	9.28E+07	4.87E+07	2.89E+08	1.18E+08	2.56E+08	3.75E+07	5.66E+07	3.12E+07	1.85E+08	2.05E+08	1.74E+08	2.26E+08	3.72E+08	2.47E+08	1.82E+08	3.06E+08	1.65E+08	1.24E+08	1.04E+08	3.26E+08	1.78E+08	1.14E+08	1.25E+08	7.91E+07	2.21E+08	2.17E+08	1.48E+08	2.57E+08	7.48E+07	1.09E+08	1.19E+08	1.85E+08	1.32E+08	1.93E+08	1.51E+08	3.98E+08	1.87E+08	2.53E+08	4.36E+08
52	50	O43707|ACTN4_HUMAN	200	37	32	32	Hpro; Deamidation-N	3.80E+07	1.28E+08	1.51E+08	4.23E+07	4.16E+07	5.38E+07	2.62E+07	2.30E+07	1.99E+07	4.64E+07	2.84E+07	3.08E+08	2.08E+08	1.48E+08	6.80E+07	1.20E+08	1.48E+08	1.48E+08	7.09E+07	5.72E+07	3.39E+07	7.64E+07	9.50E+07	1.38E+08	1.28E+08	9.17E+07	2.69E+07	1.04E+08	9.39E+07	2.53E+08	2.19E+07	4.62E+07	3.73E+07	2.44E+07	4.99E+07	1.10E+08	5.43E+07	5.73E+07	8.07E+07	1.07E+08	6.35E+07	9.38E+07
53	53	P35580|MYH10_HUMAN	200	30	48	48	Deamidation-N	2.73E+07	3.68E+07	2.29E+07	1.71E+07	2.80E+07	1.92E+07	1.58E+07	1.17E+07	1.63E+07	2.58E+07	1.98E+07	5.96E+07	4.14E+07	2.61E+07	3.49E+07	2.34E+07	1.50E+07	1.21E+08	3.79E+07	5.13E+07	2.17E+07	1.97E+07	4.71E+07	1.07E+08	1.72E+07	2.28E+07	2.51E+07	9.42E+07	4.63E+07	6.20E+07	1.90E+07	1.50E+07	1.08E+07	1.42E+07	2.42E+07	1.39E+07	2.56E+07	2.79E+07	3.67E+07	1.76E+07	2.97E+07	3.21E+07
54	206	Q9NY65|TBA8_HUMAN	200	14	5	5	Deamidation-N	1.82E+05	9.68E+05	0	1.06E+05	8.62E+06	0	2.56E+05	0	4.72E+06	1.10E+07	4.96E+06	0	0	0	0	0	2.88E+05	9.25E+03	0	2.84E+06	3.22E+05	0	0	0	1.47E+05	0	1.75E+06	7.67E+06	6.20E+03	0	0	1.06E+05	0	4.24E+05	5.95E+05	2.02E+04	1.55E+06	3.35E+05	1.08E+04	0	0	2.20E+04
55	663	P29966|MARCS_HUMAN	200	69	33	33	Hpro; Phosphorylation; HLys; Deamidation-N; K-Methoxy	8.06E+08	6.08E+08	5.14E+08	4.36E+08	2.92E+08	1.02E+08	6.87E+08	9.12E+08	1.41E+08	3.46E+08	2.24E+08	7.35E+08	7.57E+08	3.91E+08	5.31E+08	4.58E+08	3.54E+08	7.64E+08	8.19E+07	7.51E+08	8.92E+08	3.72E+08	1.26E+08	5.40E+08	3.64E+08	2.85E+08	1.86E+08	5.04E+08	5.99E+08	5.80E+08	7.20E+08	3.53E+08	5.89E+08	4.47E+08	4.03E+08	4.02E+08	5.61E+08	6.07E+08	8.18E+08	3.30E+08	1.36E+08	7.94E+08
56	40	P09972|ALDOC_HUMAN	200	61	37	37	Hpro; HLys; Deamidation-N; K-Methoxy	4.67E+08	1.72E+08	5.28E+08	9.69E+08	4.96E+08	4.25E+08	3.58E+08	5.93E+08	3.67E+08	5.64E+08	5.44E+08	5.32E+08	1.83E+08	4.52E+08	3.12E+08	9.69E+07	4.04E+08	2.76E+09	4.49E+08	6.30E+08	3.77E+08	1.85E+08	7.97E+08	2.33E+09	1.38E+08	2.04E+08	4.53E+08	1.19E+09	1.41E+08	4.22E+08	5.89E+08	1.75E+08	2.98E+08	4.35E+08	2.63E+08	1.23E+08	6.78E+08	6.75E+08	1.34E+08	3.38E+08	4.77E+08	2.06E+08
57	102	P02679|FIBG_HUMAN	200	59	42	42	Carbamidomethylation; Hpro; HexNAc; HLys; HLys-Hex; 3 more	2.44E+07	8.36E+06	1.51E+08	6.19E+08	2.07E+07	4.11E+07	5.97E+07	4.28E+07	9.68E+07	2.27E+07	2.21E+07	7.20E+07	1.35E+08	1.82E+08	1.38E+07	1.27E+07	1.24E+09	1.45E+08	5.38E+07	1.42E+07	3.27E+06	3.66E+08	1.22E+08	8.43E+08	5.01E+07	1.03E+08	1.24E+07	9.06E+07	4.90E+07	1.09E+08	4.39E+07	6.66E+07	1.23E+06	4.00E+07	1.28E+07	4.12E+07	2.77E+07	6.81E+07	3.80E+06	1.57E+09	1.15E+08	1.53E+06
58	106	Q9BUF5|TBB6_HUMAN	200	22	6	6	Hpro; UBQ-K; Deamidation-N	1.56E+06	3.36E+06	1.63E+07	8.90E+06	0	1.31E+07	1.27E+06	1.52E+07	1.23E+07	1.14E+06	2.60E+06	2.87E+05	2.21E+07	7.29E+06	9.58E+06	2.89E+06	1.85E+07	9.29E+06	2.48E+07	1.35E+06	9.44E+06	2.36E+07	1.00E+07	1.55E+07	3.22E+06	2.39E+06	2.95E+06	3.50E+06	6.69E+06	2.54E+06	1.26E+07	5.14E+06	3.22E+06	1.94E+06	1.22E+07	1.80E+06	5.93E+06	6.59E+06	4.92E+06	1.05E+07	3.85E+06	1.76E+07
60	65	Q86VP6|CAND1_HUMAN	200	33	50	50	Hpro; HexNAcHex; Deamidation-N	4.39E+07	6.36E+07	5.38E+08	1.75E+07	4.31E+07	3.59E+07	3.85E+07	4.08E+07	2.35E+07	3.90E+07	3.65E+07	4.23E+07	3.25E+07	4.50E+08	6.00E+07	3.71E+07	4.23E+08	8.50E+07	8.28E+07	3.06E+07	4.57E+07	3.96E+07	1.19E+08	6.71E+07	4.87E+07	1.79E+07	3.25E+07	8.97E+07	6.02E+07	4.75E+07	3.49E+07	3.48E+07	4.17E+07	4.51E+07	4.64E+07	4.05E+07	4.05E+07	4.91E+07	4.20E+07	4.62E+08	7.70E+07	4.70E+07
61	49	P07900|HS90A_HUMAN	200	31	25	25	Hpro; Phosphorylation; HLys; Deamidation-N	1.82E+08	3.72E+08	2.92E+08	1.74E+08	2.52E+08	9.73E+07	1.84E+08	1.84E+08	1.60E+08	2.84E+08	2.03E+08	6.54E+08	2.88E+08	2.27E+08	1.72E+08	2.34E+08	2.82E+08	2.59E+08	1.71E+08	2.23E+08	1.93E+08	2.68E+08	2.00E+08	2.04E+08	3.24E+08	1.35E+08	1.61E+08	3.96E+08	2.26E+08	6.36E+08	1.42E+08	8.56E+07	1.58E+08	1.46E+08	1.54E+08	3.43E+08	2.35E+08	2.22E+08	2.51E+08	2.02E+08	1.01E+08	2.51E+08
62	125	Q9UPN3|MACF1_HUMAN	200	11	67	67	HLys-Hex; Deamidation-N	1.26E+07	1.61E+07	2.25E+07	1.37E+07	3.66E+07	1.13E+07	2.41E+07	1.01E+07	1.39E+07	1.31E+07	3.60E+07	5.44E+07	4.24E+07	2.49E+07	7.94E+06	9.19E+06	3.17E+07	7.15E+07	2.86E+07	1.72E+07	2.63E+07	3.55E+07	2.83E+07	7.92E+07	3.68E+07	1.39E+07	3.58E+07	2.76E+07	1.28E+07	6.85E+07	3.42E+07	5.68E+07	9.88E+06	3.35E+07	9.51E+06	3.33E+07	1.02E+07	1.31E+07	1.39E+07	2.49E+07	1.83E+07	2.84E+07
64	78	O15061|SYNEM_HUMAN	200	42	57	57	Hpro; Phosphorylation; Deamidation-N	5.31E+07	2.51E+08	4.44E+07	2.33E+07	1.95E+07	5.85E+07	4.75E+07	9.16E+07	2.89E+07	2.33E+07	2.73E+07	1.57E+08	9.58E+07	3.34E+07	8.51E+07	1.55E+08	6.59E+07	2.74E+07	7.16E+07	5.54E+07	7.07E+07	2.57E+07	5.31E+07	3.85E+07	7.91E+07	3.04E+07	2.13E+07	4.76E+07	1.11E+08	6.13E+07	1.05E+08	5.90E+07	6.74E+07	1.90E+07	5.87E+07	8.25E+07	2.81E+07	4.17E+07	2.44E+08	7.68E+07	5.49E+07	2.57E+08
65	81	P02675|FIBB_HUMAN	200	54	44	44	Hpro; HLys; Deamidation-N; K-Methoxy	1.15E+08	6.16E+07	2.96E+08	9.73E+08	3.53E+07	1.21E+08	1.62E+08	1.32E+08	2.40E+08	3.83E+07	5.48E+07	1.39E+08	2.48E+08	3.37E+08	8.71E+07	8.28E+07	2.42E+09	3.69E+08	1.11E+08	1.32E+08	2.85E+07	8.44E+08	2.07E+08	1.61E+09	7.80E+07	2.46E+08	6.43E+07	1.52E+08	1.62E+08	2.04E+08	1.22E+08	1.64E+08	1.47E+07	1.48E+08	6.52E+07	9.40E+07	9.43E+07	1.25E+08	3.32E+06	2.40E+09	2.42E+08	4.34E+07
66	62	P22314|UBA1_HUMAN	200	40	44	44	Hpro; Deamidation-N	1.19E+08	4.26E+08	1.46E+08	1.48E+08	4.86E+08	1.47E+08	1.02E+08	2.70E+08	3.74E+08	2.13E+08	1.59E+08	3.86E+08	2.58E+08	1.49E+08	1.13E+08	1.30E+08	9.54E+07	3.39E+08	1.96E+08	2.19E+08	1.14E+08	1.41E+08	2.11E+08	3.00E+08	1.93E+08	1.30E+08	1.88E+08	2.63E+08	1.26E+08	3.71E+08	9.07E+07	6.60E+07	8.24E+07	1.40E+08	3.94E+08	1.19E+08	1.51E+08	1.37E+08	1.37E+08	1.13E+08	1.30E+08	1.80E+08
67	99	P04075|ALDOA_HUMAN	200	65	40	40	Hpro; Deamidation-N	3.84E+08	3.98E+08	3.08E+08	3.39E+08	7.39E+08	6.64E+08	4.61E+08	5.02E+08	5.29E+08	8.49E+08	8.51E+08	4.86E+08	5.92E+08	2.77E+08	6.52E+08	3.12E+08	2.56E+08	9.81E+08	6.85E+08	6.39E+08	4.23E+08	4.52E+08	7.53E+08	9.73E+08	2.87E+08	2.45E+08	3.78E+08	1.23E+09	2.64E+08	3.95E+08	4.35E+08	3.74E+08	2.75E+08	3.92E+08	5.16E+08	3.13E+08	8.14E+08	5.83E+08	4.19E+08	2.40E+08	5.81E+08	4.11E+08
68	34	P08238|HS90B_HUMAN	200	23	14	14	Phosphorylation; Deamidation-N	9.32E+07	1.46E+08	2.24E+08	8.70E+07	1.13E+08	1.14E+08	6.15E+07	8.84E+07	5.88E+07	1.21E+08	1.13E+08	3.20E+08	1.87E+08	2.20E+08	7.96E+07	9.90E+07	2.05E+08	2.47E+08	1.45E+08	1.18E+08	6.20E+07	1.84E+08	1.74E+08	2.07E+08	1.95E+08	1.68E+08	8.91E+07	2.46E+08	1.03E+08	2.78E+08	7.28E+07	6.87E+07	4.12E+07	7.42E+07	5.80E+07	1.89E+08	1.46E+08	1.58E+08	7.90E+07	1.46E+08	1.19E+08	9.43E+07
69	67	P0C0L5|CO4B_HUMAN	200	3	4	4	Deamidation-N	6.71E+05	1.12E+06	9.53E+05	3.53E+05	1.35E+06	0	2.41E+06	3.68E+06	8.27E+05	6.31E+05	6.07E+06	8.32E+05	1.11E+06	1.05E+06	1.89E+06	2.31E+06	4.39E+06	1.45E+06	3.32E+04	6.18E+05	3.98E+05	3.77E+05	6.70E+05	2.08E+05	0	4.87E+05	1.19E+05	7.08E+05	1.01E+06	7.30E+05	4.36E+06	1.54E+06	2.65E+06	2.96E+06	7.19E+06	4.21E+05	3.63E+06	1.61E+05	0	2.17E+06	9.96E+05	1.06E+06
70	71	P08758|ANXA5_HUMAN	200	78	33	33	HLys; Deamidation-N; K-Methoxy	2.45E+08	5.53E+08	3.84E+08	1.63E+08	9.31E+07	1.93E+08	2.18E+08	1.38E+08	5.24E+07	9.72E+07	3.83E+07	7.85E+08	5.15E+08	3.35E+08	4.26E+08	3.97E+08	4.27E+08	9.58E+07	2.44E+08	1.28E+08	2.69E+08	2.98E+08	2.47E+08	1.19E+08	1.16E+09	1.82E+08	9.94E+07	2.76E+08	4.18E+08	7.56E+08	1.48E+08	2.06E+08	2.18E+08	1.66E+08	3.33E+08	9.45E+08	1.81E+08	1.86E+08	5.56E+08	2.90E+08	1.69E+08	6.32E+08
71	104	P00367|DHE3_HUMAN	200	22	19	19	Hpro; Deamidation-N	2.15E+08	4.35E+07	5.06E+07	5.33E+07	1.21E+08	3.67E+07	8.10E+07	1.10E+09	7.33E+07	1.17E+08	1.01E+08	8.47E+07	9.49E+07	4.27E+07	4.73E+07	7.20E+07	4.72E+07	1.13E+08	1.44E+08	4.45E+08	8.46E+07	2.75E+08	3.58E+07	8.86E+07	1.05E+08	6.67E+07	4.52E+08	1.92E+08	7.12E+07	7.29E+07	9.58E+08	1.02E+08	8.14E+07	1.93E+08	4.44E+07	9.21E+07	8.68E+07	1.00E+08	1.08E+08	5.32E+07	3.32E+07	5.78E+07
72	200	P78527|PRKDC_HUMAN	200	18	68	68	Carbamidomethylation; Deamidation-N; K-Methoxy	2.50E+07	6.64E+07	5.09E+07	1.94E+07	1.68E+07	2.56E+07	2.10E+07	1.82E+07	9.25E+06	2.09E+07	1.49E+07	1.25E+08	7.49E+07	4.70E+07	1.46E+07	3.21E+07	8.24E+07	4.95E+07	3.14E+07	2.51E+07	2.36E+07	4.60E+07	4.64E+07	5.93E+07	4.66E+07	2.37E+07	1.44E+07	6.79E+07	1.30E+07	1.12E+08	1.33E+07	4.16E+07	1.81E+07	2.42E+07	1.76E+07	4.81E+07	4.84E+07	9.23E+07	3.69E+07	3.55E+07	3.57E+07	3.63E+07
73	91	P46940|IQGA1_HUMAN	200	34	46	46	Phosphorylation; HexNAc; Deamidation-N	6.46E+07	6.53E+07	8.08E+07	2.14E+07	1.32E+07	7.35E+07	3.15E+07	3.57E+07	1.32E+07	1.46E+07	3.56E+06	1.04E+08	1.04E+08	7.39E+07	4.24E+07	1.11E+08	1.42E+08	3.61E+07	7.76E+07	5.97E+07	3.66E+07	8.51E+07	9.73E+07	4.83E+07	1.17E+08	7.35E+07	4.61E+07	5.77E+07	1.01E+08	8.46E+07	3.86E+07	3.54E+07	4.58E+07	1.86E+07	5.39E+07	9.21E+07	2.70E+07	3.65E+07	5.78E+07	5.97E+07	6.89E+07	6.77E+07
75	114	P04264|K2C1_HUMAN	200	44	32	32	HexNAcHex; HLys; Deamidation-N	5.29E+07	2.06E+07	1.52E+07	3.41E+07	1.20E+08	6.27E+07	3.15E+07	3.02E+07	8.42E+07	1.49E+08	1.18E+08	1.65E+09	1.61E+08	2.22E+07	2.03E+07	5.28E+07	4.24E+07	3.85E+07	8.05E+07	7.13E+07	4.77E+07	3.71E+07	5.30E+07	4.78E+07	5.94E+07	4.45E+07	4.37E+07	2.28E+07	3.16E+07	1.49E+08	3.76E+07	5.05E+07	2.84E+07	6.41E+07	3.63E+07	5.00E+07	4.98E+07	8.12E+06	4.70E+07	1.38E+08	8.36E+07	3.15E+07
76	42	P08133|ANXA6_HUMAN	200	58	40	40	HLys; Deamidation-N	1.50E+08	1.20E+08	1.58E+08	7.30E+07	1.06E+08	9.45E+07	1.41E+08	1.59E+08	7.19E+07	9.54E+07	9.57E+07	2.33E+08	7.34E+07	2.06E+08	6.01E+07	6.94E+07	1.54E+08	4.61E+08	1.40E+08	1.74E+08	1.43E+08	9.09E+07	1.29E+08	3.09E+08	7.49E+07	1.08E+08	1.25E+08	1.92E+08	6.85E+07	2.32E+08	1.61E+08	7.66E+07	1.09E+08	1.01E+08	4.82E+07	5.55E+07	1.06E+08	1.27E+08	1.02E+08	1.21E+08	8.28E+07	1.42E+08
77	156	Q05193|DYN1_HUMAN	200	43	35	35	Hpro; Phosphorylation; HexNAcHex; UBQ-K; HLys; Deamidation-N	1.74E+07	4.86E+06	3.06E+06	1.67E+07	3.15E+08	5.60E+05	7.68E+07	1.22E+07	1.44E+08	3.60E+08	3.86E+08	5.04E+06	2.90E+06	3.47E+06	1.85E+06	1.09E+06	3.69E+06	4.07E+06	2.69E+06	4.29E+07	3.63E+07	2.25E+06	5.29E+06	7.33E+06	2.96E+07	5.37E+06	3.33E+07	1.52E+08	2.84E+06	4.28E+06	7.61E+06	5.30E+07	2.25E+07	3.27E+07	2.09E+06	2.86E+07	9.55E+07	5.09E+07	1.52E+06	3.42E+06	9.26E+05	3.63E+06
78	58	P08572|CO4A2_HUMAN	200	35	41	41	Hpro; Phosphorylation; HLys; HLYS-Hex-Hex	4.62E+07	2.56E+08	1.92E+08	5.39E+07	3.52E+07	9.36E+07	4.31E+07	1.75E+08	3.14E+07	4.44E+07	4.60E+07	4.02E+08	3.55E+08	2.09E+08	3.84E+07	1.42E+08	2.75E+08	1.27E+08	7.78E+07	4.07E+07	4.83E+07	1.28E+08	1.10E+08	2.29E+08	7.77E+07	1.48E+08	1.73E+07	5.96E+08	8.81E+07	3.07E+08	1.39E+08	2.78E+07	3.82E+07	3.97E+07	2.80E+07	1.01E+08	2.14E+08	3.11E+08	2.52E+08	2.35E+08	8.46E+07	2.27E+08
79	96	P01023|A2MG_HUMAN	200	33	50	50	Hpro; HLys; Deamidation-N	2.28E+07	7.72E+06	9.05E+07	5.94E+07	6.95E+06	1.05E+07	6.17E+06	1.87E+07	4.92E+07	5.95E+06	1.19E+07	7.22E+07	3.91E+07	6.65E+07	7.49E+07	3.19E+06	2.54E+08	1.51E+07	1.40E+07	2.31E+07	6.15E+06	2.47E+07	6.37E+07	2.83E+07	9.70E+07	2.75E+07	1.71E+07	1.41E+08	4.27E+07	3.44E+07	1.81E+07	8.34E+07	7.38E+06	1.67E+07	6.14E+07	8.74E+07	8.73E+07	7.30E+07	8.42E+06	1.66E+08	4.51E+07	4.16E+06
80	232	P09104|ENOG_HUMAN	200	54	27	27	Hpro; Deamidation-N	6.95E+07	2.45E+07	6.39E+06	3.22E+07	2.93E+08	7.90E+07	6.93E+07	3.88E+07	1.82E+08	3.29E+08	3.03E+08	4.29E+07	2.83E+07	1.00E+07	6.84E+07	1.15E+07	1.49E+07	7.40E+07	1.18E+08	1.42E+08	6.39E+07	1.34E+07	8.64E+07	5.26E+07	4.30E+07	2.57E+07	8.11E+07	1.37E+08	1.94E+07	2.85E+07	4.33E+07	4.26E+07	3.10E+07	6.25E+07	3.73E+07	3.28E+07	6.57E+07	3.44E+07	1.68E+07	1.43E+07	4.02E+07	2.59E+07
81	64	P50993|AT1A2_HUMAN	200	23	21	21	Hpro; Deamidation-N	8.53E+07	5.47E+06	2.26E+08	1.18E+08	1.37E+08	9.76E+06	1.48E+08	1.85E+08	5.44E+07	1.64E+08	1.67E+08	9.26E+07	2.96E+07	1.94E+08	5.55E+07	6.02E+06	1.29E+08	4.73E+08	7.13E+06	5.66E+07	1.67E+08	1.13E+07	1.09E+07	5.56E+08	2.84E+07	1.15E+07	4.09E+07	9.28E+07	5.29E+07	8.82E+07	1.51E+08	5.63E+07	1.43E+08	6.09E+07	4.46E+07	2.83E+07	7.40E+07	4.37E+07	3.41E+07	9.46E+07	1.58E+07	3.78E+07
82	45	P11142|HSP7C_HUMAN	200	38	24	24	Hpro; HLys; Deamidation-N; K-Methoxy	2.70E+08	3.41E+08	3.38E+08	2.34E+08	4.08E+08	2.46E+08	2.60E+08	2.18E+08	2.79E+08	4.57E+08	4.19E+08	7.09E+08	2.93E+08	3.31E+08	1.94E+08	2.33E+08	3.18E+08	4.70E+08	3.01E+08	4.14E+08	2.85E+08	2.53E+08	4.59E+08	4.41E+08	4.23E+08	3.00E+08	2.69E+08	6.06E+08	2.34E+08	6.54E+08	2.10E+08	2.23E+08	2.32E+08	2.36E+08	1.44E+08	4.01E+08	2.89E+08	2.63E+08	2.64E+08	2.52E+08	2.58E+08	2.87E+08
83	43	P43490|NAMPT_HUMAN	200	62	44	44	HLys; Deamidation-N; Y-NO2	1.37E+08	6.23E+08	3.41E+08	1.39E+08	1.69E+08	7.82E+08	2.33E+08	1.70E+08	1.95E+08	1.99E+08	1.81E+08	1.85E+08	4.57E+08	3.49E+08	3.14E+08	5.05E+08	5.83E+08	1.50E+08	1.15E+09	1.50E+08	2.62E+08	7.91E+08	1.10E+09	2.06E+08	1.34E+08	1.80E+08	1.40E+08	1.64E+08	2.64E+08	1.92E+08	1.96E+08	1.84E+08	2.37E+08	1.63E+08	2.64E+08	1.75E+08	1.43E+08	1.78E+08	4.24E+08	5.89E+08	7.63E+08	4.00E+08
84	63	Q9P2E9|RRBP1_HUMAN	200	31	33	33	Hpro; Deamidation-N	7.18E+06	2.72E+07	6.26E+07	1.47E+07	6.26E+06	3.70E+07	1.36E+07	8.50E+06	1.97E+06	6.53E+06	7.84E+06	5.04E+07	4.10E+07	6.13E+07	1.45E+07	3.10E+07	6.15E+07	1.23E+08	1.87E+07	7.13E+06	2.16E+07	5.65E+07	2.79E+07	1.14E+08	4.31E+07	1.01E+07	2.50E+06	2.93E+07	2.28E+07	7.23E+07	1.22E+07	1.00E+07	2.34E+07	7.60E+06	3.05E+07	3.50E+07	2.67E+07	2.62E+07	1.97E+07	5.44E+07	3.48E+07	2.15E+07
85	1066	P30086|PEBP1_HUMAN	200	67	28	28	HLys; Deamidation-N; Y-NO2; K-Methoxy	4.76E+08	3.45E+08	2.18E+08	3.14E+08	5.18E+08	3.51E+08	3.47E+08	5.38E+08	4.87E+08	5.61E+08	5.52E+08	3.25E+08	2.04E+08	2.02E+08	2.60E+08	2.56E+08	1.82E+08	8.59E+08	4.20E+08	3.99E+08	3.00E+08	1.74E+08	3.52E+08	4.71E+08	2.46E+08	1.85E+08	3.04E+08	5.40E+08	1.90E+08	2.37E+08	5.30E+08	3.17E+08	2.50E+08	3.58E+08	1.98E+08	2.21E+08	3.20E+08	3.18E+08	4.45E+08	1.60E+08	2.54E+08	4.21E+08
86	154	P11217|PYGM_HUMAN	200	37	31	31	Hpro; Deamidation-N	5.52E+06	3.01E+06	2.56E+06	1.64E+07	2.10E+07	5.63E+05	1.41E+07	2.33E+06	1.74E+07	1.92E+07	2.62E+07	2.67E+06	2.96E+06	3.33E+06	1.85E+06	5.13E+05	8.64E+05	5.41E+08	6.09E+06	7.42E+06	1.30E+07	1.78E+06	2.51E+06	3.25E+08	3.96E+06	9.02E+05	2.36E+06	2.23E+06	4.88E+06	2.10E+06	1.30E+06	2.70E+06	1.47E+07	1.19E+06	1.21E+06	1.57E+06	5.75E+06	2.54E+06	9.69E+06	2.00E+06	7.87E+05	5.70E+06
87	653	P02042|HBD_HUMAN	200	59	12	12	Hpro; Deamidation-N	6.82E+07	7.92E+07	3.65E+07	2.71E+08	8.87E+07	2.74E+07	6.13E+07	6.26E+07	1.84E+08	7.89E+07	7.38E+07	5.29E+07	7.56E+07	1.12E+08	1.17E+08	4.26E+07	8.13E+07	9.50E+07	7.50E+06	4.93E+07	7.34E+07	1.25E+08	6.45E+07	2.27E+08	7.89E+07	4.84E+07	1.05E+08	4.11E+07	1.26E+08	9.09E+07	8.83E+07	5.25E+08	3.70E+07	7.86E+07	9.20E+07	7.18E+07	4.27E+07	4.44E+07	2.10E+07	1.29E+08	2.23E+07	4.55E+07
88	120	Q12860|CNTN1_HUMAN	200	40	38	38	Hpro; Deamidation-N; K-Methoxy	1.01E+08	2.17E+06	3.04E+06	4.22E+07	2.87E+08	1.91E+07	1.51E+08	1.53E+08	2.44E+08	2.98E+08	3.44E+08	1.49E+07	1.79E+06	4.27E+06	2.27E+07	3.44E+06	4.31E+06	1.98E+08	1.96E+07	9.45E+07	1.61E+08	2.67E+06	2.27E+07	9.95E+07	2.69E+07	1.60E+07	6.77E+07	9.12E+07	2.65E+07	9.51E+06	1.47E+08	4.77E+07	1.11E+08	1.03E+08	1.55E+07	2.61E+07	4.72E+07	3.45E+07	7.19E+06	3.29E+06	1.44E+07	4.67E+06
89	44	P10809|CH60_HUMAN	200	60	31	31	Hpro; HLys; Deamidation-N; K-Methoxy	1.73E+08	3.30E+08	1.74E+08	1.14E+08	1.84E+08	1.98E+08	1.54E+08	5.30E+08	7.83E+07	2.02E+08	2.13E+08	2.40E+08	1.70E+08	1.82E+08	1.54E+08	2.18E+08	1.42E+08	3.35E+08	1.88E+08	2.94E+08	1.79E+08	1.18E+08	3.01E+08	3.35E+08	1.99E+08	1.25E+08	1.58E+08	2.65E+08	1.64E+08	2.42E+08	4.92E+08	1.18E+08	1.19E+08	1.33E+08	1.12E+08	1.95E+08	1.46E+08	1.47E+08	2.72E+08	1.49E+08	2.19E+08	3.28E+08
90	47	P06576|ATPB_HUMAN	200	64	38	38	Hpro; HexNAc; HLys; Deamidation-N	2.31E+08	2.33E+08	2.24E+08	1.56E+08	5.68E+08	1.61E+08	1.99E+08	6.10E+08	3.12E+08	6.24E+08	7.02E+08	2.22E+08	1.88E+08	1.92E+08	1.10E+08	1.60E+08	2.65E+08	3.28E+08	2.81E+08	3.86E+08	1.92E+08	1.36E+08	2.81E+08	3.77E+08	2.03E+08	1.58E+08	3.10E+08	5.86E+08	1.62E+08	2.31E+08	4.90E+08	2.48E+08	1.52E+08	2.71E+08	8.43E+07	2.41E+08	2.48E+08	1.95E+08	1.90E+08	1.66E+08	1.72E+08	2.30E+08
91	97	P05023|AT1A1_HUMAN	200	21	23	23	HexNAc; HLys; Deamidation-N	5.41E+07	1.26E+08	4.01E+07	7.08E+07	2.95E+08	3.77E+07	6.66E+07	1.96E+07	1.81E+08	3.43E+08	3.04E+08	5.84E+07	8.91E+07	3.89E+07	4.99E+07	8.13E+07	3.86E+07	5.50E+07	5.65E+07	1.28E+08	6.09E+07	5.10E+07	7.24E+07	6.36E+07	7.50E+07	6.33E+07	8.30E+07	1.55E+08	5.05E+07	5.61E+07	1.59E+07	4.81E+07	3.94E+07	7.04E+07	3.82E+07	8.68E+07	8.23E+07	5.48E+07	7.71E+07	3.19E+07	3.85E+07	9.31E+07
92	55	P27338|AOFB_HUMAN	200	50	28	28	Hpro; HLys; Deamidation-N; K-Methoxy	3.82E+07	2.93E+08	4.32E+07	6.70E+07	4.10E+07	1.40E+08	5.12E+07	3.51E+06	2.62E+07	4.39E+07	5.36E+07	8.22E+06	7.67E+07	4.23E+07	2.37E+08	1.67E+08	7.90E+07	9.81E+07	1.91E+08	2.53E+07	5.66E+07	6.32E+07	2.40E+08	1.02E+08	7.55E+07	1.24E+08	2.43E+07	1.08E+08	2.37E+08	1.19E+07	1.77E+06	1.39E+08	4.85E+07	3.09E+07	2.06E+08	7.62E+07	5.99E+07	6.30E+07	2.62E+08	4.54E+07	1.56E+08	2.92E+08
93	545	P16152|CBR1_HUMAN	200	46	18	18	Hpro; HLys	2.47E+07	1.52E+08	6.84E+07	9.56E+07	8.87E+07	3.63E+08	6.12E+07	1.50E+06	1.71E+08	8.82E+07	6.46E+07	6.73E+07	7.00E+07	6.27E+07	3.80E+07	9.38E+07	5.34E+07	1.93E+08	5.29E+08	1.14E+08	6.10E+07	2.65E+07	5.21E+08	1.25E+08	5.84E+07	6.51E+07	9.78E+07	1.33E+08	3.12E+07	6.25E+07	1.55E+06	2.72E+07	5.00E+07	2.43E+07	2.68E+07	5.00E+07	6.77E+07	7.92E+07	1.78E+08	4.12E+07	3.00E+08	1.79E+08
94	86	Q99798|ACON_HUMAN	200	43	38	38	Hpro; Deamidation-N	2.49E+08	1.49E+08	1.43E+08	1.68E+08	4.06E+08	3.96E+08	2.07E+08	4.74E+08	2.25E+08	4.17E+08	4.58E+08	1.60E+08	1.24E+08	1.54E+08	2.91E+08	1.30E+08	1.86E+08	2.03E+08	5.63E+08	6.34E+08	2.13E+08	1.66E+08	5.60E+08	1.86E+08	1.43E+08	1.54E+08	4.17E+08	4.39E+08	2.47E+08	1.73E+08	4.64E+08	1.39E+08	1.48E+08	2.09E+08	2.71E+08	1.65E+08	2.74E+08	2.61E+08	1.15E+08	1.55E+08	3.64E+08	1.38E+08
95	66	P13637|AT1A3_HUMAN	200	20	18	18	Deamidation-N	2.98E+07	4.14E+06	0	4.65E+07	3.19E+08	4.37E+05	3.07E+07	1.79E+07	2.21E+08	3.77E+08	4.10E+08	1.10E+07	5.16E+06	2.40E+05	5.86E+05	1.42E+06	3.25E+05	1.09E+08	2.21E+06	1.07E+08	5.40E+07	9.69E+05	1.98E+06	6.03E+07	1.86E+07	3.01E+06	6.61E+07	2.09E+08	3.03E+06	1.90E+06	1.62E+07	8.59E+07	1.57E+07	3.86E+07	3.11E+05	2.15E+07	1.26E+08	9.22E+07	2.84E+06	2.03E+05	1.18E+07	2.95E+06
96	98	P55268|LAMB2_HUMAN	200	26	40	40	Hpro; Deamidation-N	1.76E+07	7.75E+07	2.06E+07	2.29E+07	8.20E+07	9.80E+06	1.44E+07	1.57E+07	7.90E+07	9.21E+07	7.86E+07	1.52E+08	3.03E+07	2.26E+07	8.80E+07	4.24E+07	3.57E+07	2.31E+07	1.29E+08	1.00E+08	1.15E+08	1.62E+08	1.81E+08	3.13E+07	1.55E+07	3.28E+07	8.80E+07	8.56E+07	1.18E+07	4.70E+07	1.58E+07	2.98E+07	5.54E+06	6.51E+07	4.88E+06	1.81E+07	2.67E+07	3.43E+07	9.40E+07	2.93E+07	2.13E+08	9.72E+07
97	814	P80723|BASP1_HUMAN	200	74	23	23	Phosphorylation; Deamidation-N	1.51E+08	4.56E+06	3.46E+06	5.65E+07	7.11E+08	3.69E+07	2.37E+08	1.84E+08	2.64E+08	9.63E+08	1.03E+09	3.63E+06	6.45E+06	2.72E+06	2.62E+07	3.99E+06	3.16E+06	2.18E+07	3.47E+07	2.09E+08	2.02E+08	1.15E+07	6.22E+07	1.13E+07	8.36E+07	2.90E+07	4.15E+07	2.33E+08	4.00E+07	7.15E+06	1.55E+08	1.50E+08	1.22E+08	1.53E+08	2.00E+07	7.63E+07	3.10E+08	1.53E+08	2.26E+07	1.12E+06	5.17E+07	1.69E+07
98	149	Q96JE9|MAP6_HUMAN	200	55	38	38	Hpro; Deamidation-N	1.69E+08	1.44E+07	1.28E+08	1.01E+07	2.57E+08	1.06E+08	1.77E+08	1.30E+08	5.97E+07	3.07E+08	3.48E+08	4.31E+06	1.61E+08	2.66E+08	1.80E+08	1.27E+08	5.90E+06	2.23E+08	1.30E+08	1.36E+08	2.18E+08	1.09E+08	1.70E+07	2.01E+08	6.24E+06	6.89E+07	1.47E+07	1.09E+08	2.49E+08	1.61E+08	2.02E+08	1.27E+08	9.32E+07	1.27E+08	1.20E+08	1.40E+08	1.63E+08	1.72E+08	1.64E+07	1.88E+08	1.14E+07	1.72E+08
99	93	Q14697|GANAB_HUMAN	200	43	42	42	Hpro	5.85E+07	1.69E+08	9.67E+07	4.79E+07	4.38E+07	1.07E+08	5.72E+07	6.19E+07	2.01E+07	4.76E+07	4.57E+07	2.36E+08	1.78E+08	7.99E+07	1.04E+08	1.28E+08	9.94E+07	1.56E+08	1.46E+08	7.11E+07	6.61E+07	1.64E+08	1.85E+08	1.41E+08	2.40E+08	8.09E+07	4.78E+07	2.20E+08	9.36E+07	2.17E+08	5.42E+07	3.06E+07	4.92E+07	4.72E+07	7.92E+07	1.99E+08	1.30E+08	1.18E+08	1.14E+08	6.22E+07	1.27E+08	1.17E+08
100	57	P05997|CO5A2_HUMAN	200	38	31	31	Hpro; HLYS-Hex-Hex; Deamidation-N; K-Methoxy	3.44E+06	9.77E+06	1.49E+08	9.37E+05	2.60E+06	5.35E+07	1.55E+06	7.07E+06	9.20E+05	3.96E+06	4.63E+06	1.63E+07	6.20E+07	1.08E+08	2.26E+06	3.82E+06	3.13E+07	1.48E+07	3.85E+07	2.38E+06	1.17E+06	3.65E+06	1.76E+07	1.71E+07	5.04E+06	9.75E+06	5.28E+06	1.05E+07	1.72E+06	1.44E+07	4.07E+06	8.53E+06	4.03E+06	5.03E+06	2.85E+06	7.65E+06	5.09E+06	5.74E+06	4.48E+06	1.81E+07	1.03E+07	3.07E+06
101	83	P27824|CALX_HUMAN	200	37	30	30	Hpro; Phosphorylation; Deamidation-N; K-Methoxy	1.78E+08	3.58E+08	4.21E+08	1.61E+08	1.19E+08	2.43E+08	1.51E+08	1.88E+08	5.06E+07	1.43E+08	9.54E+07	7.03E+08	4.78E+08	3.88E+08	2.45E+08	2.55E+08	5.66E+08	3.97E+08	3.43E+08	2.66E+08	1.66E+08	3.71E+08	3.38E+08	4.32E+08	3.36E+08	2.99E+08	1.44E+08	3.80E+08	2.24E+08	6.95E+08	1.56E+08	2.04E+08	1.24E+08	1.23E+08	2.15E+08	3.41E+08	3.21E+08	2.76E+08	2.76E+08	3.81E+08	2.29E+08	2.99E+08
102	489	P02511|CRYAB_HUMAN	200	76	42	42	Hpro; Phosphorylation; HexNAc; Deamidation-N	1.88E+09	2.05E+09	8.46E+07	5.98E+08	3.36E+08	1.14E+08	1.73E+08	9.22E+08	7.31E+08	3.57E+08	2.06E+08	4.22E+08	5.92E+08	6.67E+07	2.42E+08	1.23E+09	7.61E+07	6.90E+08	1.53E+08	5.00E+09	9.84E+07	3.82E+08	1.59E+08	6.64E+08	3.32E+08	5.91E+08	2.74E+09	1.79E+09	1.91E+08	3.41E+08	7.81E+08	1.54E+08	1.04E+08	1.85E+09	1.70E+08	3.66E+08	1.39E+09	1.92E+09	1.67E+09	1.03E+08	1.35E+08	1.87E+09
103	111	Q92777|SYN2_HUMAN	200	50	29	29	Hpro; Phosphorylation; Deamidation-N	3.12E+06	1.70E+05	1.70E+06	4.12E+06	2.19E+08	2.60E+06	2.95E+07	6.15E+06	4.24E+07	2.48E+08	2.60E+08	1.61E+06	7.97E+05	2.33E+06	3.61E+06	2.42E+06	2.89E+05	2.68E+06	6.60E+06	8.82E+06	1.85E+07	9.81E+05	5.24E+06	2.77E+06	9.19E+06	1.47E+06	6.43E+06	2.02E+08	2.52E+06	2.51E+06	6.02E+06	4.67E+07	7.72E+06	6.32E+06	8.52E+05	1.71E+07	7.34E+07	5.30E+07	3.79E+06	1.91E+06	2.03E+06	4.27E+06
104	73	P01009|A1AT_HUMAN	200	68	40	40	Deamidation-N	9.96E+07	2.70E+07	2.35E+08	1.73E+08	2.86E+07	4.71E+07	2.81E+07	1.41E+08	1.28E+08	4.05E+07	5.14E+07	4.05E+08	3.60E+08	2.20E+08	2.27E+08	1.39E+07	3.92E+08	1.12E+08	6.11E+07	1.65E+08	2.98E+07	1.70E+08	2.23E+08	1.26E+08	2.65E+08	1.26E+08	8.26E+07	4.56E+08	1.41E+08	2.85E+08	1.20E+08	6.73E+07	2.74E+07	8.01E+07	2.35E+08	2.89E+08	3.39E+08	3.93E+08	1.03E+07	3.60E+08	1.59E+08	1.13E+07
105	249	P68104|EF1A1_HUMAN	200	27	29	29	Hpro; Deamidation-N; K-Methoxy	1.56E+08	2.85E+08	4.12E+08	1.51E+08	5.90E+07	1.27E+08	1.33E+08	1.03E+08	2.96E+07	5.77E+07	4.08E+07	4.20E+08	2.67E+08	3.00E+08	1.83E+08	2.31E+08	3.41E+08	2.19E+08	1.79E+08	2.19E+08	1.42E+08	2.60E+08	1.67E+08	2.06E+08	2.28E+08	1.87E+08	1.51E+08	2.46E+08	2.05E+08	3.29E+08	8.96E+07	1.21E+08	1.26E+08	1.05E+08	1.47E+08	2.11E+08	1.61E+08	1.69E+08	3.05E+08	2.09E+08	1.25E+08	2.94E+08
106	168	P07196|NFL_HUMAN	200	62	40	40	Hpro; Phosphorylation; HLys; Deamidation-N	3.61E+08	6.61E+06	7.10E+06	4.17E+08	8.43E+08	1.19E+07	9.68E+07	2.29E+07	1.45E+09	9.90E+08	9.16E+08	6.93E+06	7.33E+06	4.43E+06	7.37E+07	4.11E+06	2.12E+06	3.19E+07	2.49E+06	7.07E+08	9.55E+07	5.84E+06	5.04E+06	2.74E+07	1.23E+08	4.68E+07	3.67E+08	1.82E+08	1.40E+08	1.59E+07	2.66E+07	9.42E+07	7.95E+07	3.56E+08	4.35E+07	1.57E+08	1.27E+08	4.17E+07	8.85E+06	2.86E+06	1.12E+07	1.03E+07
107	94	Q9UQB3|CTND2_HUMAN	200	45	39	39	Hpro; HexNAc; Deamidation-N	2.22E+07	6.96E+07	9.13E+06	8.46E+06	8.58E+06	6.28E+06	5.23E+07	4.85E+07	5.19E+06	1.68E+07	2.15E+07	1.31E+07	4.93E+06	4.49E+06	8.17E+06	3.17E+07	3.55E+06	2.17E+07	4.08E+06	1.68E+07	5.96E+07	1.27E+06	6.34E+06	1.70E+07	5.80E+05	5.00E+06	6.58E+06	1.31E+07	1.22E+07	8.21E+06	3.65E+07	1.26E+07	4.56E+07	1.04E+07	9.93E+06	2.53E+06	6.42E+06	4.59E+06	9.18E+07	7.73E+06	2.73E+06	8.41E+07
108	87	P14625|ENPL_HUMAN	200	39	32	32	Hpro; HLys; Deamidation-N	7.35E+07	2.04E+08	1.74E+08	6.71E+07	4.64E+07	9.11E+07	5.56E+07	6.47E+07	1.42E+07	5.82E+07	4.63E+07	3.75E+08	2.21E+08	1.59E+08	8.98E+07	1.27E+08	1.79E+08	2.63E+08	1.49E+08	8.71E+07	6.64E+07	3.02E+08	2.15E+08	2.84E+08	5.21E+08	1.49E+08	6.33E+07	3.04E+08	1.06E+08	3.41E+08	6.31E+07	5.96E+07	4.31E+07	5.21E+07	6.98E+07	4.74E+08	1.63E+08	1.69E+08	8.14E+07	1.53E+08	1.32E+08	1.11E+08
109	213	Q07954|LRP1_HUMAN	200	13	54	54	Deamidation-N	5.79E+07	7.38E+07	1.28E+08	6.92E+07	6.96E+07	8.28E+07	4.86E+07	4.97E+07	7.58E+07	8.31E+07	5.25E+07	1.97E+08	1.10E+08	1.65E+08	1.09E+08	4.56E+07	1.25E+08	1.07E+08	4.86E+07	5.11E+07	9.56E+07	6.98E+07	8.05E+07	9.38E+07	1.25E+08	5.76E+07	7.70E+07	7.83E+07	1.12E+08	1.89E+08	5.46E+07	4.42E+07	4.74E+07	8.90E+07	9.89E+07	1.07E+08	2.24E+07	1.09E+08	2.91E+07	1.23E+08	6.74E+07	5.81E+07
110	128	P00558|PGK1_HUMAN	200	53	28	28	Carbamidomethylation; Hpro; Deamidation-N	2.18E+08	2.37E+08	1.93E+08	1.38E+08	3.05E+08	3.92E+08	1.88E+08	2.22E+08	1.75E+08	2.89E+08	2.13E+08	3.96E+08	4.92E+08	2.27E+08	4.26E+08	1.43E+08	3.12E+08	7.00E+08	5.37E+08	3.43E+08	1.79E+08	3.15E+08	5.11E+08	5.32E+08	2.33E+08	1.48E+08	2.45E+08	5.37E+08	1.31E+08	3.77E+08	2.37E+08	1.26E+08	1.40E+08	1.86E+08	2.69E+08	2.14E+08	2.48E+08	2.84E+08	1.58E+08	3.39E+08	4.33E+08	2.74E+08
111	60	P40939|ECHA_HUMAN	200	40	27	27	Hpro; Deamidation-N	3.94E+07	6.18E+07	4.15E+07	3.63E+07	2.09E+07	7.59E+07	1.69E+07	1.32E+08	2.31E+07	1.91E+07	1.44E+07	4.99E+07	3.11E+07	4.57E+07	4.38E+07	4.26E+07	4.26E+07	1.01E+08	1.05E+08	1.09E+08	2.13E+07	2.18E+07	1.53E+08	1.12E+08	3.94E+07	3.70E+07	6.01E+07	4.63E+07	3.95E+07	5.81E+07	1.04E+08	1.36E+07	1.52E+07	3.41E+07	2.83E+07	3.65E+07	3.45E+07	2.38E+07	3.40E+07	3.87E+07	7.82E+07	5.64E+07
112	146	P06744|G6PI_HUMAN	200	45	35	35	Hpro; HexNAc; HLys; Deamidation-N	7.59E+07	1.16E+08	1.11E+08	5.95E+07	1.97E+08	1.46E+08	7.37E+07	8.78E+07	1.12E+08	2.00E+08	2.27E+08	1.40E+08	2.28E+08	1.17E+08	6.86E+07	8.21E+07	1.11E+08	3.70E+08	1.67E+08	1.44E+08	7.28E+07	7.94E+07	1.99E+08	3.34E+08	9.49E+07	7.03E+07	8.07E+07	3.57E+08	6.49E+07	1.11E+08	8.18E+07	9.25E+07	5.86E+07	6.70E+07	6.42E+07	1.11E+08	2.20E+08	1.76E+08	1.17E+08	9.69E+07	1.45E+08	1.30E+08
113	148	P49327|FAS_HUMAN	200	25	51	51	Hpro; Deamidation-N	2.02E+07	2.78E+07	3.46E+07	2.95E+07	2.05E+07	1.57E+08	4.56E+06	9.62E+06	1.69E+07	2.20E+07	2.39E+07	5.87E+07	2.05E+07	3.01E+07	8.89E+06	1.81E+08	1.89E+07	2.87E+07	1.35E+07	1.80E+07	1.63E+08	1.58E+08	1.35E+07	3.84E+07	9.28E+06	2.06E+08	1.17E+07	8.45E+07	1.18E+07	4.35E+07	6.22E+06	3.08E+06	1.73E+08	1.06E+07	3.91E+06	1.48E+07	3.50E+07	3.34E+07	9.03E+06	1.09E+07	1.55E+08	5.95E+06
114	223	P04083|ANXA1_HUMAN	200	59	34	34	Hpro; Deamidation-N; K-Methoxy	7.15E+07	1.30E+09	2.11E+08	3.04E+07	5.80E+07	2.89E+08	2.30E+08	1.22E+06	5.86E+06	5.76E+07	9.44E+06	4.64E+08	3.19E+08	1.89E+08	5.06E+08	9.23E+08	3.44E+08	1.48E+08	4.61E+08	8.14E+07	2.88E+08	1.62E+08	3.46E+08	2.03E+08	6.86E+08	2.59E+08	3.48E+07	7.58E+07	5.94E+08	4.14E+08	7.26E+06	1.53E+08	2.26E+08	7.17E+07	4.25E+08	6.75E+08	2.93E+07	4.95E+07	1.16E+09	2.96E+08	2.02E+08	1.27E+09
115	166	P98160|PGBM_HUMAN	200	15	56	56	HLys	1.23E+08	2.01E+08	2.00E+08	1.12E+08	1.60E+08	1.11E+08	1.26E+08	1.60E+08	1.84E+08	1.78E+08	1.27E+08	2.02E+08	1.13E+08	2.29E+08	1.49E+08	1.31E+08	1.83E+08	1.19E+08	1.15E+08	1.38E+08	1.16E+08	1.27E+08	1.29E+08	2.18E+08	1.13E+08	3.57E+07	7.29E+07	2.38E+08	1.43E+08	2.43E+08	1.59E+08	8.68E+07	9.02E+07	2.21E+07	1.33E+08	1.51E+08	1.81E+08	1.87E+08	1.30E+08	2.04E+08	2.89E+07	1.02E+08
116	74	Q14194|DPYL1_HUMAN	200	45	24	24	Hpro; Deamidation-N	6.68E+07	9.00E+07	3.52E+07	4.94E+07	1.52E+08	3.57E+07	8.87E+07	6.08E+07	9.22E+07	1.62E+08	1.38E+08	6.10E+07	4.79E+07	3.60E+07	4.58E+07	5.51E+07	2.35E+07	6.54E+07	4.52E+07	1.38E+08	7.33E+07	1.90E+07	7.68E+07	7.66E+07	5.90E+07	4.06E+07	8.44E+07	1.24E+08	5.20E+07	6.61E+07	9.46E+07	3.80E+07	5.55E+07	6.53E+07	2.13E+07	5.75E+07	6.64E+07	5.00E+07	7.42E+07	3.11E+07	3.00E+07	7.52E+07
117	436	P04792|HSPB1_HUMAN	200	84	22	22	Hpro; Phosphorylation; Deamidation-N	8.59E+07	5.13E+08	1.18E+08	8.51E+07	3.11E+07	1.50E+08	1.57E+08	4.51E+07	3.37E+07	3.15E+07	1.87E+07	1.10E+08	5.90E+07	1.05E+08	1.64E+08	3.28E+08	1.32E+08	9.42E+07	2.44E+08	1.20E+08	1.98E+08	2.13E+08	1.66E+08	1.04E+08	8.94E+07	9.17E+07	9.34E+07	8.02E+07	1.94E+08	1.47E+08	4.76E+07	1.20E+08	1.46E+08	4.60E+07	2.67E+08	7.29E+07	3.64E+07	5.57E+07	3.71E+08	1.42E+08	1.07E+08	4.44E+08
118	121	Q02952|AKA12_HUMAN	200	29	40	40		7.75E+06	3.15E+07	3.70E+06	1.84E+07	2.99E+07	3.04E+07	1.06E+07	8.42E+06	2.21E+07	3.15E+07	4.04E+07	8.43E+06	4.51E+07	4.28E+06	6.92E+07	1.82E+07	2.10E+07	2.60E+06	9.04E+06	2.00E+07	1.39E+07	2.62E+07	1.10E+07	3.44E+06	9.30E+06	8.77E+06	5.85E+06	7.57E+07	3.75E+07	4.02E+06	8.65E+06	2.59E+07	9.83E+06	6.58E+06	4.04E+07	2.20E+07	7.67E+07	3.64E+07	3.30E+07	1.96E+07	6.91E+06	3.41E+07
119	77	P11021|BIP_HUMAN	200	44	33	33	HLys; Deamidation-N	8.31E+07	1.92E+08	2.27E+08	7.67E+07	7.86E+07	1.42E+08	6.87E+07	5.94E+07	2.97E+07	8.35E+07	6.24E+07	3.00E+08	2.67E+08	2.35E+08	1.42E+08	1.30E+08	3.09E+08	1.82E+08	2.32E+08	1.07E+08	6.53E+07	2.47E+08	3.32E+08	2.25E+08	4.67E+08	1.69E+08	8.03E+07	3.21E+08	9.56E+07	3.12E+08	5.36E+07	6.07E+07	4.86E+07	9.02E+07	8.99E+07	4.35E+08	1.67E+08	1.75E+08	9.18E+07	2.47E+08	1.88E+08	1.13E+08
120	219	Q9UPA5|BSN_HUMAN	200	16	45	45	Hpro; HexNAc; K-Methoxy	2.22E+06	9.73E+06	5.30E+06	1.45E+05	4.77E+07	1.37E+06	2.39E+06	6.42E+06	4.45E+06	5.96E+07	8.46E+07	2.94E+06	6.28E+04	1.30E+05	0	1.69E+06	2.13E+06	5.78E+05	1.64E+06	6.87E+06	3.73E+06	6.20E+05	6.89E+06	4.10E+06	1.01E+06	9.32E+05	2.25E+06	1.53E+07	4.16E+05	1.83E+06	2.02E+06	2.80E+06	4.54E+06	1.66E+06	7.36E+05	4.41E+06	7.88E+06	5.37E+06	2.36E+06	2.62E+05	2.35E+06	2.51E+06
121	305	P14866|HNRPL_HUMAN	200	42	25	25	HLys; Deamidation-N	3.61E+07	7.59E+07	5.90E+07	1.32E+08	1.34E+07	1.79E+07	2.54E+07	4.47E+07	5.46E+06	2.54E+07	1.72E+07	1.12E+08	8.76E+07	5.70E+07	2.89E+07	6.25E+07	6.02E+07	6.74E+07	3.33E+07	4.12E+07	3.91E+07	3.61E+07	3.71E+07	5.13E+07	9.89E+07	6.83E+07	6.05E+07	1.03E+08	5.47E+07	1.19E+08	3.51E+07	1.83E+07	2.34E+07	2.27E+07	1.14E+08	9.34E+07	6.70E+07	7.69E+07	4.30E+07	3.39E+07	3.03E+07	9.70E+07
122	216	P26038|MOES_HUMAN	200	31	21	21	HLys; HLys-Hex; Deamidation-N	5.24E+07	2.23E+08	1.37E+08	9.82E+07	4.05E+07	1.57E+08	1.14E+08	1.83E+07	7.27E+06	2.89E+07	1.68E+07	2.70E+08	2.02E+08	1.46E+08	2.07E+08	1.50E+08	1.54E+08	1.72E+08	1.64E+08	3.93E+07	1.77E+08	1.61E+08	2.29E+08	1.42E+08	8.93E+07	1.09E+08	2.21E+07	1.47E+08	2.13E+08	2.49E+08	1.20E+07	1.62E+08	1.37E+08	5.08E+07	1.46E+08	1.00E+08	8.68E+07	1.31E+08	2.14E+08	1.47E+08	1.89E+08	2.20E+08
123	129	Q96KP4|CNDP2_HUMAN	200	54	27	27	Hpro; Deamidation-N	1.55E+08	1.37E+08	9.05E+07	6.47E+07	6.38E+07	7.83E+07	1.30E+08	7.79E+07	9.20E+07	6.59E+07	5.20E+07	1.21E+08	1.10E+08	8.69E+07	1.38E+08	6.70E+07	9.98E+07	1.81E+08	1.47E+08	2.07E+08	1.45E+08	9.48E+07	1.59E+08	1.40E+08	7.54E+07	8.33E+07	1.43E+08	1.74E+08	1.51E+08	1.21E+08	8.07E+07	4.91E+07	1.19E+08	1.03E+08	1.03E+08	5.58E+07	8.28E+07	9.24E+07	1.04E+08	6.50E+07	8.61E+07	1.46E+08
124	110	P52272|HNRPM_HUMAN	200	50	35	35	Hpro; HLys; Deamidation-N	7.47E+07	1.75E+08	1.37E+08	4.84E+07	2.76E+07	3.86E+07	7.43E+07	8.02E+07	1.09E+07	3.19E+07	2.38E+07	2.88E+08	1.73E+08	1.36E+08	5.46E+07	1.10E+08	1.23E+08	1.24E+08	6.18E+07	8.26E+07	7.65E+07	1.30E+08	1.13E+08	1.41E+08	2.10E+08	6.30E+07	4.58E+07	2.13E+08	9.29E+07	2.98E+08	8.81E+07	4.31E+07	5.41E+07	5.14E+07	3.41E+07	2.07E+08	1.26E+08	1.22E+08	9.65E+07	9.47E+07	7.23E+07	1.34E+08
125	126	Q9Y6R1|S4A4_HUMAN	200	24	22	22	Hpro; Phosphorylation; Deamidation-N	3.76E+07	2.76E+07	4.75E+07	3.57E+06	8.65E+06	1.49E+05	7.65E+06	7.18E+07	1.56E+06	1.48E+07	9.84E+06	1.74E+07	4.63E+06	5.24E+07	1.11E+06	1.54E+07	4.86E+07	1.64E+08	9.12E+05	2.33E+07	1.10E+07	5.42E+06	6.18E+05	1.24E+08	2.41E+06	8.74E+06	1.88E+07	2.58E+07	4.81E+05	1.38E+07	6.90E+07	2.15E+06	5.02E+06	2.44E+07	1.24E+06	1.51E+06	1.34E+07	1.03E+07	1.14E+07	3.53E+07	6.69E+05	1.15E+07
126	82	O75891|AL1L1_HUMAN	200	42	38	38	Hpro	1.63E+07	1.36E+08	9.61E+07	3.85E+07	1.34E+07	4.71E+07	3.15E+07	1.86E+07	2.79E+07	1.13E+07	1.02E+07	3.97E+07	5.59E+07	8.98E+07	1.30E+08	7.09E+07	8.34E+07	2.07E+08	3.32E+07	4.15E+07	4.84E+07	2.00E+07	1.88E+07	1.47E+08	3.91E+07	1.70E+07	1.64E+07	7.21E+07	9.80E+07	3.89E+07	3.27E+07	3.79E+07	3.05E+07	2.35E+07	1.38E+08	3.24E+07	1.79E+07	4.65E+07	6.03E+07	6.64E+07	2.12E+07	9.63E+07
127	135	P61764|STXB1_HUMAN	200	56	41	41	Hpro; HLys; Deamidation-N; K-Methoxy	1.21E+08	3.61E+06	4.19E+06	6.31E+07	9.20E+08	9.93E+06	2.88E+08	4.44E+07	3.28E+08	1.01E+09	1.08E+09	7.20E+06	3.20E+06	7.98E+05	6.17E+06	4.84E+06	1.35E+06	2.60E+07	7.18E+06	1.42E+08	2.38E+08	2.31E+06	1.19E+07	1.22E+07	1.06E+08	2.11E+07	1.11E+08	4.38E+08	9.10E+06	1.31E+06	3.96E+07	1.54E+08	1.42E+08	1.65E+08	6.28E+06	9.40E+07	1.89E+08	1.51E+08	4.94E+06	1.62E+06	7.56E+06	7.44E+06
128	51	P30101|PDIA3_HUMAN	200	51	24	24	Deamidation-N	5.84E+07	1.79E+08	1.50E+08	5.65E+07	5.04E+07	7.83E+07	5.60E+07	4.44E+07	2.07E+07	5.60E+07	4.17E+07	2.04E+08	1.45E+08	1.48E+08	8.63E+07	1.29E+08	1.42E+08	1.86E+08	9.47E+07	8.04E+07	6.29E+07	1.62E+08	1.44E+08	1.96E+08	1.87E+08	7.13E+07	3.72E+07	1.96E+08	9.80E+07	1.94E+08	4.07E+07	4.71E+07	4.29E+07	4.40E+07	7.84E+07	1.89E+08	1.25E+08	1.19E+08	1.14E+08	1.52E+08	9.77E+07	1.21E+08
129	119	Q12906|ILF3_HUMAN	200	35	27	27	Hpro; Phosphorylation	4.20E+07	1.10E+08	8.00E+07	2.35E+07	2.48E+07	2.64E+07	3.57E+07	4.88E+07	5.13E+06	2.94E+07	1.53E+07	1.78E+08	9.70E+07	8.29E+07	3.35E+07	6.99E+07	7.03E+07	5.65E+07	3.29E+07	4.67E+07	3.89E+07	6.48E+07	5.86E+07	7.90E+07	1.12E+08	4.19E+07	3.01E+07	1.25E+08	4.70E+07	1.81E+08	4.61E+07	1.94E+07	2.91E+07	2.69E+07	2.65E+07	1.09E+08	8.21E+07	8.68E+07	6.37E+07	5.40E+07	3.75E+07	6.53E+07
130	80	P13667|PDIA4_HUMAN	200	58	37	37	Hpro; Deamidation-N	1.10E+07	1.02E+08	1.01E+08	3.32E+07	1.48E+07	6.61E+07	1.69E+07	1.20E+07	6.06E+06	1.80E+07	5.02E+06	2.60E+08	7.35E+07	1.12E+08	2.50E+07	7.12E+07	9.59E+07	6.13E+07	7.77E+07	2.66E+07	2.25E+07	1.08E+08	1.14E+08	7.88E+07	1.21E+08	2.40E+07	1.42E+07	6.14E+07	3.36E+07	2.05E+08	1.49E+07	3.01E+07	1.71E+07	1.29E+07	1.91E+07	1.33E+08	3.67E+07	5.53E+07	4.58E+07	8.80E+07	7.16E+07	4.92E+07
131	172	P31150|GDIA_HUMAN	200	37	19	19	Hpro; HLys; Deamidation-N	1.61E+08	1.34E+08	8.32E+07	9.35E+07	2.29E+08	4.49E+07	1.11E+08	1.21E+08	1.86E+08	2.24E+08	1.77E+08	2.38E+08	1.35E+08	1.03E+08	1.23E+08	5.21E+07	7.87E+07	2.17E+08	7.78E+07	2.35E+08	1.11E+08	3.72E+07	1.05E+08	1.60E+08	1.48E+08	1.15E+08	1.95E+08	3.07E+08	1.13E+08	2.02E+08	1.28E+08	1.07E+08	6.16E+07	1.37E+08	7.65E+07	1.19E+08	9.28E+07	1.43E+08	8.05E+07	7.00E+07	5.32E+07	1.41E+08
132	215	P22626|ROA2_HUMAN	200	59	26	26	Hpro; Deamidation-N	2.25E+08	4.45E+08	3.51E+08	1.52E+08	1.44E+08	1.41E+08	2.12E+08	2.63E+08	6.69E+07	1.63E+08	1.12E+08	5.99E+08	4.52E+08	3.34E+08	1.48E+08	2.78E+08	3.42E+08	3.27E+08	1.58E+08	3.30E+08	2.29E+08	3.45E+08	2.74E+08	3.63E+08	6.21E+08	1.92E+08	2.01E+08	5.72E+08	2.27E+08	5.38E+08	2.34E+08	1.72E+08	1.54E+08	1.75E+08	1.29E+08	5.15E+08	3.10E+08	3.22E+08	2.41E+08	1.98E+08	1.63E+08	2.77E+08
133	229	Q00839|HNRPU_HUMAN	200	24	28	28	Hpro; HLys; Deamidation-N	6.95E+07	8.55E+07	8.43E+07	4.69E+07	4.15E+07	3.58E+07	5.57E+07	5.27E+07	2.24E+07	4.90E+07	2.57E+07	2.84E+08	1.86E+08	8.94E+07	6.46E+07	5.10E+07	8.33E+07	1.07E+08	4.93E+07	8.97E+07	4.90E+07	6.89E+07	7.23E+07	8.60E+07	2.05E+08	5.36E+07	6.26E+07	2.06E+08	9.28E+07	2.56E+08	6.39E+07	4.22E+07	3.28E+07	4.54E+07	4.91E+07	2.08E+08	1.12E+08	1.43E+08	4.36E+07	7.57E+07	4.46E+07	4.79E+07
134	112	O43491|E41L2_HUMAN	200	37	31	31	Hpro; HLys; Deamidation-N	1.26E+08	8.32E+07	3.30E+07	8.87E+07	3.02E+07	8.16E+06	6.45E+07	1.44E+08	4.93E+07	1.92E+07	5.63E+07	4.33E+07	3.08E+07	4.80E+07	3.53E+07	5.95E+07	2.31E+07	2.30E+07	1.07E+07	1.22E+08	7.41E+07	2.37E+07	1.79E+07	2.26E+07	3.02E+07	6.22E+07	6.16E+07	5.12E+07	5.68E+07	2.98E+07	1.33E+08	2.40E+07	5.45E+07	9.43E+07	2.04E+07	3.02E+07	3.45E+07	3.66E+07	9.49E+07	2.52E+07	1.01E+07	9.06E+07
135	88	Q16799|RTN1_HUMAN	200	43	22	22	Hpro; Deamidation-N	4.71E+07	1.04E+08	2.16E+06	1.22E+07	3.86E+07	5.45E+07	6.29E+07	2.35E+07	3.70E+07	4.65E+07	5.44E+07	3.49E+07	1.27E+07	2.60E+06	4.25E+07	5.70E+07	2.34E+06	7.64E+06	4.32E+07	3.25E+07	8.06E+07	6.98E+06	4.17E+07	7.24E+06	1.86E+07	5.64E+06	1.41E+07	6.00E+07	3.05E+07	2.31E+07	1.98E+07	1.73E+07	5.60E+07	3.51E+07	2.62E+07	1.95E+07	3.55E+07	2.80E+07	1.03E+08	2.25E+06	3.93E+07	1.03E+08
136	101	P0DMV9|HS71B_HUMAN	200	22	12	12	HLys; Deamidation-N; K-Methoxy	6.19E+07	5.76E+07	2.20E+07	2.58E+07	3.20E+07	3.48E+07	4.12E+07	4.34E+07	2.94E+07	3.67E+07	2.98E+07	1.20E+08	4.17E+07	2.14E+07	6.90E+07	3.25E+07	4.43E+07	3.27E+07	3.00E+07	4.53E+07	5.13E+07	2.58E+07	4.26E+07	2.36E+07	3.27E+07	3.80E+07	2.67E+07	6.59E+07	7.33E+07	1.07E+08	3.22E+07	3.32E+07	2.89E+07	3.57E+07	6.00E+07	6.38E+07	5.01E+07	2.59E+07	4.54E+07	1.98E+07	2.09E+07	4.62E+07
136	100	P0DMV8|HS71A_HUMAN	200	22	12	12	HLys; Deamidation-N; K-Methoxy	6.19E+07	5.76E+07	2.20E+07	2.58E+07	3.20E+07	3.48E+07	4.12E+07	4.34E+07	2.94E+07	3.67E+07	2.98E+07	1.20E+08	4.17E+07	2.14E+07	6.90E+07	3.25E+07	4.43E+07	3.27E+07	3.00E+07	4.53E+07	5.13E+07	2.58E+07	4.26E+07	2.36E+07	3.27E+07	3.80E+07	2.67E+07	6.59E+07	7.33E+07	1.07E+08	3.22E+07	3.32E+07	2.89E+07	3.57E+07	6.00E+07	6.38E+07	5.01E+07	2.59E+07	4.54E+07	1.98E+07	2.09E+07	4.62E+07
137	92	P29401|TKT_HUMAN	200	44	29	29	Hpro; Deamidation-N	2.56E+08	3.08E+08	1.35E+08	9.96E+07	1.22E+08	2.69E+08	1.31E+08	3.40E+08	1.32E+08	1.35E+08	1.10E+08	1.26E+08	1.57E+08	9.89E+07	9.62E+07	1.88E+08	9.85E+07	1.12E+09	3.20E+08	2.59E+08	1.45E+08	7.46E+07	3.18E+08	5.92E+08	9.35E+07	2.08E+08	1.49E+08	1.74E+08	9.61E+07	1.50E+08	2.75E+08	8.55E+07	1.06E+08	1.61E+08	7.70E+07	9.88E+07	1.15E+08	1.23E+08	2.19E+08	7.99E+07	2.09E+08	2.78E+08
138	217	Q16352|AINX_HUMAN	200	54	27	27	Phosphorylation; Deamidation-N	1.24E+08	3.48E+06	1.29E+07	1.69E+08	4.32E+08	1.86E+06	4.57E+07	1.50E+07	9.10E+08	4.95E+08	5.10E+08	1.78E+07	2.05E+07	1.10E+07	2.02E+07	8.59E+06	8.33E+06	7.93E+06	2.21E+06	3.38E+08	5.12E+07	3.03E+06	3.85E+06	3.44E+06	6.02E+07	2.22E+07	1.90E+08	1.36E+08	4.31E+07	8.09E+06	1.22E+07	7.94E+07	3.16E+07	1.30E+08	1.02E+07	7.04E+07	8.94E+07	2.34E+07	9.15E+06	1.17E+07	3.51E+06	3.84E+06
139	75	P55072|TERA_HUMAN	200	51	34	34	Hpro; Deamidation-N	1.02E+08	7.37E+07	1.42E+08	1.00E+08	9.57E+07	8.21E+07	7.20E+07	9.09E+07	4.97E+07	8.53E+07	8.85E+07	9.59E+07	1.46E+08	1.30E+08	1.06E+08	4.76E+07	1.41E+08	7.05E+07	1.28E+08	1.67E+08	8.63E+07	1.84E+08	1.58E+08	7.76E+07	1.11E+08	1.44E+08	1.64E+08	2.37E+08	1.18E+08	7.96E+07	9.32E+07	6.52E+07	6.43E+07	6.58E+07	8.56E+07	9.08E+07	1.46E+08	1.37E+08	7.81E+07	1.00E+08	9.17E+07	8.59E+07
140	198	O43426|SYNJ1_HUMAN	200	24	29	29		5.10E+06	6.82E+05	1.15E+06	5.83E+06	6.62E+07	3.06E+06	1.54E+07	1.06E+07	3.04E+07	7.13E+07	7.14E+07	1.50E+06	3.34E+06	1.60E+06	9.86E+05	4.22E+05	2.17E+06	3.21E+06	3.92E+06	2.21E+07	1.14E+07	1.11E+06	1.89E+06	2.34E+06	8.02E+06	1.02E+06	6.76E+06	3.39E+07	5.93E+05	1.31E+06	9.16E+06	8.76E+06	4.29E+06	8.77E+06	2.93E+05	5.47E+06	1.53E+07	8.91E+06	2.95E+06	2.30E+06	1.17E+06	1.88E+06
141	234	P10636|TAU_HUMAN	200	30	24	24	Hpro; Phosphorylation; HLys; Deamidation-N	1.18E+08	9.49E+07	5.94E+07	5.85E+07	3.75E+08	5.58E+07	8.83E+07	1.92E+08	1.91E+08	4.06E+08	3.82E+08	8.87E+07	4.37E+07	7.57E+07	1.85E+07	5.78E+07	5.45E+07	4.93E+07	5.47E+07	1.99E+08	8.00E+07	3.47E+07	9.13E+07	5.43E+07	4.32E+07	3.71E+07	9.96E+07	2.04E+08	1.62E+07	7.34E+07	1.57E+08	9.82E+07	4.88E+07	1.02E+08	1.27E+07	5.37E+07	1.40E+08	9.03E+07	8.57E+07	4.47E+07	6.11E+07	9.00E+07
142	134	P18206|VINC_HUMAN	200	46	43	43	UBQ-K; Deamidation-N	1.23E+08	9.12E+07	4.25E+07	2.98E+07	2.17E+07	1.91E+07	4.58E+07	7.34E+07	8.28E+06	1.16E+07	5.15E+06	4.17E+07	7.33E+07	3.92E+07	4.83E+07	4.69E+07	3.67E+07	2.54E+07	6.07E+07	1.39E+08	2.05E+07	3.35E+07	6.69E+07	3.77E+07	4.86E+07	3.56E+07	5.68E+07	7.78E+07	5.99E+07	3.83E+07	4.95E+07	1.82E+07	5.25E+07	2.05E+07	3.53E+07	4.11E+07	2.76E+07	2.30E+07	1.05E+08	3.27E+07	7.21E+07	1.15E+08
143	192	Q05639|EF1A2_HUMAN	200	26	13	13	Hpro; Deamidation-N	4.18E+06	1.37E+07	5.34E+06	1.75E+06	2.39E+07	1.70E+07	8.10E+06	7.69E+05	7.57E+06	3.09E+07	3.85E+07	8.60E+07	5.98E+05	3.02E+06	0	1.67E+06	1.63E+06	4.83E+07	4.93E+07	7.49E+06	6.32E+06	3.10E+06	4.42E+07	3.50E+07	9.71E+05	1.22E+07	2.19E+06	3.36E+07	4.70E+05	9.20E+07	1.07E+06	5.27E+06	3.38E+06	1.29E+07	7.63E+06	1.14E+06	3.14E+07	1.06E+07	7.90E+05	2.02E+06	1.66E+07	2.01E+06
144	103	P20700|LMNB1_HUMAN	200	53	27	27	Deamidation-N	2.07E+07	1.33E+08	4.18E+07	9.73E+06	9.30E+06	8.37E+06	1.63E+07	8.03E+06	4.01E+06	1.80E+07	4.50E+06	1.38E+08	1.07E+08	5.54E+07	5.30E+07	8.51E+07	3.28E+07	3.30E+07	9.10E+06	2.22E+07	2.75E+07	6.72E+07	2.31E+07	5.50E+07	8.93E+07	3.82E+07	1.43E+07	1.25E+08	7.90E+07	1.35E+08	1.29E+07	2.37E+07	1.24E+07	1.36E+07	2.61E+07	1.12E+08	6.18E+07	7.12E+07	4.91E+07	2.59E+07	1.59E+07	5.16E+07
145	107	Q92945|FUBP2_HUMAN	200	39	21	21	HLYS-Hex-Hex; Deamidation-N	1.72E+07	7.06E+07	6.44E+07	1.05E+07	1.28E+07	9.86E+06	2.06E+07	3.06E+07	5.25E+06	1.11E+07	1.20E+07	1.75E+08	6.51E+07	6.94E+07	1.74E+07	4.79E+07	5.43E+07	4.01E+07	9.59E+06	2.20E+07	1.84E+07	5.91E+07	1.96E+07	5.03E+07	5.26E+07	2.78E+07	2.31E+07	9.08E+07	3.18E+07	1.73E+08	3.03E+07	1.22E+07	1.39E+07	1.67E+07	1.09E+07	5.22E+07	5.70E+07	5.38E+07	3.88E+07	4.67E+07	1.09E+07	4.72E+07
146	130	P02545|LMNA_HUMAN	200	51	30	30	HLys; Deamidation-N	8.29E+07	4.52E+08	2.47E+08	5.57E+07	4.05E+07	1.20E+08	7.39E+07	3.12E+07	6.32E+07	4.10E+07	2.47E+07	3.55E+08	2.58E+08	2.59E+08	1.93E+08	3.03E+08	1.85E+08	1.15E+08	1.11E+08	5.42E+07	9.48E+07	1.21E+08	1.44E+08	1.35E+08	2.47E+08	1.01E+08	3.51E+07	1.24E+08	2.06E+08	3.09E+08	2.57E+07	7.68E+07	5.99E+07	5.83E+07	1.45E+08	2.84E+08	7.61E+07	7.55E+07	2.75E+08	1.81E+08	1.14E+08	2.62E+08
147	105	P25705|ATPA_HUMAN	200	52	35	35	Hpro; HexNAc; Deamidation-N	2.76E+08	3.41E+08	3.21E+08	1.43E+08	7.73E+08	2.28E+08	3.26E+08	9.15E+08	3.02E+08	8.27E+08	8.67E+08	2.68E+08	2.07E+08	2.85E+08	1.38E+08	2.57E+08	3.39E+08	3.82E+08	2.66E+08	4.97E+08	2.91E+08	1.65E+08	3.87E+08	4.50E+08	2.75E+08	2.48E+08	3.99E+08	6.91E+08	1.61E+08	2.84E+08	7.04E+08	3.47E+08	2.10E+08	2.43E+08	8.85E+07	3.00E+08	3.90E+08	2.70E+08	3.15E+08	2.69E+08	2.48E+08	2.89E+08
148	138	P11216|PYGB_HUMAN	200	36	30	30	Hpro; Deamidation-N	5.77E+07	9.18E+07	3.38E+07	5.90E+07	5.72E+07	6.75E+07	4.15E+07	8.11E+07	5.02E+07	6.71E+07	6.40E+07	4.80E+07	3.59E+07	3.37E+07	1.15E+08	4.97E+07	4.30E+07	1.27E+08	1.02E+08	8.86E+07	4.04E+07	2.84E+07	1.25E+08	9.44E+07	4.84E+07	5.35E+07	8.84E+07	9.61E+07	8.43E+07	5.03E+07	8.03E+07	6.93E+07	2.04E+07	3.55E+07	7.58E+07	4.26E+07	4.95E+07	4.64E+07	8.60E+07	3.14E+07	5.97E+07	1.22E+08
149	127	P23471|PTPRZ_HUMAN	200	16	32	32	Phosphorylation; HLys; Deamidation-N	8.56E+07	2.07E+07	5.71E+07	2.39E+07	1.19E+08	2.07E+07	6.22E+07	9.59E+07	5.16E+07	1.19E+08	6.97E+07	1.97E+08	3.83E+07	4.74E+07	2.76E+07	1.57E+07	3.26E+07	1.15E+08	2.40E+07	5.10E+07	7.28E+07	1.22E+07	4.55E+07	1.36E+08	1.14E+08	2.22E+07	2.39E+07	1.78E+08	2.53E+07	1.09E+08	9.34E+07	4.94E+07	6.56E+07	8.59E+07	1.52E+07	1.33E+08	9.21E+07	6.20E+07	2.18E+07	2.44E+07	3.31E+07	1.70E+07
150	402	P02462|CO4A1_HUMAN	200	14	17	17	Hpro; HexNAcHex; HLYS-Hex-Hex	5.13E+07	2.32E+08	1.85E+08	3.86E+07	4.16E+07	9.21E+07	5.58E+07	1.80E+08	2.52E+07	4.52E+07	4.01E+07	4.09E+08	2.95E+08	2.03E+08	2.26E+07	1.55E+08	2.59E+08	1.52E+08	1.00E+08	3.22E+07	4.40E+07	1.38E+08	1.15E+08	2.39E+08	7.85E+07	1.94E+08	2.56E+07	5.31E+08	7.94E+07	2.95E+08	1.54E+08	1.66E+07	2.78E+07	3.31E+07	2.42E+07	9.53E+07	2.50E+08	3.09E+08	2.15E+08	2.15E+08	9.50E+07	2.06E+08
151	204	Q86UP2|KTN1_HUMAN	200	38	47	47	Deamidation-N	5.45E+06	2.13E+07	1.92E+07	9.32E+06	1.72E+07	7.26E+06	8.90E+06	4.70E+06	1.11E+07	7.04E+06	1.47E+07	6.03E+07	1.95E+07	2.46E+07	7.40E+06	8.81E+06	2.26E+07	1.07E+07	9.98E+06	2.64E+07	1.43E+07	1.01E+07	1.29E+07	5.10E+06	2.16E+07	4.75E+06	7.77E+06	3.12E+07	1.52E+07	5.52E+07	7.18E+06	8.42E+06	6.06E+06	1.59E+07	1.05E+07	2.53E+07	1.02E+07	1.34E+07	1.25E+07	1.66E+07	2.25E+07	3.52E+07
152	113	Q15063|POSTN_HUMAN	200	43	34	34	Deamidation-N	2.92E+05	2.87E+06	1.52E+08	2.77E+06	1.39E+06	1.20E+07	2.04E+05	1.50E+05	1.02E+06	2.99E+05	4.26E+05	5.11E+06	4.03E+06	1.09E+08	8.33E+05	2.34E+06	2.72E+07	4.14E+06	3.75E+05	0	3.94E+05	1.68E+06	2.87E+06	2.88E+05	1.54E+08	3.97E+06	3.49E+05	2.24E+06	2.72E+06	5.35E+06	1.91E+05	9.99E+05	1.81E+05	5.25E+05	3.91E+05	1.16E+08	1.38E+06	2.17E+06	1.47E+06	7.99E+06	1.38E+05	1.77E+06
153	158	P38606|VATA_HUMAN	200	48	33	33	Hpro; HLys	6.07E+07	2.93E+07	3.41E+07	4.16E+07	2.01E+08	2.94E+07	7.50E+07	3.25E+07	1.13E+08	2.28E+08	2.50E+08	2.41E+07	2.57E+07	3.41E+07	1.87E+07	1.34E+07	3.40E+07	3.16E+07	3.62E+07	8.38E+07	6.34E+07	2.25E+07	4.25E+07	3.30E+07	4.18E+07	2.92E+07	4.59E+07	1.83E+08	1.91E+07	2.22E+07	2.32E+07	5.74E+07	4.35E+07	4.08E+07	2.54E+07	6.94E+07	1.26E+08	7.41E+07	2.52E+07	2.98E+07	3.04E+07	2.38E+07
154	152	P50395|GDIB_HUMAN	200	30	13	13	Hpro; HLys; Deamidation-N	6.08E+07	2.89E+07	3.09E+07	4.38E+07	5.03E+07	2.67E+07	2.59E+07	4.69E+07	4.80E+07	5.37E+07	4.23E+07	3.72E+07	3.93E+07	3.92E+07	3.60E+07	1.83E+07	2.66E+07	6.37E+07	3.43E+07	1.18E+08	2.70E+07	2.28E+07	4.20E+07	3.51E+07	5.02E+07	3.20E+07	8.23E+07	7.19E+07	4.08E+07	4.19E+07	5.36E+07	4.52E+07	1.99E+07	4.18E+07	1.80E+07	3.47E+07	2.17E+07	3.81E+07	2.36E+07	3.00E+07	3.69E+07	2.93E+07
155	203	P27797|CALR_HUMAN	200	53	24	24	Hpro; Deamidation-N	5.79E+07	1.47E+08	1.45E+08	6.17E+07	3.98E+07	8.47E+07	4.77E+07	3.71E+07	9.60E+06	4.90E+07	2.05E+07	2.69E+08	1.91E+08	1.50E+08	7.68E+07	1.12E+08	1.61E+08	1.55E+08	9.75E+07	1.11E+08	4.45E+07	1.91E+08	1.49E+08	1.72E+08	1.96E+08	6.28E+07	3.46E+07	1.96E+08	7.86E+07	2.31E+08	3.70E+07	2.34E+07	2.48E+07	4.68E+07	4.58E+07	1.96E+08	1.08E+08	1.14E+08	9.35E+07	1.29E+08	9.66E+07	8.81E+07
156	174	Q07157|ZO1_HUMAN	200	24	34	34	Deamidation-N	1.57E+07	3.42E+07	2.96E+07	1.15E+07	9.91E+06	8.19E+06	2.07E+07	2.33E+07	8.41E+06	7.32E+06	6.66E+06	2.57E+07	1.20E+07	2.20E+07	1.05E+07	1.78E+07	3.15E+07	2.93E+07	7.20E+06	2.03E+07	2.67E+07	7.02E+06	1.05E+07	1.95E+07	8.39E+06	6.48E+06	5.96E+06	1.50E+07	1.53E+07	2.33E+07	1.17E+07	6.54E+06	1.79E+07	9.12E+06	6.44E+06	1.18E+07	1.73E+07	9.72E+06	2.48E+07	1.73E+07	1.28E+07	2.03E+07
157	142	P55786|PSA_HUMAN	200	46	38	38	Deamidation-N	3.99E+07	7.54E+07	5.56E+07	3.33E+07	5.03E+07	3.50E+07	3.40E+07	6.44E+07	3.34E+07	5.71E+07	3.60E+07	6.22E+07	4.64E+07	4.80E+07	4.45E+07	4.43E+07	3.25E+07	7.52E+07	4.93E+07	8.46E+07	6.25E+07	2.41E+07	6.09E+07	5.75E+07	4.75E+07	3.52E+07	6.45E+07	6.93E+07	3.31E+07	4.13E+07	6.32E+07	1.30E+07	3.71E+07	3.21E+07	2.83E+07	3.73E+07	2.87E+07	3.48E+07	8.62E+07	2.80E+07	3.55E+07	9.68E+07
158	141	P38646|GRP75_HUMAN	200	46	31	31	Carbamidomethylation; Deamidation-N	2.50E+09	1.12E+08	1.48E+08	5.64E+07	9.64E+07	1.56E+08	6.40E+07	1.79E+08	3.51E+07	1.01E+08	1.09E+08	8.51E+08	4.49E+08	1.46E+08	1.07E+08	5.72E+07	1.48E+08	1.70E+08	2.05E+08	4.25E+08	6.38E+07	6.77E+07	2.54E+08	1.72E+08	1.01E+08	5.08E+07	6.04E+07	2.06E+08	5.94E+07	7.51E+08	1.57E+08	7.31E+07	4.49E+07	4.81E+07	5.99E+07	8.90E+07	1.13E+08	1.06E+08	7.81E+07	1.25E+08	1.56E+08	9.15E+07
159	136	P35908|K22E_HUMAN	200	39	18	18	HLys; Deamidation-N; K-Methoxy	2.25E+06	4.95E+05	5.27E+06	1.36E+07	1.12E+07	1.69E+07	1.56E+06	1.38E+06	7.62E+06	1.42E+07	9.53E+06	8.71E+07	1.74E+07	6.12E+06	4.71E+06	1.37E+07	8.91E+06	6.34E+06	4.94E+07	1.20E+07	1.35E+06	2.88E+06	2.51E+06	9.95E+06	4.78E+06	1.35E+06	2.14E+06	2.62E+06	4.10E+06	9.78E+06	7.96E+06	1.27E+07	2.74E+06	6.33E+06	1.26E+07	3.01E+06	6.42E+06	2.91E+05	1.04E+07	3.29E+07	2.44E+07	1.70E+06
160	139	P80404|GABT_HUMAN	200	52	27	27	Hpro; Deamidation-N	6.73E+07	4.47E+07	1.08E+08	3.00E+07	4.20E+07	6.72E+07	3.27E+07	6.71E+08	1.73E+07	5.30E+07	5.08E+07	4.02E+07	2.55E+07	9.75E+07	2.91E+07	2.76E+07	9.96E+07	1.34E+08	9.33E+07	1.07E+08	4.51E+07	1.70E+07	1.31E+08	1.31E+08	3.21E+07	2.09E+07	6.81E+07	3.75E+07	4.01E+07	4.79E+07	4.54E+08	1.75E+07	2.65E+07	4.81E+07	2.79E+07	3.35E+07	3.08E+07	2.81E+07	4.33E+07	6.41E+07	9.98E+07	3.51E+07
161	564	P04179|SODM_HUMAN	200	70	26	26	HLYS-Hex-Hex; Deamidation-N	1.05E+08	8.71E+08	9.88E+07	1.28E+08	7.93E+07	4.65E+08	7.66E+07	7.86E+07	2.21E+07	8.76E+07	6.42E+07	2.23E+08	2.90E+08	9.11E+07	1.35E+08	5.94E+08	1.44E+08	4.80E+07	5.08E+08	1.19E+08	6.37E+07	5.06E+08	5.32E+08	7.17E+07	2.14E+08	2.76E+08	7.90E+07	3.09E+08	9.63E+07	1.67E+08	5.94E+07	1.52E+08	8.62E+07	9.27E+07	1.15E+08	2.08E+08	1.93E+08	2.62E+08	1.03E+09	1.63E+08	5.08E+08	1.08E+09
162	137	Q9UDT6|CLIP2_HUMAN	200	34	30	30		4.79E+07	1.07E+08	3.27E+07	1.54E+07	1.44E+07	3.32E+07	9.04E+07	2.79E+07	2.08E+07	2.28E+07	1.22E+07	8.87E+07	1.89E+07	3.89E+07	1.31E+07	4.86E+07	3.31E+07	1.37E+07	4.47E+07	2.56E+07	1.15E+08	1.23E+07	6.32E+07	1.56E+07	2.41E+07	1.42E+07	2.08E+07	2.49E+07	1.92E+07	5.71E+07	2.65E+07	1.84E+07	9.92E+07	3.73E+07	1.22E+07	1.92E+07	1.48E+07	1.95E+07	1.14E+08	2.27E+07	6.34E+07	1.19E+08
163	184	P46459|NSF_HUMAN	200	48	32	32	Hpro; Deamidation-N	4.26E+07	1.52E+07	2.51E+07	4.51E+07	3.00E+08	1.92E+07	8.45E+07	3.03E+07	1.41E+08	3.31E+08	2.89E+08	6.53E+07	2.46E+07	1.69E+07	2.21E+07	1.38E+07	2.45E+07	4.89E+07	3.33E+07	1.03E+08	8.14E+07	1.96E+07	3.29E+07	4.62E+07	6.70E+07	2.51E+07	7.29E+07	2.27E+08	2.84E+07	3.10E+07	2.30E+07	7.30E+07	3.54E+07	5.24E+07	1.16E+07	4.86E+07	8.86E+07	7.38E+07	1.83E+07	5.62E+07	1.49E+07	3.61E+07
164	380	P28482|MK01_HUMAN	200	33	15	15	Phosphorylation	1.08E+08	1.26E+08	7.60E+07	4.74E+07	6.59E+07	6.64E+07	7.91E+07	1.36E+08	4.43E+07	7.88E+07	7.91E+07	1.48E+08	1.62E+08	6.22E+07	8.10E+07	8.10E+07	6.35E+07	6.13E+07	7.91E+07	1.22E+08	9.99E+07	4.97E+07	1.19E+08	4.85E+07	6.83E+07	6.67E+07	8.57E+07	1.54E+08	6.12E+07	1.26E+08	1.25E+08	6.02E+07	6.59E+07	6.45E+07	4.89E+07	7.84E+07	7.29E+07	6.85E+07	1.38E+08	4.73E+07	6.43E+07	1.25E+08
165	122	P35222|CTNB1_HUMAN	200	34	22	22	Hpro; Phosphorylation; Deamidation-N	8.65E+07	2.04E+08	2.07E+07	1.35E+07	6.46E+07	1.07E+07	1.16E+08	6.75E+07	3.83E+07	2.16E+07	2.24E+07	4.28E+07	1.52E+08	2.28E+07	3.13E+07	4.65E+07	1.76E+07	5.40E+07	1.34E+07	2.33E+07	4.46E+07	1.47E+08	1.43E+07	3.80E+07	1.08E+08	1.39E+07	1.72E+07	3.30E+07	2.84E+07	3.81E+07	3.84E+07	1.42E+08	9.15E+07	6.70E+07	1.81E+07	1.62E+08	1.60E+07	2.48E+07	5.76E+07	1.85E+07	9.38E+06	7.73E+07
167	150	P17174|AATC_HUMAN	200	62	22	22	HLys; Deamidation-N	4.78E+07	2.74E+07	9.26E+06	2.65E+07	1.46E+08	1.18E+07	4.84E+07	3.16E+07	1.12E+08	1.52E+08	1.57E+08	1.14E+07	1.63E+07	1.06E+07	9.66E+06	1.60E+07	1.16E+07	3.13E+07	3.44E+07	7.99E+07	6.79E+07	9.67E+06	1.33E+07	3.86E+07	3.51E+07	2.76E+07	4.57E+07	1.09E+08	2.95E+07	1.17E+07	3.70E+07	2.86E+07	4.29E+07	4.16E+07	1.98E+07	2.79E+07	5.16E+07	2.94E+07	2.94E+07	1.24E+07	1.03E+07	1.11E+07
168	79	P43243|MATR3_HUMAN	200	40	28	28	Hpro; Deamidation-N	5.45E+07	8.94E+07	8.22E+07	2.83E+07	4.28E+07	2.66E+07	3.90E+07	6.95E+07	1.47E+07	5.76E+07	4.63E+07	1.82E+08	8.74E+07	8.77E+07	3.04E+07	6.83E+07	6.21E+07	7.76E+07	2.50E+07	7.20E+07	5.11E+07	9.56E+07	4.56E+07	7.01E+07	1.18E+08	4.05E+07	3.87E+07	1.14E+08	5.36E+07	1.84E+08	5.19E+07	3.55E+07	2.86E+07	3.65E+07	3.71E+07	1.17E+08	9.34E+07	9.10E+07	5.16E+07	1.14E+08	3.26E+07	5.58E+07
169	175	P54652|HSP72_HUMAN	200	26	13	13	Hpro; HLys; HLYS-Hex-Hex; Deamidation-N	8.12E+06	1.35E+07	3.04E+06	3.10E+07	1.02E+07	6.98E+06	1.40E+07	5.69E+06	6.30E+07	1.34E+07	1.21E+07	1.75E+07	1.71E+06	3.37E+06	1.21E+07	6.20E+06	3.76E+06	6.44E+06	5.83E+06	4.59E+07	1.98E+07	1.16E+06	1.71E+07	4.32E+06	7.42E+06	3.62E+06	4.31E+07	2.24E+06	1.55E+07	1.96E+07	5.24E+06	1.18E+07	1.77E+07	5.70E+06	5.51E+06	4.47E+06	6.03E+05	1.44E+05	5.33E+06	4.06E+06	6.14E+06	1.54E+07
170	171	Q14980|NUMA1_HUMAN	200	20	37	37		3.27E+07	2.73E+07	2.78E+07	1.27E+07	1.71E+07	1.90E+07	1.66E+07	2.09E+07	2.04E+07	1.95E+07	1.72E+07	3.15E+07	2.50E+07	2.56E+07	2.22E+07	2.82E+07	2.96E+07	2.80E+07	1.44E+07	1.96E+07	1.98E+07	2.03E+07	1.52E+07	2.84E+07	2.73E+07	1.95E+07	2.05E+07	2.97E+07	3.95E+07	4.02E+07	2.35E+07	1.35E+07	5.79E+06	1.04E+07	1.97E+07	2.65E+07	9.80E+06	2.72E+07	1.50E+07	3.20E+07	1.13E+07	3.39E+07
171	124	Q08211|DHX9_HUMAN	200	30	33	33	HexNAc; Deamidation-N	4.10E+07	4.76E+07	4.03E+07	7.54E+06	7.98E+06	3.08E+07	2.19E+07	3.39E+07	6.02E+06	1.28E+07	7.78E+06	9.08E+07	4.42E+07	3.54E+07	1.23E+07	2.85E+07	2.17E+07	5.16E+07	3.05E+07	2.86E+07	2.63E+07	3.10E+07	2.41E+07	4.94E+07	6.02E+07	1.56E+07	2.19E+07	5.69E+07	2.35E+07	1.15E+08	3.70E+07	6.49E+06	1.28E+07	3.19E+07	8.38E+06	6.32E+07	2.82E+07	2.98E+07	4.07E+07	1.88E+07	1.07E+07	4.04E+07
172	308	Q15019|SEPT2_HUMAN	200	55	22	22	Phosphorylation; UBQ-K; Deamidation-N	1.48E+08	1.78E+08	1.28E+08	1.39E+08	1.17E+08	4.31E+07	1.39E+08	1.21E+08	1.13E+08	1.20E+08	7.29E+07	1.56E+08	1.63E+08	1.59E+08	1.13E+08	1.23E+08	1.35E+08	1.26E+08	6.01E+07	1.69E+08	1.34E+08	1.01E+08	9.39E+07	1.30E+08	1.70E+08	1.04E+08	1.83E+08	1.44E+08	1.26E+08	1.46E+08	1.34E+08	8.50E+07	1.13E+08	1.26E+08	6.43E+07	1.39E+08	9.93E+07	1.12E+08	1.13E+08	1.03E+08	4.23E+07	1.53E+08
173	187	P49418|AMPH_HUMAN	200	56	24	24	Hpro; Phosphorylation; Deamidation-N	3.52E+06	3.32E+06	1.07E+06	3.61E+06	8.03E+07	9.58E+05	2.16E+07	2.81E+05	3.10E+07	9.38E+07	1.12E+08	5.07E+06	2.93E+06	1.34E+06	1.36E+06	2.42E+06	1.04E+06	2.22E+06	9.38E+05	1.57E+07	1.27E+07	2.28E+06	1.67E+06	2.74E+06	6.51E+06	9.98E+05	1.18E+07	5.17E+07	1.84E+06	3.60E+06	1.76E+06	8.81E+06	4.46E+06	9.23E+06	4.04E+04	6.77E+06	2.47E+07	1.24E+07	2.96E+06	1.22E+06	1.23E+06	3.03E+06
174	95	P28838|AMPL_HUMAN	200	46	24	24	Hpro; Deamidation-N	4.67E+07	1.95E+08	9.88E+07	5.32E+07	4.13E+06	6.01E+07	4.69E+07	2.69E+07	1.73E+07	1.55E+07	7.87E+06	5.17E+07	1.32E+08	8.94E+07	7.18E+07	1.29E+08	7.05E+07	2.68E+08	1.04E+08	5.61E+07	5.15E+07	1.19E+08	1.48E+08	2.33E+08	1.08E+08	1.68E+08	3.47E+07	9.17E+07	6.83E+07	5.00E+07	1.86E+07	7.26E+07	4.67E+07	3.63E+07	4.44E+07	9.29E+07	4.60E+07	4.97E+07	1.34E+08	5.88E+07	7.82E+07	1.57E+08
175	209	P02787|TRFE_HUMAN	200	35	30	30	Hpro; K-Methoxy	9.33E+07	4.12E+07	2.26E+08	1.75E+08	3.04E+07	4.30E+07	2.12E+07	1.11E+08	1.00E+08	3.18E+07	2.69E+07	2.82E+08	2.51E+08	2.17E+08	2.32E+08	2.48E+07	3.84E+08	1.34E+08	7.10E+07	2.00E+08	2.58E+07	1.33E+08	2.36E+08	1.28E+08	2.17E+08	1.13E+08	1.20E+08	3.78E+08	1.59E+08	1.93E+08	1.09E+08	9.50E+07	1.86E+07	8.76E+07	2.08E+08	2.08E+08	2.20E+08	2.15E+08	6.89E+06	3.25E+08	1.37E+08	1.12E+07
176	374	P13611|CSPG2_HUMAN	200	8	31	31	HexNAcHex; HLys; Deamidation-N	2.85E+08	4.61E+07	1.35E+07	2.61E+08	6.88E+07	7.70E+06	2.53E+07	4.66E+08	3.71E+08	8.18E+07	4.66E+07	6.79E+07	2.92E+07	1.15E+07	5.85E+07	1.74E+07	1.05E+07	2.55E+07	7.05E+06	5.40E+07	2.56E+07	1.73E+07	1.77E+07	2.78E+07	7.92E+06	4.26E+07	6.35E+07	1.81E+08	4.85E+07	5.04E+07	5.32E+08	4.73E+07	1.31E+07	3.04E+08	2.40E+07	1.02E+07	7.31E+07	8.80E+07	4.72E+07	8.80E+06	1.22E+07	5.14E+07
177	205	Q9Y2J2|E41L3_HUMAN	200	30	28	28	Hpro; Deamidation-N	2.51E+07	1.35E+07	1.98E+07	1.89E+07	1.49E+08	3.44E+07	3.20E+07	1.23E+07	1.42E+08	1.92E+08	1.40E+08	1.19E+07	1.99E+07	1.66E+07	1.85E+07	6.72E+06	1.84E+07	9.55E+06	3.60E+07	5.83E+07	3.54E+07	1.70E+07	4.37E+07	5.67E+06	2.95E+07	1.38E+07	5.03E+07	6.45E+07	1.97E+07	1.06E+07	7.18E+06	2.44E+07	1.65E+07	3.22E+07	1.26E+07	1.61E+07	3.30E+07	1.51E+07	6.50E+06	1.12E+07	2.63E+07	1.07E+07
178	76	P78371|TCPB_HUMAN	200	50	26	26	Hpro; HLys; Deamidation-N	4.03E+07	2.71E+07	7.06E+07	1.96E+07	2.07E+07	1.22E+07	2.86E+07	1.05E+07	1.03E+07	2.12E+07	2.10E+07	8.02E+08	4.25E+07	6.66E+07	2.55E+07	1.59E+07	4.97E+07	3.33E+07	2.21E+07	3.24E+07	2.92E+07	2.33E+07	2.93E+07	2.66E+07	3.44E+07	1.53E+07	1.19E+07	4.89E+07	2.17E+07	7.03E+08	1.45E+07	1.38E+07	1.51E+07	3.14E+07	1.76E+07	3.23E+07	2.63E+07	2.43E+07	2.38E+07	4.68E+07	2.76E+07	2.43E+07
179	191	Q9H4G0|E41L1_HUMAN	200	33	25	25	Phosphorylation; HLys; Deamidation-N	1.19E+07	3.40E+07	5.13E+07	1.33E+07	8.17E+07	1.67E+07	5.07E+07	5.37E+06	3.37E+07	9.70E+07	1.15E+08	9.00E+06	1.14E+07	4.13E+07	5.58E+06	2.43E+07	3.56E+07	4.56E+07	1.99E+07	2.15E+07	6.16E+07	6.07E+06	3.23E+07	2.30E+07	1.48E+07	1.14E+07	1.01E+07	4.65E+07	8.13E+06	1.55E+07	1.17E+07	4.56E+07	4.38E+07	2.17E+07	4.77E+06	1.29E+07	3.23E+07	1.93E+07	2.18E+07	2.50E+07	2.21E+07	2.66E+07
180	257	P13639|EF2_HUMAN	200	37	34	34	Hpro; Deamidation-N	6.65E+07	1.74E+08	3.20E+08	6.72E+07	5.43E+07	4.20E+08	2.91E+08	4.51E+08	2.68E+08	4.56E+08	6.10E+08	2.88E+08	1.72E+08	7.99E+08	4.79E+08	5.12E+08	2.67E+08	6.91E+08	4.05E+08	1.01E+08	3.83E+08	4.30E+08	4.74E+08	4.98E+08	2.20E+08	9.77E+07	9.37E+07	2.68E+08	5.85E+08	7.38E+08	3.46E+08	3.72E+08	3.08E+08	2.55E+08	7.38E+07	2.29E+08	1.53E+08	1.49E+08	5.33E+08	6.15E+08	5.78E+08	4.62E+08
181	145	P12956|XRCC6_HUMAN	200	45	27	27	HLys; Deamidation-N	4.33E+07	7.45E+07	3.85E+07	1.47E+07	2.09E+07	4.12E+07	3.89E+08	3.82E+07	1.25E+07	4.30E+08	5.99E+08	1.39E+08	6.01E+07	3.42E+07	4.35E+07	4.22E+07	4.10E+07	4.59E+07	6.68E+07	5.80E+07	5.10E+07	5.56E+07	9.73E+07	4.86E+07	9.59E+07	3.76E+07	4.07E+07	8.13E+07	5.74E+07	1.62E+08	3.85E+07	2.14E+07	2.64E+07	3.07E+07	3.05E+07	8.09E+07	4.64E+07	5.57E+07	3.98E+07	3.38E+07	4.29E+07	5.55E+07
182	342	Q99536|VAT1_HUMAN	200	57	21	21	Hpro; Deamidation-N	4.52E+07	1.11E+08	3.08E+07	2.19E+07	1.35E+07	9.61E+07	3.83E+07	3.80E+07	2.28E+07	1.51E+07	6.30E+06	3.30E+07	4.42E+07	2.47E+07	6.80E+07	5.56E+07	5.58E+07	4.00E+07	1.46E+08	2.05E+08	3.74E+07	4.03E+07	1.19E+08	3.75E+07	3.63E+07	1.05E+08	1.10E+08	9.29E+07	6.18E+07	4.05E+07	4.16E+07	2.65E+07	2.13E+07	3.08E+07	4.98E+07	2.76E+07	2.37E+07	4.21E+07	9.05E+07	4.75E+07	5.85E+07	1.23E+08
183	550	P07451|CAH3_HUMAN	200	62	19	19	Hpro; Deamidation-N	2.96E+06	2.33E+08	3.12E+06	2.55E+08	2.96E+07	4.66E+07	2.09E+06	4.76E+06	5.67E+07	3.02E+07	2.54E+06	2.51E+07	1.23E+08	1.32E+06	6.98E+07	1.78E+08	5.53E+05	1.04E+08	6.36E+07	1.97E+07	3.42E+06	1.45E+07	6.78E+07	1.12E+08	2.94E+07	5.04E+07	3.77E+07	2.69E+07	2.52E+07	8.45E+05	2.13E+06	1.75E+06	8.05E+06	1.87E+06	3.91E+07	2.80E+07	2.12E+05	4.46E+05	1.06E+08	3.99E+05	4.18E+07	1.21E+08
184	147	P11047|LAMC1_HUMAN	200	21	32	32	Deamidation-N	9.72E+06	7.90E+07	4.03E+07	1.06E+07	1.11E+07	2.23E+07	2.70E+07	1.56E+07	9.32E+06	1.09E+07	1.50E+07	7.16E+07	8.92E+07	3.59E+07	3.00E+07	4.54E+07	6.47E+07	3.53E+07	2.44E+07	2.12E+07	2.91E+07	2.67E+07	2.61E+07	4.73E+07	1.66E+07	1.92E+07	9.60E+06	1.22E+08	4.10E+07	7.03E+07	8.92E+06	2.03E+07	9.78E+06	6.56E+06	3.30E+07	1.42E+07	5.27E+07	7.00E+07	6.51E+07	4.52E+07	2.09E+07	8.31E+07
185	182	Q96GW7|PGCB_HUMAN	200	36	29	29	Hpro; HexNAcHex; Deamidation-N	3.84E+08	4.17E+07	4.03E+07	3.04E+08	1.51E+08	1.61E+07	1.43E+08	5.39E+08	1.73E+08	1.61E+08	1.06E+08	6.70E+08	9.52E+07	3.28E+07	1.30E+08	3.07E+07	3.36E+07	8.33E+07	2.05E+07	2.15E+08	2.11E+08	3.56E+07	1.14E+07	6.68E+07	9.63E+07	6.24E+07	1.21E+08	3.08E+08	1.91E+08	4.99E+08	5.70E+08	1.26E+08	1.45E+08	4.33E+08	1.09E+08	1.06E+08	2.34E+08	1.62E+08	6.27E+07	4.77E+07	1.83E+07	6.66E+07
186	186	P11586|C1TC_HUMAN	200	41	32	32	Deamidation-N	3.12E+07	6.36E+07	6.44E+07	2.84E+07	1.78E+07	1.23E+07	1.52E+07	1.92E+07	1.48E+07	2.20E+07	1.69E+07	1.28E+08	4.63E+07	6.09E+07	6.33E+07	4.39E+07	6.68E+07	2.73E+07	1.32E+07	4.55E+07	2.59E+07	4.54E+07	2.25E+07	2.94E+07	4.82E+07	1.78E+07	2.05E+07	8.98E+07	6.91E+07	1.25E+08	2.38E+07	1.32E+07	1.90E+07	1.51E+07	4.73E+07	5.10E+07	3.93E+07	4.78E+07	5.10E+07	5.11E+07	1.31E+07	4.86E+07
187	162	P12109|CO6A1_HUMAN	200	34	28	28	Hpro; HLys; HLYS-Hex-Hex; Deamidation-N	1.60E+06	1.70E+07	9.39E+07	2.29E+06	4.71E+06	9.07E+07	4.20E+06	4.65E+06	2.75E+06	5.11E+06	6.58E+06	2.24E+06	9.47E+07	1.06E+08	3.03E+06	6.73E+06	7.96E+07	9.66E+06	1.09E+08	3.31E+06	1.14E+06	3.66E+06	4.25E+07	2.05E+07	7.00E+06	1.51E+07	2.71E+06	1.12E+07	1.10E+07	5.10E+06	8.62E+05	5.85E+06	1.41E+06	2.04E+06	1.78E+06	6.69E+06	1.29E+06	4.46E+06	6.33E+06	7.41E+07	1.84E+07	1.06E+07
188	151	P07237|PDIA1_HUMAN	200	59	27	27	HLys; Deamidation-N	2.51E+07	5.61E+07	1.23E+08	3.82E+07	2.10E+07	7.48E+07	2.39E+07	1.45E+07	6.98E+06	2.66E+07	1.57E+07	1.45E+08	1.24E+08	1.21E+08	6.25E+07	3.89E+07	1.22E+08	8.89E+07	9.10E+07	3.78E+07	2.24E+07	1.30E+08	1.25E+08	1.02E+08	1.20E+08	6.89E+07	2.39E+07	1.36E+08	5.55E+07	1.22E+08	9.09E+06	2.23E+07	1.47E+07	1.63E+07	3.85E+07	1.05E+08	7.23E+07	7.39E+07	3.63E+07	1.15E+08	1.09E+08	3.32E+07
189	283	P09543|CN37_HUMAN	200	48	35	35	Hpro; Phosphorylation; HLys; HLYS-Hex-Hex; Deamidation-N; K-Methoxy	4.21E+08	7.56E+07	7.25E+07	1.61E+09	1.68E+09	5.05E+07	2.04E+08	1.27E+08	4.70E+09	1.91E+09	1.47E+09	8.36E+07	9.22E+07	6.33E+07	2.35E+08	5.52E+07	4.99E+07	1.28E+08	6.52E+07	2.76E+09	2.28E+08	6.07E+07	8.22E+07	1.64E+08	3.07E+08	1.90E+08	1.82E+09	3.31E+08	3.12E+08	9.73E+07	1.12E+08	1.61E+08	1.65E+08	4.84E+08	1.64E+08	3.08E+08	2.18E+08	1.05E+08	7.05E+07	5.32E+07	5.62E+07	6.76E+07
190	117	P23246|SFPQ_HUMAN	200	37	24	24	Hpro; HLys; Deamidation-N	6.29E+07	9.27E+07	1.05E+08	3.10E+07	2.88E+07	2.24E+07	3.67E+07	5.93E+07	1.24E+07	2.94E+07	1.89E+07	2.04E+08	1.21E+08	1.11E+08	3.36E+07	7.38E+07	9.50E+07	9.71E+07	3.28E+07	5.95E+07	4.50E+07	7.47E+07	4.97E+07	1.10E+08	1.38E+08	4.39E+07	2.73E+07	1.11E+08	7.52E+07	2.07E+08	5.31E+07	3.21E+07	2.98E+07	4.05E+07	2.19E+07	1.36E+08	9.08E+07	9.43E+07	6.37E+07	5.31E+07	4.06E+07	6.73E+07
191	118	Q5SW79|CE170_HUMAN	200	23	28	28	Deamidation-N	9.04E+06	6.70E+07	6.91E+06	7.75E+06	4.35E+06	4.10E+06	7.76E+05	1.64E+07	2.52E+06	7.36E+06	4.85E+06	9.63E+06	1.26E+07	3.20E+06	3.13E+06	4.92E+07	3.02E+06	7.99E+06	1.69E+06	6.46E+06	6.86E+06	3.18E+06	1.19E+07	1.10E+07	2.33E+06	3.62E+06	9.37E+06	1.36E+07	4.81E+06	1.28E+07	8.04E+06	5.25E+06	4.03E+06	5.01E+06	3.84E+06	6.67E+06	2.55E+06	1.17E+06	5.92E+07	2.91E+06	1.00E+06	5.69E+07
192	183	P20020|AT2B1_HUMAN	200	12	9	9	Hpro	1.51E+06	1.09E+06	1.58E+06	3.05E+06	4.30E+07	1.94E+06	8.59E+06	8.97E+05	4.08E+06	4.58E+07	4.39E+07	3.02E+06	2.33E+06	1.07E+06	3.60E+06	6.17E+05	1.01E+06	1.56E+07	1.19E+06	3.67E+06	9.96E+06	1.09E+06	7.34E+06	1.21E+07	4.19E+06	1.57E+06	1.63E+06	2.21E+07	4.06E+06	8.67E+06	1.22E+06	4.82E+06	4.76E+06	4.70E+06	2.45E+06	3.90E+06	4.71E+06	3.44E+06	1.91E+06	2.25E+06	3.10E+05	2.18E+06
193	251	Q9UDY2|ZO2_HUMAN	200	32	33	33	Hpro	5.02E+07	2.94E+07	5.58E+06	1.08E+07	2.21E+06	6.63E+06	5.09E+06	7.76E+06	9.62E+06	3.34E+06	6.75E+06	5.66E+06	7.03E+06	4.44E+06	2.23E+07	6.12E+06	4.08E+06	1.90E+07	2.88E+07	3.69E+07	4.85E+07	1.50E+06	2.36E+07	8.78E+06	8.01E+06	7.24E+06	1.64E+07	1.76E+07	2.09E+07	7.72E+06	2.29E+07	3.13E+06	3.53E+07	3.35E+07	1.32E+07	5.86E+06	1.08E+07	1.14E+07	5.63E+07	6.13E+05	2.28E+07	1.36E+07
194	153	Q9Y4L1|HYOU1_HUMAN	200	39	31	31	Hpro	7.26E+06	2.43E+07	3.26E+07	9.02E+06	1.20E+07	1.45E+07	8.27E+06	4.43E+06	1.32E+07	1.44E+07	1.06E+07	4.05E+07	3.70E+07	3.73E+07	1.21E+07	1.17E+07	2.45E+07	4.09E+07	2.28E+07	1.34E+07	4.28E+06	3.89E+07	3.65E+07	5.57E+07	8.05E+07	1.11E+07	7.33E+06	5.17E+07	9.01E+06	4.00E+07	3.69E+06	7.68E+06	8.61E+06	6.24E+06	6.69E+06	8.36E+07	2.69E+07	2.39E+07	7.82E+06	3.11E+07	1.79E+07	1.24E+07
195	400	Q9UN36|NDRG2_HUMAN	200	56	23	23	Hpro; Phosphorylation; Deamidation-N; K-Methoxy	8.93E+07	5.34E+07	1.14E+08	6.09E+07	5.52E+07	2.68E+07	6.82E+07	2.66E+08	4.97E+07	6.97E+07	5.42E+07	8.75E+07	2.38E+07	1.06E+08	7.09E+07	3.76E+07	7.86E+07	1.16E+08	3.67E+07	1.57E+08	8.92E+07	6.36E+06	3.16E+07	7.67E+07	3.48E+06	2.27E+07	1.26E+08	3.46E+07	6.87E+07	6.18E+07	2.34E+08	2.53E+07	7.75E+07	4.99E+07	6.13E+07	3.18E+06	1.33E+07	2.44E+07	7.71E+07	5.70E+07	2.39E+07	7.93E+07
196	390	P0DOX5|IGG1_HUMAN	200	12	8	8	HexNAc	3.37E+07	1.95E+07	1.74E+08	1.59E+08	3.07E+07	1.05E+08	1.28E+07	7.67E+07	5.44E+07	3.25E+07	2.48E+07	1.03E+08	1.87E+08	1.53E+08	7.25E+07	4.94E+06	4.52E+08	5.46E+07	1.54E+08	5.35E+07	1.16E+07	6.97E+07	2.75E+08	5.64E+07	1.42E+08	5.42E+07	5.47E+07	2.11E+08	7.54E+07	1.09E+08	7.82E+07	8.58E+07	1.27E+07	3.47E+07	7.17E+07	1.33E+08	1.06E+08	1.22E+08	5.18E+06	3.21E+08	1.90E+08	9.76E+06
197	161	P09874|PARP1_HUMAN	200	36	35	35	K-Methoxy	1.22E+07	5.84E+07	3.09E+07	1.27E+07	1.15E+07	4.00E+06	1.02E+07	1.43E+07	1.24E+07	8.41E+06	6.46E+06	1.52E+08	5.29E+07	3.06E+07	1.63E+07	2.93E+07	2.90E+07	1.88E+07	3.21E+06	2.24E+07	2.35E+07	1.44E+07	1.05E+07	2.56E+07	8.58E+07	2.13E+07	1.69E+07	6.78E+07	2.71E+07	1.55E+08	7.60E+06	6.25E+06	1.26E+07	8.15E+06	1.60E+07	8.51E+07	2.98E+07	2.91E+07	2.42E+07	2.15E+07	7.17E+06	3.15E+07
198	266	P19022|CADH2_HUMAN	200	27	17	17	Deamidation-N	2.31E+07	5.94E+07	1.02E+07	6.32E+06	7.35E+06	5.26E+06	3.42E+07	2.50E+07	4.80E+06	7.87E+06	4.01E+06	3.06E+07	1.78E+07	1.13E+07	2.16E+07	3.48E+07	5.72E+06	2.76E+07	4.84E+06	1.12E+07	3.02E+07	9.86E+06	6.98E+06	1.87E+07	1.18E+07	5.45E+06	7.08E+06	1.95E+07	1.99E+07	2.51E+07	2.77E+07	9.24E+06	2.37E+07	1.14E+07	1.26E+07	8.44E+06	1.34E+07	1.24E+07	4.12E+07	6.67E+06	9.53E+06	5.13E+07
199	250	P26599|PTBP1_HUMAN	200	65	25	25	HexNAc; Deamidation-N	6.94E+06	3.60E+07	2.92E+07	6.20E+06	2.76E+06	9.39E+06	6.45E+06	4.52E+06	4.54E+05	3.01E+06	3.51E+06	6.41E+07	4.35E+07	2.32E+07	7.66E+06	1.86E+07	1.87E+07	1.50E+07	9.24E+06	1.16E+07	6.58E+06	2.61E+07	1.71E+07	2.54E+07	4.87E+07	1.12E+07	4.90E+06	3.92E+07	1.84E+07	7.21E+07	3.43E+06	4.22E+06	6.41E+06	3.91E+06	6.60E+06	5.38E+07	3.00E+07	2.83E+07	1.43E+07	1.87E+07	1.07E+07	1.95E+07
200	246	O15020|SPTN2_HUMAN	200	15	30	30		1.40E+07	7.11E+06	1.65E+07	1.17E+07	3.22E+07	4.48E+06	6.45E+06	6.12E+06	1.71E+07	4.08E+07	4.35E+07	1.44E+07	1.36E+07	1.23E+07	2.18E+07	4.96E+06	2.36E+07	5.80E+06	6.54E+06	1.36E+07	4.34E+06	8.22E+06	9.98E+06	6.13E+06	7.19E+06	7.00E+06	4.00E+06	8.94E+06	1.09E+07	1.66E+07	5.10E+06	6.68E+06	8.15E+06	7.63E+06	4.90E+06	1.15E+07	1.44E+07	9.99E+06	5.65E+06	1.96E+07	5.68E+06	4.83E+06
201	116	Q9BRR8|GPTC1_HUMAN	200	34	26	26		3.12E+06	3.47E+06	2.19E+06	2.27E+06	2.71E+06	2.20E+06	2.53E+06	1.79E+06	2.39E+06	2.94E+06	3.06E+06	1.11E+08	2.05E+06	2.67E+06	3.34E+06	1.56E+06	1.49E+06	3.71E+06	8.10E+05	1.91E+06	1.79E+06	1.86E+06	3.43E+06	3.61E+06	1.60E+06	2.08E+06	2.98E+06	3.24E+06	3.00E+06	1.04E+08	7.30E+05	1.40E+06	1.72E+06	3.14E+06	2.24E+06	1.47E+06	1.61E+06	3.00E+06	2.68E+06	1.69E+06	6.56E+06	1.94E+06
202	123	P26232|CTNA2_HUMAN	200	28	24	24		1.46E+07	6.05E+07	2.37E+07	1.01E+07	1.54E+07	1.05E+07	2.17E+07	1.66E+07	8.00E+06	1.52E+07	1.88E+07	2.55E+07	1.57E+07	2.23E+07	2.60E+07	3.30E+07	1.87E+07	4.93E+07	1.93E+07	1.24E+07	2.44E+07	1.03E+07	2.02E+07	4.92E+07	1.02E+07	1.36E+07	6.42E+06	2.06E+07	2.46E+07	2.81E+07	1.90E+07	1.04E+07	1.91E+07	7.55E+06	1.32E+07	1.10E+07	1.68E+07	1.39E+07	5.88E+07	1.24E+07	1.27E+07	6.96E+07
203	177	P35611|ADDA_HUMAN	200	43	25	25	Hpro; Phosphorylation; Deamidation-N	1.08E+08	7.12E+07	3.51E+07	5.86E+07	9.01E+07	2.97E+07	8.74E+07	1.17E+08	5.56E+07	1.09E+08	1.07E+08	3.23E+07	1.88E+07	2.60E+07	6.32E+07	4.64E+07	1.97E+07	6.99E+07	2.78E+07	1.11E+08	1.01E+08	2.20E+07	2.95E+07	7.32E+07	2.18E+07	2.63E+07	4.58E+07	6.88E+07	5.91E+07	2.75E+07	1.16E+08	6.43E+07	8.18E+07	6.26E+07	3.22E+07	1.87E+07	4.65E+07	3.51E+07	8.79E+07	1.39E+07	3.25E+07	9.20E+07
204	884	P09211|GSTP1_HUMAN	200	60	19	19	Hpro; HLys; Deamidation-N	1.07E+08	2.28E+08	7.52E+07	1.10E+08	7.30E+07	8.63E+07	1.02E+08	9.71E+07	6.66E+07	6.49E+07	1.93E+07	1.52E+08	1.35E+08	1.02E+08	1.39E+08	9.49E+07	1.05E+08	3.97E+08	2.12E+08	1.16E+08	1.62E+08	7.40E+07	1.08E+08	3.09E+08	1.52E+08	7.97E+07	1.28E+08	1.93E+08	1.43E+08	1.67E+08	1.22E+08	5.57E+07	9.44E+07	6.19E+07	9.45E+07	1.07E+08	5.82E+07	1.14E+08	1.37E+08	8.32E+07	7.98E+07	2.62E+08
205	159	P36871|PGM1_HUMAN	200	61	27	27	Phosphorylation; Deamidation-N	1.99E+07	8.78E+07	3.57E+07	2.01E+07	2.08E+07	6.24E+07	5.65E+07	3.01E+07	1.93E+07	2.32E+07	2.61E+07	1.43E+08	9.54E+07	3.83E+07	4.62E+07	6.48E+07	3.78E+07	1.26E+08	8.18E+07	4.27E+07	3.86E+07	3.96E+07	8.08E+07	9.03E+07	4.65E+07	2.53E+07	2.23E+07	8.91E+07	2.03E+07	9.74E+07	2.07E+07	1.04E+07	3.07E+07	1.42E+07	3.00E+07	4.63E+07	5.10E+07	5.45E+07	1.10E+08	2.26E+07	5.36E+07	1.10E+08
206	202	O14594|NCAN_HUMAN	200	19	21	21	HexNAcHex	9.42E+07	4.99E+08	6.10E+08	5.48E+08	2.45E+08	1.07E+08	1.94E+08	1.39E+08	3.67E+08	2.30E+08	1.59E+08	3.97E+08	1.61E+08	1.82E+08	1.46E+08	4.45E+08	1.61E+08	5.28E+08	9.49E+07	2.57E+08	2.24E+08	2.95E+08	6.55E+07	1.30E+08	3.49E+08	3.16E+08	2.00E+08	3.76E+08	2.92E+08	2.83E+08	1.17E+08	7.20E+07	7.16E+08	1.13E+09	9.64E+08	5.49E+08	5.05E+08	6.92E+08	3.77E+08	1.94E+08	1.76E+08	3.56E+08
207	155	P07355|ANXA2_HUMAN	200	59	25	25	Hpro; Deamidation-N	6.76E+07	9.19E+08	2.56E+08	5.96E+07	5.41E+07	9.67E+07	1.59E+08	3.11E+06	9.93E+06	5.77E+07	1.02E+07	8.02E+07	2.25E+08	2.51E+08	4.09E+08	6.42E+08	2.30E+08	2.98E+07	1.20E+08	4.98E+07	1.85E+08	2.58E+08	1.59E+08	4.02E+07	2.03E+08	2.07E+08	3.07E+07	1.10E+08	5.15E+08	8.17E+07	1.24E+07	1.68E+08	1.63E+08	4.79E+07	3.17E+08	2.00E+08	4.94E+07	8.58E+07	1.03E+09	2.43E+08	1.16E+08	1.04E+09
208	277	O75369|FLNB_HUMAN	200	14	29	29	Deamidation-N	1.28E+07	1.14E+07	6.60E+06	5.80E+06	2.95E+06	1.91E+07	7.76E+06	9.56E+06	1.08E+07	1.74E+07	1.48E+07	1.27E+07	1.48E+07	8.86E+06	1.05E+07	4.34E+06	9.97E+06	1.80E+07	2.09E+07	2.12E+07	3.01E+06	7.94E+06	2.59E+07	2.57E+07	5.53E+06	8.44E+06	4.74E+06	3.12E+07	1.41E+07	1.03E+07	1.79E+07	9.84E+05	1.11E+07	8.50E+06	5.26E+06	1.15E+07	1.80E+06	8.86E+06	7.33E+06	7.93E+06	2.29E+07	2.27E+07
209	140	P05091|ALDH2_HUMAN	200	44	19	19	Hpro; HLys; Deamidation-N	5.02E+07	6.31E+07	2.29E+07	5.49E+07	5.90E+07	8.01E+07	4.23E+07	1.49E+08	4.75E+07	4.91E+07	6.86E+07	1.06E+07	3.10E+07	2.17E+07	2.58E+07	2.82E+07	2.76E+07	1.24E+08	1.01E+08	1.01E+08	4.45E+07	1.31E+07	1.34E+08	1.42E+08	2.72E+07	3.12E+07	7.68E+07	9.92E+07	2.37E+07	1.07E+07	1.44E+08	1.65E+07	3.23E+07	5.11E+07	1.67E+07	1.92E+07	3.41E+07	3.63E+07	5.64E+07	1.96E+07	6.62E+07	6.46E+07
210	143	P49588|SYAC_HUMAN	200	32	26	26		3.18E+07	5.14E+07	3.57E+07	2.88E+07	3.36E+07	5.30E+07	1.43E+07	3.78E+07	2.99E+07	3.97E+07	3.45E+07	7.45E+07	3.52E+07	3.51E+07	5.93E+07	3.47E+07	2.59E+07	5.74E+07	6.78E+07	5.70E+07	1.63E+07	4.02E+07	7.81E+07	5.64E+07	2.63E+07	3.05E+07	3.06E+07	7.20E+07	3.55E+07	5.17E+07	4.36E+07	2.55E+07	1.11E+07	2.28E+07	3.92E+07	3.53E+07	4.71E+07	4.70E+07	3.81E+07	2.11E+07	5.76E+07	4.20E+07
211	812	P17677|NEUM_HUMAN	200	68	17	17	Phosphorylation; HexNAc; Deamidation-N	6.99E+07	1.97E+08	8.01E+07	3.93E+07	3.22E+08	1.09E+08	1.67E+08	5.76E+07	8.01E+07	3.82E+08	3.72E+08	5.38E+07	1.85E+08	6.49E+07	6.24E+07	1.56E+08	7.65E+07	4.36E+07	1.00E+08	1.29E+08	1.42E+08	2.23E+08	1.41E+08	4.16E+07	6.59E+07	6.24E+07	3.79E+07	1.58E+08	8.76E+07	4.51E+07	3.43E+07	8.49E+07	1.02E+08	7.37E+07	4.44E+07	6.45E+07	1.44E+08	1.08E+08	1.45E+08	5.59E+07	1.22E+08	1.49E+08
212	307	P15311|EZRI_HUMAN	200	35	24	24	Deamidation-N	1.22E+08	2.66E+08	1.16E+08	1.37E+08	5.62E+07	1.00E+08	1.46E+08	7.15E+07	3.27E+07	6.10E+07	3.64E+07	1.31E+08	1.93E+08	1.16E+08	2.53E+08	1.96E+08	1.27E+08	5.92E+07	9.93E+07	2.30E+08	2.25E+08	1.13E+08	1.48E+08	6.99E+07	1.27E+08	6.75E+07	1.14E+08	1.69E+08	3.28E+08	1.24E+08	7.71E+07	1.00E+08	1.83E+08	8.79E+07	2.03E+08	1.12E+08	1.12E+08	1.43E+08	3.75E+08	1.01E+08	1.13E+08	2.54E+08
213	178	P11498|PYC_HUMAN	200	32	29	29		5.88E+06	1.07E+07	3.39E+06	5.32E+06	9.49E+06	4.14E+07	2.25E+06	4.34E+07	6.91E+06	1.10E+07	9.36E+06	3.77E+06	1.10E+06	3.18E+06	6.43E+06	3.12E+06	3.05E+06	4.04E+07	7.16E+07	3.49E+07	1.64E+06	3.55E+05	7.26E+07	4.07E+07	3.24E+06	4.79E+06	3.01E+07	2.80E+07	5.70E+06	1.18E+06	3.00E+07	3.16E+06	1.96E+06	8.48E+06	4.59E+06	5.46E+06	1.26E+07	1.28E+07	1.13E+07	8.83E+05	3.08E+07	1.30E+07
214	179	Q02252|MMSA_HUMAN	200	44	23	23	Hpro; Deamidation-N	1.13E+08	8.07E+07	4.94E+07	6.34E+07	9.07E+07	6.01E+06	8.07E+07	5.93E+08	5.71E+07	6.39E+07	6.92E+07	9.93E+07	4.30E+07	5.05E+07	9.44E+07	5.48E+07	5.12E+07	7.73E+07	1.25E+07	2.08E+08	8.05E+07	1.91E+07	1.59E+07	7.27E+07	2.09E+07	2.63E+07	1.78E+08	1.22E+08	6.49E+07	1.06E+08	4.99E+08	1.39E+07	7.49E+07	9.55E+07	6.06E+07	1.62E+07	6.19E+07	6.05E+07	1.01E+08	4.49E+07	4.93E+06	1.09E+08
215	329	P62258|1433E_HUMAN	200	58	16	16	Hpro; HLys; Deamidation-N	3.89E+08	4.57E+08	4.33E+08	2.44E+08	3.04E+08	2.36E+08	3.05E+08	3.57E+08	2.06E+08	3.46E+08	3.36E+08	6.60E+08	3.74E+08	3.76E+08	3.35E+08	3.04E+08	3.50E+08	3.85E+08	3.13E+08	5.13E+08	3.14E+08	1.88E+08	4.10E+08	3.98E+08	2.23E+08	2.12E+08	2.27E+08	4.97E+08	2.77E+08	5.00E+08	3.06E+08	1.29E+08	2.57E+08	2.09E+08	3.06E+08	2.82E+08	3.87E+08	2.98E+08	3.84E+08	1.92E+08	2.86E+08	3.81E+08
216	176	P49419|AL7A1_HUMAN	200	41	23	23	Hpro; Deamidation-N	4.81E+07	1.34E+08	4.42E+07	4.40E+07	3.53E+07	2.57E+07	3.44E+07	1.14E+08	8.21E+07	4.42E+07	3.24E+07	8.11E+07	9.31E+07	4.49E+07	7.94E+07	7.02E+07	4.22E+07	8.15E+07	5.98E+07	2.69E+07	4.28E+07	1.74E+07	5.94E+07	7.93E+07	3.47E+07	2.84E+07	2.52E+07	8.45E+07	7.65E+07	8.58E+07	1.24E+08	2.77E+07	3.05E+07	2.59E+07	5.37E+07	3.89E+07	2.88E+07	3.67E+07	1.48E+08	3.32E+07	3.34E+07	1.65E+08
217	211	Q7Z4S6|KI21A_HUMAN	200	21	26	26	Hpro; Deamidation-N	2.01E+07	1.83E+07	3.30E+07	1.21E+07	1.80E+07	4.60E+06	4.79E+06	1.24E+07	1.08E+07	2.28E+07	3.47E+07	2.72E+07	2.02E+07	2.57E+07	4.10E+06	1.06E+07	2.66E+07	5.76E+07	1.44E+07	9.10E+06	8.82E+06	7.53E+06	6.77E+06	5.16E+07	2.17E+07	8.79E+06	1.47E+06	2.42E+07	1.98E+07	2.88E+07	8.74E+06	7.93E+06	9.19E+06	1.10E+07	1.08E+07	2.78E+07	2.68E+07	2.34E+07	1.67E+07	1.85E+07	1.49E+07	1.50E+07
218	607	O14773|TPP1_HUMAN	200	28	16	16	Hpro	2.82E+07	3.85E+07	4.90E+07	3.36E+07	1.56E+07	7.44E+07	3.21E+07	1.62E+07	1.43E+07	1.52E+07	8.93E+06	2.65E+07	3.05E+07	5.26E+07	3.25E+07	2.92E+07	9.99E+07	1.64E+07	1.03E+08	6.34E+07	3.27E+07	8.19E+07	1.06E+08	1.77E+07	4.14E+07	6.27E+07	3.78E+07	3.33E+07	4.80E+07	2.88E+07	1.23E+07	6.91E+06	2.41E+07	2.09E+07	1.49E+07	2.89E+07	1.75E+07	1.82E+07	2.33E+07	7.03E+07	6.34E+07	3.01E+07
219	199	P24043|LAMA2_HUMAN	200	10	29	29		4.82E+06	3.54E+07	9.17E+06	8.20E+06	1.00E+07	9.02E+06	6.62E+06	9.02E+06	3.07E+06	9.30E+06	1.39E+07	1.80E+07	1.16E+07	1.01E+07	5.01E+06	2.52E+07	9.84E+06	1.40E+07	8.62E+06	7.53E+06	8.16E+06	5.97E+06	8.64E+06	1.67E+07	5.00E+06	7.57E+06	8.88E+06	1.23E+07	4.74E+06	1.99E+07	4.79E+06	1.98E+07	8.04E+06	2.77E+06	1.17E+07	7.61E+06	1.72E+07	1.15E+07	5.19E+07	8.33E+06	7.84E+06	4.51E+07
220	242	P49411|EFTU_HUMAN	200	45	25	25	Hpro; HLys	4.91E+07	1.23E+08	8.41E+07	4.07E+07	7.16E+07	8.36E+07	5.88E+07	1.89E+08	3.44E+07	8.02E+07	6.95E+07	1.24E+08	6.73E+07	9.32E+07	3.58E+07	7.45E+07	7.67E+07	1.48E+08	9.53E+07	1.70E+08	5.72E+07	4.34E+07	1.36E+08	1.37E+08	7.20E+07	3.77E+07	9.29E+07	1.04E+08	4.07E+07	1.14E+08	1.66E+08	5.32E+07	4.75E+07	4.27E+07	3.09E+07	7.43E+07	6.39E+07	6.64E+07	1.20E+08	8.46E+07	1.00E+08	1.44E+08
221	131	P31939|PUR9_HUMAN	200	51	23	23	Hpro	2.08E+07	2.88E+07	3.73E+07	1.93E+07	8.27E+06	1.62E+07	1.33E+07	2.94E+07	5.91E+06	2.55E+07	8.69E+06	2.04E+07	1.27E+07	1.09E+07	1.73E+07	1.14E+07	4.41E+07	3.00E+07	3.07E+07	1.17E+07	1.31E+07	8.77E+06	3.01E+07	2.09E+07	1.61E+07	1.69E+07	2.67E+07	2.73E+07	1.32E+07	1.74E+07	2.71E+07	4.83E+06	9.60E+06	1.23E+07	1.26E+07	1.77E+07	1.10E+07	1.65E+07	2.21E+07	4.94E+07	1.47E+07	3.08E+07
222	372	Q15084|PDIA6_HUMAN	200	45	14	14	Deamidation-N	1.71E+07	4.37E+07	6.07E+07	2.18E+07	2.22E+07	2.28E+07	2.19E+07	2.14E+07	5.84E+06	1.89E+07	1.17E+07	1.10E+08	6.69E+07	5.96E+07	2.91E+07	2.69E+07	8.56E+07	9.00E+07	4.13E+07	2.76E+07	2.02E+07	8.82E+07	5.47E+07	9.59E+07	1.18E+08	2.77E+07	2.33E+07	7.33E+07	3.56E+07	1.21E+08	1.66E+07	1.50E+07	1.37E+07	1.20E+07	2.02E+07	8.34E+07	3.42E+07	4.47E+07	2.05E+07	6.69E+07	2.52E+07	2.70E+07
223	212	P23634|AT2B4_HUMAN	200	12	14	14	Deamidation-N	1.68E+07	3.27E+07	1.01E+07	1.72E+07	3.55E+07	1.13E+07	2.71E+07	2.93E+07	1.12E+07	3.85E+07	4.16E+07	3.05E+07	2.36E+07	7.98E+06	1.13E+07	2.58E+07	1.00E+07	2.66E+07	1.05E+07	2.84E+07	3.05E+07	5.98E+06	1.82E+07	2.65E+07	1.11E+07	1.63E+07	1.84E+07	3.96E+07	1.27E+07	2.47E+07	2.61E+07	1.66E+07	2.79E+08	1.66E+07	1.07E+07	1.38E+07	2.28E+07	1.76E+07	3.57E+07	1.14E+07	1.33E+07	3.03E+07
224	765	P60174|TPIS_HUMAN	200	48	24	24	Hpro; HLys; Deamidation-N; K-Methoxy	2.18E+08	2.24E+08	2.62E+08	1.25E+08	2.91E+08	3.60E+08	2.05E+08	2.30E+08	1.95E+08	3.21E+08	3.26E+08	3.74E+08	2.60E+08	2.52E+08	3.08E+08	1.67E+08	2.93E+08	4.83E+08	4.25E+08	2.95E+08	2.06E+08	2.88E+08	3.98E+08	3.59E+08	1.92E+08	8.87E+07	1.52E+08	4.29E+08	1.48E+08	3.90E+08	2.06E+08	1.44E+08	1.67E+08	1.63E+08	2.33E+08	1.94E+08	3.57E+08	3.04E+08	2.14E+08	2.08E+08	3.50E+08	2.21E+08
225	259	O43301|HS12A_HUMAN	200	43	28	28	Deamidation-N	1.48E+07	1.54E+04	0	1.14E+07	9.86E+07	2.00E+06	1.50E+07	8.27E+06	8.63E+07	1.19E+08	1.30E+08	2.19E+05	0	5.01E+05	4.66E+06	3.38E+05	8.36E+04	3.03E+05	2.23E+06	3.34E+07	1.35E+07	5.18E+04	1.09E+06	0	9.83E+06	2.34E+06	2.79E+07	3.26E+07	1.37E+06	0	7.11E+06	1.32E+07	7.76E+06	1.94E+07	1.12E+06	8.49E+06	2.10E+07	8.93E+06	5.23E+06	4.14E+04	5.32E+05	7.97E+05
226	445	P01011|AACT_HUMAN	200	43	20	20	Hpro; Deamidation-N	2.16E+07	1.31E+07	7.03E+07	3.74E+07	4.03E+06	3.38E+06	5.40E+06	2.06E+07	1.91E+07	1.47E+07	6.03E+06	7.80E+07	3.27E+07	7.37E+07	5.85E+07	9.76E+06	1.28E+08	6.19E+06	5.87E+06	3.40E+07	6.64E+06	4.97E+07	3.55E+07	2.34E+07	5.84E+07	2.05E+07	1.99E+07	6.95E+07	4.03E+07	6.90E+07	9.41E+06	2.46E+07	7.61E+06	1.49E+07	4.89E+07	5.34E+07	3.04E+07	3.44E+07	8.68E+06	1.10E+08	2.60E+07	8.36E+06
227	195	P30153|2AAA_HUMAN	200	34	22	22	Hpro; HLys	8.14E+07	8.32E+07	1.07E+08	5.29E+07	8.02E+07	5.55E+07	6.66E+07	6.94E+07	4.20E+07	8.66E+07	9.87E+07	1.27E+08	9.56E+07	8.03E+07	7.56E+07	6.88E+07	7.17E+07	8.87E+07	5.74E+07	1.09E+08	6.19E+07	1.06E+08	7.52E+07	1.01E+08	6.50E+07	2.89E+07	3.71E+07	1.04E+08	5.80E+07	1.04E+08	5.87E+07	4.41E+07	6.06E+07	4.66E+07	5.71E+07	6.92E+07	8.82E+07	8.35E+07	8.93E+07	7.72E+07	6.34E+07	9.13E+07
228	109	Q9BX66|SRBS1_HUMAN	200	23	23	23		2.06E+07	2.49E+07	9.57E+06	3.27E+06	5.40E+06	6.93E+06	1.16E+07	2.49E+07	3.17E+06	4.76E+06	5.47E+06	2.53E+06	1.02E+07	3.88E+06	1.13E+07	1.04E+07	6.43E+06	1.54E+07	7.05E+06	1.52E+07	1.53E+07	1.42E+07	1.01E+07	9.89E+06	6.19E+06	9.37E+06	7.69E+06	1.75E+07	1.78E+07	1.99E+06	2.59E+07	1.82E+07	1.23E+07	1.34E+07	7.54E+06	3.41E+06	1.34E+07	6.75E+06	2.15E+07	7.30E+06	6.97E+06	3.01E+07
229	225	Q9UQM7|KCC2A_HUMAN	200	31	16	16	Deamidation-N	1.39E+07	4.74E+06	5.39E+06	1.23E+07	1.87E+08	6.52E+06	4.40E+07	7.69E+06	9.90E+07	2.11E+08	2.67E+08	1.47E+06	2.05E+06	5.52E+06	5.90E+06	3.88E+06	2.53E+06	4.21E+06	6.04E+06	4.85E+07	3.22E+07	1.87E+06	7.32E+06	1.02E+07	1.38E+07	1.59E+06	3.06E+07	3.99E+07	5.49E+06	3.03E+06	7.19E+06	2.38E+07	2.04E+07	1.71E+07	3.94E+06	1.78E+07	2.43E+07	1.24E+07	4.85E+06	2.02E+06	7.56E+06	4.73E+06
230	193	O00429|DNM1L_HUMAN	200	40	28	28	Hpro; HLys	1.12E+07	8.16E+06	1.07E+07	5.31E+06	5.35E+07	6.85E+06	1.38E+07	1.10E+07	1.78E+07	6.70E+07	7.22E+07	1.92E+07	6.93E+06	5.74E+06	5.02E+06	4.11E+06	1.23E+07	1.44E+07	7.35E+06	2.45E+07	1.79E+07	6.50E+06	9.63E+06	1.90E+07	1.56E+07	9.66E+06	1.58E+07	5.30E+07	7.52E+06	1.34E+07	1.13E+07	1.98E+07	9.86E+06	9.72E+06	3.49E+06	1.65E+07	2.58E+07	1.63E+07	9.49E+06	5.41E+06	1.38E+07	1.37E+07
231	218	Q13263|TIF1B_HUMAN	200	40	26	26	Hpro; Deamidation-N	1.00E+07	3.76E+07	1.46E+07	7.65E+06	4.52E+06	3.90E+06	8.95E+06	1.46E+07	9.87E+05	4.81E+06	2.12E+06	8.44E+07	3.69E+07	2.91E+07	7.40E+06	2.54E+07	2.03E+07	1.62E+07	5.66E+06	1.46E+07	9.90E+06	1.87E+07	8.48E+06	2.10E+07	7.67E+07	1.41E+07	1.29E+07	7.18E+07	1.52E+07	7.94E+07	1.33E+07	1.13E+07	5.81E+06	6.74E+06	9.19E+06	6.56E+07	2.94E+07	3.60E+07	1.37E+07	1.58E+07	7.78E+06	2.23E+07
232	241	Q99715|COCA1_HUMAN	200	14	33	33	Hpro; Deamidation-N	1.79E+07	6.43E+06	3.93E+07	6.01E+06	7.83E+06	5.97E+06	4.92E+06	4.19E+06	3.71E+06	6.84E+06	1.13E+07	1.44E+07	3.81E+07	3.60E+07	4.17E+06	3.57E+06	8.00E+06	3.04E+06	5.00E+06	6.23E+06	4.24E+06	4.27E+06	3.27E+06	7.22E+06	5.16E+06	1.35E+06	2.36E+06	5.72E+06	9.63E+06	1.32E+07	3.56E+06	4.68E+06	1.25E+07	6.94E+06	5.42E+06	7.18E+06	9.31E+06	4.65E+06	1.06E+07	4.79E+06	5.57E+06	6.42E+06
233	189	Q9UHD8|SEPT9_HUMAN	200	39	20	20	Deamidation-N	3.02E+07	6.72E+07	9.22E+07	3.26E+07	3.32E+07	2.65E+07	4.63E+07	3.04E+07	2.28E+07	4.30E+07	3.49E+07	6.96E+07	5.97E+07	8.70E+07	8.04E+07	5.10E+07	8.16E+07	7.46E+07	1.78E+07	4.57E+07	5.99E+07	3.52E+07	3.17E+07	1.26E+08	3.39E+07	3.73E+07	1.87E+07	1.18E+08	5.65E+07	5.06E+07	3.05E+07	4.27E+07	3.92E+07	2.12E+07	4.90E+07	4.16E+07	6.82E+07	5.95E+07	6.40E+07	5.63E+07	2.39E+07	6.32E+07
234	318	Q16181|SEPT7_HUMAN	200	40	16	16	HLys; Deamidation-N	1.11E+08	1.47E+08	1.25E+08	1.10E+08	1.30E+08	2.49E+07	1.31E+08	1.06E+08	1.01E+08	1.47E+08	1.46E+08	1.40E+08	9.61E+07	1.21E+08	7.34E+07	1.06E+08	1.04E+08	7.56E+07	3.02E+07	1.76E+08	1.32E+08	6.16E+07	5.09E+07	9.33E+07	9.09E+07	5.73E+07	8.30E+07	1.72E+08	8.58E+07	1.17E+08	9.93E+07	9.13E+07	1.18E+08	8.26E+07	5.42E+07	1.08E+08	1.07E+08	9.96E+07	1.25E+08	9.27E+07	3.11E+07	1.37E+08
235	115	P34932|HSP74_HUMAN	200	29	20	20	Hpro	1.66E+07	2.77E+07	1.76E+07	9.84E+06	2.21E+07	1.12E+07	1.16E+07	1.47E+07	1.42E+07	2.17E+07	2.13E+07	3.51E+07	1.85E+07	1.55E+07	7.97E+06	1.26E+07	1.61E+07	1.87E+07	1.53E+07	1.92E+07	9.11E+06	8.79E+06	2.10E+07	1.28E+07	2.24E+07	1.50E+07	1.58E+07	2.85E+07	1.27E+07	3.08E+07	9.77E+06	8.97E+06	7.80E+06	1.10E+07	6.91E+06	1.90E+07	2.03E+07	1.67E+07	1.33E+07	1.20E+07	1.30E+07	1.63E+07
236	243	P51178|PLCD1_HUMAN	200	28	19	19	Deamidation-N	8.36E+06	7.48E+07	3.51E+06	7.61E+06	3.71E+06	1.87E+07	9.57E+06	7.74E+06	3.99E+06	4.49E+06	3.01E+06	3.44E+06	3.27E+06	2.65E+06	4.74E+07	4.39E+07	1.31E+06	3.88E+07	3.50E+07	2.59E+06	1.53E+07	1.04E+07	3.69E+07	2.29E+07	2.28E+06	8.96E+06	9.43E+05	1.50E+07	5.51E+06	3.89E+06	4.33E+06	3.60E+06	1.27E+07	4.99E+06	7.47E+06	2.43E+06	8.04E+06	5.17E+07	6.45E+07	3.05E+06	1.76E+07	7.23E+07
237	618	Q562R1|ACTBL_HUMAN	200	25	5	5	Hpro; K-Methoxy	7.96E+04	3.79E+05	2.70E+05	4.70E+04	2.38E+05	2.51E+05	4.49E+05	4.08E+05	3.43E+04	7.68E+04	3.76E+05	7.44E+05	1.41E+05	1.59E+05	7.53E+04	2.39E+05	4.77E+05	1.76E+05	2.65E+05	4.02E+05	1.34E+05	2.05E+06	5.45E+05	3.55E+05	3.18E+05	3.01E+05	0	1.24E+06	0	9.56E+05	4.07E+04	2.48E+04	4.78E+05	0	1.16E+06	6.64E+05	1.08E+06	3.98E+04	5.40E+04	4.17E+05	1.28E+05	0
238	237	P35612|ADDB_HUMAN	200	41	25	25	Hpro; HLys; Deamidation-N; K-Methoxy	7.09E+06	7.91E+06	2.71E+07	6.81E+06	6.18E+07	2.46E+06	2.11E+07	2.57E+06	2.32E+07	7.20E+07	7.07E+07	2.83E+07	8.35E+06	1.96E+07	1.38E+06	1.58E+05	1.65E+07	1.30E+07	4.54E+06	2.69E+07	2.35E+07	1.29E+07	1.10E+07	7.45E+06	4.16E+06	2.01E+06	8.62E+06	3.10E+07	6.55E+05	1.30E+07	5.61E+06	1.64E+07	1.55E+07	1.05E+07	2.07E+06	1.49E+07	1.44E+07	1.37E+07	3.97E+06	3.42E+06	1.36E+06	8.09E+06
239	526	P00915|CAH1_HUMAN	200	59	23	23	Hpro; Deamidation-N; K-Methoxy	9.47E+06	5.97E+06	9.20E+06	2.09E+08	1.26E+07	2.71E+06	7.68E+06	2.02E+07	5.42E+07	1.35E+07	1.24E+07	1.61E+07	1.49E+07	5.20E+06	6.65E+06	4.75E+06	1.78E+07	1.17E+07	6.01E+06	1.69E+07	1.01E+07	6.91E+07	7.30E+06	4.65E+07	1.25E+07	1.28E+07	1.38E+07	2.45E+07	1.15E+07	2.39E+07	1.61E+07	5.69E+08	7.15E+06	8.64E+06	4.45E+06	9.79E+06	4.49E+06	5.86E+06	4.36E+06	1.14E+07	3.85E+06	4.42E+06
240	180	O60506|HNRPQ_HUMAN	200	34	20	20	Deamidation-N	1.34E+07	2.97E+07	2.55E+07	7.70E+06	4.88E+06	3.22E+06	7.91E+06	6.13E+06	4.64E+06	9.17E+06	5.07E+06	3.79E+07	2.91E+07	2.58E+07	1.31E+07	1.44E+07	2.73E+07	1.44E+07	1.28E+07	1.66E+07	1.07E+07	2.22E+07	5.58E+06	1.44E+07	6.02E+07	1.28E+07	1.45E+07	3.43E+07	1.40E+07	5.12E+07	7.12E+06	4.55E+06	4.32E+06	8.99E+06	1.01E+07	3.78E+07	1.58E+07	2.00E+07	1.96E+07	2.15E+07	4.43E+06	2.10E+07
241	1324	P17302|CXA1_HUMAN	200	28	17	17	HexNAc; HLys; Deamidation-N	4.84E+07	3.68E+08	2.44E+07	5.03E+07	1.57E+07	0	1.64E+08	8.49E+07	1.97E+07	1.65E+07	2.08E+07	1.51E+07	2.66E+06	1.61E+07	3.31E+07	2.77E+08	2.91E+07	7.20E+07	1.29E+06	1.23E+07	2.36E+08	2.94E+06	5.85E+05	5.37E+07	3.85E+06	1.14E+07	1.21E+07	4.65E+07	3.13E+07	1.43E+07	7.18E+07	3.98E+07	2.45E+08	2.70E+07	2.76E+07	6.42E+06	8.26E+07	2.31E+07	1.06E+09	2.25E+07	2.50E+06	8.54E+08
242	197	P13591|NCAM1_HUMAN	200	28	22	22	Hpro; HLys; Deamidation-N	2.03E+08	7.86E+07	4.75E+07	6.82E+07	2.42E+08	6.27E+07	1.77E+08	3.37E+08	1.44E+08	2.85E+08	3.06E+08	7.79E+07	1.51E+08	9.12E+07	9.80E+07	6.22E+07	6.46E+07	2.96E+08	6.00E+07	1.42E+08	1.96E+08	1.57E+08	1.85E+08	1.91E+08	1.56E+08	7.04E+07	7.79E+07	2.29E+08	1.11E+08	8.43E+07	2.29E+08	1.09E+08	2.51E+08	1.66E+08	1.14E+08	1.17E+08	1.89E+08	1.74E+08	8.72E+07	1.27E+08	1.09E+08	6.91E+07
243	208	Q9BPU6|DPYL5_HUMAN	200	51	27	27	Deamidation-N	2.43E+08	5.61E+07	3.85E+07	1.49E+08	1.61E+08	2.48E+07	1.49E+07	1.14E+07	1.42E+08	1.80E+08	1.25E+08	4.57E+07	1.95E+07	3.18E+07	6.65E+06	3.76E+07	1.94E+08	9.30E+06	2.12E+07	2.68E+08	1.45E+07	2.00E+07	1.46E+08	2.47E+08	3.62E+08	1.16E+08	9.09E+07	3.80E+08	1.21E+07	4.25E+07	7.69E+06	2.04E+07	1.59E+07	2.61E+07	1.19E+08	4.33E+07	1.80E+07	1.03E+07	2.01E+07	2.26E+07	2.19E+07	2.22E+07
244	226	Q16891|MIC60_HUMAN	200	40	29	29	UBQ-K	3.26E+07	5.29E+07	7.81E+07	2.33E+07	9.15E+07	3.54E+07	4.34E+07	9.23E+07	3.52E+07	1.04E+08	9.41E+07	5.68E+07	4.78E+07	6.99E+07	2.68E+07	3.27E+07	4.62E+07	7.85E+07	3.77E+07	8.67E+07	4.81E+07	2.45E+07	6.03E+07	7.51E+07	3.67E+07	3.46E+07	3.90E+07	6.27E+07	3.76E+07	5.27E+07	7.71E+07	4.41E+07	3.12E+07	2.72E+07	2.03E+07	3.91E+07	5.06E+07	3.96E+07	4.75E+07	3.43E+07	4.02E+07	4.82E+07
245	188	P61978|HNRPK_HUMAN	200	43	19	19	Hpro; Deamidation-N	1.38E+08	2.45E+08	2.23E+08	6.97E+07	6.03E+07	7.10E+07	1.13E+08	1.43E+08	2.17E+07	6.49E+07	4.63E+07	5.26E+08	2.95E+08	2.01E+08	9.90E+07	1.82E+08	1.85E+08	1.69E+08	9.04E+07	1.84E+08	1.34E+08	1.39E+08	1.58E+08	1.92E+08	2.79E+08	1.01E+08	1.12E+08	3.70E+08	1.44E+08	4.77E+08	1.36E+08	8.34E+07	1.02E+08	9.79E+07	7.69E+07	2.93E+08	2.47E+08	2.18E+08	1.61E+08	1.42E+08	1.16E+08	1.63E+08
246	340	P54727|RD23B_HUMAN	200	47	15	15	Hpro	8.78E+06	1.20E+07	1.22E+07	7.92E+06	8.38E+06	5.59E+06	6.36E+06	5.02E+06	4.30E+06	8.26E+06	9.18E+06	3.07E+07	1.94E+07	1.08E+07	1.06E+07	5.70E+06	8.67E+06	4.25E+06	1.21E+07	1.90E+07	6.68E+06	1.05E+06	2.34E+07	4.13E+06	1.04E+07	1.01E+07	7.95E+06	2.77E+07	1.63E+07	2.38E+07	3.32E+06	2.56E+06	4.89E+06	7.29E+06	8.12E+06	1.33E+07	1.33E+07	1.85E+07	5.22E+06	8.79E+06	8.50E+06	5.15E+06
247	256	P35609|ACTN2_HUMAN	200	11	8	8		1.66E+05	2.55E+06	8.75E+05	2.26E+06	1.35E+07	2.84E+05	2.80E+06	0	2.93E+06	1.46E+07	1.32E+07	5.28E+06	1.24E+06	8.10E+06	1.79E+06	1.86E+06	7.60E+05	6.33E+05	2.93E+05	1.67E+06	0	1.92E+06	1.14E+05	0	1.14E+06	1.72E+06	7.31E+05	4.44E+06	0	2.64E+06	0	2.04E+05	0	1.79E+06	4.63E+06	7.63E+05	1.34E+06	3.24E+06	3.13E+06	1.80E+06	2.22E+05	0
248	595	Q9H3Q1|BORG4_HUMAN	200	56	13	13	Hpro; Phosphorylation; Deamidation-N	1.10E+07	1.37E+07	1.41E+07	1.08E+07	6.51E+06	1.55E+06	3.15E+07	1.98E+07	1.18E+06	4.75E+06	3.57E+06	2.18E+07	7.28E+06	1.14E+07	2.00E+07	5.49E+06	1.73E+07	8.26E+06	3.33E+06	2.59E+07	3.95E+07	2.00E+06	5.63E+06	4.92E+06	1.68E+06	8.05E+06	1.28E+07	1.50E+07	1.11E+07	1.54E+07	1.66E+07	2.83E+06	3.10E+07	8.36E+06	1.57E+07	1.72E+06	8.76E+06	1.01E+07	1.35E+07	6.53E+06	1.23E+06	1.58E+07
249	169	P30038|AL4A1_HUMAN	200	41	23	23	Hpro	3.49E+07	6.37E+07	9.41E+07	6.41E+07	3.31E+07	4.09E+07	3.89E+07	2.77E+08	2.38E+07	3.28E+07	4.00E+07	4.58E+07	1.79E+07	8.04E+07	1.84E+07	3.71E+07	8.70E+07	9.28E+07	6.50E+07	1.40E+08	3.71E+07	2.10E+07	7.02E+07	8.98E+07	5.54E+07	3.94E+07	9.72E+07	8.78E+07	3.24E+07	4.18E+07	1.93E+08	2.36E+07	3.79E+07	3.71E+07	2.55E+07	5.64E+07	5.31E+07	3.54E+07	7.73E+07	7.50E+07	4.52E+07	7.80E+07
250	167	Q14112|NID2_HUMAN	200	18	21	21	Deamidation-N	9.24E+06	1.52E+07	1.92E+07	1.41E+06	3.49E+06	1.27E+07	2.44E+06	4.78E+06	1.89E+06	3.07E+06	1.74E+06	2.93E+07	4.97E+07	1.63E+07	1.42E+06	8.16E+06	2.09E+07	1.03E+07	1.31E+07	1.01E+07	2.01E+06	1.67E+07	2.08E+07	2.21E+07	4.61E+06	2.00E+07	9.57E+06	6.85E+07	8.11E+06	3.13E+07	1.17E+06	4.22E+06	2.09E+06	3.51E+06	8.06E+06	2.13E+07	2.43E+07	3.03E+07	1.36E+07	1.49E+07	7.16E+06	1.54E+07
251	317	P48735|IDHP_HUMAN	200	36	21	21		8.15E+07	1.04E+08	1.18E+08	1.20E+08	7.57E+07	1.88E+07	9.75E+07	1.34E+08	3.36E+07	8.09E+07	8.79E+07	7.57E+07	5.93E+07	1.29E+08	1.39E+08	5.84E+07	8.95E+07	1.57E+08	2.37E+07	1.50E+08	1.12E+08	3.51E+07	7.01E+07	1.60E+08	6.23E+07	4.65E+07	8.11E+07	9.97E+07	1.24E+08	5.81E+07	9.44E+07	4.65E+07	8.85E+07	6.66E+07	9.27E+07	6.90E+07	4.86E+07	7.58E+07	9.48E+07	1.04E+08	3.18E+07	1.26E+08
252	244	Q01814|AT2B2_HUMAN	200	15	13	13	Hpro; Deamidation-N	1.81E+06	6.41E+04	1.07E+06	2.69E+06	4.97E+07	0	8.52E+06	1.83E+06	5.16E+06	5.40E+07	5.20E+07	1.44E+06	1.12E+06	0	0	0	1.11E+06	4.87E+06	0	2.90E+06	4.82E+06	4.46E+04	0	1.44E+06	1.61E+06	0	1.63E+06	1.09E+07	4.84E+05	1.81E+06	1.66E+06	2.83E+06	2.85E+06	3.68E+06	3.71E+05	3.99E+06	4.43E+06	1.07E+06	3.98E+05	6.28E+05	1.76E+05	1.85E+05
253	235	Q15075|EEA1_HUMAN	200	29	35	35	Deamidation-N	2.61E+07	4.64E+07	4.89E+07	1.76E+07	2.00E+07	2.99E+07	1.82E+07	1.85E+07	1.99E+07	4.26E+07	2.71E+07	5.09E+07	2.40E+07	3.38E+07	1.85E+07	1.72E+07	4.89E+07	2.61E+07	1.18E+07	1.97E+07	1.92E+07	2.40E+07	2.23E+07	2.53E+07	1.35E+07	2.39E+07	1.61E+07	2.24E+07	3.08E+07	4.78E+07	1.55E+07	1.74E+07	1.97E+07	2.52E+07	1.88E+07	2.96E+07	2.06E+07	3.29E+07	1.40E+07	4.56E+07	2.65E+07	5.86E+07
254	144	Q9Y6U3|ADSV_HUMAN	200	38	21	21		2.20E+07	2.09E+06	2.61E+07	2.17E+07	1.18E+06	2.45E+06	6.42E+05	1.60E+05	1.06E+06	6.39E+05	3.66E+05	3.24E+05	2.02E+06	2.38E+07	1.44E+05	1.12E+06	2.63E+06	3.58E+06	9.90E+06	2.07E+07	1.15E+06	1.52E+07	2.83E+07	2.35E+06	4.67E+06	9.35E+07	5.49E+06	8.66E+06	5.90E+06	4.58E+06	2.59E+06	3.35E+06	1.01E+06	7.68E+06	1.10E+06	5.37E+06	1.38E+06	5.61E+06	3.55E+06	3.77E+06	1.66E+07	2.87E+06
255	214	O60664|PLIN3_HUMAN	200	55	18	18	HLys	2.14E+07	3.14E+07	3.83E+07	2.70E+07	1.54E+07	3.83E+07	1.82E+07	3.48E+07	2.53E+07	1.23E+07	5.70E+06	8.38E+07	3.04E+07	3.68E+07	2.16E+07	1.98E+07	3.26E+07	2.86E+07	6.63E+07	4.28E+07	2.72E+07	5.68E+07	8.19E+07	2.69E+07	3.75E+07	3.84E+07	2.35E+07	2.08E+07	2.80E+07	6.64E+07	3.58E+07	2.02E+07	2.03E+07	1.19E+07	2.35E+07	3.94E+07	1.41E+07	1.39E+07	1.75E+07	1.96E+07	4.90E+07	2.40E+07
256	656	P07195|LDHB_HUMAN	200	39	18	18	Deamidation-N	3.86E+08	2.02E+08	3.93E+08	1.68E+08	2.06E+08	1.37E+08	1.25E+08	3.45E+08	1.33E+08	2.12E+08	1.71E+08	3.70E+08	3.41E+08	3.03E+08	1.61E+08	1.20E+08	2.34E+08	5.89E+08	2.32E+08	4.51E+08	2.22E+08	1.24E+08	2.18E+08	5.71E+08	1.49E+08	1.40E+08	2.17E+08	3.89E+08	1.34E+08	2.65E+08	2.89E+08	1.51E+08	8.79E+07	2.27E+08	1.47E+08	2.38E+08	3.28E+08	1.68E+08	2.07E+08	2.95E+08	2.27E+08	3.37E+08
257	181	Q92841|DDX17_HUMAN	200	32	20	20	Carbamidomethylation	1.85E+07	2.46E+07	1.89E+07	8.22E+06	5.72E+06	3.76E+06	1.37E+07	1.49E+07	9.00E+05	8.44E+06	8.21E+06	7.84E+07	5.06E+07	2.36E+07	9.52E+06	9.66E+06	4.29E+07	2.03E+07	2.08E+07	1.63E+07	1.64E+07	2.91E+07	1.69E+07	2.82E+07	5.13E+07	1.28E+07	1.41E+07	6.85E+07	1.45E+07	1.03E+08	1.91E+07	4.44E+06	9.85E+06	4.02E+07	7.36E+06	3.90E+07	1.90E+07	5.22E+07	1.20E+07	1.22E+07	4.01E+06	1.54E+07
258	320	P02549|SPTA1_HUMAN	200	18	34	34	Hpro	1.40E+06	2.78E+06	7.21E+05	6.27E+06	5.24E+06	1.30E+06	6.07E+05	5.76E+06	1.57E+06	8.97E+06	9.59E+06	2.58E+06	2.11E+06	3.20E+06	2.57E+06	1.42E+06	3.80E+05	4.72E+06	1.39E+06	9.79E+05	1.07E+06	2.51E+07	0	5.59E+06	2.60E+06	2.09E+06	2.47E+06	5.56E+06	1.58E+06	5.21E+06	2.29E+06	3.49E+07	5.36E+05	3.29E+06	1.67E+06	1.14E+06	3.76E+06	3.56E+06	6.57E+05	2.29E+06	3.29E+06	4.45E+06
259	224	O75083|WDR1_HUMAN	200	43	22	22	Deamidation-N	1.58E+07	6.69E+07	4.58E+07	3.33E+07	1.44E+07	3.35E+07	5.75E+07	3.74E+07	1.56E+07	2.21E+07	9.62E+06	2.31E+07	5.45E+07	3.90E+07	5.61E+07	2.59E+07	4.10E+07	4.52E+07	4.40E+07	3.02E+07	2.26E+07	2.80E+07	5.09E+07	3.93E+07	3.63E+07	3.49E+07	2.14E+07	5.50E+07	4.21E+07	2.12E+07	2.49E+07	1.04E+07	3.19E+07	1.06E+07	3.80E+07	2.80E+07	2.66E+07	3.32E+07	2.94E+07	2.60E+07	2.33E+07	3.88E+07
260	173	P13010|XRCC5_HUMAN	200	41	26	26	Hpro; HLys; Deamidation-N	3.88E+07	4.16E+07	3.23E+07	1.87E+07	2.30E+07	3.26E+07	3.35E+07	3.67E+07	6.27E+06	1.33E+07	6.81E+06	1.44E+08	6.76E+07	3.62E+07	2.76E+07	3.13E+07	3.69E+07	3.78E+07	3.70E+07	5.08E+07	3.26E+07	4.79E+07	4.62E+07	5.41E+07	8.88E+07	2.66E+07	3.31E+07	1.03E+08	4.12E+07	1.67E+08	3.92E+07	1.90E+07	2.41E+07	2.30E+07	2.13E+07	8.43E+07	5.36E+07	4.83E+07	3.56E+07	2.41E+07	3.66E+07	2.05E+07
262	247	Q13423|NNTM_HUMAN	200	29	29	29	Hpro; Deamidation-N	1.63E+07	4.66E+07	5.39E+07	2.06E+07	3.55E+07	1.81E+07	1.28E+07	8.54E+07	6.06E+06	4.82E+07	4.36E+07	1.40E+07	3.87E+07	5.00E+07	1.12E+07	2.94E+07	4.80E+07	4.11E+07	3.39E+07	8.21E+07	1.50E+07	2.35E+07	2.88E+07	6.75E+07	1.85E+07	1.83E+07	5.12E+07	4.67E+07	1.11E+07	1.69E+07	5.49E+07	3.08E+07	1.23E+07	2.68E+07	1.32E+07	4.50E+07	2.65E+07	1.99E+07	2.19E+07	4.05E+07	1.30E+07	2.59E+07
263	165	P39060|COIA1_HUMAN	200	16	23	23	Hpro; HLYS-Hex-Hex	3.12E+06	2.53E+07	4.36E+07	3.84E+06	2.94E+06	1.25E+07	1.34E+06	1.10E+07	1.45E+06	2.04E+06	8.89E+05	4.94E+07	7.66E+07	4.52E+07	2.58E+06	1.57E+07	4.21E+07	8.06E+06	9.94E+06	5.19E+05	2.32E+06	1.35E+07	1.87E+07	1.81E+07	2.11E+07	1.54E+07	3.86E+05	5.83E+07	8.02E+06	3.48E+07	8.32E+06	6.55E+05	1.55E+05	2.58E+06	3.13E+06	2.77E+07	2.14E+07	3.33E+07	1.83E+07	2.94E+07	1.37E+07	2.14E+07
264	360	O43852|CALU_HUMAN	200	57	17	17	Hpro; Phosphorylation; HLys	1.30E+06	3.03E+07	5.07E+07	8.76E+06	6.15E+06	2.01E+07	5.55E+06	1.20E+06	1.75E+06	3.42E+06	4.16E+06	1.28E+08	2.63E+07	4.85E+07	9.20E+06	1.99E+07	6.31E+07	1.04E+07	2.99E+07	1.39E+07	6.97E+06	1.51E+07	3.74E+07	1.25E+07	7.42E+07	1.49E+07	8.64E+06	2.15E+07	8.44E+06	1.04E+08	1.64E+06	5.86E+06	2.52E+06	1.21E+06	6.10E+06	6.02E+07	7.02E+06	1.10E+07	1.18E+07	4.19E+07	2.16E+07	1.08E+07
265	263	P63010|AP2B1_HUMAN	200	27	20	20		8.19E+06	9.39E+06	7.95E+06	7.68E+06	2.42E+07	3.63E+06	1.22E+07	5.48E+06	1.15E+07	3.08E+07	4.62E+07	5.44E+06	3.98E+06	6.06E+06	5.76E+06	5.91E+06	5.58E+06	9.85E+06	5.80E+06	1.20E+07	1.21E+07	4.06E+06	7.69E+06	1.31E+07	8.16E+06	3.05E+06	8.85E+06	3.87E+07	7.46E+06	8.66E+06	4.82E+06	1.23E+07	7.59E+06	7.61E+06	3.82E+06	7.11E+06	1.93E+07	1.60E+07	6.71E+06	6.85E+06	6.82E+06	8.66E+06
266	239	P19338|NUCL_HUMAN	200	29	23	23	Deamidation-N	5.95E+07	1.31E+08	9.76E+07	3.40E+07	4.20E+07	3.85E+07	4.17E+07	5.42E+07	1.36E+07	4.54E+07	2.05E+07	2.87E+08	1.20E+08	9.71E+07	4.03E+07	9.54E+07	8.15E+07	8.49E+07	4.84E+07	6.20E+07	4.19E+07	9.23E+07	7.72E+07	9.10E+07	1.78E+08	5.78E+07	3.95E+07	1.51E+08	7.69E+07	2.80E+08	3.85E+07	2.84E+07	3.05E+07	3.87E+07	3.98E+07	1.80E+08	9.97E+07	9.71E+07	6.91E+07	7.35E+07	4.79E+07	5.93E+07
267	296	O94856|NFASC_HUMAN	200	22	27	27	Hpro; Deamidation-N	1.58E+07	1.31E+07	7.71E+04	4.78E+07	1.29E+08	4.84E+06	2.21E+07	1.20E+07	1.45E+08	1.42E+08	1.17E+08	1.16E+06	2.08E+06	2.48E+06	1.42E+07	1.41E+06	1.31E+06	4.51E+07	3.42E+06	5.38E+07	1.52E+07	9.04E+06	7.34E+06	2.22E+07	4.65E+06	4.61E+06	4.82E+07	4.25E+07	1.44E+07	2.17E+06	1.77E+07	1.62E+07	9.37E+06	1.47E+07	1.10E+07	7.70E+06	2.04E+07	1.12E+07	3.54E+06	2.11E+06	2.36E+06	6.77E+06
268	228	P12110|CO6A2_HUMAN	200	21	20	20	Hpro; HLYS-Hex-Hex	3.92E+05	7.25E+06	1.00E+08	7.85E+05	2.79E+06	8.25E+07	3.12E+06	1.79E+06	2.99E+05	1.72E+05	1.86E+06	2.41E+06	7.04E+07	1.10E+08	7.22E+04	2.03E+06	7.62E+07	1.05E+07	8.99E+07	6.58E+05	9.14E+05	1.01E+06	2.37E+07	1.56E+07	3.09E+05	1.40E+07	1.43E+05	3.64E+06	3.98E+06	1.53E+06	1.53E+06	1.11E+04	1.76E+06	3.07E+05	1.74E+05	4.91E+05	1.41E+06	7.04E+05	2.99E+06	7.03E+07	1.87E+07	3.78E+06
269	196	O15075|DCLK1_HUMAN	200	33	18	18	Phosphorylation; Deamidation-N	2.29E+07	2.21E+07	1.43E+07	4.71E+07	3.14E+07	4.16E+07	4.94E+07	2.19E+07	1.56E+07	3.71E+07	3.50E+07	3.43E+07	2.17E+07	1.36E+07	2.42E+07	1.21E+07	1.94E+07	5.48E+06	7.00E+07	2.76E+07	5.13E+07	5.22E+06	7.80E+07	9.04E+06	1.15E+07	2.19E+07	1.60E+07	3.98E+07	2.48E+07	3.54E+07	1.92E+07	8.18E+06	5.09E+07	1.37E+07	1.92E+07	1.68E+07	2.42E+07	1.58E+07	2.23E+07	1.87E+07	3.60E+07	2.36E+07
270	531	P09471|GNAO_HUMAN	200	37	20	20	Hpro; Phosphorylation; UBQ-K; HLys; Deamidation-N; K-Methoxy	1.34E+08	1.92E+07	2.25E+07	6.82E+07	4.51E+08	1.83E+07	1.69E+08	1.28E+08	2.04E+08	5.18E+08	5.34E+08	2.21E+07	2.58E+07	2.19E+07	2.37E+07	1.24E+07	2.30E+07	1.20E+08	2.37E+07	1.58E+08	1.30E+08	6.69E+06	3.08E+07	8.90E+07	6.50E+07	4.38E+07	1.28E+08	2.58E+08	3.17E+07	2.32E+07	1.30E+08	9.33E+07	7.51E+07	1.25E+08	1.55E+07	6.27E+07	1.23E+08	9.68E+07	2.67E+07	9.36E+06	1.82E+07	2.94E+07
271	741	P67809|YBOX1_HUMAN	200	44	8	8	Hpro; Deamidation-N	6.90E+06	1.22E+07	3.02E+07	8.64E+06	1.92E+06	7.64E+06	4.47E+06	5.92E+06	4.93E+05	2.34E+06	9.02E+05	3.81E+07	2.10E+07	2.82E+07	3.94E+06	1.11E+07	2.87E+07	1.17E+07	6.36E+06	1.03E+07	4.32E+06	1.85E+07	1.58E+07	1.02E+07	3.12E+07	7.72E+06	3.28E+06	2.67E+07	9.14E+06	4.74E+07	6.06E+06	5.24E+06	2.68E+06	2.80E+06	3.30E+06	4.00E+07	2.06E+07	2.22E+07	4.07E+06	1.67E+07	1.12E+07	3.96E+06
272	210	Q92823|NRCAM_HUMAN	200	22	24	24	Hpro; Deamidation-N	1.69E+07	6.86E+06	6.88E+06	5.15E+06	4.84E+07	9.98E+06	2.21E+07	1.69E+07	2.71E+07	3.72E+07	4.07E+07	9.89E+06	6.00E+06	6.20E+06	1.16E+07	5.90E+06	9.25E+06	6.49E+07	2.79E+07	6.27E+06	2.43E+07	1.37E+07	3.66E+07	4.33E+07	7.22E+06	2.73E+06	4.89E+06	1.38E+07	1.26E+07	8.73E+06	1.53E+07	5.15E+06	1.92E+07	1.24E+07	8.32E+06	8.57E+06	4.31E+06	6.52E+06	3.99E+06	2.84E+06	1.64E+07	5.65E+06
273	555	P30041|PRDX6_HUMAN	200	66	18	18	Hpro; Deamidation-N	2.50E+08	3.74E+08	7.56E+07	1.08E+08	1.01E+08	1.38E+08	1.64E+08	1.97E+08	1.17E+08	9.41E+07	7.86E+07	3.35E+08	1.64E+08	7.80E+07	1.13E+08	1.74E+08	9.28E+07	2.30E+08	1.81E+08	1.23E+08	2.01E+08	1.73E+08	1.93E+08	1.89E+08	1.25E+08	9.27E+07	9.85E+07	1.31E+08	1.40E+08	3.29E+08	2.22E+08	1.27E+08	1.65E+08	1.00E+08	1.00E+08	8.99E+07	7.26E+07	8.43E+07	4.37E+08	8.17E+07	1.23E+08	4.81E+08
274	194	P45974|UBP5_HUMAN	200	30	21	21	Hpro; Deamidation-N	1.58E+07	3.78E+07	3.62E+07	1.51E+07	3.58E+07	2.75E+07	2.73E+07	1.39E+07	2.00E+07	3.62E+07	3.62E+07	7.52E+07	2.76E+07	3.57E+07	2.48E+07	2.30E+07	2.81E+07	3.98E+07	3.63E+07	5.26E+07	2.17E+07	2.65E+07	4.02E+07	4.03E+07	2.35E+07	1.66E+07	2.57E+07	5.46E+07	1.90E+07	6.86E+07	1.56E+07	2.21E+07	1.48E+07	1.54E+07	1.03E+07	2.59E+07	2.24E+07	2.64E+07	1.57E+07	2.22E+07	2.15E+07	2.73E+07
275	321	P20916|MAG_HUMAN	200	36	27	27	Phosphorylation	4.95E+06	0	1.23E+06	5.34E+07	6.56E+07	3.16E+04	3.02E+05	6.76E+05	2.34E+08	7.96E+07	5.97E+07	1.37E+06	4.81E+05	2.44E+05	1.27E+06	1.55E+05	6.80E+03	5.76E+04	1.27E+05	1.38E+08	4.95E+05	0	2.69E+04	1.09E+05	4.13E+06	4.38E+04	1.16E+08	1.29E+06	3.21E+06	4.00E+05	7.53E+05	9.90E+06	2.92E+05	9.09E+06	7.74E+05	3.25E+06	4.43E+05	0	5.39E+05	0	8.56E+03	2.12E+06
276	253	O43175|SERA_HUMAN	200	40	20	20	Hpro; HLys; Deamidation-N	1.42E+08	1.61E+08	4.76E+07	7.12E+07	2.37E+07	3.19E+07	8.78E+07	2.04E+08	4.40E+07	4.99E+07	2.17E+07	2.18E+08	1.21E+08	5.02E+07	1.43E+08	1.24E+08	4.00E+07	8.14E+07	4.98E+07	8.95E+07	1.08E+08	2.74E+07	8.04E+07	9.94E+07	6.13E+07	5.56E+07	6.51E+07	1.38E+08	1.47E+08	2.61E+08	2.26E+08	4.00E+07	8.00E+07	1.10E+08	1.38E+08	6.09E+07	5.82E+07	5.41E+07	1.70E+08	4.37E+07	4.75E+07	1.92E+08
277	240	Q96AQ6|PBIP1_HUMAN	200	30	20	20	Hpro; HLYS-Hex-Hex	6.04E+06	2.63E+07	5.76E+06	5.87E+06	3.55E+05	1.23E+07	1.69E+07	8.68E+05	3.15E+06	2.75E+06	6.26E+06	1.24E+07	6.40E+06	7.50E+06	8.96E+06	9.81E+06	5.40E+06	1.06E+08	2.50E+07	9.08E+06	1.68E+07	1.37E+06	2.65E+07	6.41E+07	3.47E+07	1.06E+07	6.35E+06	6.89E+06	4.71E+06	1.92E+07	1.38E+06	5.23E+06	3.75E+06	2.06E+06	5.13E+06	2.66E+07	1.63E+06	3.14E+06	1.64E+07	4.15E+06	6.81E+06	1.88E+07
278	248	O95817|BAG3_HUMAN	200	48	20	20	Hpro	2.75E+07	7.40E+06	8.82E+06	6.70E+06	1.51E+06	3.95E+07	7.67E+06	2.95E+07	1.73E+06	2.52E+06	2.58E+06	8.43E+06	1.59E+07	8.26E+06	2.38E+07	1.12E+07	6.23E+06	2.00E+07	4.65E+07	1.71E+07	6.07E+06	9.37E+06	4.46E+07	1.25E+07	1.18E+07	1.09E+07	3.46E+06	1.91E+07	1.25E+07	7.48E+06	2.20E+07	2.87E+07	4.02E+06	2.44E+07	1.65E+07	1.09E+07	7.26E+06	9.46E+06	8.88E+06	4.48E+06	2.39E+07	1.21E+07
280	264	P04114|APOB_HUMAN	200	8	30	30	Deamidation-N; Y-NO2	1.67E+06	3.79E+06	7.52E+06	9.86E+06	4.56E+05	2.42E+06	1.94E+06	2.10E+06	1.05E+06	7.32E+06	8.52E+06	4.41E+06	2.82E+06	1.05E+07	2.88E+06	1.03E+06	2.03E+07	3.14E+06	2.95E+06	3.69E+06	1.54E+06	2.37E+06	4.76E+06	2.44E+06	3.41E+06	3.12E+06	2.51E+06	2.10E+06	1.40E+06	3.83E+06	1.69E+06	5.12E+06	7.01E+05	1.87E+06	4.46E+06	1.62E+06	2.23E+06	1.71E+06	1.41E+06	1.55E+07	4.34E+06	2.12E+06
281	236	P13645|K1C10_HUMAN	200	34	18	18	Hpro; Deamidation-N	2.24E+07	8.85E+06	1.08E+07	3.84E+07	5.21E+07	2.54E+07	1.43E+07	1.37E+07	5.56E+07	6.83E+07	5.08E+07	4.97E+08	7.03E+07	2.23E+07	1.33E+07	6.70E+07	3.09E+07	1.83E+07	1.15E+08	4.17E+07	2.06E+07	1.45E+07	2.39E+07	2.08E+07	2.76E+07	1.85E+07	2.17E+07	1.04E+07	2.50E+07	5.40E+07	2.52E+07	3.58E+07	2.25E+07	4.38E+07	2.85E+07	3.44E+07	2.47E+07	6.78E+06	3.76E+07	1.45E+08	5.77E+07	9.96E+06
282	280	Q04637|IF4G1_HUMAN	200	18	27	27		1.37E+07	1.93E+07	6.11E+07	1.76E+07	1.12E+07	2.04E+07	6.36E+06	9.19E+06	8.25E+06	1.04E+07	9.82E+06	1.83E+07	2.47E+07	2.92E+07	1.07E+07	1.80E+07	2.63E+07	1.67E+07	1.13E+07	2.27E+07	9.77E+06	1.84E+07	2.32E+07	1.64E+07	1.83E+07	1.49E+07	1.03E+07	6.87E+07	1.52E+07	1.85E+07	4.62E+06	7.66E+06	1.47E+07	9.01E+06	1.84E+07	1.98E+07	5.11E+07	5.27E+07	1.07E+07	2.17E+07	1.71E+07	1.78E+07
283	221	P07814|SYEP_HUMAN	200	18	25	25		4.85E+06	9.59E+06	1.47E+07	4.33E+06	3.54E+06	9.00E+06	4.23E+06	2.73E+06	1.64E+06	4.67E+06	4.49E+06	4.31E+07	2.03E+07	1.19E+07	7.11E+06	5.53E+06	1.32E+07	1.83E+07	8.08E+06	8.94E+06	6.50E+06	7.23E+06	1.22E+07	1.04E+07	1.16E+07	7.16E+06	2.58E+06	1.71E+07	9.61E+06	3.12E+07	2.91E+06	3.88E+06	5.42E+06	5.93E+06	4.91E+06	1.02E+07	7.12E+06	8.28E+06	5.26E+06	8.38E+06	6.81E+06	5.11E+06
284	652	P09651|ROA1_HUMAN	200	11	3	3	Deamidation-N	8.34E+06	1.85E+07	1.57E+07	5.71E+06	4.87E+06	4.63E+06	6.52E+06	9.38E+06	1.22E+06	3.42E+06	2.62E+06	2.34E+07	8.45E+06	1.40E+07	8.12E+06	1.61E+07	1.91E+07	9.97E+06	4.15E+06	6.91E+06	7.10E+06	1.40E+07	7.92E+06	8.15E+06	1.58E+07	3.99E+06	1.08E+06	5.70E+06	1.10E+07	3.22E+07	6.88E+06	4.48E+06	4.51E+06	4.67E+06	6.31E+06	1.80E+07	1.42E+07	1.36E+07	1.11E+07	9.98E+06	6.27E+06	1.35E+07
285	268	O43390|HNRPR_HUMAN	200	28	14	14	Hpro	1.21E+07	3.71E+07	1.39E+07	5.19E+06	6.57E+06	4.82E+06	7.33E+06	1.35E+07	2.00E+06	4.96E+06	1.83E+06	6.95E+07	1.35E+07	1.83E+07	8.49E+06	1.39E+07	1.07E+07	3.10E+07	9.89E+06	2.70E+07	6.06E+06	1.79E+07	1.74E+07	2.07E+07	2.51E+07	1.25E+07	1.46E+07	4.67E+07	1.10E+07	7.03E+07	1.23E+07	5.36E+06	5.31E+06	7.67E+06	5.96E+06	2.60E+07	1.64E+07	1.51E+07	1.17E+07	9.20E+06	5.94E+06	1.40E+07
286	163	P49748|ACADV_HUMAN	200	39	21	21	Deamidation-N	4.44E+06	1.96E+07	2.82E+06	2.37E+06	6.75E+06	2.96E+07	2.18E+06	1.38E+06	2.34E+06	4.71E+06	4.70E+06	7.47E+06	5.93E+06	3.29E+06	3.36E+07	8.45E+06	4.58E+06	6.43E+06	4.32E+07	1.49E+07	1.45E+06	5.48E+06	4.90E+07	3.24E+06	4.55E+06	9.02E+06	9.30E+06	1.59E+07	2.18E+07	5.63E+06	2.49E+06	2.00E+06	4.18E+06	3.42E+06	1.38E+07	2.98E+06	4.34E+06	7.60E+06	1.14E+07	9.00E+06	3.33E+07	1.89E+07
287	275	Q6P2Q9|PRP8_HUMAN	200	16	30	30	Hpro; Deamidation-N	2.16E+06	1.31E+07	9.26E+06	4.18E+06	1.62E+07	3.10E+07	2.04E+07	2.68E+07	1.57E+07	2.65E+07	1.94E+07	1.37E+07	8.19E+06	2.28E+07	3.42E+06	8.54E+06	1.64E+07	2.76E+07	3.78E+06	2.34E+07	3.14E+06	7.74E+06	1.30E+07	6.50E+06	1.59E+07	6.44E+06	1.63E+07	8.52E+06	5.28E+06	2.10E+07	2.28E+06	1.76E+06	1.55E+07	1.91E+06	1.78E+06	1.59E+07	6.88E+06	2.03E+07	1.37E+07	4.12E+06	5.62E+06	1.39E+07
288	170	Q8WU20|FRS2_HUMAN	200	51	19	19	Phosphorylation; Deamidation-N	6.53E+06	1.23E+07	6.53E+06	5.19E+06	1.95E+06	1.36E+07	7.01E+06	2.96E+06	2.61E+06	7.36E+06	1.00E+07	1.52E+08	8.91E+06	5.89E+06	1.25E+07	1.18E+07	1.21E+07	1.21E+06	1.20E+07	4.16E+06	1.59E+07	7.50E+06	1.39E+07	7.02E+06	4.09E+06	2.67E+06	1.44E+06	3.42E+06	9.89E+06	1.23E+08	3.42E+06	1.02E+07	1.21E+07	3.38E+06	1.07E+07	3.66E+06	1.10E+06	4.75E+06	1.42E+07	3.84E+06	1.00E+07	8.46E+06
289	260	P02730|B3AT_HUMAN	200	27	22	22	Deamidation-N	1.74E+06	8.58E+06	1.09E+07	3.07E+07	6.38E+06	6.75E+06	3.97E+06	2.21E+06	9.89E+06	9.36E+06	9.16E+06	8.18E+06	1.05E+07	5.08E+06	3.12E+06	5.90E+06	5.78E+06	7.43E+06	5.25E+06	2.27E+06	6.55E+06	1.18E+08	1.39E+06	1.59E+07	7.91E+05	3.59E+06	1.26E+07	6.62E+06	7.41E+06	1.27E+07	5.75E+06	1.28E+08	3.82E+06	7.14E+06	3.04E+06	8.08E+06	8.04E+06	4.03E+06	5.39E+06	3.85E+06	1.66E+06	2.31E+06
290	294	P19367|HXK1_HUMAN	200	27	24	24	Deamidation-N; K-Methoxy	4.00E+07	1.18E+07	3.21E+07	2.33E+07	2.70E+08	1.92E+07	8.28E+07	4.73E+07	9.65E+07	3.16E+08	3.67E+08	1.61E+07	1.73E+07	2.91E+07	1.23E+07	7.66E+06	2.54E+07	3.89E+07	2.87E+07	7.63E+07	6.20E+07	1.85E+07	3.18E+07	3.80E+07	4.91E+07	1.69E+07	4.24E+07	1.99E+08	8.01E+06	1.46E+07	4.35E+07	1.18E+08	4.09E+07	4.18E+07	8.71E+06	3.52E+07	1.10E+08	7.19E+07	1.33E+07	2.58E+07	2.50E+07	1.80E+07
291	220	Q7KZF4|SND1_HUMAN	200	31	24	24	Deamidation-N	1.52E+07	3.02E+07	3.63E+07	1.30E+07	1.31E+07	3.41E+07	1.72E+07	8.37E+06	4.35E+06	1.00E+07	8.75E+06	7.56E+07	2.07E+07	2.71E+07	1.48E+07	1.50E+07	3.70E+07	3.19E+07	4.58E+07	1.59E+07	2.10E+07	2.88E+07	5.84E+07	2.98E+07	3.09E+07	1.62E+07	7.48E+06	2.68E+07	1.12E+07	6.03E+07	7.09E+06	7.41E+06	1.62E+07	6.34E+06	9.45E+06	3.05E+07	1.67E+07	1.46E+07	1.53E+07	2.83E+07	3.86E+07	2.89E+07
292	272	Q13557|KCC2D_HUMAN	200	23	10	10	HLys	1.39E+07	3.45E+07	3.88E+07	9.55E+06	3.42E+07	7.07E+06	2.11E+07	8.43E+06	1.26E+07	3.84E+07	4.18E+07	4.23E+07	3.74E+07	4.12E+07	2.60E+07	2.49E+07	3.38E+07	2.88E+07	4.24E+06	1.93E+07	2.03E+07	2.54E+07	5.47E+06	1.74E+07	2.17E+07	7.41E+06	4.93E+06	2.51E+07	2.27E+07	3.68E+07	5.70E+06	6.32E+06	1.69E+07	1.19E+07	1.29E+07	2.63E+07	2.82E+07	1.87E+07	2.74E+07	3.92E+07	9.24E+06	3.02E+07
293	565	P00918|CAH2_HUMAN	200	64	18	18	Hpro; Deamidation-N	3.10E+07	9.67E+07	1.11E+08	1.81E+08	6.31E+07	1.16E+07	6.25E+07	8.87E+06	1.06E+08	7.09E+07	5.58E+07	9.18E+07	6.62E+07	9.32E+07	1.04E+08	7.21E+07	9.86E+07	1.69E+08	1.93E+07	1.30E+08	7.61E+07	3.79E+07	2.32E+07	1.50E+08	6.43E+07	7.49E+07	1.87E+08	8.59E+07	7.40E+07	6.46E+07	8.59E+06	1.01E+08	6.39E+07	2.94E+07	9.08E+07	5.72E+07	5.01E+07	4.11E+07	1.03E+08	6.46E+07	1.31E+07	8.86E+07
294	336	P11277|SPTB1_HUMAN	200	14	25	25	HLYS-Hex-Hex; Deamidation-N	2.42E+06	2.68E+06	3.25E+06	6.94E+06	7.84E+05	9.14E+05	2.82E+06	1.00E+05	1.32E+06	2.13E+06	2.56E+06	4.62E+06	1.76E+06	3.43E+06	1.05E+06	1.79E+06	3.61E+06	3.83E+06	2.18E+06	1.07E+06	3.58E+06	2.92E+07	8.22E+05	1.28E+06	1.32E+06	1.37E+06	2.33E+06	7.23E+06	7.22E+04	4.35E+06	6.71E+05	2.73E+07	2.96E+06	1.18E+06	2.58E+05	1.28E+06	1.46E+06	2.02E+06	3.77E+06	1.69E+06	1.02E+06	3.80E+06
295	343	P35241|RADI_HUMAN	200	25	15	15	Deamidation-N	4.67E+07	8.21E+07	3.70E+07	4.06E+07	1.12E+07	2.07E+07	4.26E+07	3.18E+07	1.27E+07	9.37E+06	5.39E+06	4.42E+07	4.17E+07	3.84E+07	7.36E+07	5.72E+07	3.43E+07	5.41E+07	1.70E+07	4.13E+07	5.03E+07	4.75E+07	2.43E+07	5.37E+07	1.57E+07	2.56E+07	1.17E+07	4.41E+07	8.87E+07	4.38E+07	4.17E+07	1.00E+07	3.10E+07	3.04E+07	3.15E+07	1.54E+07	3.39E+07	4.13E+07	6.12E+07	2.73E+07	2.24E+07	6.35E+07
296	311	Q9Y4I1|MYO5A_HUMAN	200	15	22	22	Phosphorylation; Deamidation-N	6.25E+05	3.96E+05	8.71E+05	8.87E+05	2.15E+07	9.62E+06	9.87E+06	8.64E+06	9.09E+06	2.20E+07	2.45E+07	5.78E+05	1.22E+06	1.35E+05	2.05E+07	3.00E+06	0	1.40E+06	2.48E+06	2.79E+06	6.21E+05	3.36E+05	7.01E+05	3.07E+05	1.19E+06	4.44E+05	3.55E+06	1.73E+07	3.38E+05	5.23E+05	2.22E+05	2.22E+06	3.21E+06	1.70E+05	1.95E+07	2.36E+07	6.45E+06	1.97E+06	2.35E+05	1.72E+05	5.21E+03	7.10E+06
297	164	P35221|CTNA1_HUMAN	200	23	14	14	Deamidation-N	8.34E+06	9.89E+06	6.26E+06	2.00E+06	5.34E+04	8.36E+05	4.85E+06	1.24E+07	0	3.86E+05	0	2.32E+07	1.10E+07	5.68E+06	2.76E+06	5.52E+06	9.13E+06	1.94E+06	5.40E+05	5.21E+06	3.54E+06	8.91E+06	1.21E+06	3.52E+06	9.56E+06	2.28E+06	6.12E+06	1.75E+07	5.08E+06	1.80E+07	1.14E+07	3.46E+06	1.47E+06	3.29E+06	8.01E+05	7.05E+06	4.19E+06	5.19E+06	7.10E+06	3.79E+06	3.42E+06	8.79E+06
298	475	O75390|CISY_HUMAN	200	42	21	21	Hpro; HLys; HLys-Hex; Deamidation-N; K-Methoxy	2.85E+07	6.51E+07	5.97E+07	2.98E+07	1.15E+08	2.20E+07	4.26E+07	1.15E+08	3.74E+07	1.10E+08	1.31E+08	4.50E+07	3.04E+07	5.85E+07	2.68E+07	3.79E+07	4.77E+07	9.79E+07	4.01E+07	8.03E+07	3.92E+07	3.34E+07	5.04E+07	9.44E+07	6.20E+07	1.82E+07	3.81E+07	8.39E+07	3.26E+07	6.10E+07	1.09E+08	4.71E+07	1.79E+07	2.67E+07	1.77E+07	4.77E+07	5.63E+07	4.94E+07	3.94E+07	4.76E+07	3.56E+07	6.08E+07
299	789	P01861|IGHG4_HUMAN	200	28	7	7	Carbamidomethylation; Hpro; HexNAc	0	0	2.25E+05	1.10E+07	0	0	0	0	0	0	0	3.23E+05	5.08E+07	4.31E+05	9.58E+05	0	1.28E+07	4.14E+06	7.04E+04	0	0	3.08E+04	0	2.83E+06	0	0	0	1.46E+05	1.56E+07	0	1.17E+05	6.97E+05	0	0	9.05E+05	7.40E+04	8.27E+04	0	0	4.86E+05	0	0
300	620	P02686|MBP_HUMAN	200	38	27	27	Hpro; Phosphorylation; Deamidation-N; K-Methoxy	2.80E+09	5.84E+06	1.54E+07	4.57E+09	3.06E+09	7.88E+06	4.36E+08	1.17E+07	9.89E+09	3.54E+09	2.66E+09	3.59E+07	2.35E+07	8.38E+06	1.44E+09	7.96E+06	1.67E+07	2.18E+08	6.83E+06	9.36E+09	6.31E+08	8.19E+06	9.16E+06	2.59E+08	9.74E+08	4.74E+08	4.75E+09	6.22E+08	2.52E+09	1.19E+08	1.02E+07	1.95E+08	4.79E+08	2.38E+09	9.70E+08	6.88E+08	4.44E+08	1.01E+08	1.14E+07	7.91E+06	4.37E+06	1.12E+07
301	273	P04040|CATA_HUMAN	200	38	19	19	Deamidation-N	1.70E+07	4.88E+06	1.09E+07	6.97E+07	6.81E+06	8.44E+06	7.17E+06	7.03E+06	1.94E+07	8.68E+06	7.15E+06	1.56E+07	2.01E+07	1.27E+07	3.54E+07	3.77E+06	2.22E+07	1.36E+07	8.77E+06	1.87E+07	8.20E+06	4.05E+07	1.53E+07	2.85E+07	1.56E+07	2.26E+07	8.55E+06	1.25E+07	2.79E+07	1.37E+07	6.59E+06	1.47E+08	3.42E+06	9.22E+06	1.74E+07	1.89E+07	5.29E+06	1.01E+07	1.64E+06	2.15E+07	1.17E+07	3.39E+06
302	313	P50454|SERPH_HUMAN	200	49	18	18	Deamidation-N	6.15E+06	1.74E+07	6.44E+07	9.30E+06	1.43E+06	7.56E+06	6.11E+05	1.17E+05	7.01E+06	7.66E+05	5.95E+06	6.69E+07	6.54E+07	7.63E+07	2.51E+07	9.02E+06	6.81E+07	2.39E+07	1.39E+07	1.30E+06	3.12E+06	4.34E+07	1.95E+07	4.48E+07	1.01E+08	2.54E+07	5.24E+06	6.80E+07	2.31E+07	6.49E+07	9.30E+05	3.33E+06	1.64E+06	4.59E+06	8.20E+06	9.16E+07	2.18E+07	3.43E+07	3.95E+06	5.68E+07	1.52E+07	5.30E+06
303	319	P12036|NFH_HUMAN	200	24	24	24	HexNAcHex; Y-NO2	5.29E+07	1.24E+08	4.71E+06	5.47E+07	1.15E+08	2.27E+07	1.95E+07	1.26E+07	2.37E+08	1.32E+08	1.25E+08	2.82E+07	3.38E+07	5.10E+06	1.95E+07	7.04E+07	4.16E+06	4.07E+07	2.31E+07	1.05E+08	8.46E+06	2.09E+07	1.97E+07	4.02E+07	3.08E+07	6.13E+07	4.59E+07	4.41E+07	3.07E+07	2.10E+07	3.90E+06	1.03E+07	9.49E+06	5.83E+07	1.30E+07	3.50E+07	1.75E+07	1.89E+07	2.94E+07	4.37E+06	1.60E+07	3.13E+07
304	1088	P18669|PGAM1_HUMAN	200	19	4	4	Hpro; Deamidation-N	3.02E+07	2.08E+07	1.95E+07	1.25E+07	6.21E+07	2.65E+07	3.19E+07	4.85E+07	4.63E+07	7.51E+07	8.03E+07	2.63E+07	3.49E+07	2.03E+07	2.41E+07	7.14E+06	1.82E+07	6.34E+07	4.36E+07	5.76E+07	3.05E+07	1.67E+07	5.44E+07	5.97E+07	2.51E+07	1.27E+07	4.07E+07	8.28E+07	9.14E+06	1.70E+07	4.85E+07	1.16E+07	2.09E+07	2.19E+07	1.96E+07	3.05E+07	4.77E+07	4.20E+07	2.14E+07	1.93E+07	2.66E+07	2.42E+07
305	460	P61266|STX1B_HUMAN	200	55	14	14	Phosphorylation; HLys; Deamidation-N	4.08E+08	3.01E+08	4.84E+08	3.15E+08	2.77E+08	4.27E+08	1.01E+08	4.33E+08	5.12E+08	3.18E+08	3.27E+08	3.73E+08	5.02E+08	4.84E+08	3.83E+08	4.71E+08	3.61E+08	2.57E+08	2.65E+08	4.50E+07	4.55E+08	4.06E+08	2.44E+08	3.07E+08	3.01E+08	1.98E+08	2.28E+08	2.04E+08	3.72E+08	4.14E+08	4.43E+08	3.98E+08	4.02E+08	3.88E+08	3.75E+08	4.28E+08	8.17E+07	4.51E+08	3.88E+08	4.13E+08	3.86E+08	2.09E+08
306	605	P63104|1433Z_HUMAN	200	43	9	9	Deamidation-N	7.03E+07	8.56E+07	6.06E+07	5.68E+07	1.77E+08	6.75E+07	8.38E+07	4.03E+07	1.12E+08	2.10E+08	2.35E+08	7.83E+07	1.01E+08	4.16E+07	6.58E+07	6.81E+07	5.04E+07	9.38E+07	8.48E+07	1.30E+08	7.74E+07	7.84E+07	9.35E+07	6.22E+07	7.20E+07	4.90E+07	5.75E+07	1.27E+08	5.03E+07	5.24E+07	3.74E+07	5.81E+07	4.84E+07	4.37E+07	4.87E+07	6.79E+07	9.50E+07	7.36E+07	8.52E+07	4.34E+07	3.42E+07	8.69E+07
307	278	P78357|CNTP1_HUMAN	200	23	27	27	Hpro	3.99E+07	4.55E+07	1.54E+07	3.78E+07	1.21E+08	3.32E+07	7.88E+07	4.21E+07	1.16E+08	1.07E+08	1.24E+08	2.94E+07	5.04E+07	4.98E+07	6.41E+07	3.67E+07	6.13E+06	1.75E+07	3.63E+07	5.44E+07	2.70E+07	6.64E+06	2.16E+07	4.34E+07	2.60E+07	1.55E+07	5.60E+07	5.93E+07	2.29E+07	2.73E+07	3.36E+07	1.54E+07	1.09E+07	1.00E+08	7.04E+07	8.19E+07	6.23E+07	8.55E+07	2.97E+07	6.87E+07	4.08E+07	5.09E+07
308	231	Q7Z6Z7|HUWE1_HUMAN	200	8	23	23	Deamidation-N	4.92E+06	2.89E+07	2.64E+06	1.28E+06	3.85E+06	5.56E+06	4.51E+06	3.21E+06	6.93E+05	3.25E+06	5.12E+06	9.23E+06	4.07E+06	3.39E+06	6.74E+06	1.13E+07	3.65E+06	7.49E+06	3.01E+06	2.91E+06	4.72E+06	3.00E+06	6.12E+06	9.38E+06	8.15E+06	3.79E+06	1.60E+06	7.59E+06	9.59E+06	8.96E+06	1.46E+06	2.12E+06	2.66E+06	2.63E+06	5.12E+06	4.61E+07	1.39E+07	3.14E+06	1.90E+07	2.42E+06	3.59E+06	1.97E+07
309	265	Q93050|VPP1_HUMAN	200	32	22	22	Hpro; Deamidation-N	1.19E+06	3.21E+06	5.43E+06	1.61E+06	8.24E+07	2.28E+06	1.46E+07	1.04E+07	1.17E+07	7.66E+07	1.05E+08	7.88E+06	4.09E+06	2.74E+06	2.47E+06	3.27E+06	3.23E+06	9.60E+06	1.83E+06	1.77E+06	1.56E+07	4.49E+06	5.38E+06	9.35E+06	6.65E+06	2.28E+06	4.33E+06	6.96E+07	2.34E+06	2.88E+06	7.29E+06	1.88E+07	7.67E+06	5.49E+06	6.15E+06	5.53E+06	2.83E+07	1.99E+07	1.43E+06	2.88E+06	4.20E+06	1.69E+06
310	478	P40926|MDHM_HUMAN	200	42	16	16	HLys	6.03E+07	1.29E+08	9.01E+07	5.68E+07	2.52E+08	9.79E+07	7.95E+07	2.18E+08	8.82E+07	2.51E+08	2.40E+08	1.41E+08	7.33E+07	1.02E+08	3.94E+07	8.33E+07	1.02E+08	1.28E+08	1.54E+08	2.02E+08	6.89E+07	4.87E+07	1.71E+08	1.40E+08	1.35E+08	4.99E+07	1.55E+08	1.75E+08	3.59E+07	1.52E+08	1.92E+08	8.59E+07	5.97E+07	6.83E+07	2.67E+07	1.44E+08	9.59E+07	7.34E+07	1.02E+08	8.89E+07	1.18E+08	1.16E+08
311	230	P42704|LPPRC_HUMAN	200	21	27	27		3.82E+06	7.75E+06	1.76E+07	4.85E+06	8.24E+06	1.89E+07	5.88E+06	7.09E+06	1.15E+06	8.81E+06	1.04E+07	1.84E+07	8.24E+06	1.70E+07	1.08E+07	1.10E+07	1.25E+07	1.09E+07	2.15E+07	1.67E+07	6.89E+06	7.00E+06	3.21E+07	1.54E+07	9.55E+06	4.86E+06	7.68E+06	9.21E+06	7.45E+06	8.63E+06	5.26E+06	6.68E+06	4.36E+06	2.60E+06	8.30E+06	1.10E+07	2.97E+06	6.95E+06	1.52E+07	1.17E+07	1.91E+07	1.61E+07
312	285	Q9UEY8|ADDG_HUMAN	200	36	22	22	Deamidation-N	8.00E+07	7.54E+07	1.09E+07	4.20E+07	6.24E+07	1.16E+07	5.19E+07	1.58E+08	2.79E+07	3.18E+07	6.73E+07	1.33E+07	3.69E+06	1.27E+07	3.95E+07	2.10E+07	1.33E+07	7.22E+07	9.08E+06	7.42E+07	4.96E+07	8.30E+06	1.20E+07	8.26E+07	1.16E+07	2.60E+07	5.02E+07	3.32E+07	4.76E+07	4.08E+07	1.51E+08	3.24E+07	3.97E+07	5.33E+07	2.57E+07	1.27E+07	1.49E+07	1.64E+07	9.44E+07	8.69E+06	8.98E+06	8.75E+07
313	357	P25940|CO5A3_HUMAN	200	12	14	14	Hpro; HLYS-Hex-Hex	4.40E+06	9.92E+06	1.16E+07	2.80E+06	5.10E+05	2.42E+07	7.54E+05	6.35E+06	9.95E+05	1.57E+06	1.37E+06	1.04E+07	1.67E+07	1.53E+06	7.27E+06	9.27E+06	6.12E+06	2.02E+07	1.39E+07	9.29E+05	8.31E+05	2.85E+06	1.01E+07	4.50E+06	1.10E+06	6.06E+06	8.57E+05	2.46E+07	4.49E+06	1.52E+07	5.14E+06	1.74E+07	1.96E+06	1.78E+07	6.21E+06	2.06E+06	6.34E+06	4.65E+06	1.16E+07	6.73E+06	1.31E+07	8.49E+05
314	238	Q15582|BGH3_HUMAN	200	36	21	21	Hpro; Deamidation-N	3.78E+06	1.30E+07	1.46E+07	4.38E+06	2.27E+06	5.94E+07	1.11E+07	2.53E+06	1.92E+06	3.83E+06	1.31E+06	2.81E+07	1.31E+08	1.62E+07	1.09E+07	8.56E+06	2.09E+07	1.50E+07	8.10E+07	5.74E+06	4.33E+06	2.94E+07	6.40E+07	2.40E+07	5.32E+06	6.12E+06	4.17E+06	3.27E+07	6.94E+06	2.27E+07	3.44E+06	1.22E+06	2.65E+06	2.86E+06	8.65E+06	2.77E+06	1.37E+07	1.64E+07	1.51E+07	1.91E+07	4.68E+07	6.66E+06
315	704	P31930|QCR1_HUMAN	200	27	19	19	Hpro; Deamidation-N	1.16E+07	1.95E+07	2.91E+07	1.09E+07	5.93E+07	1.43E+07	1.86E+07	5.22E+07	1.88E+07	4.98E+07	7.53E+07	9.30E+06	8.15E+06	2.62E+07	7.85E+06	9.85E+06	3.11E+07	3.18E+07	2.25E+07	3.17E+07	2.03E+07	1.63E+07	2.71E+07	5.25E+07	7.44E+06	7.54E+06	1.83E+07	3.15E+07	7.09E+06	8.15E+06	3.40E+07	1.68E+07	1.33E+07	1.49E+07	6.58E+06	9.57E+06	2.84E+07	2.09E+07	1.44E+07	2.21E+07	1.75E+07	1.63E+07
316	371	P10909|CLUS_HUMAN	200	34	14	14	Deamidation-N	6.51E+07	8.01E+07	8.22E+07	8.39E+07	3.55E+07	9.38E+07	4.68E+07	2.39E+07	4.17E+07	3.85E+07	2.99E+07	4.78E+07	1.34E+08	8.45E+07	1.86E+08	5.16E+07	8.81E+07	1.34E+08	1.40E+08	6.24E+07	5.63E+07	1.55E+08	2.58E+08	1.79E+08	1.84E+08	5.19E+07	4.81E+07	1.54E+08	1.07E+08	8.36E+07	2.87E+07	3.76E+07	4.21E+07	6.23E+07	1.06E+08	1.66E+08	5.39E+07	6.22E+07	5.44E+07	1.02E+08	1.56E+08	6.99E+07
317	299	P07954|FUMH_HUMAN	200	45	18	18	Hpro; Deamidation-N	1.92E+07	1.64E+07	3.25E+07	1.48E+07	4.11E+07	2.01E+07	3.19E+07	5.67E+07	1.42E+07	3.96E+07	3.70E+07	6.03E+07	4.10E+07	3.25E+07	3.23E+07	1.29E+07	3.26E+07	6.11E+07	2.07E+07	3.97E+07	1.57E+07	1.40E+07	4.76E+07	6.06E+07	4.33E+07	1.66E+07	2.04E+07	6.58E+07	1.60E+07	3.78E+07	4.69E+07	2.44E+07	1.39E+07	1.99E+07	2.09E+07	2.90E+07	3.36E+07	2.42E+07	8.41E+06	2.31E+07	2.28E+07	1.75E+07
318	660	Q14CZ8|HECAM_HUMAN	200	30	14	14		9.58E+07	7.39E+07	5.58E+07	4.50E+07	3.28E+07	2.42E+07	7.19E+07	9.82E+07	4.76E+07	4.14E+07	3.35E+07	4.69E+07	2.39E+07	5.77E+07	6.51E+07	5.49E+07	4.64E+07	2.51E+08	2.59E+07	4.29E+07	8.60E+07	2.52E+07	3.42E+07	1.58E+08	1.51E+07	2.51E+07	2.85E+07	6.61E+07	6.52E+07	4.69E+07	9.20E+07	1.86E+07	7.05E+07	5.65E+07	4.06E+07	1.62E+07	4.71E+07	4.16E+07	5.92E+07	3.80E+07	2.26E+07	4.92E+07
319	290	P21281|VATB2_HUMAN	200	27	12	12	Hpro; Deamidation-N	1.40E+07	5.49E+06	2.45E+07	1.46E+07	1.65E+08	1.81E+07	4.64E+07	8.92E+06	6.76E+07	1.63E+08	1.91E+08	1.52E+06	8.42E+06	2.41E+07	3.84E+06	6.35E+06	3.16E+07	3.11E+07	8.45E+07	5.02E+07	4.11E+07	2.38E+07	2.29E+07	2.04E+07	3.67E+07	1.50E+07	4.15E+07	1.32E+08	6.43E+06	2.78E+06	9.33E+06	4.63E+07	1.03E+08	2.52E+07	6.09E+06	2.84E+07	6.71E+07	3.94E+07	5.11E+06	2.51E+07	9.01E+06	7.29E+06
320	262	Q07065|CKAP4_HUMAN	200	44	23	23		1.01E+07	1.63E+07	4.43E+07	1.15E+07	8.23E+06	2.18E+07	9.29E+06	7.96E+06	9.38E+06	3.11E+07	1.53E+07	6.06E+07	2.82E+07	4.40E+07	2.01E+07	1.56E+07	3.82E+07	3.16E+07	2.46E+07	2.45E+07	1.04E+07	2.48E+07	4.20E+07	3.65E+07	3.73E+07	2.47E+07	1.89E+07	5.91E+07	2.06E+07	5.77E+07	8.37E+06	4.57E+06	9.29E+06	8.21E+06	6.31E+06	3.46E+07	1.87E+07	2.06E+07	8.39E+06	3.13E+07	2.82E+07	1.13E+07
321	337	P55809|SCOT1_HUMAN	200	35	18	18	Hpro	1.08E+07	8.99E+06	6.94E+06	7.16E+06	4.31E+07	6.90E+06	1.89E+07	6.14E+07	9.90E+06	4.31E+07	3.66E+07	1.05E+07	2.18E+06	6.78E+06	1.20E+07	4.06E+06	4.93E+06	4.52E+07	1.09E+07	3.81E+07	1.01E+07	3.45E+06	1.14E+07	4.32E+07	5.37E+06	4.01E+06	2.15E+07	3.04E+07	7.22E+06	9.61E+06	5.18E+07	9.03E+06	7.44E+06	9.65E+06	5.75E+06	6.82E+06	1.18E+07	1.20E+07	1.25E+07	5.59E+06	9.45E+06	1.72E+07
322	222	P00450|CERU_HUMAN	200	23	19	19	Hpro	6.10E+06	1.88E+06	1.82E+07	1.88E+07	4.43E+06	3.13E+06	1.74E+06	8.44E+06	1.31E+07	3.64E+06	2.78E+06	1.43E+07	2.28E+07	2.07E+07	1.15E+07	8.84E+05	6.06E+07	7.96E+06	1.10E+07	1.15E+07	1.01E+06	1.42E+07	2.28E+07	9.63E+06	2.95E+07	9.74E+06	5.93E+06	2.49E+07	9.71E+06	1.58E+07	1.23E+07	7.43E+06	5.36E+05	4.30E+06	7.21E+06	1.76E+07	7.33E+06	1.29E+07	1.01E+05	3.98E+07	1.09E+07	1.42E+06
323	207	P28331|NDUS1_HUMAN	200	36	23	23	Hpro	8.95E+06	1.78E+07	1.84E+07	7.04E+06	6.45E+07	8.36E+06	1.53E+07	5.41E+06	2.48E+07	6.86E+07	8.33E+07	4.42E+06	1.37E+07	1.63E+07	8.63E+06	1.10E+07	1.51E+07	2.64E+07	6.22E+06	1.08E+07	1.28E+07	6.41E+06	8.57E+06	3.50E+07	9.52E+06	4.74E+06	9.86E+06	3.31E+07	9.96E+06	7.74E+06	4.72E+06	1.16E+07	8.11E+06	1.14E+07	3.00E+06	1.12E+07	2.05E+07	1.57E+07	1.30E+07	1.84E+07	6.39E+06	1.58E+07
324	552	P31946|1433B_HUMAN	200	39	8	8	Deamidation-N	4.94E+07	5.11E+07	8.41E+07	3.13E+07	6.60E+07	4.05E+07	4.83E+07	4.09E+07	2.90E+07	7.05E+07	1.06E+08	8.07E+07	5.05E+07	6.47E+07	2.59E+07	4.57E+07	7.62E+07	7.23E+07	5.38E+07	6.64E+07	5.04E+07	6.06E+07	6.95E+07	6.92E+07	4.22E+07	2.37E+07	1.44E+07	4.06E+07	2.09E+07	7.93E+07	2.72E+07	3.71E+07	3.88E+07	3.07E+07	2.28E+07	3.74E+07	7.67E+07	3.69E+07	5.01E+07	3.16E+07	5.50E+07	5.77E+07
325	314	P02647|APOA1_HUMAN	200	60	21	21		1.54E+08	1.08E+08	3.94E+08	2.26E+08	3.99E+07	2.19E+08	1.35E+08	2.43E+08	1.58E+08	3.73E+07	3.47E+07	2.26E+08	3.61E+08	4.91E+08	2.29E+08	1.23E+08	6.65E+08	9.03E+07	1.58E+08	1.24E+08	1.78E+08	2.83E+08	3.54E+08	1.15E+08	2.69E+08	1.35E+08	8.81E+07	3.74E+08	2.36E+08	1.91E+08	2.63E+08	1.65E+08	1.59E+08	4.78E+07	2.28E+08	2.90E+08	2.59E+08	2.85E+08	1.53E+08	4.93E+08	1.93E+08	1.51E+08
326	233	O75874|IDHC_HUMAN	200	42	17	17	HLys; Deamidation-N	3.26E+07	1.02E+08	9.12E+07	2.47E+07	2.43E+07	8.45E+07	3.39E+07	3.05E+07	4.14E+06	2.14E+07	4.95E+06	2.01E+08	5.65E+07	9.59E+07	3.52E+07	7.25E+07	7.49E+07	9.29E+07	1.01E+08	3.43E+07	3.64E+07	7.10E+07	9.80E+07	9.00E+07	6.72E+07	4.40E+07	1.96E+07	8.04E+07	2.79E+07	1.88E+08	2.30E+07	2.31E+07	3.12E+07	2.34E+07	1.91E+07	6.92E+07	4.55E+07	5.75E+07	5.86E+07	5.89E+07	8.00E+07	5.62E+07
327	744	Q92597|NDRG1_HUMAN	200	44	17	17	Hpro	8.61E+06	1.72E+07	1.57E+07	5.63E+06	1.79E+09	1.54E+07	1.29E+09	1.08E+09	2.73E+07	1.54E+09	1.43E+09	2.82E+06	3.99E+07	1.64E+09	7.46E+07	1.06E+09	2.12E+07	5.82E+07	3.04E+07	2.40E+07	2.70E+06	1.41E+07	3.53E+08	4.90E+07	1.81E+09	5.16E+08	1.11E+07	6.73E+08	4.12E+06	1.38E+09	7.36E+06	5.81E+08	2.04E+06	1.49E+09	6.44E+07	2.18E+06	5.06E+07	1.54E+09	4.45E+06	2.48E+07	7.56E+06	1.53E+07
328	190	Q92499|DDX1_HUMAN	200	34	21	21	Deamidation-N	1.59E+07	4.03E+07	1.05E+07	9.67E+06	1.24E+07	8.54E+06	2.80E+07	1.06E+07	8.64E+06	8.45E+06	6.28E+06	7.47E+07	2.92E+07	2.01E+07	1.01E+07	4.45E+07	1.44E+07	1.69E+07	1.72E+07	2.24E+07	1.37E+07	3.49E+07	2.32E+07	1.90E+07	2.67E+07	8.74E+06	1.59E+07	4.24E+07	1.81E+07	7.28E+07	1.24E+07	1.10E+07	9.33E+06	1.29E+07	7.38E+06	2.11E+07	2.85E+07	2.65E+07	2.20E+07	1.98E+07	1.04E+07	2.79E+07
329	303	Q13200|PSMD2_HUMAN	200	21	21	21	Hpro	1.51E+07	2.52E+07	2.50E+07	1.22E+07	1.08E+07	1.50E+07	1.56E+07	1.09E+07	4.04E+06	1.39E+07	1.03E+07	3.77E+07	2.48E+07	2.63E+07	1.72E+07	1.54E+07	2.47E+07	2.08E+07	1.70E+07	2.66E+07	1.55E+07	1.99E+07	2.74E+07	2.32E+07	2.44E+07	1.75E+07	1.19E+07	5.81E+07	2.10E+07	4.40E+07	1.11E+07	9.32E+06	1.08E+07	1.01E+07	1.22E+07	2.55E+07	2.99E+07	3.99E+07	1.62E+07	1.58E+07	1.84E+07	2.06E+07
330	1268	Q7Z6L0|PRRT2_HUMAN	200	54	11	11	Phosphorylation; Deamidation-N	2.77E+06	1.21E+06	0	1.42E+06	7.75E+07	0	9.11E+06	0	2.47E+07	8.31E+07	7.04E+07	0	0	0	0	0	2.93E+06	0	0	1.60E+06	4.63E+06	0	0	5.40E+05	5.60E+05	0	0	1.67E+07	0	8.43E+04	0	1.55E+06	4.40E+05	4.60E+06	0	8.49E+05	5.67E+06	1.69E+06	0	1.21E+05	0	0
331	291	P06737|PYGL_HUMAN	200	22	18	18		1.02E+08	1.18E+07	8.38E+06	2.68E+07	4.12E+07	1.97E+07	2.29E+07	6.34E+07	2.46E+07	2.61E+07	6.63E+07	7.92E+07	1.95E+07	2.07E+07	1.02E+07	4.29E+07	1.44E+07	3.73E+06	3.11E+07	2.64E+07	7.16E+06	1.45E+07	3.08E+07	1.79E+07	1.14E+07	1.10E+07	1.08E+07	6.09E+07	8.26E+06	5.13E+07	3.28E+06	6.41E+06	6.20E+07	1.84E+07	3.86E+07	4.33E+06	6.30E+06	2.01E+07	6.73E+07	1.23E+07	1.93E+07	8.03E+06
332	412	P24752|THIL_HUMAN	200	39	16	16	Deamidation-N	3.15E+07	4.90E+07	2.50E+07	1.46E+07	3.33E+07	4.93E+07	2.25E+07	7.13E+07	1.31E+07	3.10E+07	3.23E+07	1.00E+07	1.51E+07	2.74E+07	1.24E+07	2.90E+07	3.09E+07	2.95E+07	4.33E+07	3.47E+07	2.11E+07	1.35E+07	6.43E+07	5.20E+07	8.77E+06	1.17E+07	1.50E+07	3.02E+07	1.14E+07	1.41E+07	5.24E+07	1.12E+07	2.32E+07	2.10E+07	2.08E+07	1.80E+07	1.91E+07	1.92E+07	3.96E+07	4.81E+07	3.99E+07	5.32E+07
333	293	P53621|COPA_HUMAN	200	19	20	20	Hpro; Deamidation-N	6.57E+06	1.27E+07	1.50E+07	6.88E+06	2.91E+06	8.00E+06	4.78E+06	3.10E+06	1.91E+06	3.31E+06	2.60E+06	2.71E+07	1.43E+07	1.53E+07	8.19E+06	6.86E+06	1.36E+07	1.75E+07	1.65E+07	7.37E+06	6.30E+06	1.42E+07	2.21E+07	1.51E+07	2.03E+07	9.71E+06	3.80E+06	1.77E+07	1.18E+07	2.62E+07	3.34E+06	1.92E+06	3.06E+06	3.97E+06	4.33E+06	1.90E+07	9.33E+06	8.34E+06	8.81E+06	1.22E+07	1.08E+07	1.02E+07
334	276	Q7Z406|MYH14_HUMAN	200	10	17	17		3.21E+06	7.12E+05	3.29E+06	2.36E+06	4.57E+06	2.40E+06	2.05E+06	2.14E+06	3.13E+06	6.28E+06	1.13E+06	8.92E+06	2.02E+06	4.26E+06	1.95E+05	1.93E+06	3.08E+06	7.46E+06	2.88E+06	4.43E+06	2.40E+06	3.21E+06	1.99E+06	4.14E+06	6.76E+06	7.12E+06	2.30E+06	2.71E+06	1.25E+06	1.12E+07	2.54E+06	1.29E+06	1.26E+06	2.42E+06	1.91E+06	4.61E+06	2.42E+06	1.76E+06	1.49E+06	5.05E+06	2.77E+06	0
335	255	Q8WUM4|PDC6I_HUMAN	200	26	21	21		1.29E+07	2.25E+07	1.69E+07	2.39E+07	1.38E+07	1.86E+07	1.30E+07	1.62E+07	2.90E+07	1.81E+07	2.65E+07	1.99E+07	2.21E+07	1.64E+07	9.58E+06	1.28E+07	1.13E+07	3.31E+07	2.42E+07	2.61E+07	1.03E+07	8.00E+07	3.25E+07	9.81E+07	1.27E+07	1.00E+07	1.42E+07	3.05E+07	9.43E+06	3.02E+07	8.31E+06	4.69E+07	7.34E+06	8.08E+06	4.53E+06	1.85E+07	2.52E+07	1.38E+07	1.89E+07	2.12E+07	2.70E+07	2.56E+07
336	324	Q13554|KCC2B_HUMAN	200	14	6	6	Hpro	6.16E+04	0	0	0	1.33E+07	0	1.10E+06	1.43E+06	3.69E+06	1.21E+07	1.33E+07	0	0	0	1.11E+05	0	0	0	0	1.01E+06	3.34E+05	0	2.00E+04	0	4.52E+05	0	2.34E+06	3.51E+06	0	2.13E+04	0	7.40E+05	1.29E+06	5.87E+05	2.01E+06	3.12E+05	2.95E+06	3.17E+05	6.49E+03	1.35E+06	0	0
337	279	Q8N568|DCLK2_HUMAN	200	28	18	18	Deamidation-N	1.95E+07	2.10E+07	1.64E+07	1.85E+07	5.34E+06	4.27E+06	8.00E+06	2.97E+07	6.32E+05	5.43E+06	3.10E+06	4.87E+06	1.66E+07	1.51E+07	8.35E+06	7.21E+06	1.90E+07	4.23E+07	1.78E+06	1.44E+07	2.55E+07	2.56E+06	9.41E+06	2.73E+07	3.64E+06	7.81E+06	8.17E+06	6.71E+07	1.14E+07	6.90E+06	2.11E+07	1.00E+06	2.30E+07	3.32E+07	1.16E+07	2.67E+06	2.78E+07	3.81E+07	6.02E+06	1.18E+07	1.96E+06	1.97E+07
338	1544	P55087|AQP4_HUMAN	200	23	14	14	Phosphorylation; Deamidation-N; K-Methoxy	7.01E+08	7.82E+08	4.39E+08	3.76E+08	1.90E+08	1.30E+08	7.62E+08	1.01E+08	1.89E+08	1.89E+08	1.57E+08	5.94E+08	2.46E+08	3.80E+08	4.94E+08	4.44E+08	4.71E+08	9.65E+08	1.81E+08	5.92E+08	1.09E+09	1.79E+08	2.77E+08	4.75E+08	2.46E+08	4.42E+08	4.60E+08	5.64E+08	5.93E+08	5.58E+08	8.54E+07	7.32E+08	8.43E+08	6.96E+08	4.34E+08	1.86E+08	3.11E+08	3.26E+08	1.10E+09	2.57E+08	1.72E+08	1.24E+09
339	437	P23381|SYWC_HUMAN	200	40	18	18	Hpro; HexNAc; Deamidation-N	6.64E+06	4.96E+07	7.04E+06	1.09E+07	5.14E+06	5.91E+06	5.67E+06	9.67E+06	6.28E+06	3.97E+06	3.63E+06	1.90E+07	4.76E+07	1.25E+07	1.28E+07	3.22E+07	1.17E+07	2.67E+06	1.53E+07	1.03E+07	5.62E+06	2.58E+07	2.99E+07	2.58E+06	1.47E+07	5.89E+06	2.12E+06	1.79E+07	8.15E+06	1.76E+07	5.31E+06	2.39E+07	4.77E+06	3.64E+06	9.72E+06	1.40E+07	9.59E+06	1.19E+07	2.57E+07	9.34E+06	1.52E+07	3.07E+07
340	924	P27695|APEX1_HUMAN	200	41	12	12		2.44E+07	4.71E+07	3.37E+07	1.05E+07	5.76E+06	1.24E+07	1.79E+07	2.71E+07	7.49E+06	7.54E+06	3.61E+06	1.14E+08	4.64E+07	3.02E+07	1.25E+07	2.38E+07	3.50E+07	2.35E+07	2.35E+07	4.62E+07	2.75E+07	3.80E+07	2.90E+07	1.74E+07	5.49E+07	1.45E+07	2.24E+07	3.98E+07	2.18E+07	9.96E+07	2.58E+07	1.35E+07	1.53E+07	1.44E+07	6.90E+06	4.44E+07	2.74E+07	2.75E+07	2.28E+07	2.42E+07	1.74E+07	2.62E+07
341	399	Q15417|CNN3_HUMAN	200	51	15	15	Hpro; UBQ-K; HLys; Deamidation-N	2.72E+07	1.11E+08	8.69E+07	3.52E+07	1.84E+07	3.88E+07	3.29E+07	2.60E+07	2.82E+06	2.16E+07	3.74E+06	1.29E+08	2.49E+08	8.30E+07	6.61E+07	9.14E+07	9.96E+07	9.38E+06	3.77E+07	2.96E+07	3.32E+07	7.22E+07	6.29E+07	1.05E+07	5.56E+07	3.08E+07	1.10E+07	6.82E+07	3.54E+07	1.15E+08	1.97E+07	2.66E+07	2.80E+07	2.01E+07	4.21E+07	5.72E+07	5.33E+07	4.53E+07	7.61E+07	7.38E+07	5.13E+07	7.49E+07
342	344	P07384|CAN1_HUMAN	200	23	16	16	Deamidation-N	1.46E+07	3.48E+07	1.05E+07	1.11E+07	8.86E+06	2.43E+07	1.92E+07	3.51E+06	5.89E+06	8.28E+06	3.49E+06	1.75E+07	6.01E+06	1.72E+07	1.10E+07	2.23E+07	1.66E+07	4.37E+07	4.67E+07	1.67E+07	2.59E+07	1.83E+07	5.10E+07	2.77E+07	1.64E+07	1.67E+07	2.10E+07	2.62E+07	1.30E+07	1.50E+07	2.86E+06	5.43E+06	1.26E+07	1.22E+07	4.35E+06	1.36E+07	7.41E+06	1.24E+07	5.88E+07	1.30E+07	1.72E+07	3.34E+07
343	960	P04004|VTNC_HUMAN	200	26	12	12		6.01E+05	3.25E+06	1.82E+07	1.71E+07	1.55E+06	4.13E+06	7.30E+05	1.07E+07	9.14E+06	5.65E+05	1.37E+06	2.24E+07	3.67E+07	1.54E+07	3.61E+06	8.86E+04	7.04E+07	5.40E+06	1.25E+06	1.38E+07	2.87E+05	1.38E+08	5.75E+06	2.14E+07	2.04E+06	1.62E+07	7.55E+06	2.65E+07	5.61E+06	2.54E+07	9.63E+06	1.93E+07	8.12E+05	1.08E+06	1.28E+06	1.27E+06	1.30E+07	1.42E+07	2.93E+05	5.25E+07	3.86E+06	7.83E+05
344	367	P42765|THIM_HUMAN	200	50	17	17	Hpro; Deamidation-N	1.15E+07	3.15E+07	2.17E+07	1.82E+07	2.15E+07	4.45E+07	1.49E+07	6.86E+05	1.73E+07	1.38E+07	4.94E+06	5.10E+07	2.40E+07	1.75E+07	5.76E+07	2.34E+07	1.88E+07	3.34E+07	5.88E+07	1.29E+07	3.17E+07	8.20E+06	9.27E+07	2.59E+07	2.52E+07	1.90E+07	2.50E+06	1.11E+07	4.29E+07	4.39E+07	7.51E+05	9.84E+06	1.18E+07	1.83E+07	4.52E+07	1.63E+07	6.09E+06	1.45E+07	4.88E+07	1.66E+07	6.03E+07	4.53E+07
345	295	Q05707|COEA1_HUMAN	200	18	24	24	Hpro; HLys; Deamidation-N	1.33E+07	5.22E+06	3.32E+07	4.10E+06	1.36E+07	2.32E+07	8.64E+06	8.88E+06	9.08E+06	1.86E+07	1.11E+07	7.16E+06	5.52E+06	2.80E+07	4.41E+06	4.14E+06	5.61E+06	9.31E+06	3.03E+07	9.00E+06	4.92E+06	4.44E+06	1.94E+07	5.18E+06	7.08E+06	5.60E+06	1.05E+07	1.06E+07	4.53E+06	8.39E+06	6.04E+06	5.84E+06	9.24E+06	1.00E+07	8.65E+06	6.51E+06	7.49E+06	7.01E+06	1.09E+07	9.27E+06	5.34E+06	6.31E+06
346	1189	P16104|H2AX_HUMAN	200	38	3	3	Hpro	3.45E+06	6.15E+06	1.91E+06	1.61E+06	1.39E+06	0	8.53E+04	2.64E+06	1.52E+06	0	7.96E+05	2.08E+06	1.74E+06	7.72E+05	6.25E+04	8.13E+05	6.85E+05	8.86E+05	2.09E+05	1.11E+06	2.72E+05	1.66E+04	2.73E+05	2.89E+05	1.80E+06	9.79E+05	2.44E+05	7.69E+05	2.14E+06	3.40E+06	1.24E+06	2.75E+05	6.47E+05	1.09E+06	1.91E+06	2.37E+06	2.86E+06	2.06E+06	1.96E+06	9.39E+05	4.06E+05	2.24E+06
347	326	Q16643|DREB_HUMAN	200	33	15	15	Deamidation-N	2.67E+07	2.31E+07	4.32E+07	2.90E+07	2.68E+07	3.17E+07	2.48E+07	3.79E+07	6.69E+06	3.19E+07	5.35E+07	4.02E+07	4.17E+07	3.61E+07	1.23E+07	1.50E+07	2.90E+07	5.73E+07	3.48E+07	2.55E+07	1.88E+07	2.24E+07	6.89E+07	3.71E+07	3.20E+07	3.32E+07	1.58E+07	4.64E+07	2.07E+07	4.40E+07	3.22E+07	1.86E+07	1.45E+07	1.86E+07	1.16E+07	3.61E+07	3.21E+07	2.83E+07	1.96E+07	2.18E+07	4.24E+07	2.00E+07
348	245	O75643|U520_HUMAN	200	12	22	22		1.13E+07	8.37E+06	4.14E+06	7.22E+06	3.56E+05	3.45E+06	6.27E+06	7.65E+06	7.88E+06	6.87E+05	7.79E+06	2.48E+07	1.39E+07	7.61E+06	7.90E+06	6.37E+06	1.04E+07	1.07E+07	7.04E+06	3.23E+06	1.77E+06	5.69E+06	8.83E+06	1.36E+07	2.38E+07	6.46E+06	1.42E+07	2.05E+07	1.02E+07	1.70E+07	5.21E+06	1.62E+07	6.83E+06	8.78E+06	6.52E+06	2.38E+07	5.43E+06	5.99E+06	5.01E+06	7.77E+06	7.84E+06	5.70E+06
349	740	P60880|SNP25_HUMAN	200	56	14	14	Deamidation-N	3.46E+07	4.68E+06	1.47E+06	2.81E+07	1.88E+08	1.61E+06	6.60E+07	8.62E+06	1.42E+08	2.27E+08	2.50E+08	1.65E+06	1.99E+05	4.15E+06	3.59E+06	2.94E+06	6.99E+05	1.84E+07	1.62E+06	5.80E+07	5.70E+07	1.57E+06	3.23E+06	9.53E+06	1.82E+07	5.84E+06	2.73E+07	1.89E+08	8.19E+06	6.43E+06	6.09E+06	5.69E+07	2.93E+07	5.04E+07	4.79E+06	1.76E+07	9.93E+07	5.15E+07	4.87E+06	2.44E+06	2.82E+06	3.55E+06
350	309	Q15233|NONO_HUMAN	200	40	15	15	Hpro; Deamidation-N	3.36E+07	5.42E+07	5.85E+07	1.36E+07	5.54E+06	9.91E+06	2.55E+07	2.56E+07	2.43E+07	6.33E+06	4.47E+06	1.42E+08	5.61E+07	4.69E+07	2.34E+07	4.84E+07	5.30E+07	6.75E+07	2.57E+07	3.45E+07	2.43E+07	4.23E+07	3.24E+07	6.99E+07	9.11E+07	1.94E+07	1.97E+07	6.99E+07	3.65E+07	1.34E+08	2.43E+07	1.63E+07	1.61E+07	2.91E+07	2.72E+07	8.51E+07	5.60E+07	5.53E+07	2.94E+07	2.99E+07	1.89E+07	3.36E+07
351	252	O00571|DDX3X_HUMAN	200	12	6	6		1.82E+06	4.71E+06	7.54E+06	1.79E+06	1.04E+06	1.87E+05	1.87E+06	1.59E+06	1.20E+05	1.40E+06	4.76E+05	4.11E+06	2.37E+06	5.99E+06	1.54E+06	1.90E+06	6.35E+06	4.27E+06	2.17E+06	1.08E+06	1.65E+06	2.03E+06	2.41E+06	3.30E+06	4.28E+06	1.57E+06	5.02E+05	5.28E+06	1.26E+06	4.87E+06	1.99E+06	2.11E+05	1.49E+06	1.21E+06	2.58E+05	3.89E+06	2.96E+06	2.60E+06	3.28E+06	3.49E+06	1.96E+06	3.54E+06
352	267	Q8N573|OXR1_HUMAN	200	30	21	21	Deamidation-N	1.58E+06	1.03E+06	9.53E+05	1.36E+06	2.82E+07	2.15E+06	1.45E+06	6.91E+05	7.55E+06	3.12E+07	2.28E+07	5.85E+05	1.39E+06	1.01E+06	0	5.21E+05	4.94E+06	1.34E+06	1.62E+06	2.90E+06	3.54E+06	9.17E+05	9.84E+03	1.85E+06	2.45E+05	0	1.24E+06	1.02E+07	3.36E+05	7.64E+05	8.02E+05	2.78E+06	0	1.50E+06	8.44E+05	1.19E+06	2.24E+06	5.90E+05	6.34E+05	3.73E+06	8.37E+05	1.00E+06
353	339	P55084|ECHB_HUMAN	200	50	25	25	Deamidation-N	4.13E+07	6.07E+07	4.83E+07	3.57E+07	2.32E+07	1.01E+08	2.51E+07	1.61E+08	2.04E+07	2.36E+07	1.59E+07	8.22E+07	5.43E+07	4.20E+07	9.50E+07	5.94E+07	6.00E+07	1.11E+08	1.18E+08	1.05E+08	2.61E+07	3.02E+07	1.35E+08	1.04E+08	5.22E+07	4.81E+07	8.49E+07	5.32E+07	3.45E+07	8.08E+07	1.10E+08	2.27E+07	2.35E+07	5.25E+07	6.25E+07	5.69E+07	4.86E+07	3.76E+07	6.66E+07	8.76E+07	5.07E+07	6.80E+07
354	356	Q9UQ16|DYN3_HUMAN	200	14	11	11		3.41E+06	1.43E+06	1.16E+06	2.18E+06	2.19E+07	2.51E+06	3.64E+06	7.91E+06	1.12E+07	2.55E+07	2.44E+07	4.75E+05	6.45E+05	1.86E+05	2.17E+05	1.04E+06	0	1.45E+06	2.83E+06	1.13E+07	1.92E+06	1.99E+05	3.54E+06	2.03E+06	2.33E+06	2.78E+05	6.74E+06	8.48E+06	1.35E+06	1.61E+06	7.15E+06	3.76E+06	1.28E+06	6.49E+06	2.78E+05	3.47E+06	8.33E+06	3.84E+06	4.78E+05	1.19E+06	1.19E+06	1.00E+06
355	1041	P15104|GLNA_HUMAN	200	29	19	19	Hpro; Deamidation-N; K-Methoxy	1.78E+07	3.36E+07	3.29E+08	3.68E+07	4.52E+07	2.43E+07	2.73E+07	3.76E+07	4.72E+07	5.71E+07	5.19E+07	3.40E+07	5.01E+07	3.83E+08	1.39E+07	1.98E+07	3.90E+08	7.92E+07	2.13E+07	4.62E+07	3.36E+07	7.10E+07	3.69E+07	7.50E+07	3.75E+07	3.32E+07	4.57E+07	7.25E+07	2.97E+07	3.63E+07	3.97E+07	2.08E+07	1.88E+07	2.25E+07	1.53E+07	2.68E+07	3.18E+07	3.92E+07	8.16E+06	2.85E+08	3.86E+07	1.94E+07
356	334	P00505|AATM_HUMAN	200	45	21	21	Hpro; HexNAc; Deamidation-N	2.81E+07	3.96E+07	2.16E+07	3.34E+07	1.55E+08	3.91E+07	4.43E+07	8.75E+07	8.69E+07	1.71E+08	1.91E+08	2.26E+07	1.37E+07	1.59E+07	2.05E+07	2.45E+07	2.12E+07	2.84E+07	4.62E+07	9.93E+07	3.04E+07	1.46E+07	7.74E+07	4.38E+07	4.86E+07	2.51E+07	5.95E+07	1.55E+08	2.05E+07	2.03E+07	7.19E+07	4.03E+07	1.35E+07	3.25E+07	1.41E+07	4.59E+07	6.73E+07	5.22E+07	4.23E+07	1.80E+07	3.76E+07	3.53E+07
357	407	O94925|GLSK_HUMAN	200	33	18	18	Deamidation-N	2.99E+06	2.62E+03	3.62E+05	1.93E+06	4.63E+07	2.06E+06	6.56E+06	1.88E+06	1.50E+07	5.62E+07	8.13E+07	3.41E+06	3.00E+06	4.72E+06	1.11E+07	3.34E+07	1.24E+07	6.87E+05	5.67E+06	5.47E+06	4.53E+06	0	4.17E+06	3.84E+07	3.97E+06	3.93E+05	2.91E+06	6.01E+07	2.35E+06	9.34E+05	1.71E+06	8.68E+06	3.37E+07	5.23E+06	1.13E+07	6.84E+06	3.06E+07	1.77E+07	1.99E+06	2.09E+06	8.74E+07	5.14E+06
358	269	Q9NQ66|PLCB1_HUMAN	200	22	19	19		3.21E+06	1.36E+06	1.22E+05	2.07E+05	1.35E+07	5.45E+06	1.61E+06	9.97E+06	2.80E+06	1.51E+07	1.72E+07	5.74E+05	0	4.38E+04	1.26E+06	3.81E+05	3.23E+05	7.65E+06	4.74E+06	2.62E+06	5.76E+05	4.82E+05	4.29E+05	1.88E+06	1.64E+05	6.85E+05	1.36E+06	4.19E+06	6.37E+05	1.04E+06	1.00E+07	8.12E+05	8.15E+06	5.00E+06	3.09E+04	3.91E+05	1.87E+06	5.02E+05	3.04E+05	1.77E+05	1.18E+06	1.57E+06
359	281	Q5SSJ5|HP1B3_HUMAN	200	37	20	20	Hpro; Deamidation-N	5.28E+07	8.96E+07	5.41E+07	3.98E+07	1.93E+07	2.63E+07	3.45E+07	6.64E+07	4.56E+07	3.73E+07	1.71E+07	1.38E+08	6.63E+07	5.43E+07	4.15E+07	5.02E+07	4.73E+07	5.82E+07	2.11E+07	6.50E+07	3.99E+07	4.88E+07	3.31E+07	8.53E+07	5.92E+07	3.45E+07	4.51E+07	7.36E+07	3.88E+07	1.57E+08	6.47E+07	3.00E+07	3.32E+07	4.82E+07	4.19E+07	7.06E+07	5.23E+07	4.64E+07	5.51E+07	4.78E+07	2.68E+07	5.17E+07
360	413	Q92599|SEPT8_HUMAN	200	26	13	13	Deamidation-N	3.50E+07	3.37E+07	2.69E+07	5.26E+07	3.62E+07	5.31E+06	4.64E+07	2.91E+07	6.71E+07	4.58E+07	4.17E+07	2.98E+07	2.63E+07	2.89E+07	2.37E+07	2.37E+07	2.68E+07	2.45E+07	8.94E+06	7.12E+07	5.46E+07	2.07E+07	1.54E+07	3.23E+07	1.97E+07	3.84E+07	4.85E+07	5.51E+07	2.80E+07	2.72E+07	2.52E+07	2.91E+07	4.30E+07	3.45E+07	1.31E+07	2.15E+07	3.10E+07	2.62E+07	2.81E+07	1.91E+07	7.11E+06	2.54E+07
361	2278	P52943|CRIP2_HUMAN	200	29	11	11	Deamidation-N	2.70E+07	3.93E+07	3.38E+07	2.00E+07	3.49E+07	1.80E+07	3.78E+07	1.11E+07	3.88E+07	2.53E+07	3.57E+07	4.27E+07	4.65E+07	3.42E+07	4.20E+07	3.35E+07	3.23E+07	2.00E+07	2.63E+07	3.54E+07	4.57E+07	2.20E+07	2.22E+07	3.05E+07	4.02E+07	4.10E+07	4.43E+07	5.52E+07	5.71E+07	3.65E+07	1.67E+07	2.67E+07	3.09E+07	2.21E+07	3.81E+07	3.19E+07	2.74E+07	3.65E+07	4.47E+07	3.00E+07	1.93E+07	4.74E+07
362	419	Q15942|ZYX_HUMAN	200	37	15	15	Deamidation-N	2.43E+06	2.74E+07	2.18E+07	7.99E+06	3.90E+06	1.61E+07	1.06E+07	7.91E+06	5.75E+06	1.63E+07	1.11E+07	5.88E+07	2.91E+07	3.46E+07	9.16E+06	1.88E+07	2.41E+07	7.72E+06	1.31E+07	1.61E+07	1.45E+07	4.43E+07	1.16E+07	5.59E+06	3.40E+07	5.15E+06	5.33E+06	1.23E+07	2.05E+07	4.95E+07	8.68E+06	5.11E+06	7.24E+06	1.64E+06	1.35E+07	3.06E+07	2.33E+07	2.72E+07	1.27E+07	3.18E+07	2.01E+07	1.47E+07
363	254	O60716|CTND1_HUMAN	200	21	17	17	Hpro	7.56E+06	2.17E+07	1.42E+07	5.03E+06	4.36E+06	1.55E+06	4.46E+06	1.32E+07	2.47E+06	5.26E+06	2.55E+06	3.52E+07	2.23E+07	1.23E+07	5.28E+06	1.10E+07	1.46E+07	1.21E+07	5.95E+06	9.61E+06	4.13E+06	8.62E+06	1.07E+07	1.62E+07	1.74E+07	6.60E+06	5.01E+06	1.78E+07	6.96E+06	2.58E+07	9.97E+06	1.78E+06	2.67E+06	4.94E+06	2.72E+06	1.26E+07	1.01E+07	9.77E+06	8.46E+06	1.28E+07	3.49E+06	1.36E+07
364	271	P02649|APOE_HUMAN	200	59	17	17	Hpro; Deamidation-N	1.38E+08	8.53E+06	9.06E+07	7.28E+07	2.51E+07	2.84E+07	4.46E+07	1.66E+08	1.62E+07	3.15E+07	2.08E+07	6.34E+07	3.97E+07	8.62E+07	1.66E+08	6.07E+06	1.13E+08	2.05E+07	2.53E+07	1.86E+08	5.10E+07	2.37E+07	6.98E+07	2.66E+07	1.53E+07	3.95E+07	1.18E+08	1.85E+08	1.14E+08	5.54E+07	1.35E+08	9.57E+06	3.83E+07	1.23E+08	1.48E+08	1.80E+07	1.25E+08	1.22E+08	3.05E+06	8.77E+07	4.91E+07	6.83E+06
365	201	Q14974|IMB1_HUMAN	200	29	20	20	Carbamidomethylation; Hpro	2.39E+07	4.31E+07	4.29E+07	3.11E+07	1.76E+07	1.81E+07	2.75E+07	2.27E+07	1.12E+07	2.18E+07	2.03E+07	5.13E+07	4.60E+07	4.53E+07	5.64E+07	2.68E+07	4.74E+07	5.51E+07	2.74E+07	4.67E+07	5.10E+07	4.31E+07	4.05E+07	5.16E+07	3.78E+07	3.38E+07	2.05E+07	3.92E+07	4.02E+07	4.97E+07	4.96E+07	2.00E+07	3.33E+07	2.70E+07	4.50E+07	3.06E+07	4.55E+07	1.86E+07	2.65E+07	2.88E+07	3.77E+07	4.30E+07
366	274	P08195|4F2_HUMAN	200	30	16	16		1.43E+07	2.29E+07	8.11E+06	1.61E+07	2.89E+07	7.86E+06	3.17E+07	8.90E+06	1.44E+07	3.25E+07	3.35E+07	3.15E+07	7.65E+06	8.79E+06	7.16E+06	1.68E+07	1.73E+07	2.26E+07	1.35E+07	1.11E+07	3.20E+07	9.88E+06	2.20E+07	2.77E+07	1.27E+07	1.82E+07	6.89E+06	8.78E+07	1.67E+07	3.04E+07	8.80E+06	1.89E+07	2.48E+07	1.46E+07	3.66E+06	1.22E+07	4.33E+07	3.36E+07	2.35E+07	1.02E+07	1.05E+07	3.10E+07
367	1416	P09936|UCHL1_HUMAN	200	37	14	14	Hpro; Deamidation-N	1.72E+08	7.17E+07	4.73E+07	5.73E+07	4.23E+08	3.69E+08	1.83E+08	1.16E+08	4.02E+08	4.80E+08	5.26E+08	1.39E+08	3.78E+07	1.11E+08	1.00E+08	7.49E+07	8.11E+07	4.24E+07	4.69E+08	2.83E+08	1.84E+08	7.54E+07	4.02E+08	5.71E+07	1.52E+08	1.40E+08	2.22E+08	4.37E+08	1.23E+08	6.32E+07	1.27E+08	1.54E+08	8.85E+07	1.32E+08	2.35E+07	1.42E+08	2.40E+08	2.14E+08	9.11E+07	9.39E+07	2.80E+08	8.47E+07
368	1521	P43003|EAA1_HUMAN	200	15	12	12	HLys; Deamidation-N	5.28E+07	3.69E+07	7.19E+07	6.94E+07	4.66E+07	1.13E+06	9.77E+07	4.77E+07	1.23E+07	4.25E+07	4.05E+07	3.33E+07	4.62E+07	7.76E+07	1.81E+07	1.74E+07	4.65E+07	2.12E+08	1.89E+06	3.69E+07	1.06E+08	2.25E+07	1.87E+06	1.92E+08	5.00E+07	2.06E+07	3.38E+07	7.53E+07	2.85E+07	3.05E+07	4.28E+07	2.09E+07	9.82E+07	4.02E+07	1.24E+07	4.29E+07	3.74E+07	4.08E+07	3.67E+07	3.28E+07	2.84E+06	5.76E+07
369	1018	Q99497|PARK7_HUMAN	200	59	13	13	Hpro; Deamidation-N	1.60E+08	8.78E+07	5.29E+07	4.69E+07	8.83E+07	1.44E+08	1.17E+08	1.40E+08	7.39E+07	9.53E+07	9.77E+07	2.13E+08	5.61E+07	5.20E+07	1.36E+08	5.69E+07	4.04E+07	2.69E+08	1.44E+08	1.60E+08	1.13E+08	6.53E+07	1.54E+08	1.87E+08	4.38E+07	6.63E+07	8.96E+07	1.73E+08	9.02E+07	1.83E+08	1.42E+08	5.62E+07	1.27E+08	1.15E+08	1.01E+08	5.00E+07	1.02E+08	1.39E+08	9.73E+07	3.70E+07	1.60E+08	1.17E+08
371	420	Q9NVA2|SEP11_HUMAN	200	19	8	8	UBQ-K	1.92E+07	3.23E+07	3.21E+07	1.26E+07	2.39E+07	1.53E+06	3.37E+07	3.87E+07	8.28E+06	2.74E+07	3.77E+07	3.33E+07	1.68E+07	3.31E+07	1.52E+07	2.75E+07	2.36E+07	1.14E+07	1.89E+06	2.47E+07	4.25E+07	1.17E+07	5.32E+06	1.88E+07	2.31E+07	9.08E+06	1.11E+07	4.98E+07	1.74E+07	2.84E+07	3.41E+07	1.70E+07	3.06E+07	2.02E+07	1.30E+07	3.29E+07	3.28E+07	3.00E+07	3.74E+07	2.26E+07	3.04E+06	3.28E+07
372	364	Q9BY11|PACN1_HUMAN	200	39	17	17	Hpro; Deamidation-N	9.41E+06	1.72E+07	2.71E+06	8.02E+06	1.14E+08	1.38E+05	3.01E+07	8.92E+06	3.96E+07	1.25E+08	1.26E+08	6.02E+06	1.42E+07	6.54E+06	5.13E+06	1.61E+06	2.43E+06	2.04E+06	4.26E+05	1.87E+07	3.10E+07	2.53E+06	1.02E+06	2.76E+06	1.11E+07	5.59E+06	7.84E+06	5.36E+07	2.59E+06	7.96E+06	7.53E+06	1.99E+07	1.28E+07	1.03E+07	5.00E+06	1.73E+07	4.53E+07	1.61E+07	4.99E+06	4.91E+06	6.66E+04	5.24E+06
373	361	P14868|SYDC_HUMAN	200	43	21	21	Hpro	5.38E+07	4.65E+07	6.47E+07	2.72E+07	1.25E+07	4.30E+07	3.91E+07	7.72E+07	9.90E+06	1.72E+07	2.39E+07	1.06E+08	5.39E+07	4.90E+07	5.77E+07	4.22E+07	5.18E+07	4.88E+07	5.13E+07	6.15E+07	4.65E+07	4.26E+07	6.09E+07	5.65E+07	3.24E+07	1.98E+07	2.99E+07	6.21E+07	3.71E+07	9.38E+07	6.33E+07	2.00E+07	4.04E+07	4.39E+07	5.23E+07	3.46E+07	4.79E+07	3.57E+07	5.16E+07	3.94E+07	5.16E+07	3.90E+07
374	596	Q96CX2|KCD12_HUMAN	200	45	12	12		1.65E+07	1.82E+07	4.59E+07	1.01E+07	6.03E+06	4.10E+06	2.12E+07	1.04E+07	2.67E+06	4.58E+06	4.71E+06	8.87E+07	9.02E+06	5.50E+07	7.17E+06	1.35E+07	3.64E+07	4.98E+07	1.07E+07	8.57E+06	2.48E+07	2.05E+07	1.36E+07	3.17E+07	1.11E+07	2.06E+07	3.56E+06	2.14E+07	1.20E+07	6.64E+07	7.45E+06	4.24E+06	2.01E+07	1.02E+07	2.94E+06	8.23E+06	1.30E+07	1.52E+07	1.16E+07	3.60E+07	8.18E+06	9.80E+06
375	227	Q9Y3Z3|SAMH1_HUMAN	200	35	18	18	Deamidation-N	8.62E+06	2.50E+07	1.28E+07	7.08E+05	8.48E+06	2.16E+06	1.15E+07	2.16E+06	2.07E+05	8.81E+06	5.74E+06	2.04E+07	2.10E+07	1.57E+07	1.77E+06	1.08E+07	1.28E+07	3.75E+07	6.38E+06	9.82E+06	1.23E+07	1.43E+07	2.52E+07	2.41E+07	1.77E+07	2.92E+07	3.64E+06	9.32E+06	1.45E+07	2.12E+07	4.01E+06	9.00E+06	4.00E+06	5.06E+06	1.16E+06	1.13E+07	2.13E+06	4.67E+06	1.29E+07	8.93E+06	1.24E+07	1.53E+07
376	803	P22061|PIMT_HUMAN	200	60	13	13	Hpro; HLys	3.74E+07	2.91E+07	1.22E+07	2.24E+07	5.28E+07	2.10E+06	3.29E+07	3.25E+07	4.09E+07	8.88E+07	4.16E+07	2.89E+07	2.97E+07	1.22E+07	2.17E+07	1.65E+07	1.31E+07	2.03E+07	9.23E+06	5.77E+07	1.78E+07	3.95E+06	1.08E+07	9.27E+06	2.63E+07	1.95E+07	3.20E+07	7.63E+07	1.87E+07	2.74E+07	2.92E+07	1.90E+07	2.10E+07	2.45E+07	1.21E+07	2.51E+07	3.04E+07	2.06E+07	3.28E+07	1.34E+07	5.43E+06	3.28E+07
377	410	P20908|CO5A1_HUMAN	200	12	14	14	Hpro; HLYS-Hex-Hex; K-Methoxy	3.58E+06	7.20E+06	5.52E+07	1.54E+06	1.33E+06	3.43E+07	2.96E+06	3.89E+06	1.70E+05	1.62E+06	3.48E+06	1.51E+07	2.98E+07	6.64E+07	2.71E+06	5.28E+06	2.79E+07	1.12E+07	1.90E+07	1.90E+06	3.33E+06	6.77E+06	1.67E+07	3.43E+07	4.06E+06	2.98E+06	2.02E+06	3.33E+06	2.68E+06	1.31E+07	4.41E+06	2.29E+06	3.00E+06	1.34E+06	1.06E+06	5.69E+06	2.10E+07	4.23E+06	7.34E+06	1.38E+07	1.08E+07	7.97E+06
379	504	P22695|QCR2_HUMAN	200	38	19	19	HexNAc; UBQ-K; Deamidation-N	1.62E+07	2.11E+07	2.84E+07	9.76E+06	6.70E+07	1.30E+07	1.92E+07	6.36E+07	1.70E+07	6.78E+07	8.52E+07	1.81E+07	1.58E+07	2.54E+07	9.52E+06	1.12E+07	2.52E+07	5.43E+07	1.45E+07	3.36E+07	2.03E+07	1.17E+07	2.55E+07	3.66E+07	1.99E+07	9.57E+06	2.08E+07	4.91E+07	1.05E+07	1.26E+07	4.16E+07	8.49E+06	1.63E+07	1.22E+07	8.78E+06	2.11E+07	3.09E+07	2.06E+07	1.92E+07	2.38E+07	1.51E+07	1.94E+07
380	406	P50570|DYN2_HUMAN	200	10	9	9		1.25E+06	4.45E+06	4.70E+06	2.92E+06	1.89E+06	1.06E+06	1.26E+06	2.21E+06	2.32E+06	3.23E+06	6.25E+06	6.15E+06	5.14E+06	3.65E+06	3.23E+06	2.19E+06	4.05E+06	1.90E+06	3.23E+06	2.90E+06	9.38E+05	4.27E+06	3.58E+06	2.57E+06	5.15E+06	2.74E+06	1.95E+06	4.10E+06	3.65E+06	6.60E+06	7.81E+05	8.79E+05	8.84E+05	7.10E+05	1.14E+06	3.18E+06	1.28E+06	2.05E+06	2.99E+06	4.25E+06	2.22E+06	4.54E+06
381	330	Q14203|DCTN1_HUMAN	200	24	22	22	Deamidation-N	6.53E+06	5.30E+06	4.20E+06	9.44E+06	2.08E+07	1.55E+06	6.55E+06	7.72E+06	1.51E+07	1.75E+07	2.11E+07	1.16E+07	2.22E+06	3.58E+06	4.44E+06	5.06E+06	7.67E+06	1.73E+07	7.74E+06	2.88E+07	8.63E+06	8.24E+06	1.24E+07	1.46E+07	1.62E+07	8.97E+06	1.39E+07	2.89E+07	1.99E+07	2.95E+07	8.22E+06	8.04E+06	1.91E+06	6.36E+06	2.51E+06	1.51E+07	1.17E+07	1.93E+07	5.02E+06	3.81E+06	4.59E+06	5.14E+06
382	668	Q14894|CRYM_HUMAN	200	46	18	18	Hpro; HLys	6.55E+06	4.55E+05	6.54E+06	6.01E+06	9.49E+07	1.53E+07	1.36E+07	6.21E+06	5.21E+07	1.02E+08	7.86E+07	4.51E+06	9.87E+05	6.37E+06	4.38E+05	9.43E+05	4.09E+06	8.77E+05	4.77E+06	2.96E+07	1.09E+07	5.53E+06	1.11E+06	6.09E+06	7.01E+06	2.31E+05	2.16E+07	5.05E+07	1.04E+06	3.16E+06	3.97E+06	1.20E+07	6.67E+06	4.91E+06	1.34E+06	4.96E+06	2.65E+07	1.11E+07	1.43E+06	2.44E+06	1.43E+06	2.75E+05
383	286	P16615|AT2A2_HUMAN	200	20	18	18	HLys; Deamidation-N	1.39E+07	4.02E+07	5.04E+07	2.49E+07	5.84E+07	1.36E+07	2.43E+07	1.41E+07	1.41E+07	4.71E+07	7.23E+07	4.22E+07	2.49E+07	6.99E+07	1.01E+07	2.44E+07	4.88E+07	2.93E+07	1.67E+07	2.40E+07	2.18E+07	2.21E+07	2.16E+07	3.28E+07	4.54E+07	1.15E+07	1.26E+07	6.05E+07	1.47E+07	3.27E+07	1.09E+07	4.83E+07	1.15E+07	1.34E+07	1.39E+07	4.14E+07	3.78E+07	3.18E+07	1.71E+07	5.39E+07	1.33E+07	2.05E+07
385	327	Q01813|PFKAP_HUMAN	200	20	13	13		1.56E+09	2.16E+09	2.34E+06	1.64E+09	2.29E+09	1.23E+07	2.18E+09	1.62E+07	3.12E+09	2.59E+09	2.10E+09	1.64E+09	2.52E+09	2.01E+09	1.75E+09	1.85E+09	1.67E+09	2.16E+09	2.55E+07	1.50E+09	2.87E+07	2.57E+09	2.33E+09	2.64E+09	2.27E+09	3.18E+09	3.52E+09	1.42E+09	1.65E+09	2.21E+09	2.17E+09	1.33E+09	2.16E+09	7.89E+06	2.09E+09	2.15E+09	2.34E+09	1.86E+09	6.53E+06	1.23E+09	3.58E+06	7.09E+06
386	1242	P09417|DHPR_HUMAN	200	45	11	11	Hpro; HLys; HLys-Hex; HLYS-Hex-Hex; Deamidation-N	2.52E+07	1.91E+07	1.37E+07	7.26E+07	1.37E+08	1.19E+07	2.79E+07	2.23E+07	1.84E+08	1.25E+08	1.23E+08	1.43E+07	8.18E+06	1.28E+07	2.06E+07	6.87E+06	1.54E+07	2.84E+07	1.81E+07	1.20E+08	2.75E+07	7.73E+06	1.84E+07	2.44E+07	2.83E+07	3.14E+07	1.45E+08	5.66E+07	2.40E+07	1.20E+07	1.92E+07	1.55E+07	2.45E+07	2.71E+07	1.81E+07	2.66E+07	3.16E+07	2.15E+07	1.40E+07	1.07E+07	8.59E+06	1.78E+07
387	322	Q05682|CALD1_HUMAN	200	24	17	17	Hpro; Deamidation-N; K-Methoxy	2.12E+07	3.95E+07	1.02E+08	3.49E+07	1.03E+07	4.92E+07	2.16E+07	1.04E+07	9.47E+06	1.43E+07	7.46E+06	8.87E+07	1.08E+08	1.14E+08	2.67E+07	3.64E+07	8.63E+07	3.49E+07	4.74E+07	1.85E+07	2.86E+07	7.02E+07	5.43E+07	3.54E+07	3.72E+07	2.43E+07	5.08E+06	3.55E+07	3.87E+07	8.08E+07	1.37E+07	1.71E+07	2.19E+07	1.12E+07	1.54E+07	3.74E+07	2.69E+07	2.33E+07	3.98E+07	6.18E+07	4.98E+07	3.56E+07
388	310	Q14247|SRC8_HUMAN	200	35	18	18	Hpro; Phosphorylation; Deamidation-N	9.52E+07	1.44E+08	3.76E+07	1.53E+08	1.48E+08	1.12E+08	8.96E+07	7.44E+07	1.23E+08	1.26E+08	2.32E+07	6.38E+07	1.40E+08	9.40E+07	7.26E+07	5.99E+07	8.82E+07	1.05E+08	2.22E+07	1.08E+08	9.85E+07	1.20E+08	1.13E+08	1.10E+08	1.61E+08	1.01E+08	1.94E+08	7.48E+07	1.25E+08	1.20E+08	8.18E+07	4.57E+07	7.85E+07	1.04E+08	7.19E+07	1.50E+08	2.09E+07	1.01E+08	5.87E+07	7.90E+07	7.12E+07	7.87E+07
389	754	P15259|PGAM2_HUMAN	200	30	6	6	Hpro; Deamidation-N	3.72E+05	1.12E+08	2.31E+07	5.46E+05	2.94E+04	1.83E+05	4.10E+05	1.17E+06	7.24E+05	3.40E+05	8.97E+05	2.21E+06	2.11E+06	1.97E+07	4.11E+07	5.73E+07	5.16E+06	4.78E+06	3.05E+05	0	5.51E+05	4.70E+05	7.19E+05	4.22E+05	0	8.97E+05	0	1.36E+06	1.20E+07	2.55E+06	8.78E+05	1.53E+04	4.22E+05	1.27E+04	4.25E+07	7.56E+04	1.05E+06	1.16E+06	1.66E+08	1.32E+05	7.79E+05	1.62E+08
390	887	P01859|IGHG2_HUMAN	200	13	5	5	Deamidation-N	5.00E+06	2.81E+06	1.53E+07	3.06E+07	1.29E+06	2.56E+06	1.02E+06	3.62E+06	8.86E+05	1.14E+05	1.95E+05	9.35E+06	1.63E+07	2.69E+07	9.14E+06	1.73E+06	3.18E+07	1.96E+07	4.92E+06	1.35E+07	2.06E+06	1.30E+06	8.60E+06	9.46E+06	1.23E+07	8.21E+06	1.41E+07	4.30E+07	7.24E+06	1.58E+07	9.22E+06	3.11E+06	4.55E+05	4.18E+06	7.23E+06	8.50E+06	1.31E+07	1.81E+07	3.90E+05	2.96E+07	2.69E+06	1.96E+06
391	1365	P57053|H2BFS_HUMAN	200	19	5	5	K-Methoxy	3.27E+07	1.00E+08	5.85E+07	2.07E+07	1.65E+07	1.88E+07	3.71E+07	4.73E+07	1.52E+07	1.91E+07	1.07E+07	1.79E+08	7.82E+07	6.53E+07	2.14E+07	6.44E+07	3.86E+07	5.04E+07	2.63E+07	5.58E+07	3.71E+07	5.22E+07	4.25E+07	9.17E+07	6.77E+07	2.43E+07	2.98E+07	1.07E+08	2.60E+07	1.90E+08	4.00E+07	2.31E+07	3.87E+07	3.12E+07	2.34E+07	3.53E+07	8.60E+07	6.15E+07	6.26E+07	3.45E+07	3.01E+07	5.92E+07
391	1372	Q5QNW6|H2B2F_HUMAN	200	19	5	5	K-Methoxy	3.27E+07	1.00E+08	5.85E+07	2.07E+07	1.65E+07	1.88E+07	3.71E+07	4.73E+07	1.52E+07	1.91E+07	1.07E+07	1.79E+08	7.82E+07	6.53E+07	2.14E+07	6.44E+07	3.86E+07	5.04E+07	2.63E+07	5.58E+07	3.71E+07	5.22E+07	4.25E+07	9.17E+07	6.77E+07	2.43E+07	2.98E+07	1.07E+08	2.60E+07	1.90E+08	4.00E+07	2.31E+07	3.87E+07	3.12E+07	2.34E+07	3.53E+07	8.60E+07	6.15E+07	6.26E+07	3.45E+07	3.01E+07	5.92E+07
391	1371	P62807|H2B1C_HUMAN	200	19	5	5	K-Methoxy	3.27E+07	1.00E+08	5.85E+07	2.07E+07	1.65E+07	1.88E+07	3.71E+07	4.73E+07	1.52E+07	1.91E+07	1.07E+07	1.79E+08	7.82E+07	6.53E+07	2.14E+07	6.44E+07	3.86E+07	5.04E+07	2.63E+07	5.58E+07	3.71E+07	5.22E+07	4.25E+07	9.17E+07	6.77E+07	2.43E+07	2.98E+07	1.07E+08	2.60E+07	1.90E+08	4.00E+07	2.31E+07	3.87E+07	3.12E+07	2.34E+07	3.53E+07	8.60E+07	6.15E+07	6.26E+07	3.45E+07	3.01E+07	5.92E+07
391	1370	Q99877|H2B1N_HUMAN	200	19	5	5	K-Methoxy	3.27E+07	1.00E+08	5.85E+07	2.07E+07	1.65E+07	1.88E+07	3.71E+07	4.73E+07	1.52E+07	1.91E+07	1.07E+07	1.79E+08	7.82E+07	6.53E+07	2.14E+07	6.44E+07	3.86E+07	5.04E+07	2.63E+07	5.58E+07	3.71E+07	5.22E+07	4.25E+07	9.17E+07	6.77E+07	2.43E+07	2.98E+07	1.07E+08	2.60E+07	1.90E+08	4.00E+07	2.31E+07	3.87E+07	3.12E+07	2.34E+07	3.53E+07	8.60E+07	6.15E+07	6.26E+07	3.45E+07	3.01E+07	5.92E+07
391	1369	Q93079|H2B1H_HUMAN	200	19	5	5	K-Methoxy	3.27E+07	1.00E+08	5.85E+07	2.07E+07	1.65E+07	1.88E+07	3.71E+07	4.73E+07	1.52E+07	1.91E+07	1.07E+07	1.79E+08	7.82E+07	6.53E+07	2.14E+07	6.44E+07	3.86E+07	5.04E+07	2.63E+07	5.58E+07	3.71E+07	5.22E+07	4.25E+07	9.17E+07	6.77E+07	2.43E+07	2.98E+07	1.07E+08	2.60E+07	1.90E+08	4.00E+07	2.31E+07	3.87E+07	3.12E+07	2.34E+07	3.53E+07	8.60E+07	6.15E+07	6.26E+07	3.45E+07	3.01E+07	5.92E+07
391	1368	Q99879|H2B1M_HUMAN	200	19	5	5	K-Methoxy	3.27E+07	1.00E+08	5.85E+07	2.07E+07	1.65E+07	1.88E+07	3.71E+07	4.73E+07	1.52E+07	1.91E+07	1.07E+07	1.79E+08	7.82E+07	6.53E+07	2.14E+07	6.44E+07	3.86E+07	5.04E+07	2.63E+07	5.58E+07	3.71E+07	5.22E+07	4.25E+07	9.17E+07	6.77E+07	2.43E+07	2.98E+07	1.07E+08	2.60E+07	1.90E+08	4.00E+07	2.31E+07	3.87E+07	3.12E+07	2.34E+07	3.53E+07	8.60E+07	6.15E+07	6.26E+07	3.45E+07	3.01E+07	5.92E+07
391	1367	P58876|H2B1D_HUMAN	200	19	5	5	K-Methoxy	3.27E+07	1.00E+08	5.85E+07	2.07E+07	1.65E+07	1.88E+07	3.71E+07	4.73E+07	1.52E+07	1.91E+07	1.07E+07	1.79E+08	7.82E+07	6.53E+07	2.14E+07	6.44E+07	3.86E+07	5.04E+07	2.63E+07	5.58E+07	3.71E+07	5.22E+07	4.25E+07	9.17E+07	6.77E+07	2.43E+07	2.98E+07	1.07E+08	2.60E+07	1.90E+08	4.00E+07	2.31E+07	3.87E+07	3.12E+07	2.34E+07	3.53E+07	8.60E+07	6.15E+07	6.26E+07	3.45E+07	3.01E+07	5.92E+07
391	1366	O60814|H2B1K_HUMAN	200	19	5	5	K-Methoxy	3.27E+07	1.00E+08	5.85E+07	2.07E+07	1.65E+07	1.88E+07	3.71E+07	4.73E+07	1.52E+07	1.91E+07	1.07E+07	1.79E+08	7.82E+07	6.53E+07	2.14E+07	6.44E+07	3.86E+07	5.04E+07	2.63E+07	5.58E+07	3.71E+07	5.22E+07	4.25E+07	9.17E+07	6.77E+07	2.43E+07	2.98E+07	1.07E+08	2.60E+07	1.90E+08	4.00E+07	2.31E+07	3.87E+07	3.12E+07	2.34E+07	3.53E+07	8.60E+07	6.15E+07	6.26E+07	3.45E+07	3.01E+07	5.92E+07
392	258	P33176|KINH_HUMAN	200	22	16	16		4.38E+06	7.50E+06	1.31E+07	6.69E+06	1.46E+06	2.10E+06	2.30E+06	4.75E+06	2.79E+06	3.05E+06	1.43E+06	1.20E+07	1.28E+07	1.23E+07	4.91E+06	5.56E+06	1.42E+07	1.31E+07	1.71E+06	9.97E+06	3.31E+06	7.80E+06	3.98E+06	1.06E+07	7.04E+06	4.12E+06	3.27E+06	9.50E+06	4.62E+06	9.66E+06	4.45E+06	5.90E+06	2.35E+06	1.95E+06	2.60E+06	9.07E+06	6.48E+06	3.80E+06	2.66E+06	8.14E+06	2.25E+06	6.11E+06
393	287	Q02218|ODO1_HUMAN	200	20	17	17	Hpro	6.08E+05	6.68E+06	1.63E+06	2.55E+06	1.19E+07	7.21E+06	1.75E+06	6.83E+06	2.85E+06	1.22E+07	1.08E+07	3.09E+06	1.03E+06	3.57E+06	2.77E+06	4.48E+06	6.09E+06	8.56E+06	7.29E+06	1.48E+07	2.01E+06	1.92E+06	6.73E+06	9.49E+06	4.76E+06	2.73E+06	6.92E+06	1.14E+07	5.12E+06	2.92E+06	5.68E+06	3.23E+06	4.78E+05	1.65E+06	4.04E+06	5.17E+06	3.87E+06	3.50E+06	5.00E+06	2.81E+06	4.24E+06	7.61E+06
394	637	P37802|TAGL2_HUMAN	200	58	12	12	Deamidation-N	2.93E+07	2.15E+08	5.05E+07	3.24E+07	2.03E+07	8.60E+07	4.69E+07	3.10E+06	2.71E+06	1.90E+07	3.66E+06	2.28E+08	2.49E+08	5.04E+07	1.30E+08	1.65E+08	5.47E+07	2.51E+07	1.33E+08	9.58E+06	5.07E+07	1.07E+08	1.42E+08	2.33E+07	9.87E+07	8.46E+07	5.92E+06	4.37E+07	9.01E+07	1.98E+08	4.15E+06	2.86E+07	3.11E+07	1.60E+07	9.63E+07	9.23E+07	2.54E+07	2.85E+07	1.31E+08	4.30E+07	7.75E+07	1.63E+08
395	580	P31943|HNRH1_HUMAN	200	20	7	7	Deamidation-N	3.90E+06	6.08E+06	6.17E+06	1.83E+06	3.88E+06	1.46E+06	1.16E+06	1.64E+06	3.05E+06	3.96E+06	3.49E+06	1.11E+07	7.17E+06	4.32E+06	2.34E+06	2.61E+06	6.15E+06	6.13E+06	6.34E+05	1.32E+06	1.45E+06	7.11E+06	1.41E+06	3.86E+06	1.35E+07	2.47E+06	5.12E+05	8.75E+06	4.79E+06	8.35E+06	1.54E+06	1.32E+06	4.44E+05	2.42E+06	1.67E+06	1.51E+07	5.69E+06	7.92E+06	2.29E+06	4.20E+06	1.97E+06	3.04E+06
396	1870	P14209|CD99_HUMAN	200	54	5	5	Hpro; Deamidation-N	2.87E+07	1.10E+08	9.18E+06	9.66E+06	5.02E+06	3.47E+06	9.07E+06	4.05E+07	0	4.30E+06	2.34E+06	4.29E+07	4.31E+07	1.05E+07	9.66E+07	8.73E+07	1.33E+07	5.33E+07	6.42E+06	4.34E+07	1.31E+07	2.65E+07	1.18E+07	3.45E+07	8.39E+06	5.66E+07	2.80E+07	7.99E+07	8.95E+07	3.05E+07	3.40E+07	2.84E+07	3.48E+06	2.07E+07	7.36E+07	5.88E+06	4.45E+07	4.52E+07	1.25E+08	7.61E+06	5.68E+06	1.09E+08
397	389	P31948|STIP1_HUMAN	200	31	20	20	Hpro	5.27E+07	5.56E+07	6.03E+07	3.53E+07	4.31E+07	2.20E+07	4.55E+07	3.14E+07	3.81E+07	5.70E+07	4.84E+07	8.96E+07	6.95E+07	5.86E+07	3.90E+07	4.71E+07	5.43E+07	7.33E+07	2.30E+07	5.00E+07	4.62E+07	4.72E+07	2.61E+07	7.96E+07	7.72E+07	3.03E+07	2.67E+07	9.52E+07	3.42E+07	8.66E+07	3.46E+07	3.16E+07	3.14E+07	3.87E+07	3.28E+07	6.79E+07	5.46E+07	5.54E+07	4.11E+07	4.97E+07	2.80E+07	4.36E+07
398	301	Q04446|GLGB_HUMAN	200	28	17	17	Deamidation-N	4.05E+06	1.80E+07	3.03E+06	2.25E+06	1.14E+06	1.66E+07	1.35E+06	4.24E+06	9.27E+05	7.90E+05	4.77E+05	5.14E+06	9.40E+06	3.74E+06	7.03E+06	6.73E+06	6.25E+06	3.15E+07	1.60E+07	2.49E+06	1.42E+06	7.64E+06	1.57E+07	2.77E+07	5.10E+06	9.78E+05	8.31E+05	5.68E+06	2.16E+06	4.23E+06	3.89E+06	4.53E+05	1.99E+06	1.82E+06	4.76E+06	4.41E+06	5.15E+06	3.03E+06	8.34E+06	6.37E+06	7.69E+06	1.23E+07
399	362	Q969P0|IGSF8_HUMAN	200	28	16	16	Hpro	1.04E+07	1.31E+06	0	1.90E+07	1.47E+08	1.30E+06	1.07E+07	2.48E+06	1.48E+08	1.74E+08	1.84E+08	6.87E+06	4.99E+06	2.66E+06	4.10E+06	7.17E+06	5.81E+05	1.01E+06	0	2.94E+07	5.77E+06	3.58E+06	0	7.30E+05	6.08E+06	6.38E+05	3.21E+07	3.44E+07	6.73E+06	1.96E+06	7.74E+05	7.72E+06	2.16E+06	1.24E+07	8.36E+05	4.40E+06	1.15E+07	5.45E+06	8.83E+06	1.14E+06	5.18E+05	2.01E+06
400	732	Q01105|SET_HUMAN	200	41	12	12		1.55E+07	4.02E+07	3.13E+07	9.60E+06	5.72E+06	1.15E+07	1.68E+07	1.05E+07	2.16E+06	7.93E+06	1.62E+06	1.08E+08	3.98E+07	3.45E+07	1.06E+07	2.67E+07	2.56E+07	1.71E+07	1.75E+07	1.83E+07	1.18E+07	1.20E+07	2.53E+07	1.51E+07	3.91E+07	2.78E+07	1.47E+07	6.43E+07	2.21E+07	9.94E+07	1.30E+07	7.49E+06	1.04E+07	8.18E+06	6.14E+06	6.26E+07	3.02E+07	3.37E+07	3.03E+07	2.44E+07	1.53E+07	2.47E+07
402	386	P14314|GLU2B_HUMAN	200	36	16	16	Hpro; HexNAc; K-Methoxy	2.04E+07	7.38E+07	6.17E+07	1.56E+07	1.47E+07	3.39E+07	1.80E+07	1.66E+07	5.12E+06	1.68E+07	1.20E+07	1.50E+08	6.33E+07	7.02E+07	3.75E+07	5.10E+07	5.59E+07	5.60E+07	4.33E+07	2.62E+07	2.09E+07	5.34E+07	6.92E+07	6.04E+07	8.56E+07	3.33E+07	1.63E+07	9.09E+07	4.00E+07	1.39E+08	1.84E+07	2.07E+07	1.24E+07	1.22E+07	2.36E+07	8.47E+07	4.90E+07	4.94E+07	5.09E+07	5.45E+07	4.13E+07	5.24E+07
403	379	P14550|AK1A1_HUMAN	200	42	14	14		3.55E+07	4.58E+07	2.04E+07	1.17E+07	1.44E+07	3.59E+07	2.99E+07	2.95E+07	1.16E+07	1.43E+07	9.55E+06	5.78E+07	2.32E+07	1.57E+07	1.28E+07	2.39E+07	1.46E+07	3.44E+07	4.62E+07	5.52E+07	3.37E+07	1.78E+07	4.55E+07	2.79E+07	3.20E+07	2.65E+07	1.55E+07	3.50E+07	1.18E+07	5.24E+07	3.02E+07	1.04E+07	2.02E+07	2.51E+07	8.80E+06	1.65E+07	1.36E+07	1.63E+07	2.70E+07	6.52E+06	2.44E+07	4.62E+07
404	304	P04843|RPN1_HUMAN	200	36	20	20		8.65E+06	2.96E+07	2.58E+07	1.26E+07	1.16E+07	1.13E+07	7.09E+06	9.99E+06	2.52E+06	8.32E+06	1.52E+07	5.94E+07	3.25E+07	2.81E+07	1.33E+07	1.94E+07	2.69E+07	3.19E+07	1.69E+07	1.70E+07	7.27E+06	2.86E+07	1.94E+07	3.16E+07	6.00E+07	1.69E+07	1.14E+07	4.00E+07	2.08E+07	6.68E+07	7.27E+06	5.89E+06	5.75E+06	5.02E+06	5.67E+06	4.70E+07	1.96E+07	2.81E+07	1.55E+07	2.25E+07	1.38E+07	2.17E+07
405	610	P36578|RL4_HUMAN	200	28	16	16		4.21E+07	8.13E+07	8.76E+07	5.30E+07	3.45E+07	4.39E+07	4.22E+07	3.33E+07	1.31E+07	3.96E+07	1.57E+07	1.17E+08	1.05E+08	9.50E+07	6.25E+07	4.30E+07	1.02E+08	9.85E+07	6.21E+07	6.15E+07	4.18E+07	8.83E+07	1.06E+08	1.06E+08	1.62E+08	5.40E+07	4.32E+07	1.60E+08	7.92E+07	1.38E+08	4.13E+07	2.83E+07	2.54E+07	3.32E+07	2.91E+07	1.09E+08	7.26E+07	8.80E+07	3.97E+07	8.12E+07	5.86E+07	5.18E+07
406	312	O95782|AP2A1_HUMAN	200	19	13	13	Hpro	1.07E+07	8.37E+06	8.80E+06	7.77E+06	3.72E+07	4.66E+06	9.31E+06	7.42E+06	1.08E+07	3.54E+07	4.01E+07	8.14E+06	9.12E+06	8.62E+06	5.30E+06	5.73E+06	7.53E+06	9.58E+06	5.34E+06	1.14E+07	9.81E+06	4.10E+06	5.37E+06	9.28E+06	1.10E+07	4.41E+06	6.92E+06	2.70E+07	8.03E+06	7.09E+06	6.27E+06	1.38E+07	5.86E+06	7.77E+06	3.88E+06	1.17E+07	1.99E+07	1.53E+07	5.95E+06	4.97E+06	3.50E+06	6.13E+06
407	341	P07099|HYEP_HUMAN	200	40	20	20		1.90E+07	1.67E+07	1.89E+07	2.57E+07	9.40E+06	8.95E+06	1.55E+07	3.64E+07	8.37E+06	1.01E+07	4.91E+06	4.28E+07	9.27E+06	2.65E+07	5.13E+07	1.18E+07	1.67E+07	8.26E+07	1.57E+07	6.18E+07	1.10E+07	1.60E+07	2.66E+07	6.81E+07	2.02E+07	2.89E+07	3.78E+07	3.20E+07	5.85E+07	4.41E+07	2.76E+07	1.62E+07	1.14E+07	1.03E+07	2.99E+07	1.47E+07	1.70E+07	1.83E+07	2.43E+07	1.84E+07	9.46E+06	2.27E+07
409	315	P78352|DLG4_HUMAN	200	28	17	17	Phosphorylation	6.22E+07	2.22E+07	1.00E+07	5.22E+07	1.08E+08	1.80E+07	3.90E+07	1.65E+07	8.63E+07	1.28E+08	1.08E+08	5.23E+07	8.37E+07	4.62E+07	1.70E+07	2.49E+07	3.23E+07	4.35E+07	2.91E+07	5.56E+07	9.75E+06	2.50E+07	3.02E+07	4.48E+07	5.45E+07	3.63E+07	6.92E+07	5.63E+07	2.67E+07	7.41E+07	4.72E+07	2.39E+07	2.79E+07	1.28E+07	1.16E+07	5.10E+07	1.36E+07	4.59E+07	1.10E+07	4.60E+07	1.47E+07	1.24E+07
410	1593	P02766|TTHY_HUMAN	200	63	15	15		3.44E+06	3.99E+06	3.29E+07	1.76E+07	1.55E+06	2.04E+06	2.85E+05	1.25E+07	3.18E+06	3.18E+05	1.26E+06	1.95E+07	3.79E+07	2.31E+07	2.88E+07	1.60E+06	6.74E+07	9.45E+06	9.62E+06	2.16E+07	6.28E+05	3.19E+07	1.33E+07	7.76E+06	1.44E+07	9.57E+06	1.52E+07	2.90E+07	1.49E+07	1.20E+07	9.36E+06	3.10E+07	1.72E+06	1.84E+06	2.61E+07	1.12E+07	2.04E+07	3.15E+07	1.62E+04	3.98E+07	6.21E+06	2.83E+05
411	369	P60842|IF4A1_HUMAN	200	23	8	8		4.82E+06	2.12E+07	3.64E+07	1.04E+07	2.63E+06	9.67E+06	4.16E+06	3.02E+06	4.15E+05	4.10E+06	2.00E+06	3.28E+07	2.40E+07	3.13E+07	8.80E+06	1.53E+07	2.70E+07	2.02E+07	1.49E+07	8.98E+06	4.07E+06	2.72E+07	2.76E+07	2.51E+07	2.62E+07	2.58E+07	8.92E+06	2.56E+07	1.35E+07	3.14E+07	2.86E+06	6.02E+06	2.74E+06	4.37E+06	3.72E+06	2.32E+07	1.28E+07	1.37E+07	9.55E+06	1.71E+07	2.01E+07	8.92E+06
412	392	Q08209|PP2BA_HUMAN	200	23	10	10	Hpro; Deamidation-N	1.27E+07	3.50E+06	3.40E+06	7.36E+06	7.05E+07	8.24E+05	1.68E+07	7.62E+06	3.27E+07	7.60E+07	9.43E+07	3.71E+06	5.15E+06	4.92E+06	3.37E+06	1.28E+06	3.95E+06	2.68E+06	1.21E+06	1.95E+07	1.21E+07	6.30E+05	2.25E+06	3.30E+06	9.32E+06	2.26E+06	1.25E+07	3.17E+07	4.61E+06	3.08E+06	9.98E+06	9.81E+06	6.16E+06	1.13E+07	1.49E+06	5.78E+06	1.24E+07	1.12E+07	4.52E+06	3.65E+06	1.25E+06	5.84E+06
413	332	O60641|AP180_HUMAN	200	22	16	16	Hpro; Phosphorylation; HexNAc; Deamidation-N	2.67E+06	0	1.27E+06	5.30E+06	4.81E+07	1.94E+06	8.41E+06	5.92E+06	1.60E+07	5.05E+07	7.29E+07	1.25E+06	3.24E+06	5.34E+05	1.39E+06	1.69E+06	2.50E+06	1.79E+06	2.54E+06	6.32E+06	4.83E+06	2.79E+06	2.32E+06	0	3.91E+06	2.29E+06	7.39E+06	1.68E+07	3.58E+06	1.85E+06	4.01E+06	9.37E+06	2.01E+06	7.20E+06	7.46E+05	2.02E+06	1.23E+07	3.78E+06	1.53E+06	7.51E+05	1.78E+06	7.87E+05
414	333	Q06124|PTN11_HUMAN	200	33	18	18		4.73E+07	7.10E+07	3.73E+07	2.75E+07	3.19E+07	1.89E+07	5.27E+07	4.71E+07	3.51E+07	3.72E+07	2.81E+07	5.35E+07	4.72E+07	3.92E+07	3.39E+07	6.67E+07	3.91E+07	5.42E+07	4.64E+07	6.26E+07	5.14E+07	3.36E+07	5.53E+07	6.94E+07	2.52E+07	3.94E+07	3.49E+07	5.82E+07	3.31E+07	6.09E+07	5.45E+07	2.27E+07	3.42E+07	3.24E+07	3.42E+07	2.79E+07	2.69E+07	3.15E+07	6.47E+07	3.12E+07	2.71E+07	8.85E+07
415	300	P36776|LONM_HUMAN	200	29	19	19		6.36E+06	9.70E+06	7.89E+06	2.02E+06	7.40E+06	9.91E+06	4.33E+06	1.07E+07	3.36E+06	6.02E+06	5.76E+06	1.38E+07	7.29E+06	9.98E+06	5.54E+06	3.63E+06	1.05E+07	1.73E+07	1.80E+07	6.95E+06	4.09E+06	4.97E+06	2.19E+07	1.60E+07	8.80E+06	3.70E+06	5.18E+06	1.77E+07	3.46E+06	1.51E+07	1.07E+07	1.60E+06	3.86E+06	4.91E+06	3.97E+06	5.02E+06	3.54E+06	7.09E+06	5.07E+06	8.77E+06	1.12E+07	8.04E+06
417	297	P53396|ACLY_HUMAN	200	23	21	21		2.73E+06	6.58E+06	8.40E+06	7.16E+06	1.06E+07	1.17E+07	1.92E+06	2.74E+06	4.26E+06	1.18E+07	9.50E+06	1.40E+07	1.06E+07	7.79E+06	1.00E+07	1.26E+06	9.60E+06	1.08E+07	2.37E+07	4.28E+06	1.20E+06	5.65E+06	2.32E+07	1.56E+07	1.08E+07	2.02E+06	3.12E+06	1.06E+07	1.04E+07	9.98E+06	3.44E+06	4.30E+06	2.88E+06	4.81E+06	9.41E+06	1.10E+07	5.63E+06	9.00E+06	4.51E+06	5.61E+06	1.24E+07	5.85E+06
418	725	P12532|KCRU_HUMAN	200	36	15	15	Hpro	1.06E+07	2.43E+06	6.55E+04	7.35E+06	1.65E+08	1.34E+06	2.79E+07	7.74E+06	4.34E+07	1.65E+08	1.62E+08	2.80E+06	5.84E+06	2.96E+06	9.79E+05	6.79E+05	2.12E+06	1.67E+06	6.64E+06	1.25E+07	2.13E+07	1.01E+05	6.14E+06	2.85E+06	1.48E+07	4.90E+06	1.19E+07	9.42E+07	9.10E+05	2.47E+05	7.43E+06	4.64E+07	1.30E+07	1.35E+07	8.75E+05	1.29E+07	3.94E+07	2.62E+07	4.50E+06	1.56E+05	2.36E+06	1.49E+06
419	346	Q14764|MVP_HUMAN	200	33	27	27		8.62E+06	7.91E+06	7.53E+06	1.50E+07	1.26E+07	2.13E+07	3.44E+06	5.10E+06	1.70E+07	1.45E+07	8.88E+06	1.71E+07	1.87E+07	5.22E+06	6.60E+06	4.86E+06	1.47E+07	9.75E+05	1.91E+07	7.69E+06	2.67E+06	3.68E+07	3.94E+07	3.00E+06	7.02E+06	2.28E+07	2.51E+06	1.71E+07	1.70E+07	1.72E+07	2.76E+06	4.65E+06	3.94E+06	6.13E+06	1.01E+07	9.11E+06	7.57E+06	8.58E+06	3.44E+06	1.05E+07	3.12E+07	5.05E+06
420	302	Q9Y265|RUVB1_HUMAN	200	40	16	16	Deamidation-N	8.88E+06	1.65E+07	8.84E+06	2.55E+06	1.77E+06	6.40E+06	7.04E+06	4.87E+06	2.25E+06	3.25E+06	1.63E+06	2.67E+07	2.04E+07	7.81E+06	1.85E+07	1.26E+07	1.24E+07	2.29E+07	7.70E+06	1.03E+07	1.33E+07	1.30E+07	1.22E+07	2.12E+07	2.42E+07	2.11E+07	5.36E+06	3.04E+07	2.14E+07	2.74E+07	5.13E+06	5.45E+06	6.84E+06	3.28E+06	1.52E+07	1.99E+07	6.82E+06	1.50E+07	1.39E+07	1.05E+07	4.44E+06	3.98E+07
421	288	P14543|NID1_HUMAN	200	19	19	19		5.90E+06	7.10E+07	2.41E+07	5.44E+06	2.84E+06	1.36E+07	1.28E+06	2.34E+06	1.17E+06	2.84E+06	5.82E+06	8.43E+07	6.24E+07	2.88E+07	1.82E+06	3.61E+07	3.18E+07	2.05E+07	1.21E+07	9.75E+06	2.40E+06	1.13E+07	1.49E+07	2.90E+07	1.69E+07	1.70E+07	4.00E+06	8.69E+07	9.62E+06	5.71E+07	4.23E+06	3.56E+04	3.34E+06	1.01E+06	4.47E+05	1.17E+07	3.95E+07	4.76E+07	6.04E+07	1.87E+07	1.17E+07	6.63E+07
422	270	P42224|STAT1_HUMAN	200	30	20	20	Hpro; K-Methoxy	1.24E+07	2.23E+07	9.56E+06	1.29E+07	3.68E+06	5.04E+06	8.18E+06	4.59E+06	5.48E+06	5.39E+06	4.71E+06	1.77E+07	4.52E+07	6.79E+06	1.80E+07	1.79E+07	1.06E+07	1.21E+07	2.97E+07	1.58E+07	8.48E+06	1.07E+07	1.69E+07	1.00E+07	5.21E+07	1.24E+07	7.38E+06	1.87E+07	2.15E+07	2.11E+07	8.01E+06	2.27E+07	5.29E+06	2.43E+06	6.35E+06	5.03E+07	8.70E+06	9.72E+06	1.78E+07	4.70E+06	6.83E+06	3.34E+07
423	409	Q96AC1|FERM2_HUMAN	200	29	15	15	Hpro	3.52E+06	1.73E+07	1.49E+07	9.12E+06	3.06E+06	3.89E+06	4.74E+06	9.84E+06	2.86E+06	4.28E+06	3.46E+06	1.63E+07	2.16E+07	1.39E+07	1.19E+07	1.13E+07	1.93E+07	5.22E+06	4.22E+06	9.16E+06	6.23E+06	3.81E+06	6.69E+06	9.61E+06	3.59E+06	2.83E+06	2.87E+06	9.79E+06	1.16E+07	1.25E+07	7.50E+06	2.51E+06	3.13E+06	1.32E+06	6.50E+06	4.07E+06	4.46E+06	7.17E+06	1.20E+07	1.33E+07	5.89E+06	1.75E+07
424	298	Q07960|RHG01_HUMAN	200	49	19	19	Hpro	7.93E+06	3.07E+07	2.72E+07	1.05E+07	9.57E+06	3.94E+07	9.81E+06	4.11E+06	3.33E+06	9.85E+06	1.20E+07	2.74E+07	1.48E+07	2.50E+07	8.67E+06	1.83E+07	2.29E+07	4.67E+07	4.93E+07	1.56E+07	7.29E+06	2.30E+07	7.11E+07	4.12E+07	1.05E+07	2.71E+07	9.23E+06	1.89E+07	9.61E+06	2.32E+07	3.10E+06	4.34E+06	6.88E+06	5.94E+06	3.44E+06	7.12E+06	8.69E+06	8.70E+06	1.41E+07	2.29E+07	4.36E+07	2.32E+07
426	1351	Q9UD71|PPR1B_HUMAN	200	59	10	10	Deamidation-N	0	4.13E+05	0	5.64E+05	3.61E+06	1.10E+07	5.82E+06	5.22E+05	1.91E+06	4.43E+06	6.93E+06	1.14E+05	9.66E+05	0	4.78E+07	2.52E+05	3.46E+05	1.71E+06	2.04E+07	3.21E+05	1.36E+07	9.88E+04	1.34E+07	3.17E+05	2.89E+04	1.37E+05	2.82E+05	2.79E+04	2.34E+07	1.50E+05	2.14E+06	7.30E+04	1.02E+07	0	2.93E+07	0	0	3.31E+04	1.11E+06	2.28E+05	6.59E+06	1.27E+06
427	366	P11940|PABP1_HUMAN	200	20	11	11		8.84E+06	2.15E+07	1.70E+07	6.49E+06	7.12E+06	4.75E+06	6.90E+06	3.56E+06	1.64E+06	7.61E+06	3.87E+06	2.77E+07	1.98E+07	2.37E+07	8.38E+06	7.10E+06	1.74E+07	1.79E+07	1.12E+07	1.22E+07	7.77E+06	1.81E+07	2.64E+07	1.78E+07	2.91E+07	1.30E+07	7.34E+06	3.94E+07	1.40E+07	2.64E+07	6.11E+06	5.54E+06	4.98E+06	6.96E+06	3.94E+06	2.20E+07	8.22E+06	1.73E+07	4.34E+06	1.49E+07	1.01E+07	1.09E+07
428	566	Q16623|STX1A_HUMAN	200	45	13	13	Hpro; HLys; Deamidation-N	2.12E+07	9.76E+06	1.19E+06	8.04E+06	1.44E+08	1.08E+07	4.72E+07	1.20E+07	5.57E+07	1.62E+08	1.50E+08	4.10E+06	2.18E+06	2.62E+06	7.41E+06	8.38E+06	5.59E+06	4.31E+06	1.15E+07	2.69E+07	4.00E+07	1.77E+06	1.27E+07	1.87E+06	1.16E+07	1.41E+06	1.47E+07	5.72E+07	7.22E+06	1.57E+05	9.16E+06	2.17E+07	2.05E+07	1.47E+07	5.41E+06	8.00E+06	2.13E+07	1.97E+07	9.46E+06	1.43E+06	1.03E+07	1.11E+07
429	370	P52209|6PGD_HUMAN	200	39	16	16	Hpro	4.66E+07	3.70E+07	6.40E+07	2.19E+07	2.50E+07	5.84E+07	3.03E+07	5.14E+07	2.19E+07	2.74E+07	2.34E+07	1.65E+08	3.04E+07	5.04E+07	4.12E+07	2.07E+07	4.61E+07	8.77E+07	9.49E+07	7.30E+07	2.95E+07	3.61E+07	1.10E+08	7.25E+07	8.26E+07	4.16E+07	4.66E+07	1.04E+08	4.34E+07	1.41E+08	5.15E+07	1.77E+07	2.24E+07	3.68E+07	3.56E+07	7.67E+07	5.61E+07	4.76E+07	1.94E+07	3.64E+07	6.17E+07	2.74E+07
430	452	P31040|SDHA_HUMAN	200	30	21	21	Hpro	1.83E+07	9.47E+06	1.05E+07	1.37E+07	3.01E+07	7.83E+06	6.75E+06	1.28E+07	2.50E+07	3.79E+07	3.55E+07	1.76E+07	2.06E+07	1.92E+07	9.46E+06	5.66E+06	1.46E+07	2.68E+07	7.43E+06	2.53E+07	6.38E+06	1.15E+07	4.76E+06	2.23E+07	1.46E+07	9.48E+06	1.38E+07	1.89E+07	2.73E+07	1.01E+07	6.93E+06	8.02E+06	5.33E+06	6.64E+06	8.84E+06	1.57E+07	1.51E+07	2.23E+07	6.83E+06	1.01E+07	8.76E+06	8.00E+06
431	292	P13797|PLST_HUMAN	200	23	13	13	Deamidation-N	1.50E+07	2.16E+07	1.20E+07	5.25E+06	8.36E+06	3.96E+07	2.63E+07	6.10E+06	1.04E+07	1.40E+07	1.18E+07	6.69E+07	3.12E+07	5.37E+06	1.34E+07	1.50E+07	9.85E+06	2.98E+07	4.01E+07	2.32E+07	1.39E+07	1.32E+07	3.78E+07	1.15E+07	1.41E+07	5.40E+06	1.21E+07	1.10E+07	1.89E+06	5.37E+07	1.02E+07	1.59E+07	2.38E+07	1.47E+07	1.12E+07	1.01E+07	6.51E+06	9.43E+06	3.31E+07	1.10E+07	2.64E+07	1.92E+07
432	306	O75533|SF3B1_HUMAN	200	20	22	22	Deamidation-N	2.91E+06	8.64E+06	1.16E+07	3.54E+06	4.56E+05	9.67E+05	1.81E+06	5.83E+06	8.00E+05	1.52E+06	1.52E+05	3.18E+07	8.72E+06	9.10E+06	3.42E+06	5.91E+06	9.96E+06	6.35E+06	6.07E+06	4.53E+06	3.19E+06	8.38E+06	1.04E+07	9.79E+06	1.40E+07	2.26E+06	1.71E+06	1.29E+07	6.22E+06	2.58E+07	4.15E+06	3.69E+06	7.39E+05	7.13E+05	1.38E+06	1.27E+07	6.13E+06	9.00E+06	5.19E+06	5.34E+06	3.24E+06	4.01E+06
433	481	P12107|COBA1_HUMAN	200	10	12	12	Hpro; HLYS-Hex-Hex; K-Methoxy	1.15E+06	3.29E+06	4.65E+07	1.15E+07	1.56E+06	7.76E+05	2.16E+06	1.33E+06	1.08E+06	1.56E+06	9.74E+05	1.53E+06	1.46E+06	3.49E+07	5.56E+05	2.11E+06	3.40E+06	4.36E+07	8.86E+05	2.48E+06	3.14E+06	2.98E+05	6.87E+05	3.92E+07	2.39E+05	8.97E+06	6.70E+06	1.63E+06	1.87E+06	7.65E+05	3.22E+06	8.65E+05	6.56E+05	3.30E+06	6.81E+04	4.55E+05	1.28E+06	2.72E+05	5.06E+05	4.29E+06	1.37E+05	4.12E+05
434	586	Q12797|ASPH_HUMAN	200	21	11	11	Deamidation-N	1.75E+06	3.02E+06	6.52E+06	2.25E+06	6.65E+05	8.80E+06	8.45E+05	4.81E+06	0	7.33E+05	2.78E+05	2.98E+06	6.12E+06	5.76E+06	1.62E+07	3.89E+06	9.94E+06	5.79E+06	3.77E+06	5.11E+06	1.52E+06	3.13E+06	9.56E+06	7.88E+06	4.42E+06	4.80E+06	2.91E+06	1.10E+07	1.02E+07	4.02E+06	5.03E+06	2.08E+05	4.81E+05	1.22E+06	1.14E+07	4.35E+06	3.18E+06	1.66E+06	1.25E+06	1.06E+07	4.67E+06	2.49E+06
435	335	P78347|GTF2I_HUMAN	200	23	19	19	Hpro; Deamidation-N	1.43E+07	1.17E+07	7.80E+06	7.60E+06	7.83E+05	5.59E+06	6.29E+06	3.63E+06	1.88E+06	7.38E+06	7.14E+06	2.36E+07	7.82E+06	8.29E+06	6.89E+06	5.50E+06	1.13E+07	1.05E+07	7.00E+06	7.09E+06	7.41E+06	6.57E+06	9.95E+06	2.06E+07	1.82E+07	7.70E+06	5.96E+06	5.31E+06	9.85E+06	2.52E+07	2.30E+07	3.66E+06	8.73E+06	1.35E+07	9.42E+06	1.80E+07	1.19E+07	1.30E+07	3.63E+06	2.72E+06	2.22E+06	7.76E+06
436	378	P35232|PHB_HUMAN	200	70	17	17		2.52E+07	2.98E+07	5.75E+07	2.95E+07	5.47E+07	2.74E+07	2.95E+07	5.30E+07	2.41E+07	5.38E+07	5.25E+07	5.97E+07	3.52E+07	4.27E+07	1.45E+07	2.49E+07	3.90E+07	5.48E+07	2.24E+07	5.75E+07	1.78E+07	3.57E+07	1.94E+07	2.67E+07	4.35E+07	2.32E+07	3.03E+07	5.53E+07	2.27E+07	5.68E+07	4.48E+07	2.73E+07	1.45E+07	1.91E+07	8.84E+06	3.54E+07	2.65E+07	3.98E+07	3.04E+07	4.23E+07	1.34E+07	2.59E+07
437	424	Q16851|UGPA_HUMAN	200	39	22	22	HexNAc; Deamidation-N	8.45E+07	4.41E+07	3.74E+07	1.57E+07	1.97E+07	1.23E+08	1.10E+08	1.02E+08	1.05E+07	2.06E+07	2.23E+07	4.15E+07	2.26E+07	2.85E+07	1.87E+08	1.33E+08	2.54E+07	2.22E+07	5.45E+07	1.95E+07	1.11E+08	1.08E+08	5.68E+07	1.88E+07	3.30E+07	3.37E+07	2.63E+07	6.12E+07	4.13E+07	3.45E+07	8.50E+06	7.39E+07	1.83E+07	1.18E+07	3.44E+07	2.85E+07	1.44E+08	3.01E+07	3.62E+07	2.88E+07	9.41E+07	4.37E+07
438	435	P08237|PFKAM_HUMAN	200	18	14	14		1.95E+07	1.50E+07	2.82E+07	4.47E+07	3.67E+07	1.35E+07	2.41E+07	3.58E+07	1.90E+07	3.22E+07	3.07E+07	1.83E+07	7.05E+06	3.38E+07	1.23E+07	6.13E+06	2.95E+07	5.06E+07	2.91E+07	3.04E+07	2.35E+07	9.40E+06	3.70E+07	4.47E+07	1.30E+07	1.04E+07	1.89E+07	3.09E+07	1.05E+07	1.71E+07	3.53E+07	4.13E+07	5.69E+06	1.73E+07	6.79E+06	8.05E+06	1.12E+07	1.50E+07	1.10E+07	2.93E+07	1.79E+07	2.09E+07
439	695	P49753|ACOT2_HUMAN	200	28	12	12		1.13E+06	2.11E+07	5.33E+06	3.79E+06	3.55E+06	6.86E+05	8.10E+06	3.18E+07	1.01E+06	2.20E+06	2.54E+06	8.66E+06	1.65E+06	5.20E+06	2.33E+06	1.28E+07	2.39E+06	7.61E+05	8.71E+05	1.32E+07	8.17E+06	2.08E+06	9.99E+05	1.23E+06	5.54E+05	5.07E+05	1.01E+07	6.03E+06	1.71E+06	7.13E+06	2.34E+07	4.21E+05	7.62E+06	9.93E+05	1.06E+06	1.03E+06	1.46E+06	3.04E+06	2.19E+07	2.74E+06	8.95E+05	2.20E+07
440	556	Q13555|KCC2G_HUMAN	200	7	4	4		1.02E+06	4.46E+06	6.88E+06	2.25E+06	4.79E+06	3.20E+06	3.32E+06	1.88E+06	8.35E+05	4.87E+06	5.26E+06	2.25E+05	3.52E+06	1.35E+06	1.73E+06	2.72E+06	4.96E+06	1.24E+07	1.75E+06	1.28E+06	2.03E+06	4.04E+06	5.20E+06	3.10E+06	3.88E+06	1.74E+06	1.65E+06	4.58E+06	1.29E+06	0	2.51E+06	4.81E+06	3.67E+06	1.12E+06	2.85E+06	4.60E+06	3.62E+06	4.66E+06	3.32E+06	9.01E+05	4.01E+06	7.51E+05
441	782	O94760|DDAH1_HUMAN	200	38	13	13	Hpro	1.82E+08	4.44E+08	2.96E+08	4.04E+07	9.42E+07	7.16E+07	4.52E+08	4.96E+08	8.31E+07	1.33E+08	4.39E+08	1.38E+08	1.11E+08	3.13E+08	7.80E+07	7.30E+07	6.98E+07	1.22E+08	7.02E+07	1.07E+08	2.05E+08	5.00E+07	7.61E+07	9.81E+07	1.06E+08	4.39E+07	7.20E+07	1.14E+08	6.80E+07	9.75E+07	5.34E+08	6.57E+07	4.00E+08	1.21E+08	6.55E+07	1.15E+08	1.08E+08	9.21E+07	1.70E+08	4.41E+07	6.79E+07	2.37E+08
442	446	Q9Y4G6|TLN2_HUMAN	200	9	17	17		4.33E+06	4.59E+06	9.46E+06	8.38E+06	9.55E+06	1.07E+07	4.54E+06	7.86E+06	2.77E+06	1.71E+07	1.43E+07	4.33E+06	2.08E+06	4.81E+06	7.94E+06	1.13E+07	4.71E+06	6.30E+06	2.28E+06	8.10E+06	6.39E+06	6.03E+06	7.10E+06	9.29E+06	3.21E+06	1.44E+06	1.34E+06	5.08E+06	7.45E+06	6.08E+06	4.29E+06	5.15E+06	3.91E+06	4.55E+06	8.04E+06	2.55E+06	1.04E+07	6.53E+06	5.44E+06	4.78E+06	8.34E+06	6.00E+06
443	554	P50440|GATM_HUMAN	200	29	12	12	Hpro; Deamidation-N	3.29E+06	2.26E+07	9.25E+07	1.52E+07	1.88E+06	9.43E+06	3.25E+06	1.63E+06	2.12E+06	2.24E+06	1.06E+06	2.67E+07	2.47E+07	8.46E+07	3.00E+07	9.87E+06	9.03E+07	1.64E+07	1.85E+07	2.88E+06	3.25E+07	1.83E+07	5.89E+07	2.07E+07	1.62E+07	1.55E+07	3.10E+06	2.04E+07	2.26E+07	2.58E+07	2.93E+05	5.02E+05	9.91E+06	3.59E+06	2.18E+07	1.30E+07	1.39E+07	1.68E+07	2.98E+07	4.91E+07	2.08E+07	3.25E+07
444	616	P00387|NB5R3_HUMAN	200	46	15	15		2.00E+07	1.68E+07	9.25E+06	1.83E+07	1.69E+07	4.40E+07	1.27E+07	3.55E+07	1.13E+07	1.67E+07	1.60E+07	3.28E+07	2.08E+07	1.03E+07	2.37E+07	1.14E+07	1.08E+07	3.38E+07	7.79E+07	5.49E+07	1.89E+07	2.33E+07	3.28E+07	3.67E+07	2.93E+07	1.88E+07	4.44E+07	3.66E+07	3.33E+07	3.64E+07	3.08E+07	1.55E+07	1.10E+07	9.59E+06	1.78E+07	2.67E+07	1.31E+07	2.76E+07	1.49E+07	1.31E+07	2.43E+07	1.54E+07
445	328	O94973|AP2A2_HUMAN	200	18	11	11	Hpro; HLys	4.69E+06	2.20E+06	2.80E+06	1.80E+06	1.51E+07	1.37E+06	7.34E+06	1.65E+06	3.65E+06	1.45E+07	1.66E+07	3.20E+06	4.53E+06	1.56E+06	1.42E+06	1.47E+06	2.24E+06	3.20E+06	1.63E+06	4.09E+06	2.02E+06	2.80E+06	4.69E+06	6.41E+06	2.47E+06	2.83E+06	2.62E+06	2.26E+07	2.12E+06	4.04E+06	1.65E+06	9.34E+06	2.66E+06	4.07E+06	1.59E+06	1.76E+06	7.54E+06	4.99E+06	1.49E+06	2.18E+06	3.60E+06	1.74E+06
446	354	Q03252|LMNB2_HUMAN	200	33	20	20		7.39E+07	1.22E+08	4.61E+07	1.48E+07	5.49E+07	4.85E+07	5.06E+07	3.19E+07	7.11E+07	7.32E+07	6.96E+07	1.33E+08	7.48E+07	6.23E+07	2.07E+07	6.13E+07	4.78E+07	5.24E+07	4.60E+07	4.83E+07	5.72E+07	4.96E+07	6.30E+07	3.79E+07	8.35E+07	2.80E+07	3.03E+07	6.53E+07	2.60E+07	1.38E+08	5.74E+07	3.30E+07	2.03E+07	4.40E+07	1.69E+07	6.90E+07	6.47E+07	4.31E+07	7.99E+07	3.32E+07	3.21E+07	8.90E+07
447	945	P51991|ROA3_HUMAN	200	26	9	9		2.06E+07	3.54E+07	2.51E+07	1.57E+07	1.69E+07	1.42E+07	1.82E+07	2.20E+07	4.88E+06	1.98E+07	1.63E+07	1.26E+08	4.86E+07	2.96E+07	1.44E+07	2.34E+07	2.22E+07	3.86E+07	2.73E+07	3.38E+07	1.77E+07	4.09E+07	3.14E+07	4.15E+07	7.24E+07	3.19E+07	2.28E+07	6.60E+07	2.39E+07	9.70E+07	1.96E+07	1.30E+07	1.47E+07	1.54E+07	9.04E+06	5.27E+07	2.55E+07	3.08E+07	1.15E+07	1.68E+07	1.48E+07	1.67E+07
448	604	P15121|ALDR_HUMAN	200	40	12	12	Deamidation-N	3.62E+07	4.39E+07	7.74E+07	2.20E+07	2.02E+07	2.24E+08	6.24E+07	6.01E+07	1.86E+07	2.42E+07	2.36E+07	5.62E+07	1.41E+07	6.82E+07	4.33E+07	3.57E+07	6.09E+07	7.62E+07	2.28E+08	9.39E+07	7.84E+07	4.61E+07	2.17E+08	6.83E+07	2.20E+07	3.71E+07	5.08E+07	3.02E+07	4.13E+07	7.64E+07	5.12E+07	3.51E+07	7.61E+07	2.76E+07	3.23E+07	2.73E+07	3.18E+07	1.94E+07	5.30E+07	4.72E+07	1.82E+08	3.59E+07
449	535	Q14847|LASP1_HUMAN	200	51	14	14	Hpro	5.72E+07	3.84E+07	9.17E+07	4.00E+07	3.74E+07	2.66E+07	4.10E+07	3.62E+07	1.56E+07	4.05E+07	4.12E+07	7.83E+07	5.70E+07	1.02E+08	3.73E+07	2.88E+07	8.30E+07	1.29E+08	2.38E+07	4.90E+07	4.99E+07	6.05E+07	3.76E+07	8.78E+07	4.35E+07	3.68E+07	1.36E+07	5.79E+07	5.27E+07	7.10E+07	3.33E+07	4.09E+07	3.72E+07	4.09E+07	2.94E+07	4.20E+07	3.07E+07	4.70E+07	2.82E+07	6.55E+07	3.98E+07	2.67E+07
450	316	Q9HCC0|MCCB_HUMAN	200	37	18	18		1.50E+06	5.21E+06	2.25E+07	5.63E+06	1.15E+06	7.02E+06	1.39E+06	3.68E+07	2.22E+06	7.65E+05	2.76E+05	7.94E+06	1.45E+07	2.34E+07	7.85E+06	3.05E+06	8.01E+06	1.15E+07	2.08E+07	6.83E+07	1.48E+05	8.07E+06	2.02E+07	1.56E+07	5.01E+06	2.47E+06	3.53E+07	1.09E+07	5.61E+06	1.06E+07	3.01E+07	2.53E+06	2.79E+06	1.38E+07	3.68E+06	6.40E+06	5.08E+06	4.11E+06	2.46E+06	4.70E+06	1.17E+07	5.81E+06
451	486	Q13510|ASAH1_HUMAN	200	36	13	13	Hpro; Deamidation-N	7.95E+06	9.40E+06	1.17E+07	8.37E+06	1.23E+06	1.25E+07	1.13E+07	1.12E+06	3.09E+06	1.08E+06	1.33E+06	1.32E+07	4.77E+06	1.77E+07	5.10E+06	2.99E+06	2.29E+07	3.92E+06	3.08E+07	1.12E+07	9.70E+06	1.22E+07	3.19E+07	9.03E+06	1.17E+07	5.20E+07	9.18E+06	1.85E+07	1.48E+07	1.39E+07	7.42E+05	1.54E+06	6.81E+06	8.17E+06	7.19E+06	8.79E+06	1.16E+07	7.75E+06	5.10E+06	1.83E+07	1.33E+07	6.39E+06
452	353	P02788|TRFL_HUMAN	200	20	11	11		3.39E+06	1.73E+06	1.01E+06	2.74E+06	2.22E+06	7.36E+06	3.03E+06	4.06E+06	4.98E+05	6.72E+05	2.89E+06	1.40E+06	6.22E+06	1.10E+06	1.40E+06	3.34E+06	2.22E+06	2.24E+06	5.25E+06	2.07E+06	3.04E+06	4.58E+07	1.49E+07	8.08E+06	1.68E+06	2.17E+06	2.22E+06	4.23E+05	2.41E+06	3.16E+06	3.18E+06	2.58E+06	6.69E+06	8.17E+06	5.63E+06	2.90E+06	3.81E+06	2.34E+06	7.68E+05	2.79E+06	9.79E+06	1.29E+06
453	434	P42167|LAP2B_HUMAN	200	34	13	13	Phosphorylation; Deamidation-N	2.53E+07	5.77E+07	2.56E+07	1.02E+07	7.23E+06	6.33E+06	1.34E+07	1.85E+07	4.69E+06	9.05E+06	3.32E+06	6.91E+07	4.05E+07	2.23E+07	2.11E+07	3.70E+07	2.41E+07	1.70E+07	9.01E+06	1.86E+07	1.37E+07	2.85E+07	2.32E+07	3.05E+07	5.75E+07	1.73E+07	1.55E+07	6.48E+07	2.82E+07	7.09E+07	1.58E+07	1.42E+07	1.32E+07	1.75E+07	1.37E+07	5.92E+07	3.98E+07	3.57E+07	2.95E+07	1.70E+07	1.46E+07	2.97E+07
454	922	P05388|RLA0_HUMAN	200	30	12	12		1.92E+07	4.32E+07	5.52E+07	1.75E+07	1.53E+07	2.29E+07	1.40E+07	1.55E+07	3.45E+06	1.50E+07	9.34E+06	6.55E+07	4.32E+07	6.01E+07	3.15E+07	2.78E+07	5.57E+07	3.44E+07	2.48E+07	2.42E+07	2.07E+07	3.02E+07	2.59E+07	4.62E+07	3.83E+07	2.26E+07	1.12E+07	5.93E+07	2.63E+07	6.25E+07	8.82E+06	1.25E+07	1.03E+07	1.47E+07	2.00E+07	5.03E+07	4.07E+07	4.45E+07	2.23E+07	4.72E+07	3.03E+07	3.03E+07
455	352	Q92598|HS105_HUMAN	200	21	18	18	Deamidation-N	7.42E+06	2.03E+06	8.84E+06	7.35E+06	2.93E+07	1.15E+06	8.12E+06	1.35E+06	1.63E+07	2.90E+07	2.68E+07	2.80E+07	7.84E+06	6.76E+06	7.68E+05	1.01E+06	5.35E+06	7.85E+06	4.42E+06	1.29E+07	5.51E+06	2.60E+06	4.45E+06	7.20E+06	2.12E+07	5.92E+06	9.68E+06	3.05E+07	1.33E+06	2.30E+07	3.70E+05	2.42E+06	3.56E+06	7.84E+06	4.74E+05	1.99E+07	1.06E+07	1.30E+07	1.50E+06	9.45E+06	8.40E+06	2.67E+06
456	355	Q8N163|CCAR2_HUMAN	200	24	16	16	Deamidation-N	4.42E+06	1.62E+07	7.28E+08	5.80E+08	7.63E+08	3.12E+06	1.07E+09	1.02E+09	4.34E+06	3.98E+06	1.27E+09	5.22E+08	7.30E+06	1.27E+09	2.90E+06	1.06E+09	5.12E+08	7.68E+06	6.70E+08	6.47E+08	2.20E+07	3.13E+06	8.02E+08	8.93E+08	8.48E+08	2.87E+08	2.58E+08	2.43E+08	5.23E+08	1.30E+07	1.49E+07	2.36E+06	1.04E+09	1.03E+09	3.15E+06	8.35E+08	8.85E+08	5.27E+08	8.38E+06	5.22E+06	6.31E+08	2.33E+07
457	536	Q01518|CAP1_HUMAN	200	35	12	12	Hpro; Deamidation-N	2.13E+07	2.29E+07	2.68E+07	1.73E+07	1.07E+07	1.21E+07	1.19E+07	1.71E+07	8.94E+06	1.09E+07	5.29E+06	4.40E+07	3.49E+07	2.17E+07	1.65E+07	1.08E+07	2.65E+07	3.08E+07	2.20E+07	2.26E+07	1.46E+07	2.40E+07	2.94E+07	3.55E+07	2.86E+07	5.55E+07	2.62E+07	3.06E+07	1.94E+07	3.96E+07	1.47E+07	1.19E+07	1.33E+07	1.32E+07	9.41E+06	3.03E+07	1.58E+07	1.95E+07	9.11E+06	1.26E+07	2.27E+07	2.43E+07
458	534	P61981|1433G_HUMAN	200	33	6	6	Deamidation-N	2.49E+07	3.20E+07	2.28E+07	1.82E+07	9.11E+07	2.94E+07	2.91E+07	1.91E+07	4.26E+07	8.72E+07	1.16E+08	4.82E+07	1.84E+07	2.15E+07	1.26E+07	1.05E+07	2.33E+07	2.57E+07	2.69E+07	4.48E+07	2.54E+07	1.62E+07	5.59E+07	2.49E+07	2.05E+07	1.03E+07	1.93E+07	6.61E+07	7.37E+06	3.47E+07	1.30E+07	1.53E+07	1.36E+07	2.24E+07	1.47E+07	1.69E+07	5.00E+07	2.93E+07	1.70E+07	6.23E+06	3.19E+07	2.50E+07
460	646	P51149|RAB7A_HUMAN	200	61	14	14	Deamidation-N	5.20E+07	6.11E+07	5.42E+07	3.63E+07	5.07E+07	2.31E+07	4.52E+07	4.52E+07	3.07E+07	5.21E+07	3.67E+07	7.72E+07	6.39E+07	7.29E+07	3.64E+07	3.88E+07	1.03E+08	7.56E+07	3.68E+07	7.26E+07	5.23E+07	4.17E+07	7.17E+07	7.78E+07	5.70E+07	6.19E+07	6.93E+07	1.11E+08	4.24E+07	7.71E+07	5.70E+07	1.47E+07	3.50E+07	3.42E+07	2.39E+07	5.40E+07	4.25E+07	4.98E+07	3.78E+07	6.57E+07	2.82E+07	5.95E+07
461	843	Q8TAM6|ERMIN_HUMAN	200	43	11	11	Deamidation-N	1.97E+07	6.33E+06	5.58E+06	4.03E+07	2.66E+07	4.39E+07	1.04E+07	9.43E+06	1.05E+08	3.40E+07	2.88E+07	4.73E+05	0	4.95E+06	1.35E+07	6.72E+06	3.68E+06	7.78E+06	8.46E+06	4.70E+07	8.07E+06	3.28E+05	5.63E+06	4.46E+06	2.07E+06	1.82E+06	4.73E+07	6.38E+06	1.44E+07	2.65E+05	6.35E+06	6.82E+06	8.06E+05	1.41E+07	1.51E+07	4.81E+06	4.11E+06	1.19E+06	1.13E+07	4.03E+06	2.23E+07	1.01E+07
462	649	P04439|HLAA_HUMAN	200	26	9	9	Hpro	2.42E+06	4.52E+07	8.73E+06	1.15E+07	9.33E+05	7.09E+05	5.22E+06	3.95E+06	6.27E+05	9.28E+05	1.05E+06	2.44E+06	1.29E+07	8.01E+06	5.35E+06	2.65E+07	1.01E+07	5.63E+06	1.69E+06	9.25E+06	7.30E+06	5.97E+06	7.93E+06	7.38E+06	1.50E+07	3.06E+06	2.51E+06	7.64E+06	5.13E+06	2.72E+06	3.52E+06	1.16E+07	4.36E+06	2.01E+06	3.61E+06	1.42E+07	7.13E+06	1.19E+07	2.33E+07	6.47E+06	3.00E+06	2.49E+07
463	1290	P47755|CAZA2_HUMAN	200	32	8	8	Deamidation-N	7.41E+06	9.95E+06	9.33E+06	6.40E+06	7.50E+06	1.51E+07	6.93E+06	2.86E+06	2.66E+06	5.83E+06	4.87E+06	1.87E+07	4.14E+06	1.09E+07	7.19E+06	6.25E+06	7.28E+06	1.45E+07	1.28E+07	8.22E+06	8.89E+06	8.91E+06	2.77E+07	7.92E+06	7.82E+06	4.96E+06	6.01E+06	1.04E+07	5.15E+06	1.22E+07	5.15E+06	5.05E+05	3.76E+06	5.04E+06	2.40E+06	8.99E+06	6.58E+06	4.28E+06	6.08E+06	9.23E+06	1.25E+07	9.65E+06
464	349	P78324|SHPS1_HUMAN	200	23	7	7	Hpro; Deamidation-N	4.74E+06	1.09E+06	3.35E+05	8.06E+05	1.77E+07	2.31E+05	6.45E+06	5.64E+06	4.76E+06	1.92E+07	2.01E+07	6.49E+05	0	5.81E+05	3.49E+05	5.58E+06	3.49E+05	1.58E+06	3.66E+05	0	4.56E+06	6.74E+06	2.33E+05	4.16E+06	6.28E+05	7.73E+04	5.28E+05	9.51E+06	8.45E+05	1.04E+05	4.72E+05	2.18E+04	2.39E+06	1.86E+06	4.31E+05	3.16E+06	2.79E+06	2.12E+06	1.97E+06	1.49E+05	2.43E+05	3.30E+06
466	484	Q8IXJ6|SIR2_HUMAN	200	41	18	18	Hpro; Phosphorylation; HLys; Deamidation-N	2.60E+07	1.90E+06	2.18E+06	6.24E+07	8.58E+07	4.52E+06	5.63E+06	5.50E+06	2.74E+08	9.31E+07	5.67E+07	3.90E+06	9.35E+05	3.47E+06	8.00E+06	3.88E+06	5.14E+06	7.95E+06	2.11E+06	1.26E+08	8.72E+06	1.75E+06	5.46E+06	6.48E+06	1.44E+07	4.88E+06	9.32E+07	1.33E+07	1.38E+07	3.79E+06	8.12E+06	1.17E+07	5.21E+06	1.44E+07	4.57E+06	1.21E+07	8.07E+06	7.89E+06	5.70E+06	4.09E+06	2.15E+06	6.14E+06
468	289	P13796|PLSL_HUMAN	200	27	14	14		3.32E+06	3.17E+06	2.50E+06	1.72E+07	1.01E+07	2.54E+06	2.80E+06	1.92E+06	1.76E+07	9.67E+06	6.52E+05	2.17E+06	2.61E+06	2.74E+06	1.65E+06	6.54E+05	2.30E+06	7.21E+06	7.08E+06	4.60E+06	2.78E+06	6.92E+06	2.65E+07	3.94E+06	2.51E+06	1.64E+07	4.30E+05	6.80E+06	2.36E+06	2.63E+06	4.66E+06	4.40E+05	1.87E+06	4.52E+06	0	1.53E+06	2.76E+06	2.62E+06	6.95E+05	2.56E+06	8.41E+06	1.25E+06
469	1099	Q9Y696|CLIC4_HUMAN	200	41	11	11	Hpro	1.17E+07	2.97E+07	2.12E+07	1.51E+07	6.47E+06	4.28E+07	7.25E+06	1.70E+07	1.54E+07	6.14E+06	7.68E+06	4.68E+07	2.62E+07	2.01E+07	4.12E+07	2.02E+07	1.92E+07	1.06E+07	6.41E+07	3.80E+07	1.68E+07	4.48E+07	6.93E+07	8.94E+06	7.50E+06	1.69E+07	1.70E+07	2.10E+07	2.05E+07	5.43E+07	1.39E+07	5.30E+06	1.29E+07	1.47E+07	2.43E+07	5.90E+06	1.49E+07	1.28E+07	2.37E+07	1.25E+07	5.14E+07	3.12E+07
470	516	O75781|PALM_HUMAN	200	50	13	13	Hpro; Deamidation-N	1.96E+07	2.41E+07	1.95E+07	1.01E+07	8.54E+07	1.33E+07	2.25E+07	1.46E+07	4.29E+07	1.04E+08	1.21E+08	4.72E+06	3.37E+06	2.13E+07	2.18E+07	1.54E+07	2.75E+07	2.63E+07	1.10E+07	3.47E+07	3.09E+07	1.62E+07	1.80E+07	1.10E+07	1.74E+07	1.34E+07	1.10E+07	3.51E+07	1.93E+07	6.37E+06	1.31E+07	2.11E+07	1.92E+07	1.39E+07	1.52E+07	1.66E+07	2.10E+07	1.83E+07	3.66E+07	8.23E+06	1.35E+07	3.22E+07
471	671	Q9H115|SNAB_HUMAN	200	39	11	11	Hpro	3.65E+06	1.78E+06	0	4.76E+06	6.06E+07	0	1.08E+07	1.28E+06	1.92E+07	7.70E+07	8.00E+07	7.99E+05	4.89E+05	2.20E+05	6.14E+05	0	4.01E+05	2.04E+06	4.52E+05	6.23E+06	8.29E+06	3.76E+05	3.82E+05	9.00E+05	3.70E+06	1.02E+06	5.15E+06	3.30E+07	8.64E+05	9.51E+05	8.68E+05	1.26E+07	3.60E+06	4.13E+06	4.25E+05	1.48E+06	1.81E+07	1.12E+07	0	3.43E+05	0	8.89E+05
472	572	P11177|ODPB_HUMAN	200	40	13	13	Hpro; Deamidation-N	1.43E+07	8.33E+06	1.20E+07	6.62E+06	5.73E+07	4.30E+06	1.27E+07	5.03E+07	1.79E+07	5.74E+07	4.82E+07	9.81E+06	9.78E+06	1.02E+07	7.15E+06	6.22E+06	9.98E+06	2.61E+07	9.42E+06	3.16E+07	9.00E+06	3.41E+06	1.44E+07	3.01E+07	1.88E+07	7.15E+06	2.34E+07	4.03E+07	8.89E+06	1.05E+07	4.18E+07	4.73E+07	3.61E+06	1.51E+07	4.55E+06	1.80E+07	1.92E+07	1.42E+07	3.95E+06	7.80E+06	6.60E+06	1.02E+07
473	347	Q1KMD3|HNRL2_HUMAN	200	23	15	15	Hpro; Phosphorylation	1.16E+07	2.50E+07	8.59E+06	1.14E+07	1.11E+07	8.16E+06	7.46E+06	1.26E+07	1.15E+07	1.02E+07	5.36E+06	3.51E+07	1.37E+07	7.20E+06	4.77E+06	1.51E+07	6.81E+06	1.81E+07	1.01E+07	8.04E+06	7.64E+06	2.06E+07	2.11E+07	2.29E+07	1.30E+07	6.96E+06	4.97E+06	2.42E+07	9.73E+06	3.04E+07	1.37E+07	9.01E+06	1.01E+07	7.09E+06	4.05E+06	1.73E+07	1.53E+07	1.23E+07	1.24E+07	2.91E+06	1.16E+07	1.72E+07
474	381	P19823|ITIH2_HUMAN	200	19	16	16	Deamidation-N	1.86E+06	0	1.20E+07	2.23E+07	7.61E+05	1.02E+06	2.03E+05	2.40E+06	1.15E+06	5.41E+05	2.31E+06	7.49E+06	2.51E+07	1.24E+07	3.20E+06	1.36E+05	2.00E+07	2.33E+06	8.14E+05	3.35E+06	4.77E+05	2.87E+07	8.74E+06	9.02E+06	2.09E+07	5.48E+06	2.64E+06	3.78E+07	5.64E+06	7.00E+06	2.82E+06	8.09E+06	5.53E+05	1.33E+06	1.71E+07	2.07E+07	1.31E+07	1.76E+07	1.71E+06	1.88E+07	3.08E+06	0
475	348	Q16720|AT2B3_HUMAN	200	8	7	7		1.81E+05	0	2.93E+06	0	3.63E+06	0	4.68E+05	0	2.12E+05	5.07E+06	4.38E+06	0	0	3.76E+06	0	0	0	1.66E+04	0	2.47E+05	3.88E+05	0	0	3.01E+06	0	4.35E+05	0	1.01E+06	0	0	0	0	7.65E+05	0	0	2.85E+04	3.61E+05	1.48E+05	0	0	5.47E+05	6.01E+05
476	904	O95336|6PGL_HUMAN	200	53	9	9	Deamidation-N	1.99E+07	7.91E+07	3.77E+07	2.26E+07	1.25E+07	2.19E+07	3.02E+07	2.98E+07	1.64E+07	1.30E+07	9.32E+06	8.27E+07	4.13E+07	2.94E+07	3.05E+07	4.47E+07	2.49E+07	2.46E+07	3.34E+07	2.99E+07	3.11E+07	1.36E+07	3.75E+07	2.27E+07	1.66E+07	2.32E+07	2.04E+07	4.79E+07	1.60E+07	6.10E+07	3.09E+07	9.99E+06	2.45E+07	1.25E+07	2.12E+07	2.23E+07	2.50E+07	2.89E+07	6.25E+07	1.96E+07	1.84E+07	7.76E+07
477	351	Q16658|FSCN1_HUMAN	200	35	18	18		5.42E+07	4.96E+07	2.12E+08	1.03E+08	1.07E+08	2.70E+07	2.95E+07	1.06E+08	9.81E+07	1.47E+08	1.41E+08	2.68E+08	9.63E+07	1.74E+08	3.01E+07	2.83E+07	1.40E+08	1.27E+07	3.69E+07	1.32E+08	2.83E+07	9.73E+07	5.72E+07	1.34E+07	1.23E+08	4.47E+07	7.15E+07	8.11E+07	4.61E+07	2.58E+08	6.53E+07	3.48E+07	2.71E+07	4.09E+07	3.18E+07	1.51E+08	7.14E+07	6.72E+07	2.80E+07	9.27E+07	4.57E+07	2.95E+07
478	426	P21397|AOFA_HUMAN	200	23	10	10		2.24E+05	3.19E+06	9.19E+06	1.60E+06	1.36E+06	3.23E+06	3.62E+05	4.27E+06	6.56E+05	1.99E+06	3.30E+05	6.15E+05	4.03E+05	1.15E+07	1.83E+06	2.43E+06	8.68E+06	4.56E+07	4.05E+06	6.71E+05	2.97E+06	2.99E+05	1.60E+06	3.98E+07	1.79E+06	3.18E+06	1.87E+06	3.27E+06	2.53E+06	3.21E+05	4.46E+06	8.00E+06	1.87E+05	1.00E+05	3.01E+06	2.06E+06	1.15E+06	7.11E+05	4.47E+06	6.83E+06	2.65E+06	5.09E+06
479	442	O14531|DPYL4_HUMAN	200	26	12	12	Hpro	1.07E+07	1.66E+07	1.22E+07	7.16E+06	2.43E+07	5.13E+06	1.20E+07	1.76E+07	2.24E+07	3.40E+07	4.15E+07	4.06E+06	6.99E+06	4.41E+06	9.74E+06	8.18E+06	5.77E+06	7.23E+06	9.30E+06	2.07E+07	1.20E+07	6.82E+06	1.57E+07	1.19E+07	1.26E+07	4.38E+06	1.53E+07	2.62E+07	5.71E+06	4.31E+06	1.30E+07	9.05E+06	8.18E+06	1.14E+07	7.16E+06	1.30E+07	2.37E+07	1.64E+07	1.27E+07	6.42E+06	8.89E+06	1.37E+07
480	613	Q15366|PCBP2_HUMAN	200	31	11	11	Hpro	1.09E+07	2.94E+07	3.36E+07	1.42E+07	1.35E+07	1.50E+07	1.72E+07	1.70E+07	4.85E+06	1.49E+07	1.29E+07	4.45E+07	2.96E+07	3.33E+07	1.92E+07	2.08E+07	2.61E+07	3.22E+07	1.46E+07	1.79E+07	1.84E+07	2.38E+07	2.06E+07	2.32E+07	3.21E+07	9.24E+06	6.87E+06	5.51E+07	2.72E+07	3.55E+07	1.15E+07	9.52E+06	1.28E+07	1.30E+07	1.47E+07	3.34E+07	3.17E+07	3.19E+07	2.49E+07	2.47E+07	1.96E+07	2.15E+07
481	533	P36957|ODO2_HUMAN	200	29	13	13		3.55E+07	3.08E+07	2.88E+07	2.33E+07	5.00E+07	1.15E+07	2.36E+07	1.06E+08	2.03E+07	5.50E+07	6.15E+07	6.37E+07	2.92E+07	3.83E+07	8.09E+07	2.43E+07	3.67E+07	3.03E+07	3.26E+07	5.90E+07	2.47E+07	4.02E+07	1.97E+07	3.34E+07	2.86E+07	1.51E+07	5.29E+07	6.34E+07	9.92E+07	6.14E+07	9.14E+07	1.93E+07	1.92E+07	3.33E+07	4.67E+07	2.75E+07	4.01E+07	3.17E+07	4.51E+07	2.85E+07	3.73E+07	3.00E+07
482	697	O75367|H2AY_HUMAN	200	29	9	9		2.09E+07	5.30E+07	1.65E+07	4.52E+06	4.87E+06	8.40E+06	1.07E+07	1.77E+07	2.61E+06	4.45E+06	1.38E+06	6.62E+07	2.94E+07	1.46E+07	8.45E+06	2.68E+07	1.16E+07	4.80E+07	1.51E+07	2.43E+07	1.35E+07	2.70E+07	2.08E+07	5.84E+07	5.44E+07	1.40E+07	1.03E+07	4.93E+07	1.63E+07	7.75E+07	1.43E+07	1.36E+07	1.05E+07	1.81E+07	7.15E+06	4.38E+07	2.68E+07	2.74E+07	3.40E+07	1.02E+07	1.15E+07	3.90E+07
483	579	P09622|DLDH_HUMAN	200	27	18	18	Hpro; Deamidation-N	1.31E+07	3.34E+07	3.47E+07	1.20E+07	2.64E+07	2.74E+07	2.04E+07	1.89E+07	1.02E+07	3.00E+07	4.42E+07	1.58E+07	1.13E+07	2.57E+07	6.18E+06	1.65E+07	2.12E+07	4.44E+07	3.45E+07	2.73E+07	2.64E+07	4.31E+07	4.53E+07	5.17E+07	1.28E+07	7.08E+06	1.35E+07	2.69E+07	4.72E+06	3.24E+07	1.71E+07	8.54E+06	3.97E+07	8.53E+06	3.12E+07	1.27E+07	2.22E+07	8.66E+06	2.48E+07	1.41E+07	4.65E+07	2.14E+07
484	492	Q14240|IF4A2_HUMAN	200	17	7	7	HLys	5.88E+06	8.45E+06	2.23E+06	5.92E+05	6.28E+06	2.34E+06	3.18E+06	7.14E+06	1.07E+06	8.06E+06	6.54E+06	7.40E+06	5.04E+06	1.36E+06	1.79E+06	2.70E+06	2.35E+06	6.44E+06	5.01E+06	5.45E+06	4.29E+06	2.35E+06	8.61E+06	5.75E+06	7.05E+06	5.76E+06	6.96E+06	2.58E+07	2.59E+06	7.11E+06	3.48E+06	1.43E+06	2.68E+06	9.81E+05	4.09E+06	9.26E+06	2.67E+07	2.13E+07	5.72E+06	6.75E+05	3.01E+06	6.50E+06
485	405	Q15293|RCN1_HUMAN	200	61	14	14	Deamidation-N	7.29E+06	4.08E+07	1.02E+07	6.87E+06	6.22E+05	3.39E+07	4.77E+06	4.91E+06	7.29E+05	5.16E+05	1.37E+05	3.91E+07	2.23E+07	1.13E+07	2.22E+07	2.06E+07	1.58E+07	2.65E+07	4.49E+07	1.51E+07	1.06E+07	2.10E+07	7.68E+07	2.35E+07	1.16E+07	1.56E+07	7.82E+06	3.56E+07	1.65E+07	3.34E+07	5.98E+06	5.52E+06	6.25E+06	4.79E+06	1.33E+07	8.67E+06	1.20E+07	2.04E+07	2.58E+07	1.14E+07	3.71E+07	2.63E+07
486	331	Q15334|L2GL1_HUMAN	200	20	17	17	Deamidation-N	1.31E+07	7.82E+06	8.15E+06	1.08E+07	5.67E+06	4.66E+06	1.68E+07	1.72E+07	1.74E+07	6.96E+06	5.65E+06	8.78E+06	8.94E+06	6.21E+06	1.34E+07	5.49E+06	6.17E+06	2.86E+07	6.63E+06	2.94E+07	1.75E+07	1.40E+07	5.58E+06	2.73E+07	4.46E+06	7.05E+06	2.42E+07	1.10E+07	1.15E+07	1.37E+07	1.77E+07	4.30E+06	1.61E+07	1.67E+07	6.52E+06	6.16E+06	5.98E+06	6.89E+06	1.78E+07	5.56E+06	7.68E+06	1.37E+07
487	502	P00338|LDHA_HUMAN	200	41	14	14	Deamidation-N	3.32E+07	1.72E+08	8.81E+07	5.20E+07	8.42E+07	2.01E+08	5.63E+07	2.33E+07	3.89E+07	9.79E+07	9.21E+07	1.21E+08	3.03E+08	8.63E+07	2.95E+08	1.29E+08	1.31E+08	1.21E+08	1.99E+08	6.35E+07	5.20E+07	2.32E+08	2.21E+08	1.06E+08	6.03E+07	7.13E+07	2.98E+07	1.87E+08	7.21E+07	9.57E+07	1.93E+07	5.52E+07	4.37E+07	3.16E+07	1.82E+08	6.86E+07	1.49E+08	1.14E+08	1.24E+08	1.36E+08	1.95E+08	1.21E+08
488	373	P49368|TCPG_HUMAN	200	32	16	16	Hpro	3.00E+07	5.81E+07	5.46E+07	2.79E+07	4.30E+07	1.06E+07	2.99E+07	2.94E+07	2.75E+07	4.32E+07	4.33E+07	3.64E+07	5.69E+07	4.71E+07	2.77E+07	3.67E+07	5.16E+07	5.01E+07	2.34E+07	4.69E+07	3.43E+07	4.79E+07	3.34E+07	4.17E+07	8.21E+07	2.25E+07	2.51E+07	8.17E+07	3.99E+07	3.61E+07	2.81E+07	2.50E+07	1.96E+07	2.23E+07	2.03E+07	7.59E+07	5.35E+07	5.19E+07	4.02E+07	4.47E+07	2.10E+07	4.09E+07
489	359	O00468|AGRIN_HUMAN	200	12	21	21		1.92E+06	5.38E+06	1.07E+07	2.42E+06	9.69E+05	3.04E+06	6.20E+05	1.09E+06	3.99E+06	1.46E+06	3.10E+06	3.61E+07	2.92E+07	1.24E+07	1.85E+06	3.53E+06	2.40E+07	4.89E+06	4.45E+06	8.65E+05	2.09E+06	9.67E+06	8.48E+06	1.08E+07	9.73E+06	1.28E+07	1.14E+06	6.80E+07	5.57E+06	3.62E+07	1.51E+06	5.18E+06	1.87E+06	6.48E+05	2.20E+06	6.46E+06	2.61E+07	2.85E+07	6.93E+06	1.64E+07	5.35E+06	4.22E+06
490	462	Q9Y4J8|DTNA_HUMAN	200	19	11	11		6.91E+06	2.01E+07	1.51E+07	4.65E+06	2.27E+06	7.35E+06	1.37E+07	5.40E+06	1.48E+06	2.46E+06	3.39E+06	8.99E+06	3.18E+06	1.53E+07	1.44E+07	1.63E+07	2.07E+07	1.69E+07	7.41E+06	3.37E+06	2.12E+07	7.84E+06	9.91E+06	6.37E+06	5.80E+06	7.17E+06	1.10E+06	6.06E+06	1.15E+07	8.60E+06	4.38E+06	7.90E+06	1.18E+07	4.36E+06	6.98E+06	6.14E+06	7.15E+06	7.08E+06	1.86E+07	1.24E+07	6.88E+06	2.26E+07
491	896	Q9NS86|LANC2_HUMAN	200	29	12	12	Hpro	3.30E+06	7.61E+06	3.68E+06	2.46E+06	1.90E+07	1.90E+06	7.35E+06	1.54E+06	7.02E+06	2.01E+07	9.65E+06	5.29E+06	3.40E+06	4.89E+06	1.91E+06	3.04E+06	5.00E+06	4.67E+06	1.19E+06	4.17E+06	7.95E+06	8.60E+05	4.62E+06	3.89E+06	3.98E+06	3.31E+06	5.73E+06	3.85E+07	2.64E+06	4.19E+06	1.35E+06	1.30E+08	6.00E+06	4.26E+06	9.18E+05	7.04E+06	1.75E+07	2.62E+07	4.68E+06	5.36E+06	1.49E+06	8.22E+06
492	385	P49591|SYSC_HUMAN	200	38	18	18	Hpro; Deamidation-N	1.32E+07	1.79E+07	2.30E+07	1.02E+07	1.19E+07	1.19E+07	6.45E+06	1.01E+07	8.23E+06	1.39E+07	7.72E+06	3.75E+07	3.40E+07	2.13E+07	1.33E+07	1.05E+07	1.43E+07	2.45E+07	2.38E+07	2.18E+07	9.30E+06	1.27E+07	3.19E+07	1.59E+07	2.98E+07	1.30E+07	1.34E+07	3.19E+07	1.06E+07	3.47E+07	8.42E+06	4.83E+06	4.82E+06	7.59E+06	6.22E+06	2.38E+07	1.28E+07	1.33E+07	7.91E+06	1.27E+07	1.19E+07	1.29E+07
493	464	Q9NTK5|OLA1_HUMAN	200	43	16	16		1.17E+07	2.26E+07	1.63E+07	7.37E+06	1.80E+07	1.53E+07	1.42E+07	3.63E+06	1.12E+07	2.29E+07	2.25E+07	3.55E+07	1.67E+07	1.08E+07	1.30E+07	1.24E+07	1.57E+07	3.91E+07	2.76E+07	1.94E+07	2.18E+07	1.20E+07	2.44E+07	2.48E+07	2.56E+07	9.63E+06	9.96E+06	2.71E+07	1.56E+07	3.05E+07	4.26E+06	9.04E+06	1.05E+07	8.37E+06	7.91E+06	1.65E+07	1.69E+07	1.68E+07	1.54E+07	8.79E+06	1.40E+07	1.66E+07
494	568	Q04917|1433F_HUMAN	200	38	7	7	HLys; Deamidation-N; K-Methoxy	2.67E+07	1.76E+07	1.98E+07	1.94E+07	9.03E+07	3.78E+07	3.44E+07	1.52E+07	3.70E+07	1.06E+08	1.21E+08	4.39E+07	3.89E+07	1.87E+07	1.84E+07	1.44E+07	1.95E+07	2.88E+07	3.87E+07	4.19E+07	3.26E+07	3.42E+07	4.45E+07	3.35E+07	3.16E+07	2.02E+07	1.32E+07	6.16E+07	1.84E+07	3.64E+07	1.34E+07	2.46E+07	2.01E+07	2.02E+07	1.60E+07	4.00E+07	4.82E+07	3.51E+07	2.87E+07	1.28E+07	3.50E+07	2.98E+07
495	1168	P02792|FRIL_HUMAN	200	51	16	16	Deamidation-N	1.09E+08	6.10E+07	1.88E+08	6.89E+07	1.05E+08	3.47E+08	6.98E+07	5.26E+07	8.20E+07	1.02E+08	6.75E+07	3.06E+07	1.94E+08	1.87E+08	1.22E+08	4.43E+07	2.44E+08	8.33E+07	5.96E+08	1.20E+08	7.24E+07	6.01E+08	2.60E+08	1.00E+08	2.11E+08	2.26E+08	1.12E+08	1.67E+08	9.61E+07	4.76E+07	5.62E+07	2.85E+07	4.67E+07	1.02E+08	7.91E+07	2.13E+08	1.22E+08	1.40E+08	1.34E+08	2.21E+08	2.07E+08	1.55E+08
496	1009	P16070|CD44_HUMAN	200	18	13	13	Hpro; Phosphorylation; Deamidation-N	4.31E+07	3.27E+08	5.01E+07	3.35E+07	1.34E+07	9.07E+07	1.10E+08	2.30E+07	8.95E+06	1.60E+07	4.18E+06	3.25E+07	9.01E+07	4.82E+07	1.62E+08	2.46E+08	8.76E+07	2.66E+07	9.89E+07	5.57E+07	1.27E+08	1.24E+08	1.47E+08	1.91E+07	3.28E+07	5.95E+07	2.46E+07	8.29E+07	1.08E+08	3.43E+07	1.47E+07	9.69E+07	9.42E+07	3.52E+07	1.21E+08	4.59E+07	4.41E+07	5.39E+07	3.57E+08	1.01E+08	1.03E+08	3.19E+08
497	841	Q99733|NP1L4_HUMAN	200	38	11	11	Phosphorylation; HexNAcHex; Deamidation-N	9.58E+06	1.43E+07	1.60E+07	7.49E+06	8.23E+06	8.78E+06	7.39E+06	1.11E+07	2.90E+06	7.43E+06	4.24E+06	2.75E+07	1.46E+07	1.55E+07	9.61E+06	6.84E+06	1.54E+07	2.33E+07	1.51E+07	1.03E+07	1.11E+07	6.86E+06	1.85E+07	2.14E+07	9.92E+06	8.12E+06	4.08E+06	2.13E+07	1.15E+07	2.44E+07	8.29E+06	5.04E+06	4.86E+06	6.27E+06	6.18E+06	1.10E+07	1.01E+07	1.05E+07	6.44E+06	1.17E+07	9.87E+06	6.95E+06
498	569	Q03001|DYST_HUMAN	200	3	16	16		7.36E+06	9.72E+06	9.03E+06	1.38E+06	2.67E+06	3.75E+06	5.33E+06	6.75E+05	2.49E+06	2.54E+06	2.03E+06	6.49E+06	6.26E+06	8.33E+05	8.22E+06	7.44E+06	8.46E+06	3.56E+06	3.73E+06	1.50E+07	7.74E+05	1.21E+06	3.43E+05	1.64E+07	2.92E+06	2.28E+06	5.10E+06	1.27E+07	2.75E+06	4.87E+06	8.01E+06	8.98E+05	2.40E+05	6.50E+05	3.08E+06	1.87E+06	2.30E+06	3.92E+06	8.71E+06	1.15E+06	5.55E+06	2.26E+06
499	1783	P04632|CPNS1_HUMAN	200	35	6	6	HLys; Deamidation-N	1.63E+07	3.23E+07	2.04E+07	1.06E+07	6.41E+06	1.28E+07	1.68E+07	1.40E+07	4.50E+06	6.95E+06	3.81E+06	2.97E+07	2.24E+07	2.02E+07	1.98E+07	1.93E+07	1.85E+07	1.39E+07	2.00E+07	2.40E+07	2.06E+07	1.69E+07	2.22E+07	1.94E+07	1.03E+07	2.03E+07	1.37E+07	1.66E+07	1.90E+07	2.02E+07	1.25E+07	1.04E+07	1.59E+07	1.65E+07	1.41E+07	1.51E+07	7.57E+06	1.06E+07	2.53E+07	1.29E+07	1.30E+07	3.12E+07
500	397	Q7L576|CYFP1_HUMAN	200	7	7	7		4.45E+06	1.58E+06	2.22E+06	1.02E+06	0	0	2.09E+06	5.52E+06	1.84E+05	1.41E+06	1.65E+06	4.57E+06	1.26E+06	2.40E+06	1.67E+06	0	4.28E+06	3.57E+06	1.33E+06	4.22E+06	5.46E+06	1.29E+06	2.73E+06	1.48E+06	1.99E+06	1.50E+06	1.38E+06	5.93E+06	3.95E+06	4.49E+06	4.42E+06	2.08E+06	0	2.43E+06	3.11E+06	3.40E+06	3.26E+06	3.26E+06	3.12E+06	1.64E+06	8.51E+05	3.42E+06
501	418	Q9HCJ6|VAT1L_HUMAN	200	42	16	16	Deamidation-N	5.12E+05	1.78E+05	1.74E+05	0	2.34E+06	9.61E+06	4.75E+05	1.09E+05	1.92E+05	3.43E+06	3.63E+06	2.70E+06	0	8.96E+05	0	3.16E+05	1.63E+06	1.12E+08	1.41E+07	8.42E+06	2.55E+05	7.24E+05	1.57E+07	5.89E+07	5.19E+05	1.53E+06	2.70E+06	8.05E+05	3.05E+04	0	1.49E+05	1.83E+06	7.57E+05	3.56E+05	0	0	3.90E+05	2.90E+05	2.04E+05	1.76E+06	8.97E+06	1.49E+03
502	363	Q96F07|CYFP2_HUMAN	200	5	6	6		1.33E+06	5.16E+05	5.61E+03	2.62E+05	1.68E+06	0	3.66E+06	1.90E+06	3.74E+05	5.52E+06	2.07E+07	0	3.34E+05	0	0	0	1.08E+04	1.49E+06	2.45E+05	2.88E+06	1.61E+06	0	7.31E+05	7.67E+05	0	3.79E+05	5.63E+05	3.47E+05	0	1.21E+05	1.65E+06	1.02E+06	0	6.94E+05	0	2.17E+05	6.51E+06	2.11E+06	5.68E+03	1.59E+05	3.23E+05	3.76E+05
503	384	P17858|PFKAL_HUMAN	200	14	9	9		9.69E+06	1.45E+07	6.14E+06	1.15E+07	8.77E+06	1.92E+07	9.26E+06	1.03E+07	1.47E+07	1.14E+07	1.15E+07	1.65E+07	1.85E+07	2.03E+06	2.33E+07	1.03E+07	6.91E+06	7.47E+06	2.20E+07	1.24E+07	1.29E+07	1.52E+07	2.26E+07	8.57E+06	8.46E+06	8.95E+06	1.11E+07	2.53E+07	1.55E+07	1.79E+07	8.70E+06	8.42E+06	8.57E+06	9.03E+06	1.66E+07	8.16E+06	9.51E+06	1.42E+07	1.90E+07	6.18E+06	1.30E+07	1.89E+07
504	427	Q9Y3I0|RTCB_HUMAN	200	33	16	16		1.03E+08	2.47E+07	1.10E+07	8.80E+06	1.18E+07	1.60E+07	9.98E+06	1.49E+07	6.82E+06	1.21E+07	8.93E+06	6.00E+07	2.57E+07	1.69E+07	8.55E+06	1.05E+07	1.74E+07	1.30E+07	1.83E+07	2.30E+07	1.29E+07	1.27E+07	2.19E+07	2.86E+07	3.08E+07	9.04E+06	1.49E+07	3.75E+07	1.20E+07	4.91E+07	1.74E+07	9.37E+07	9.78E+06	8.08E+07	6.18E+06	2.68E+07	1.36E+07	1.63E+07	1.38E+07	1.19E+07	1.03E+07	1.90E+07
505	561	O43776|SYNC_HUMAN	200	24	16	16	Phosphorylation	2.54E+07	2.99E+07	5.96E+07	1.21E+07	3.94E+07	2.36E+07	1.37E+07	2.11E+07	1.74E+07	2.54E+07	1.48E+07	8.89E+07	5.66E+07	5.64E+07	1.97E+07	1.88E+07	5.32E+07	5.11E+07	4.12E+07	3.61E+07	1.69E+07	1.87E+07	5.69E+07	3.64E+07	4.27E+07	2.45E+07	2.41E+07	7.78E+07	3.47E+07	9.99E+07	3.39E+07	2.03E+07	2.28E+07	1.17E+07	3.65E+07	4.10E+07	4.09E+07	4.62E+07	3.82E+07	3.28E+07	3.10E+07	3.88E+07
506	2478	P29972|AQP1_HUMAN	200	31	8	8	Phosphorylation; HexNAc; Deamidation-N	4.20E+06	2.81E+07	5.03E+07	1.23E+08	4.18E+06	7.19E+06	4.88E+07	6.58E+06	8.28E+06	2.17E+06	1.02E+06	3.11E+07	1.52E+06	4.26E+07	6.82E+06	2.12E+07	2.89E+07	6.63E+07	7.67E+06	2.82E+07	6.37E+07	2.13E+07	1.26E+07	3.88E+07	2.36E+07	2.22E+07	1.66E+07	5.80E+07	6.21E+06	1.49E+07	5.26E+06	1.95E+07	7.02E+07	5.46E+06	3.09E+06	1.40E+07	1.52E+07	3.14E+07	4.92E+07	2.63E+07	6.09E+06	8.13E+07
507	415	Q96HN2|SAHH3_HUMAN	200	16	10	10		4.05E+06	6.30E+06	1.94E+07	4.43E+06	2.36E+06	1.69E+06	4.75E+06	9.70E+06	2.40E+05	3.09E+06	2.86E+06	1.52E+07	1.76E+06	1.93E+07	4.02E+05	3.89E+06	1.48E+07	4.07E+07	5.99E+05	1.06E+07	4.27E+06	3.46E+06	2.93E+06	2.40E+07	3.54E+06	1.80E+06	3.84E+06	6.74E+06	1.43E+06	9.50E+06	5.99E+06	1.14E+06	2.98E+06	5.22E+06	3.94E+05	1.57E+06	3.74E+06	1.02E+06	1.22E+07	1.11E+07	4.39E+05	7.92E+06
508	428	O00499|BIN1_HUMAN	200	25	13	13	Hpro; Phosphorylation; Deamidation-N	6.32E+06	2.95E+06	6.01E+06	2.91E+07	5.74E+07	9.47E+05	7.01E+06	1.07E+06	1.22E+08	6.12E+07	6.23E+07	2.80E+06	1.03E+06	9.02E+05	3.03E+05	0	1.72E+06	6.16E+05	4.11E+05	4.92E+07	5.51E+06	6.32E+06	5.68E+06	6.69E+05	5.15E+06	4.12E+06	3.27E+07	3.35E+07	2.41E+06	7.41E+05	2.64E+06	6.68E+06	2.34E+06	5.72E+06	0	3.53E+06	9.04E+06	8.00E+06	4.27E+06	1.19E+05	3.78E+06	1.59E+05
509	916	P32119|PRDX2_HUMAN	200	38	14	14	Deamidation-N	1.68E+08	1.87E+08	1.88E+08	1.90E+08	1.69E+08	1.47E+08	1.01E+08	1.87E+08	1.27E+08	1.89E+08	1.79E+08	2.40E+08	1.92E+08	1.56E+08	9.64E+07	1.18E+08	1.59E+08	2.84E+08	1.59E+08	2.02E+08	1.09E+08	1.89E+08	1.99E+08	3.31E+08	1.32E+08	7.73E+07	8.67E+07	2.68E+08	9.42E+07	2.06E+08	1.50E+08	2.96E+08	1.01E+08	1.26E+08	9.77E+07	1.08E+08	1.59E+08	1.33E+08	1.41E+08	1.43E+08	1.28E+08	1.60E+08
510	758	P51858|HDGF_HUMAN	200	52	12	12	Hpro; Phosphorylation; Deamidation-N	2.43E+07	4.61E+07	1.94E+07	5.00E+06	2.72E+06	8.21E+06	9.19E+06	2.41E+07	3.96E+06	2.29E+06	2.58E+06	8.03E+07	6.64E+07	1.11E+07	1.69E+07	2.52E+07	1.43E+07	1.76E+07	1.41E+07	2.79E+07	1.33E+07	2.27E+07	1.66E+07	2.20E+07	4.28E+07	1.14E+07	1.22E+07	2.88E+07	2.59E+07	6.58E+07	3.15E+07	8.25E+06	9.46E+06	1.61E+07	1.38E+07	4.12E+07	1.19E+07	1.66E+07	2.34E+07	1.79E+07	1.50E+07	2.16E+07
511	350	P17844|DDX5_HUMAN	200	23	12	12		3.46E+06	1.58E+07	1.17E+07	3.83E+06	1.73E+06	9.27E+06	6.68E+06	3.13E+06	3.45E+05	8.37E+06	4.36E+06	2.77E+07	1.31E+07	1.21E+07	4.81E+06	1.33E+07	1.44E+07	1.48E+07	6.60E+06	1.43E+07	9.74E+06	9.52E+06	1.77E+07	1.01E+07	2.48E+07	1.72E+07	1.19E+07	2.32E+07	1.09E+07	2.44E+07	4.63E+06	3.33E+06	2.04E+06	2.07E+06	5.91E+06	2.36E+07	9.81E+06	9.68E+06	6.49E+06	8.48E+06	8.75E+06	1.15E+07
512	408	Q16363|LAMA4_HUMAN	200	11	18	18		3.46E+06	1.84E+07	9.43E+06	2.00E+06	2.47E+06	8.72E+06	4.76E+05	1.74E+06	2.40E+06	3.39E+06	9.46E+04	2.60E+07	3.11E+07	7.01E+06	3.77E+06	1.02E+07	1.34E+07	4.63E+06	1.27E+07	7.81E+05	1.02E+06	9.75E+06	6.69E+06	7.45E+06	2.85E+06	7.31E+06	5.05E+05	3.97E+07	5.23E+06	2.55E+07	9.35E+05	4.14E+06	1.16E+06	3.46E+05	2.64E+06	4.23E+06	1.90E+07	1.81E+07	1.36E+07	9.48E+06	8.04E+06	1.57E+07
513	429	O43237|DC1L2_HUMAN	200	41	13	13		8.32E+06	1.71E+07	1.28E+07	8.71E+06	1.11E+07	4.35E+06	4.71E+06	9.23E+06	9.61E+06	1.18E+07	1.16E+07	1.09E+07	1.15E+07	1.34E+07	1.32E+07	1.20E+07	1.58E+07	9.51E+06	5.91E+06	1.98E+07	5.04E+06	6.95E+06	6.42E+06	4.84E+06	1.23E+07	5.41E+06	1.39E+07	1.57E+07	1.38E+07	9.83E+06	5.64E+06	6.32E+06	2.06E+06	5.91E+06	9.33E+06	1.12E+07	6.37E+06	7.36E+06	1.52E+07	9.49E+06	3.89E+06	1.62E+07
514	713	P31146|COR1A_HUMAN	200	27	12	12	HexNAc	8.70E+06	6.36E+06	8.99E+06	1.93E+07	2.78E+07	9.35E+06	1.49E+07	3.31E+06	1.01E+07	3.31E+07	3.69E+07	4.38E+06	6.23E+06	7.32E+06	2.46E+06	9.33E+06	9.17E+06	6.16E+06	1.12E+07	2.15E+07	1.43E+07	4.09E+07	1.77E+07	6.26E+06	1.17E+07	1.51E+07	5.52E+06	3.47E+07	1.04E+07	8.35E+06	3.59E+06	2.03E+07	7.83E+06	5.28E+06	1.92E+06	9.95E+06	1.97E+07	1.31E+07	3.39E+06	6.51E+06	2.25E+07	3.33E+06
515	528	P00352|AL1A1_HUMAN	200	28	12	12	Deamidation-N	9.30E+06	7.84E+06	1.33E+07	9.87E+06	8.14E+06	7.98E+06	6.29E+06	8.54E+06	2.34E+06	9.91E+06	1.08E+07	1.06E+07	1.22E+07	8.10E+06	5.42E+06	1.00E+07	6.41E+06	7.03E+07	6.42E+06	1.21E+07	8.30E+06	6.78E+06	8.18E+06	1.58E+07	1.13E+07	9.25E+06	5.94E+06	2.08E+07	5.41E+06	1.29E+07	7.19E+06	5.05E+06	0	3.79E+06	7.86E+06	7.08E+06	1.14E+07	1.10E+07	9.76E+06	5.87E+06	9.37E+06	4.09E+06
516	401	P17980|PRS6A_HUMAN	200	37	15	15		5.97E+06	6.89E+06	7.45E+06	6.55E+06	8.00E+06	2.78E+06	2.41E+06	4.00E+06	4.81E+06	8.33E+06	5.06E+06	2.88E+07	1.38E+07	7.99E+06	5.04E+06	5.38E+06	9.31E+06	7.75E+06	9.61E+06	1.58E+07	5.45E+06	7.27E+06	9.99E+06	1.03E+07	1.40E+07	7.81E+06	7.88E+06	2.34E+07	6.93E+06	2.48E+07	4.51E+06	7.83E+06	3.72E+06	3.11E+06	2.41E+06	1.48E+07	7.13E+06	9.73E+06	6.24E+06	7.55E+06	6.08E+06	6.80E+06
517	375	Q9Y4F1|FARP1_HUMAN	200	18	14	14	Phosphorylation; Deamidation-N	1.22E+07	3.64E+06	4.14E+06	1.17E+07	2.43E+06	3.54E+06	1.71E+07	1.67E+07	3.11E+06	2.78E+06	5.42E+06	8.16E+06	6.48E+06	3.16E+06	4.35E+06	3.21E+06	1.82E+06	2.49E+07	4.54E+06	9.86E+06	2.22E+07	3.41E+06	3.49E+06	2.01E+07	2.46E+06	4.46E+06	6.86E+06	1.38E+07	6.99E+06	5.28E+06	1.70E+07	3.61E+06	1.62E+07	9.01E+06	6.22E+06	5.65E+06	6.24E+06	7.53E+06	3.40E+06	2.88E+06	3.23E+06	3.90E+06
518	393	P50991|TCPD_HUMAN	200	30	15	15	Hpro; HexNAc; Deamidation-N	3.51E+08	3.06E+07	2.38E+07	1.88E+07	2.18E+07	1.24E+07	1.81E+07	1.23E+07	2.22E+07	2.30E+07	1.98E+07	5.72E+07	2.81E+07	2.04E+07	1.56E+07	1.68E+07	2.02E+07	2.04E+07	1.53E+07	1.95E+07	2.41E+07	1.46E+07	1.75E+07	1.80E+07	3.83E+07	2.38E+07	1.74E+07	5.30E+07	1.85E+07	4.68E+07	1.19E+07	9.28E+06	1.06E+07	1.84E+07	8.70E+07	3.02E+07	4.45E+07	3.03E+07	1.90E+07	2.10E+07	1.42E+07	2.70E+07
519	973	P31942|HNRH3_HUMAN	200	37	10	10	Deamidation-N	2.97E+07	5.33E+07	3.33E+07	6.18E+06	5.59E+07	3.59E+07	2.70E+07	4.14E+07	3.10E+07	1.76E+07	1.73E+07	4.80E+07	3.18E+07	2.22E+07	1.17E+07	3.78E+07	2.37E+07	2.74E+07	1.16E+07	2.69E+07	2.39E+07	2.18E+07	2.16E+07	2.55E+07	3.21E+07	1.42E+07	1.40E+07	4.59E+07	1.46E+07	6.06E+07	3.74E+07	1.22E+07	1.89E+07	1.38E+07	1.24E+07	3.75E+07	3.97E+07	3.86E+07	2.20E+07	1.72E+07	2.20E+07	2.62E+07
520	750	P21796|VDAC1_HUMAN	200	39	10	10	Deamidation-N	1.16E+07	1.85E+07	1.49E+07	1.28E+07	4.27E+07	1.59E+07	1.01E+07	2.15E+07	1.78E+07	5.19E+07	4.70E+07	1.98E+07	1.39E+07	1.14E+07	6.47E+06	1.35E+07	1.47E+07	2.47E+07	2.03E+07	3.71E+07	9.89E+06	1.39E+07	2.72E+07	3.21E+07	1.49E+07	1.06E+07	2.14E+07	4.90E+07	7.79E+06	1.37E+07	1.69E+07	2.02E+07	8.78E+06	9.06E+06	6.22E+06	1.42E+07	1.95E+07	1.77E+07	1.24E+07	9.50E+06	1.63E+07	1.53E+07
521	395	Q8N3V7|SYNPO_HUMAN	200	18	12	12	Hpro	0	5.77E+05	3.11E+05	1.80E+05	3.16E+07	2.10E+06	2.57E+06	2.08E+05	1.78E+06	3.44E+07	3.86E+07	4.55E+05	6.64E+05	1.65E+05	1.68E+05	1.07E+06	6.50E+05	7.92E+04	2.15E+06	0	3.58E+06	5.32E+05	3.10E+06	0	3.00E+05	2.26E+06	8.09E+05	2.52E+06	1.35E+05	5.51E+05	0	1.11E+06	2.91E+06	2.77E+05	2.48E+05	9.17E+05	8.98E+05	3.67E+05	1.54E+06	0	2.01E+06	9.68E+04
522	759	P04196|HRG_HUMAN	200	26	13	13	HLys-Hex	3.62E+06	1.31E+06	1.77E+07	8.38E+06	4.71E+06	2.47E+06	1.10E+06	6.25E+06	6.95E+06	2.66E+06	3.01E+06	3.69E+06	1.33E+07	1.46E+07	6.08E+06	2.20E+05	5.64E+07	3.71E+06	3.06E+06	4.61E+06	7.82E+05	8.80E+06	8.05E+06	6.50E+06	5.72E+06	4.54E+06	2.06E+06	1.66E+07	6.68E+06	6.70E+06	6.48E+06	3.06E+06	1.66E+06	1.64E+06	8.92E+06	7.04E+06	1.80E+07	1.46E+07	1.88E+05	3.15E+07	3.33E+06	6.97E+05
523	680	Q16836|HCDH_HUMAN	200	48	12	12	Hpro	1.48E+07	1.24E+07	9.12E+06	9.50E+06	1.48E+07	1.44E+07	4.44E+06	4.06E+07	6.15E+06	1.25E+07	3.35E+06	1.63E+07	1.14E+07	8.51E+06	2.18E+07	1.65E+07	8.30E+06	2.94E+07	1.76E+07	2.86E+07	1.00E+07	6.95E+06	1.84E+07	2.35E+07	1.17E+07	5.70E+06	1.33E+07	1.86E+07	1.07E+07	4.37E+06	3.45E+07	1.08E+07	2.35E+06	1.11E+07	7.87E+06	1.00E+07	1.16E+07	1.07E+07	2.58E+07	8.43E+06	1.32E+07	1.24E+07
524	394	P23526|SAHH_HUMAN	200	36	14	14	Hpro	3.18E+07	7.20E+07	8.77E+07	2.55E+07	2.73E+07	5.49E+07	3.18E+07	2.25E+07	2.08E+07	3.07E+07	1.57E+07	1.17E+08	7.74E+07	9.97E+07	4.69E+07	3.64E+07	6.18E+07	4.08E+07	5.34E+07	5.72E+07	4.28E+07	5.10E+07	8.07E+07	5.31E+07	7.72E+07	2.48E+07	2.81E+07	6.89E+07	4.65E+07	1.17E+08	1.98E+07	4.05E+07	2.44E+07	2.63E+07	2.80E+07	7.34E+07	2.75E+07	3.56E+07	4.26E+07	6.10E+07	4.89E+07	6.01E+07
525	641	P13804|ETFA_HUMAN	200	38	11	11	Hpro	1.48E+07	1.49E+07	9.14E+06	8.14E+06	6.29E+06	6.96E+06	6.17E+06	2.86E+07	2.60E+06	5.90E+06	6.49E+06	1.04E+07	7.04E+06	1.14E+07	1.33E+07	7.46E+06	1.00E+07	3.34E+07	8.63E+06	2.65E+07	2.15E+06	3.43E+06	1.06E+07	2.96E+07	1.16E+07	6.83E+06	1.46E+07	2.36E+07	1.14E+07	1.18E+07	2.91E+07	4.72E+06	2.48E+06	1.09E+07	7.17E+06	1.22E+07	7.71E+06	1.36E+07	9.54E+06	1.09E+07	8.70E+06	1.13E+07
526	323	Q2M2I8|AAK1_HUMAN	200	26	14	14		1.67E+08	2.13E+07	4.56E+07	3.93E+07	1.36E+07	5.55E+07	3.62E+07	3.45E+07	2.17E+07	2.42E+07	1.72E+07	1.99E+07	6.69E+07	1.14E+08	1.86E+08	2.62E+07	4.71E+07	7.76E+07	3.76E+07	3.24E+07	2.44E+07	3.93E+07	3.65E+07	2.71E+07	5.94E+07	2.28E+07	2.82E+07	6.22E+07	2.34E+08	7.96E+07	2.64E+07	1.26E+08	3.31E+07	1.78E+07	1.06E+08	5.58E+07	2.16E+07	3.74E+07	4.38E+07	1.00E+08	7.71E+07	5.72E+07
527	984	P05026|AT1B1_HUMAN	200	34	11	11	Carbamidomethylation; Hpro; Deamidation-N	3.24E+07	2.19E+07	5.49E+05	4.09E+07	2.07E+08	4.53E+06	5.23E+07	2.45E+07	1.38E+08	2.33E+08	2.61E+08	3.01E+06	1.54E+07	1.67E+05	2.34E+07	1.05E+07	6.58E+05	2.48E+07	1.07E+07	6.47E+07	5.08E+07	2.72E+06	1.61E+07	2.63E+07	4.88E+07	1.41E+07	5.91E+07	1.54E+08	2.33E+07	4.83E+06	1.75E+07	5.44E+07	3.89E+07	5.30E+07	2.24E+07	2.79E+07	8.90E+07	4.67E+07	2.66E+07	7.39E+05	5.77E+06	3.33E+07
528	365	Q13561|DCTN2_HUMAN	200	46	16	16		1.23E+07	8.59E+06	1.38E+07	1.15E+07	2.29E+07	1.34E+07	8.71E+06	1.02E+07	2.55E+07	2.89E+07	2.66E+07	8.80E+06	5.39E+06	6.46E+06	8.32E+06	5.51E+06	6.39E+06	1.61E+07	8.28E+06	3.70E+07	1.16E+07	7.66E+06	1.31E+07	1.78E+07	1.78E+07	8.10E+06	2.29E+07	2.04E+07	8.18E+06	6.77E+06	9.15E+06	9.97E+06	6.09E+06	1.05E+07	5.57E+06	1.34E+07	9.43E+06	6.83E+06	6.86E+06	5.80E+06	1.12E+07	9.38E+06
529	417	O60763|USO1_HUMAN	200	18	15	15		6.24E+06	7.02E+06	8.62E+06	3.18E+06	6.79E+06	1.06E+07	5.88E+06	8.16E+06	2.32E+06	7.32E+06	4.81E+06	7.65E+06	8.13E+06	9.06E+06	2.34E+06	3.66E+06	2.71E+07	1.17E+07	5.77E+06	5.98E+06	8.42E+06	2.94E+06	9.96E+06	7.51E+06	1.06E+07	9.93E+06	1.91E+06	1.44E+07	5.44E+06	4.35E+06	1.01E+07	1.77E+06	1.56E+07	4.26E+06	2.39E+06	7.19E+06	5.13E+06	8.00E+06	4.12E+06	4.42E+06	1.57E+07	3.58E+06
530	665	Q16798|MAON_HUMAN	200	24	9	9		8.64E+05	0	2.14E+06	4.86E+05	5.34E+06	9.17E+06	5.06E+05	4.78E+06	1.56E+06	5.06E+06	6.99E+06	0	1.24E+05	5.72E+04	0	5.14E+05	9.96E+04	0	6.62E+05	1.69E+06	0	4.15E+05	1.15E+06	1.22E+05	9.29E+04	8.34E+04	1.91E+06	2.30E+06	0	0	1.87E+06	3.68E+06	0	2.50E+05	0	1.87E+05	1.00E+06	2.87E+04	5.47E+05	0	2.39E+06	3.37E+05
531	494	P05198|IF2A_HUMAN	200	44	14	14		7.84E+06	7.67E+06	2.23E+07	1.34E+07	4.73E+06	1.15E+07	4.32E+06	2.06E+06	2.96E+06	1.54E+06	8.76E+06	6.32E+07	3.35E+07	4.27E+07	1.75E+07	1.05E+07	1.90E+07	6.37E+06	1.36E+07	8.40E+06	9.35E+06	1.52E+07	2.02E+07	1.65E+07	1.68E+07	1.24E+07	4.21E+06	3.09E+07	2.09E+07	5.81E+07	3.95E+06	4.97E+06	5.78E+06	4.82E+06	1.19E+07	2.46E+07	1.69E+07	1.57E+07	6.79E+06	2.85E+07	1.35E+07	5.88E+06
532	542	Q13409|DC1I2_HUMAN	200	28	12	12	Hpro	1.73E+07	3.89E+07	2.77E+07	1.79E+07	1.17E+07	3.84E+06	1.05E+07	1.98E+07	9.57E+06	1.31E+07	7.28E+06	4.61E+07	3.06E+07	2.88E+07	2.29E+07	2.03E+07	2.85E+07	9.55E+06	5.11E+06	3.39E+07	8.73E+06	1.00E+07	1.12E+07	1.02E+07	2.56E+07	1.33E+07	1.06E+07	2.73E+07	2.83E+07	3.88E+07	1.39E+07	6.21E+06	8.18E+06	1.17E+07	1.67E+07	2.88E+07	2.23E+07	2.42E+07	2.95E+07	2.38E+07	7.10E+06	2.83E+07
533	411	Q96HC4|PDLI5_HUMAN	200	33	17	17	Hpro; Deamidation-N; K-Methoxy	1.42E+07	1.57E+07	3.60E+07	4.30E+06	2.24E+06	2.41E+06	1.46E+07	9.51E+06	1.88E+06	1.03E+07	1.19E+07	7.87E+06	1.14E+07	3.06E+07	2.11E+07	6.53E+06	2.31E+07	2.91E+07	4.91E+06	6.91E+06	1.57E+07	4.70E+06	4.92E+06	2.84E+07	1.90E+07	6.82E+06	2.89E+06	4.02E+06	2.43E+07	6.07E+06	1.36E+07	5.84E+06	1.17E+07	8.46E+06	1.26E+07	1.20E+07	4.16E+06	1.70E+06	9.50E+06	1.73E+07	2.95E+06	1.25E+07
534	485	Q14515|SPRL1_HUMAN	200	27	12	12	Deamidation-N	2.59E+06	3.44E+05	1.06E+06	1.28E+06	1.75E+06	1.41E+06	3.00E+06	5.57E+06	1.17E+06	2.24E+06	2.39E+06	4.31E+06	1.25E+07	8.53E+05	1.41E+06	0	1.33E+06	6.14E+06	5.66E+05	1.59E+06	3.01E+06	3.22E+06	1.97E+06	6.43E+06	3.41E+06	8.93E+05	6.89E+05	1.12E+07	1.01E+06	5.33E+06	5.71E+06	7.95E+04	2.37E+06	2.38E+06	9.91E+05	3.30E+06	8.40E+06	1.54E+07	5.55E+05	1.28E+06	9.13E+05	1.79E+06
535	763	P61158|ARP3_HUMAN	200	21	7	7	HexNAcHex; UBQ-K	7.34E+06	1.10E+07	9.40E+06	8.96E+06	5.33E+06	5.48E+06	8.45E+06	3.03E+06	2.40E+06	4.44E+06	3.04E+06	1.83E+07	1.85E+07	1.57E+07	9.51E+06	5.71E+06	1.86E+07	1.60E+07	1.27E+07	1.70E+07	1.10E+07	1.95E+07	2.91E+07	1.77E+07	1.97E+07	1.93E+07	1.01E+07	2.88E+07	1.38E+07	1.89E+07	4.59E+06	2.93E+06	3.29E+06	7.46E+06	4.34E+06	1.38E+07	8.83E+06	1.44E+07	6.11E+06	1.33E+07	1.16E+07	1.18E+07
536	777	P27144|KAD4_HUMAN	200	55	12	12	Deamidation-N	1.53E+08	2.32E+08	1.77E+08	1.34E+08	1.36E+08	2.52E+07	2.00E+08	1.98E+08	1.83E+08	1.64E+08	2.65E+08	1.78E+08	1.54E+08	2.86E+07	1.51E+08	1.66E+08	1.32E+08	3.66E+07	1.74E+08	1.08E+08	2.13E+08	8.73E+07	1.66E+08	1.72E+08	1.42E+08	4.82E+07	5.94E+07	1.57E+08	7.11E+07	1.65E+08	1.82E+08	1.11E+08	1.53E+08	1.41E+08	8.44E+07	1.83E+08	1.55E+08	1.13E+08	1.80E+08	1.53E+08	1.33E+08	1.95E+08
537	387	P19827|ITIH1_HUMAN	200	19	13	13		2.77E+06	4.62E+06	1.19E+07	2.09E+07	2.88E+05	4.98E+06	1.63E+06	3.47E+06	6.07E+05	2.29E+06	2.93E+06	1.69E+07	2.47E+07	1.11E+07	5.24E+06	6.31E+06	1.53E+07	1.09E+07	2.90E+06	6.61E+06	1.17E+06	2.31E+07	1.03E+07	1.23E+07	3.95E+06	6.45E+06	3.03E+06	4.74E+07	8.25E+06	1.24E+07	1.24E+06	6.08E+06	1.78E+06	9.92E+05	2.90E+06	5.43E+06	1.89E+07	2.73E+07	6.83E+06	1.58E+07	7.71E+06	3.33E+06
538	1126	O75947|ATP5H_HUMAN	200	63	11	11	Deamidation-N	2.27E+07	2.18E+07	1.20E+07	1.20E+07	4.93E+07	1.00E+07	1.52E+07	5.43E+07	1.54E+07	4.96E+07	4.25E+07	1.92E+07	1.52E+07	1.39E+07	8.37E+06	1.35E+07	2.09E+07	2.81E+07	1.39E+07	3.88E+07	1.14E+07	9.86E+06	1.70E+07	2.67E+07	2.23E+07	1.64E+07	2.12E+07	4.68E+07	1.34E+07	1.73E+07	4.56E+07	1.71E+07	1.09E+07	1.79E+07	1.02E+07	2.47E+07	3.42E+07	1.96E+07	1.61E+07	1.64E+07	7.76E+06	2.12E+07
539	708	P40121|CAPG_HUMAN	200	44	13	13	Hpro; HLys; Deamidation-N	1.55E+07	6.29E+07	1.95E+07	1.78E+07	4.42E+06	4.41E+07	2.22E+07	4.72E+05	4.03E+06	3.68E+06	2.76E+06	2.42E+07	3.06E+07	2.46E+07	2.17E+07	3.55E+07	1.84E+07	9.89E+06	4.90E+07	3.32E+06	2.72E+07	4.04E+07	4.51E+07	8.94E+06	3.24E+07	3.06E+07	2.59E+06	1.54E+07	3.25E+07	2.04E+07	5.30E+05	1.78E+07	1.62E+07	9.23E+06	1.50E+07	4.38E+07	9.42E+06	1.20E+07	4.07E+07	2.22E+07	3.31E+07	4.45E+07
540	396	O15394|NCAM2_HUMAN	200	20	13	13	Deamidation-N	2.58E+06	2.75E+06	2.59E+05	9.41E+05	1.20E+07	7.96E+05	1.48E+06	5.89E+06	5.50E+06	1.24E+07	1.84E+07	7.55E+05	2.32E+05	0	1.36E+05	1.25E+06	3.50E+04	2.46E+07	3.62E+05	3.19E+06	9.32E+05	0	1.77E+06	1.59E+07	1.36E+06	0	1.82E+06	1.37E+06	1.06E+05	1.58E+05	5.00E+06	1.44E+06	1.90E+06	3.20E+06	3.00E+06	1.70E+06	1.93E+06	9.01E+05	6.73E+06	8.69E+05	0	4.62E+06
541	480	P35573|GDE_HUMAN	200	11	15	15	Deamidation-N	3.25E+06	1.87E+06	2.61E+06	3.72E+06	3.77E+06	1.26E+06	6.88E+05	3.13E+06	4.13E+06	2.72E+06	2.06E+06	5.36E+06	5.12E+06	2.74E+06	1.02E+06	9.49E+05	4.17E+06	1.77E+07	2.84E+06	2.48E+06	9.29E+05	9.89E+05	4.26E+06	1.44E+07	1.52E+06	1.86E+06	1.63E+06	3.19E+06	1.66E+06	2.08E+06	1.23E+06	1.18E+06	2.94E+05	2.33E+06	9.51E+05	3.75E+06	4.60E+06	1.68E+06	1.26E+06	1.84E+06	1.79E+06	1.55E+06
542	731	Q9NUQ9|FA49B_HUMAN	200	30	8	8	Hpro	5.96E+06	3.41E+06	1.41E+06	5.55E+06	6.67E+06	4.24E+06	4.04E+06	2.86E+06	9.25E+06	6.34E+06	7.25E+06	2.08E+06	1.35E+06	2.61E+06	2.59E+06	1.64E+04	1.46E+06	2.59E+06	1.35E+07	1.04E+07	2.05E+06	4.55E+06	1.92E+07	3.29E+06	3.76E+06	4.99E+06	1.19E+07	1.11E+07	4.37E+06	2.36E+06	2.57E+06	6.16E+05	3.89E+06	6.41E+06	1.17E+06	2.84E+06	9.64E+05	3.42E+06	8.33E+05	1.91E+06	5.91E+06	1.28E+06
543	735	O75828|CBR3_HUMAN	200	32	7	7		4.43E+04	1.54E+06	2.40E+05	1.07E+05	1.38E+06	0	7.70E+04	0	9.72E+05	0	1.85E+05	5.60E+05	5.36E+05	2.54E+05	2.56E+05	4.94E+05	3.41E+04	1.72E+07	3.46E+05	7.08E+04	1.73E+04	3.58E+04	1.11E+06	1.25E+07	0	5.92E+05	5.66E+05	1.93E+05	2.43E+05	2.64E+05	0	6.45E+05	9.92E+04	1.52E+05	4.95E+05	0	2.30E+05	3.54E+05	5.57E+05	1.12E+05	4.26E+05	7.81E+05
544	376	O15230|LAMA5_HUMAN	200	5	14	14		3.01E+06	6.96E+06	5.14E+06	3.04E+06	5.76E+05	2.85E+06	1.30E+06	4.20E+06	2.32E+06	6.01E+05	1.08E+06	2.37E+06	7.12E+06	4.49E+06	1.20E+05	1.39E+06	7.33E+06	4.01E+06	5.05E+06	2.66E+06	2.85E+06	1.46E+06	5.84E+06	8.87E+06	2.21E+06	2.84E+05	2.23E+04	7.96E+06	8.51E+05	5.02E+06	2.07E+06	9.87E+05	0	1.48E+06	7.25E+05	2.19E+06	4.86E+06	3.19E+06	5.10E+06	6.79E+06	1.25E+06	6.78E+06
545	645	P01871|IGHM_HUMAN	200	28	12	12	Hpro	1.86E+06	5.12E+06	9.78E+07	7.12E+07	5.72E+06	2.94E+06	7.66E+04	1.42E+07	6.43E+07	6.82E+06	1.58E+07	2.21E+07	2.97E+07	1.01E+08	7.51E+05	5.88E+05	1.91E+08	5.03E+06	1.48E+07	1.88E+06	2.66E+04	3.85E+07	4.63E+07	1.33E+07	2.01E+07	9.02E+06	7.30E+05	3.87E+07	5.89E+05	2.10E+07	1.03E+07	5.18E+07	0	1.62E+06	5.34E+05	1.79E+07	2.18E+07	1.94E+07	7.80E+05	1.66E+08	2.46E+07	1.39E+06
546	927	P01889|HLAB_HUMAN	200	10	5	5	Deamidation-N; Y-NO2	1.14E+06	1.16E+07	7.99E+05	3.38E+06	0	4.71E+05	1.57E+06	0	0	0	0	1.95E+06	9.97E+05	1.80E+06	1.54E+06	5.76E+06	2.66E+06	6.84E+05	1.66E+06	0	0	1.12E+07	4.35E+06	1.50E+06	1.16E+07	3.62E+06	0	1.16E+07	1.24E+06	1.17E+06	0	2.98E+06	1.29E+06	7.22E+05	4.76E+05	9.28E+06	3.87E+06	7.56E+06	4.51E+06	1.65E+06	1.16E+06	5.18E+06
547	943	Q99962|SH3G2_HUMAN	200	32	11	11	HLys; Deamidation-N	1.04E+07	0	0	1.20E+06	4.21E+07	2.06E+06	7.63E+06	8.30E+06	1.10E+07	3.91E+07	3.71E+07	8.43E+04	1.72E+04	0	1.43E+06	1.77E+04	5.42E+04	9.99E+05	4.61E+06	2.08E+07	3.83E+06	4.55E+04	4.95E+06	8.98E+05	3.92E+06	1.71E+06	1.44E+07	2.79E+07	1.13E+06	1.69E+05	1.04E+07	4.23E+06	3.53E+06	9.34E+06	7.62E+05	3.05E+06	8.03E+06	4.63E+06	2.34E+04	0	2.34E+06	0
548	345	P26640|SYVC_HUMAN	200	16	16	16		5.24E+06	1.34E+07	8.12E+06	2.30E+06	4.32E+06	5.99E+06	4.12E+06	5.10E+06	1.53E+06	4.87E+06	3.58E+06	1.78E+07	1.40E+07	6.68E+06	5.00E+06	8.05E+06	7.77E+06	6.25E+06	5.04E+06	8.13E+06	6.32E+06	1.10E+07	1.25E+07	7.10E+06	1.30E+07	4.14E+06	5.40E+06	2.29E+07	5.01E+06	1.20E+07	3.56E+06	3.69E+06	4.13E+06	3.27E+06	2.08E+06	1.35E+07	1.23E+07	1.09E+07	5.00E+06	1.08E+07	8.18E+06	8.12E+06
549	942	P48047|ATPO_HUMAN	200	51	12	12	Deamidation-N	2.00E+07	2.90E+07	2.91E+07	1.21E+07	5.28E+07	1.53E+07	3.04E+07	1.04E+08	1.88E+07	6.25E+07	8.42E+07	1.29E+07	1.88E+07	2.48E+07	1.53E+07	1.95E+07	3.04E+07	3.32E+07	2.61E+07	4.98E+07	2.36E+07	1.64E+07	3.55E+07	3.79E+07	2.04E+07	1.61E+07	2.31E+07	6.29E+07	1.09E+07	1.83E+07	6.56E+07	2.78E+07	1.70E+07	1.82E+07	6.43E+06	2.23E+07	3.69E+07	2.93E+07	2.24E+07	2.44E+07	2.01E+07	2.26E+07
550	493	P38159|RBMX_HUMAN	200	12	5	5		5.14E+06	1.49E+07	1.65E+07	6.76E+06	7.27E+06	1.45E+07	2.99E+06	9.67E+06	4.03E+06	5.19E+06	4.49E+06	2.01E+07	1.31E+07	1.56E+07	5.78E+06	1.04E+07	1.34E+07	1.64E+07	1.23E+07	8.94E+06	5.64E+06	1.58E+07	1.14E+07	1.81E+07	1.87E+07	9.84E+06	3.23E+06	1.42E+07	9.59E+06	3.56E+07	8.48E+06	4.73E+06	5.43E+06	8.96E+06	4.74E+06	1.98E+07	1.64E+07	1.20E+07	1.33E+07	9.39E+06	1.32E+07	8.03E+06
551	482	Q9P2R3|ANFY1_HUMAN	200	13	10	10	Deamidation-N	5.72E+06	7.57E+06	4.48E+06	2.97E+06	9.99E+05	4.80E+06	2.37E+06	5.52E+06	6.19E+05	9.04E+05	5.61E+05	4.67E+06	2.65E+06	5.47E+06	3.25E+06	5.02E+06	6.60E+06	7.23E+06	6.58E+06	5.08E+06	3.81E+06	2.46E+06	7.86E+06	6.06E+06	2.95E+06	3.15E+06	1.59E+06	2.92E+06	3.60E+06	4.47E+06	5.16E+06	2.23E+06	6.14E+06	3.38E+06	3.28E+06	3.14E+06	1.88E+06	1.51E+06	7.36E+06	3.62E+06	6.34E+06	8.76E+06
552	944	P29692|EF1D_HUMAN	200	48	12	12	Hpro; Deamidation-N	1.76E+07	2.08E+07	2.88E+07	1.99E+07	7.54E+06	1.48E+07	1.39E+07	1.17E+07	4.90E+06	9.16E+06	3.46E+06	5.18E+07	4.49E+07	2.44E+07	1.71E+07	1.57E+07	3.15E+07	2.78E+07	2.42E+07	3.46E+07	1.62E+07	1.70E+07	3.95E+07	4.20E+07	5.34E+07	2.71E+07	1.97E+07	5.80E+07	2.79E+07	4.85E+07	1.76E+07	9.23E+06	8.62E+06	1.02E+07	8.63E+06	4.78E+07	1.79E+07	2.64E+07	1.39E+07	2.73E+07	1.84E+07	1.60E+07
553	654	P05166|PCCB_HUMAN	200	25	12	12		3.40E+06	2.41E+06	2.30E+06	3.65E+06	3.84E+06	3.41E+06	9.12E+05	4.02E+07	2.20E+06	5.64E+06	5.23E+06	7.57E+06	4.54E+06	2.50E+06	1.14E+06	3.95E+06	3.71E+06	5.17E+06	1.16E+06	1.48E+07	1.37E+06	1.47E+06	2.70E+06	2.90E+06	4.02E+06	2.02E+06	6.65E+06	5.28E+06	1.12E+06	3.00E+06	2.92E+07	6.68E+05	3.04E+06	1.86E+06	1.76E+06	1.99E+06	6.00E+05	2.75E+05	5.62E+06	1.28E+06	2.46E+06	1.96E+06
554	414	P13861|KAP2_HUMAN	200	32	10	10		6.48E+06	1.57E+07	4.84E+06	4.50E+06	5.84E+06	9.78E+06	7.07E+06	1.10E+07	2.65E+06	1.15E+07	1.09E+07	6.80E+06	5.83E+06	3.86E+06	3.57E+06	1.49E+07	4.29E+06	6.35E+06	6.99E+06	5.64E+06	7.30E+06	6.85E+06	8.19E+06	7.87E+06	2.15E+06	3.52E+06	2.36E+06	1.23E+07	2.44E+06	5.29E+06	6.11E+06	1.65E+07	6.45E+06	4.46E+06	3.46E+06	3.92E+06	7.21E+06	5.35E+06	2.11E+07	3.54E+06	8.23E+06	1.48E+07
555	1347	P02794|FRIH_HUMAN	200	40	12	12	Hpro; Deamidation-N; K-Methoxy	1.16E+08	5.95E+07	1.14E+08	1.31E+08	2.71E+08	5.02E+08	7.91E+07	9.08E+07	3.79E+08	2.98E+08	2.44E+08	4.19E+07	1.50E+08	1.13E+08	8.57E+07	4.85E+07	1.21E+08	1.13E+08	4.72E+08	2.55E+08	7.04E+07	2.60E+08	3.98E+08	1.51E+08	8.65E+07	7.46E+07	1.47E+08	2.39E+08	6.25E+07	4.70E+07	8.11E+07	2.82E+07	6.01E+07	1.11E+08	7.99E+07	9.30E+07	1.86E+08	1.94E+08	1.01E+08	1.34E+08	5.00E+08	1.15E+08
556	422	P62195|PRS8_HUMAN	200	35	13	13	HLys	4.95E+06	1.17E+07	7.78E+06	2.81E+06	1.29E+07	4.17E+06	5.59E+06	5.82E+06	5.34E+06	1.25E+07	3.83E+06	1.87E+07	1.77E+07	1.12E+07	4.31E+06	4.52E+06	1.35E+07	1.06E+07	8.08E+06	1.28E+07	5.06E+06	6.01E+06	1.37E+07	1.12E+07	1.30E+07	8.63E+06	1.19E+07	1.23E+07	8.86E+06	1.76E+07	3.50E+06	2.95E+06	4.73E+06	3.59E+06	2.63E+06	7.40E+06	7.01E+06	9.25E+06	1.07E+07	7.36E+06	5.38E+06	8.98E+06
557	723	P12694|ODBA_HUMAN	200	36	13	13	Phosphorylation	1.31E+06	5.86E+06	5.63E+05	3.36E+05	3.27E+05	2.45E+06	6.32E+05	1.82E+07	6.83E+05	6.38E+05	6.11E+05	2.99E+04	0	4.94E+05	2.32E+06	2.95E+06	7.07E+05	7.63E+06	2.40E+06	3.32E+06	9.21E+05	5.59E+05	1.59E+06	6.93E+06	5.80E+05	1.20E+05	3.86E+06	3.45E+06	1.84E+06	6.87E+05	1.74E+07	7.93E+05	1.00E+06	3.79E+05	1.64E+06	4.38E+05	2.37E+06	1.62E+06	5.47E+06	2.50E+05	1.43E+06	6.55E+06
558	377	Q96AE4|FUBP1_HUMAN	200	27	14	14		1.16E+07	9.54E+06	1.10E+07	1.23E+07	9.95E+06	9.02E+06	8.44E+06	1.89E+07	2.33E+07	1.40E+07	7.77E+06	4.08E+07	2.99E+07	1.18E+07	1.11E+07	5.40E+06	9.78E+06	1.98E+07	1.39E+07	2.12E+07	1.25E+07	9.03E+06	2.42E+07	2.07E+07	4.39E+07	1.10E+07	1.23E+07	2.29E+07	1.73E+07	3.98E+07	1.78E+07	3.43E+06	5.48E+06	5.86E+06	3.88E+06	4.05E+07	1.19E+07	1.52E+07	5.66E+05	9.60E+06	1.57E+07	3.41E+06
559	551	O94819|KBTBB_HUMAN	200	27	14	14	Hpro; Phosphorylation	6.53E+07	2.18E+07	1.25E+07	1.83E+07	3.51E+07	8.04E+07	2.74E+07	3.07E+07	3.60E+07	4.15E+07	5.43E+07	2.34E+07	1.83E+07	1.26E+07	6.40E+07	1.23E+07	5.41E+06	4.36E+07	1.35E+08	7.36E+07	1.67E+08	7.22E+06	7.01E+06	4.12E+07	4.07E+07	1.34E+07	1.39E+07	3.83E+07	1.80E+07	2.71E+07	5.33E+07	1.54E+07	8.48E+07	1.47E+07	1.69E+07	1.26E+07	2.28E+07	2.56E+07	1.74E+07	8.96E+06	3.78E+06	1.92E+07
560	1028	P31937|3HIDH_HUMAN	200	34	10	10	Hpro	1.18E+07	3.37E+06	2.53E+06	5.50E+06	1.52E+06	1.15E+07	4.09E+06	7.86E+07	1.48E+06	1.98E+06	1.99E+06	3.86E+06	1.20E+05	3.18E+06	1.32E+06	2.61E+06	2.96E+06	3.74E+06	1.06E+07	1.72E+07	4.79E+06	3.28E+06	9.36E+06	6.37E+06	5.33E+06	3.19E+06	1.28E+07	6.60E+06	1.04E+06	3.12E+06	5.66E+07	2.83E+06	4.72E+06	1.06E+07	3.10E+06	2.53E+06	2.91E+06	1.53E+06	7.63E+06	2.99E+06	6.61E+06	6.70E+06
561	404	P48643|TCPE_HUMAN	200	33	15	15	Deamidation-N	1.21E+07	2.39E+07	2.43E+07	1.50E+07	1.90E+07	7.33E+06	1.35E+07	1.23E+07	1.00E+07	2.36E+07	2.74E+07	2.48E+07	2.00E+07	2.03E+07	1.86E+07	1.89E+07	2.22E+07	1.63E+07	9.32E+06	2.05E+07	1.13E+07	2.39E+07	1.82E+07	1.62E+07	2.43E+07	1.42E+07	1.18E+07	3.82E+07	1.46E+07	2.55E+07	1.21E+07	1.55E+07	7.47E+06	1.01E+07	8.11E+06	2.42E+07	2.47E+07	1.79E+07	1.69E+07	1.71E+07	1.10E+07	2.11E+07
562	541	Q9C040|TRIM2_HUMAN	200	21	12	12		1.06E+07	6.47E+06	4.45E+06	1.27E+07	2.22E+07	1.38E+07	8.45E+06	1.05E+07	2.74E+07	2.33E+07	1.69E+07	6.49E+06	5.44E+06	5.74E+06	1.16E+07	4.15E+06	1.24E+07	2.10E+07	1.17E+07	1.98E+07	5.92E+06	1.65E+07	1.55E+07	2.21E+07	1.84E+07	8.31E+06	2.43E+07	1.65E+07	1.48E+07	8.58E+06	7.15E+06	3.07E+06	6.13E+06	8.53E+06	1.38E+07	9.61E+06	6.46E+06	9.57E+06	5.77E+06	7.65E+06	1.02E+07	3.38E+06
563	642	Q15424|SAFB1_HUMAN	200	8	8	8		4.85E+06	4.76E+06	4.24E+06	4.59E+05	2.55E+06	4.27E+06	3.14E+06	4.12E+06	7.08E+05	3.06E+06	6.01E+06	9.21E+06	3.52E+06	4.33E+06	1.90E+06	2.31E+06	2.29E+06	5.63E+05	4.52E+06	1.69E+06	4.70E+06	4.10E+05	6.06E+06	1.43E+06	6.02E+06	1.32E+06	1.08E+06	1.08E+07	1.65E+06	1.17E+07	3.76E+06	8.44E+05	5.19E+06	3.69E+06	1.64E+06	8.09E+06	6.41E+06	5.19E+06	3.91E+06	5.07E+06	4.71E+06	1.97E+06
564	602	P21579|SYT1_HUMAN	200	28	12	12	Hpro	1.95E+06	6.03E+05	1.29E+06	1.91E+06	9.09E+07	1.71E+06	1.36E+07	5.04E+06	1.05E+07	1.15E+08	1.22E+08	3.46E+06	1.10E+06	1.32E+06	2.13E+06	3.47E+05	0	1.04E+06	1.69E+06	2.35E+06	1.22E+07	1.62E+06	1.20E+06	7.33E+05	6.13E+06	1.21E+06	3.37E+06	5.01E+07	8.42E+05	2.77E+05	1.62E+06	1.51E+07	7.57E+06	4.74E+06	8.46E+05	5.35E+06	3.64E+07	1.40E+07	1.72E+06	7.79E+05	2.71E+06	2.02E+06
565	801	Q12765|SCRN1_HUMAN	200	27	13	13		4.58E+07	9.10E+07	9.20E+07	1.79E+07	6.25E+07	5.35E+07	5.60E+07	8.51E+07	4.21E+07	6.75E+07	7.00E+07	8.30E+07	4.11E+07	8.26E+07	2.55E+07	6.99E+07	5.23E+07	5.19E+07	4.73E+07	4.96E+07	7.12E+07	4.57E+07	5.58E+07	3.43E+07	6.50E+07	1.62E+07	2.84E+07	4.52E+07	2.01E+07	7.04E+07	8.38E+07	2.18E+07	5.10E+07	2.66E+07	1.80E+07	5.30E+07	3.33E+07	2.87E+07	9.15E+07	3.53E+07	4.81E+07	1.09E+08
566	503	P10253|LYAG_HUMAN	200	21	16	16		1.07E+07	1.69E+07	6.71E+06	5.48E+06	8.08E+06	7.36E+06	4.91E+06	5.61E+06	7.77E+06	7.40E+06	4.41E+06	5.64E+06	3.95E+06	7.41E+06	5.19E+06	9.15E+06	1.54E+07	6.68E+06	1.88E+07	9.50E+06	3.90E+06	1.60E+07	2.12E+07	9.30E+06	1.26E+07	1.81E+07	1.33E+07	8.25E+06	1.03E+07	7.87E+06	6.93E+06	0	2.41E+06	9.88E+06	5.11E+06	1.03E+07	2.07E+06	4.11E+06	6.33E+06	1.20E+07	1.16E+07	7.26E+06
567	864	P27348|1433T_HUMAN	200	26	5	5	Deamidation-N	5.14E+07	5.58E+07	4.45E+07	3.67E+07	4.18E+07	3.61E+07	3.21E+07	5.70E+07	3.41E+07	4.60E+07	4.72E+07	8.15E+07	5.33E+07	3.40E+07	4.70E+07	5.02E+07	3.63E+07	6.03E+07	3.14E+07	7.30E+07	4.05E+07	5.10E+07	4.63E+07	4.62E+07	3.74E+07	2.54E+07	2.54E+07	5.03E+07	3.37E+07	5.54E+07	4.15E+07	1.97E+07	3.69E+07	3.66E+07	4.72E+07	4.00E+07	5.93E+07	3.16E+07	5.43E+07	1.95E+07	3.51E+07	4.63E+07
568	1334	Q15121|PEA15_HUMAN	200	60	10	10	Hpro; Phosphorylation; HexNAcHex; HLys; Deamidation-N	6.13E+07	6.31E+07	9.37E+06	3.38E+07	3.31E+07	2.14E+07	2.61E+07	5.96E+07	2.96E+07	3.60E+07	2.52E+07	7.54E+07	4.78E+07	9.67E+06	3.03E+07	3.00E+07	1.36E+07	4.31E+07	2.84E+07	1.11E+08	3.29E+07	1.35E+07	3.10E+07	1.76E+07	2.57E+07	2.46E+07	4.83E+07	2.74E+07	1.86E+07	4.34E+07	5.05E+07	1.58E+07	2.95E+07	3.62E+07	2.65E+07	1.46E+07	1.23E+07	1.96E+07	4.03E+07	9.14E+06	2.61E+07	6.71E+07
569	685	Q15165|PON2_HUMAN	200	47	12	12	Deamidation-N	1.49E+07	2.17E+07	1.94E+07	1.69E+07	9.21E+06	8.56E+06	8.61E+06	5.66E+06	5.05E+06	8.92E+06	7.94E+06	1.86E+07	9.65E+06	2.69E+07	6.89E+06	1.27E+07	2.72E+07	9.95E+06	1.79E+07	8.89E+06	6.88E+06	1.92E+07	2.28E+07	9.26E+06	2.67E+07	1.04E+07	1.09E+07	9.15E+06	1.12E+07	1.77E+07	4.53E+06	4.33E+06	1.08E+07	1.07E+07	3.93E+06	2.31E+07	3.68E+06	5.63E+06	1.84E+07	2.01E+07	1.05E+07	1.76E+07
570	438	P09525|ANXA4_HUMAN	200	45	13	13		5.08E+06	1.31E+07	5.86E+06	1.48E+06	3.16E+05	1.78E+07	5.76E+06	1.03E+05	2.24E+06	4.40E+05	7.38E+05	4.69E+06	1.32E+06	4.52E+06	1.14E+07	1.00E+07	8.59E+06	3.79E+06	2.74E+07	2.27E+06	7.91E+06	3.24E+06	1.84E+07	8.85E+06	6.20E+06	6.93E+06	6.54E+05	2.32E+07	1.25E+07	1.74E+06	7.68E+04	3.53E+06	5.40E+06	7.70E+06	4.50E+06	1.61E+07	3.06E+05	7.04E+05	1.51E+07	5.19E+06	8.43E+06	2.03E+07
572	1381	Q92734|TFG_HUMAN	200	26	10	10	Deamidation-N	6.26E+06	7.45E+06	1.21E+07	7.04E+06	4.65E+06	1.22E+07	6.36E+06	5.55E+06	3.05E+06	5.34E+06	5.61E+06	2.17E+07	8.97E+06	7.67E+06	6.21E+06	6.21E+06	8.33E+06	1.30E+07	1.73E+07	1.08E+07	9.99E+06	5.97E+06	2.25E+07	1.17E+07	5.77E+06	6.02E+06	1.62E+06	1.33E+07	8.07E+06	1.05E+07	5.93E+06	2.28E+06	5.71E+06	5.25E+06	3.04E+06	6.17E+06	6.33E+06	5.13E+06	7.54E+06	5.39E+06	1.45E+07	8.36E+06
573	860	Q08257|QOR_HUMAN	200	39	10	10		7.29E+06	4.03E+07	1.50E+07	6.01E+06	1.01E+07	3.28E+07	1.24E+07	2.01E+07	7.89E+06	1.05E+07	8.80E+06	2.66E+07	2.84E+07	2.69E+07	8.86E+06	2.37E+07	1.54E+07	1.10E+07	3.91E+07	2.71E+07	1.36E+07	2.64E+06	3.02E+07	1.15E+07	2.15E+07	3.22E+06	1.48E+07	1.20E+07	7.59E+06	2.37E+07	1.44E+07	4.22E+06	1.37E+07	6.27E+06	4.70E+06	2.31E+07	1.11E+07	9.50E+06	3.35E+07	1.10E+07	1.88E+07	3.76E+07
574	491	Q14151|SAFB2_HUMAN	200	10	8	8		8.83E+04	6.14E+06	1.23E+06	1.61E+06	4.20E+06	1.40E+05	7.69E+05	7.94E+05	3.19E+05	3.62E+05	1.21E+06	2.71E+06	1.47E+06	1.37E+06	1.81E+06	2.81E+06	1.47E+06	6.39E+06	0	1.30E+06	8.90E+05	3.56E+06	5.20E+05	2.69E+06	2.27E+06	8.06E+05	1.01E+05	2.43E+06	2.88E+06	7.86E+06	1.32E+06	8.82E+05	5.46E+05	6.71E+05	2.18E+06	4.82E+06	5.79E+06	5.04E+06	5.15E+06	1.96E+06	1.01E+06	4.03E+06
575	473	P20591|MX1_HUMAN	200	25	13	13	Deamidation-N	2.55E+06	5.06E+06	5.27E+06	1.36E+07	8.80E+05	3.22E+06	2.33E+06	3.26E+06	1.74E+06	2.22E+06	1.40E+06	1.01E+07	9.71E+06	2.47E+06	3.98E+06	1.02E+06	3.21E+06	4.57E+06	6.21E+06	4.60E+06	3.49E+06	2.80E+06	4.20E+06	5.82E+06	3.67E+07	3.67E+06	2.28E+06	8.16E+06	3.06E+06	1.22E+07	4.18E+06	1.58E+07	2.25E+06	2.54E+06	2.83E+06	3.59E+07	3.33E+06	6.10E+06	1.65E+06	2.86E+06	3.97E+06	2.09E+06
576	497	Q9Y2J0|RP3A_HUMAN	200	20	10	10	Hpro	7.39E+05	0	2.31E+06	1.38E+06	1.99E+07	1.08E+06	1.97E+06	7.90E+05	1.55E+06	2.24E+07	2.76E+07	3.60E+05	2.93E+06	2.88E+06	9.38E+05	1.24E+06	5.54E+06	1.12E+06	2.74E+06	1.58E+05	1.55E+06	9.91E+05	9.43E+05	1.70E+06	2.86E+06	1.04E+06	2.81E+06	2.99E+06	2.01E+06	2.56E+06	2.16E+06	2.07E+06	8.31E+05	2.90E+06	2.75E+06	1.31E+06	2.34E+06	2.06E+06	2.10E+05	2.62E+06	6.77E+05	6.16E+04
577	507	Q7Z434|MAVS_HUMAN	200	30	10	10		1.98E+06	6.80E+06	1.25E+07	1.99E+06	0	9.99E+05	2.01E+06	3.64E+06	2.50E+05	3.50E+05	5.68E+05	1.71E+07	7.61E+06	1.17E+07	2.51E+06	3.94E+06	1.33E+07	4.53E+06	1.65E+06	3.40E+06	1.90E+06	5.08E+06	3.55E+06	5.42E+06	4.90E+06	1.90E+06	1.51E+06	4.36E+06	5.87E+06	1.42E+07	5.79E+06	1.17E+06	1.48E+06	1.17E+06	2.53E+06	4.82E+06	3.17E+06	5.58E+06	3.71E+06	8.15E+06	3.06E+06	5.72E+06
578	703	Q8TBX8|PI42C_HUMAN	200	31	12	12	Hpro	1.27E+06	4.45E+05	1.60E+06	0	2.30E+06	1.09E+04	2.37E+05	3.87E+04	1.52E+06	2.40E+06	3.40E+06	9.09E+05	4.59E+05	4.89E+05	0	1.99E+06	1.69E+06	8.54E+05	8.08E+05	1.17E+06	3.88E+05	3.92E+06	4.54E+06	1.32E+06	7.15E+07	1.31E+06	3.21E+05	7.90E+05	3.09E+06	4.45E+05	1.84E+05	9.06E+05	4.59E+07	2.19E+06	5.21E+06	7.89E+07	2.75E+05	4.82E+05	1.99E+04	1.67E+06	1.12E+06	1.47E+05
579	383	Q9UBC2|EP15R_HUMAN	200	13	10	10		5.50E+05	5.56E+06	2.34E+06	1.17E+06	5.15E+06	9.95E+05	9.65E+05	5.25E+05	6.86E+05	4.93E+06	9.58E+06	7.93E+06	2.32E+06	1.87E+06	6.52E+05	1.87E+06	3.89E+06	4.19E+06	2.23E+06	1.63E+06	1.61E+06	6.31E+05	2.94E+06	2.42E+06	3.08E+06	9.23E+05	1.36E+06	7.58E+06	1.44E+06	3.87E+06	2.54E+06	2.17E+06	2.87E+06	1.83E+06	8.22E+05	2.47E+06	3.49E+06	1.31E+06	2.59E+06	2.03E+06	1.35E+06	1.97E+06
580	465	Q6UVK1|CSPG4_HUMAN	200	13	22	22	Deamidation-N	0	3.37E+05	1.78E+05	1.56E+07	5.01E+05	0	0	0	4.45E+04	1.99E+06	2.23E+06	1.37E+07	3.26E+06	1.33E+06	2.84E+06	7.73E+05	1.85E+06	1.80E+05	8.53E+05	4.27E+05	1.79E+05	6.60E+06	7.97E+05	5.12E+06	3.33E+06	3.46E+06	1.80E+06	1.56E+07	2.71E+06	9.82E+06	2.31E+06	2.15E+07	1.49E+05	2.18E+05	9.68E+05	1.58E+06	6.20E+06	8.93E+06	1.03E+06	1.06E+06	1.46E+05	7.78E+03
581	1234	P10412|H14_HUMAN	200	11	3	3	K-Methoxy	1.32E+07	1.39E+07	2.32E+07	1.32E+07	1.83E+07	1.81E+07	1.79E+07	2.03E+07	1.65E+07	1.49E+07	2.30E+07	1.79E+07	1.15E+07	1.66E+07	2.03E+07	1.16E+07	9.20E+06	5.76E+06	4.13E+06	1.06E+07	1.07E+07	8.72E+06	5.17E+06	8.69E+06	7.23E+06	3.11E+06	2.89E+06	1.32E+07	1.26E+07	1.19E+07	7.80E+06	1.19E+07	1.58E+07	1.22E+07	1.27E+07	1.89E+07	1.57E+07	2.34E+07	1.37E+07	2.21E+07	1.70E+07	1.80E+07
582	449	P07942|LAMB1_HUMAN	200	10	17	17		4.17E+06	2.29E+07	2.55E+07	3.28E+06	3.50E+06	7.02E+06	1.33E+06	3.40E+06	2.01E+06	2.19E+06	1.51E+06	2.18E+07	4.12E+07	1.20E+07	2.42E+06	1.21E+07	2.12E+07	8.25E+06	1.13E+07	2.87E+06	1.61E+05	1.20E+07	9.27E+06	1.49E+07	5.50E+06	7.75E+06	5.97E+06	3.67E+07	5.84E+06	2.46E+07	6.20E+05	5.96E+05	7.19E+05	1.42E+06	4.34E+06	7.41E+06	2.64E+07	1.97E+07	1.72E+07	2.23E+07	1.55E+07	2.12E+07
583	513	P55060|XPO2_HUMAN	200	16	13	13		4.73E+06	5.77E+06	1.57E+07	2.36E+06	2.89E+06	4.28E+06	4.69E+06	1.67E+06	5.39E+06	2.61E+06	6.51E+06	2.36E+07	1.19E+07	1.29E+07	5.75E+06	3.29E+06	1.37E+07	1.01E+07	6.41E+06	8.11E+06	3.96E+06	7.08E+06	9.92E+06	9.71E+06	1.70E+07	2.31E+06	2.16E+06	1.46E+07	5.25E+06	1.92E+07	2.45E+06	2.92E+06	2.86E+06	2.95E+06	3.91E+06	1.43E+07	7.21E+06	6.95E+06	4.46E+06	1.07E+07	4.32E+06	5.65E+06
584	687	P28161|GSTM2_HUMAN	200	33	6	6		2.20E+07	5.87E+06	4.74E+06	4.71E+06	2.44E+06	7.31E+06	6.41E+06	1.22E+07	2.18E+06	2.07E+06	2.22E+06	9.71E+06	4.16E+06	6.82E+06	2.63E+06	1.43E+06	4.83E+06	3.69E+07	2.38E+07	9.26E+06	8.60E+06	2.49E+06	2.22E+07	2.95E+07	4.72E+06	1.16E+07	8.69E+06	7.64E+06	2.65E+06	1.16E+07	1.26E+07	2.68E+06	5.34E+06	1.47E+07	2.48E+06	1.84E+06	3.00E+06	1.07E+06	7.23E+06	3.02E+06	8.24E+06	9.28E+06
585	647	P61163|ACTZ_HUMAN	200	28	10	10		6.34E+06	2.32E+06	1.55E+06	3.98E+06	1.00E+07	2.80E+06	2.47E+06	3.81E+06	1.10E+07	1.15E+07	7.85E+06	9.56E+05	1.63E+06	3.53E+06	1.02E+06	1.86E+06	4.13E+06	9.67E+06	5.16E+06	2.05E+07	1.35E+06	3.42E+06	6.38E+06	8.20E+06	7.40E+06	3.26E+06	1.58E+07	6.81E+06	3.85E+06	1.70E+06	4.91E+06	1.20E+06	2.58E+06	5.30E+06	2.35E+06	5.16E+06	4.50E+06	6.43E+06	1.46E+06	2.26E+06	3.72E+06	2.56E+06
586	989	P43007|SATT_HUMAN	200	24	11	11	Hpro; Deamidation-N	3.40E+07	4.57E+05	1.70E+06	6.27E+07	3.11E+06	0	5.06E+06	1.83E+07	2.37E+06	3.12E+06	2.03E+06	6.65E+06	4.49E+06	3.76E+06	8.14E+05	1.58E+04	2.88E+06	1.41E+07	8.19E+05	1.68E+07	6.67E+06	1.41E+06	0	1.16E+07	6.56E+06	1.80E+06	1.51E+07	3.95E+07	1.45E+06	6.95E+06	1.08E+07	1.90E+05	5.14E+06	1.31E+07	1.24E+06	5.06E+06	9.94E+06	1.32E+07	3.54E+05	2.43E+06	2.84E+04	7.17E+04
587	391	Q8TC07|TBC15_HUMAN	200	24	15	15	Hpro	3.66E+06	3.14E+06	2.29E+07	1.77E+06	2.95E+06	2.76E+06	9.99E+05	1.81E+06	1.88E+06	7.53E+06	1.26E+06	9.47E+07	1.73E+06	3.25E+07	8.88E+05	1.70E+06	4.14E+07	1.68E+06	1.39E+06	1.31E+06	1.83E+06	2.38E+06	2.37E+06	6.69E+06	1.97E+05	3.12E+06	8.90E+05	3.10E+06	1.44E+06	8.62E+07	2.90E+06	1.56E+06	2.84E+06	2.32E+06	5.56E+05	1.74E+06	1.44E+05	7.22E+05	3.13E+06	3.51E+07	1.80E+06	1.88E+06
588	661	P00491|PNPH_HUMAN	200	52	13	13		6.85E+06	1.75E+07	7.31E+06	1.32E+07	6.48E+05	6.24E+06	1.42E+07	3.72E+06	1.04E+06	4.96E+05	5.31E+05	1.27E+07	1.20E+07	6.83E+06	8.35E+06	5.50E+06	7.23E+06	8.27E+06	4.96E+06	4.57E+06	2.60E+07	1.73E+07	2.17E+07	9.86E+06	9.26E+06	4.56E+06	3.18E+06	1.46E+07	4.48E+06	1.08E+07	1.18E+06	9.67E+06	1.91E+07	1.50E+06	7.12E+06	7.89E+06	5.97E+06	8.05E+06	1.07E+07	4.99E+06	9.51E+06	2.39E+07
589	582	Q06830|PRDX1_HUMAN	200	46	14	14	Hpro	4.15E+08	3.76E+08	3.82E+08	2.57E+08	1.55E+08	2.88E+08	3.06E+08	4.09E+08	1.92E+08	1.77E+08	1.37E+08	7.66E+08	5.07E+08	3.64E+08	2.37E+08	2.71E+08	3.66E+08	3.64E+08	2.89E+08	3.87E+08	3.49E+08	1.58E+08	3.47E+08	3.89E+08	2.13E+08	2.38E+08	2.64E+08	3.21E+08	2.43E+08	7.10E+08	4.07E+08	2.90E+08	3.21E+08	2.99E+08	1.85E+08	2.53E+08	1.97E+08	2.02E+08	4.08E+08	3.18E+08	2.56E+08	3.73E+08
590	560	Q99623|PHB2_HUMAN	200	44	13	13	Hpro	1.96E+07	2.15E+07	2.98E+07	1.86E+07	3.27E+07	1.10E+07	1.43E+07	5.54E+07	1.82E+07	3.91E+07	3.98E+07	3.71E+07	2.82E+07	3.36E+07	1.38E+07	1.51E+07	3.50E+07	3.49E+07	2.11E+07	5.74E+07	1.89E+07	3.54E+07	2.01E+07	3.87E+07	2.09E+07	1.12E+07	2.38E+07	4.04E+07	1.73E+07	3.75E+07	4.25E+07	2.06E+08	1.14E+07	1.51E+07	8.75E+06	2.52E+07	2.58E+07	2.44E+07	1.66E+07	3.16E+07	1.39E+07	2.96E+07
591	872	P30043|BLVRB_HUMAN	200	58	11	11	Hpro; Deamidation-N	3.39E+07	4.89E+07	1.91E+07	4.76E+07	1.61E+07	4.68E+07	1.89E+07	1.09E+07	2.73E+07	1.29E+07	2.01E+07	2.60E+07	1.75E+07	1.35E+07	2.69E+07	3.53E+07	1.51E+07	8.65E+07	6.69E+07	1.77E+07	2.39E+07	3.99E+07	5.96E+07	5.25E+07	1.64E+07	2.69E+07	1.15E+07	1.97E+07	1.95E+07	2.86E+07	8.94E+06	8.72E+07	2.20E+07	2.13E+07	3.05E+07	1.34E+07	1.37E+07	1.72E+07	5.75E+07	1.51E+07	4.32E+07	6.31E+07
592	1148	P22392|NDKB_HUMAN	200	36	7	7		3.33E+07	8.03E+07	5.86E+07	1.71E+07	2.47E+07	4.60E+07	2.09E+07	2.93E+07	1.18E+07	2.70E+07	2.47E+07	4.33E+07	3.70E+07	2.96E+07	2.97E+07	5.10E+07	4.86E+07	4.48E+07	7.26E+07	3.24E+07	8.98E+06	1.51E+07	6.46E+07	2.61E+07	6.28E+07	2.83E+07	2.25E+07	5.98E+07	3.33E+07	3.88E+07	1.90E+07	1.64E+07	2.91E+07	2.47E+07	3.52E+07	5.34E+07	5.12E+07	4.66E+07	5.96E+07	3.58E+07	4.52E+07	5.53E+07
593	676	Q16698|DECR_HUMAN	200	37	12	12	Deamidation-N	8.89E+06	2.31E+07	2.77E+07	1.44E+07	6.27E+06	1.59E+07	3.93E+06	6.42E+07	1.70E+06	7.98E+06	6.29E+06	1.85E+07	1.23E+07	2.42E+07	1.68E+07	1.79E+07	2.93E+07	3.02E+07	2.20E+07	4.73E+07	2.81E+06	1.10E+07	3.17E+07	3.64E+07	3.26E+06	1.12E+07	2.76E+07	1.19E+07	1.60E+07	1.53E+07	4.67E+07	4.33E+06	1.29E+06	5.58E+06	8.20E+06	1.30E+07	9.07E+06	9.16E+06	2.86E+07	1.62E+07	2.07E+07	2.70E+07
594	509	O75475|PSIP1_HUMAN	200	31	15	15	Deamidation-N	1.33E+07	1.41E+07	1.53E+07	5.43E+06	3.75E+08	7.16E+06	7.22E+06	1.35E+07	4.00E+06	2.56E+07	3.31E+06	1.29E+07	1.04E+07	1.54E+07	1.21E+07	8.47E+06	1.46E+07	1.12E+07	8.35E+06	3.14E+08	5.03E+06	8.71E+06	1.11E+07	9.23E+06	2.15E+07	8.60E+06	7.64E+06	3.07E+08	1.58E+07	1.65E+07	1.50E+07	7.32E+06	1.66E+07	8.93E+06	1.02E+07	1.58E+07	2.42E+07	1.93E+07	7.39E+06	1.21E+07	5.14E+06	9.73E+06
595	440	Q00341|VIGLN_HUMAN	200	17	18	18		6.97E+06	1.35E+07	1.31E+07	9.36E+06	1.55E+07	5.94E+06	6.18E+06	9.51E+06	6.66E+06	1.47E+07	6.53E+06	1.58E+07	1.07E+07	1.31E+07	5.29E+06	2.83E+06	1.22E+07	1.38E+07	8.04E+06	5.53E+06	2.37E+06	7.83E+06	9.30E+06	1.34E+07	1.94E+07	9.61E+06	1.34E+07	1.57E+07	6.63E+06	2.16E+07	7.10E+06	2.76E+06	5.74E+06	5.41E+06	3.68E+06	1.33E+07	3.94E+06	1.03E+07	7.89E+06	9.22E+06	8.43E+06	8.03E+06
597	761	Q99714|HCD2_HUMAN	200	59	10	10	Hpro	1.16E+07	3.25E+07	1.11E+07	1.47E+07	7.57E+06	2.20E+07	7.02E+06	2.94E+07	3.92E+06	4.48E+06	2.68E+06	5.39E+07	2.02E+07	1.30E+07	1.02E+07	2.11E+07	1.18E+07	2.72E+07	3.86E+07	4.79E+07	1.56E+07	9.26E+06	2.81E+07	3.94E+07	1.39E+07	1.69E+07	3.62E+07	2.09E+07	9.38E+06	6.35E+07	2.59E+07	1.27E+07	1.08E+07	9.19E+06	6.00E+06	9.69E+06	9.38E+06	9.04E+06	3.41E+07	1.09E+07	1.91E+07	3.69E+07
598	567	P32455|GBP1_HUMAN	200	16	9	9	HexNAc; Deamidation-N	4.12E+06	3.23E+07	6.09E+05	1.40E+06	3.47E+05	4.17E+06	3.72E+06	1.15E+06	3.78E+05	1.35E+06	0	8.34E+06	1.93E+07	1.07E+06	7.99E+06	1.34E+07	1.35E+06	1.56E+06	5.16E+06	1.99E+06	2.93E+06	1.85E+07	9.73E+06	4.27E+05	4.13E+06	1.09E+07	1.30E+06	1.17E+07	8.26E+06	4.37E+06	3.62E+05	1.56E+07	2.35E+06	2.62E+06	6.54E+06	4.96E+06	3.84E+06	4.23E+06	1.83E+07	5.05E+05	6.00E+06	2.29E+07
599	638	Q9UNZ2|NSF1C_HUMAN	200	39	12	12		1.95E+07	2.15E+07	1.50E+08	1.04E+07	1.69E+07	2.54E+07	1.90E+07	1.55E+07	1.23E+07	2.19E+07	4.16E+07	3.56E+07	2.39E+07	6.59E+07	1.17E+07	1.17E+07	1.13E+07	1.77E+07	3.21E+07	1.84E+07	1.88E+07	4.56E+07	2.49E+07	1.91E+07	1.62E+07	1.02E+07	7.78E+06	1.43E+07	1.60E+07	3.24E+07	1.21E+07	7.00E+06	1.04E+07	1.10E+07	1.17E+07	2.99E+07	2.06E+07	1.45E+07	1.28E+07	1.75E+07	1.41E+07	1.56E+07
600	433	Q9NZR1|TMOD2_HUMAN	200	46	13	13	Hpro; Deamidation-N	3.07E+08	7.37E+06	5.39E+06	1.70E+08	1.22E+08	1.35E+06	1.21E+07	1.93E+07	1.41E+07	2.05E+08	2.59E+07	8.77E+07	1.46E+08	2.19E+08	7.46E+06	6.90E+08	4.50E+08	3.70E+08	8.49E+08	9.59E+07	1.49E+07	6.87E+05	4.26E+08	7.48E+08	3.89E+07	4.20E+07	6.14E+07	4.41E+07	6.27E+06	1.16E+08	1.90E+07	1.03E+07	6.09E+06	3.00E+08	8.47E+08	6.62E+06	1.18E+07	1.56E+08	6.18E+06	2.10E+08	1.36E+06	3.15E+08
601	514	P20042|IF2B_HUMAN	200	37	10	10	Deamidation-N	1.59E+06	7.32E+06	8.06E+06	3.60E+06	1.13E+06	2.32E+06	1.82E+06	4.45E+06	7.99E+05	1.40E+06	6.38E+05	2.11E+07	9.80E+06	6.85E+06	8.71E+06	4.54E+06	8.42E+06	5.42E+06	4.54E+06	5.26E+06	8.34E+06	6.42E+06	3.81E+06	5.41E+06	7.36E+06	2.73E+06	9.94E+05	6.51E+06	5.39E+06	1.74E+07	2.46E+06	1.14E+06	8.54E+06	3.45E+06	4.50E+06	4.36E+06	3.26E+06	3.22E+06	9.08E+06	4.94E+06	8.21E+06	6.05E+06
602	454	P43304|GPDM_HUMAN	200	23	16	16		1.11E+07	1.80E+07	1.44E+07	7.12E+06	2.39E+07	5.12E+06	1.01E+07	1.93E+07	7.49E+06	2.30E+07	2.80E+07	1.39E+07	6.29E+06	9.82E+06	6.97E+06	1.03E+07	9.48E+06	3.10E+07	8.10E+06	9.37E+06	1.37E+07	1.14E+07	1.02E+07	3.26E+07	1.07E+07	5.75E+06	8.99E+06	2.16E+07	9.76E+06	1.04E+07	1.40E+07	1.68E+07	1.05E+07	6.52E+06	6.87E+06	9.47E+06	1.18E+07	1.50E+07	1.83E+07	6.29E+06	5.72E+06	1.88E+07
604	499	Q8NC51|PAIRB_HUMAN	200	38	12	12	Deamidation-N	1.12E+07	1.90E+07	1.96E+07	1.40E+07	5.74E+06	7.15E+06	6.88E+06	1.07E+07	8.53E+06	6.84E+06	4.79E+06	2.89E+07	2.29E+07	2.33E+07	1.46E+07	9.91E+06	2.40E+07	1.15E+07	6.20E+06	1.76E+07	9.24E+06	1.61E+07	1.25E+07	1.64E+07	1.71E+07	9.69E+06	7.55E+06	2.70E+07	1.60E+07	3.73E+07	7.86E+06	5.72E+06	7.27E+06	5.53E+06	1.11E+07	2.08E+07	2.04E+07	2.09E+07	7.73E+06	1.93E+07	9.93E+06	9.61E+06
605	626	P36507|MP2K2_HUMAN	200	27	8	8	Hpro; Deamidation-N	3.41E+06	4.22E+06	3.46E+06	2.76E+06	1.87E+06	3.70E+06	1.79E+06	2.17E+06	2.11E+06	4.44E+06	2.61E+06	1.44E+07	7.94E+06	2.76E+06	3.20E+06	2.03E+06	5.98E+06	3.59E+06	9.23E+05	4.76E+06	1.29E+06	2.23E+06	1.24E+06	4.02E+06	5.82E+06	1.96E+06	1.76E+06	1.13E+07	2.53E+06	9.40E+06	2.00E+06	8.78E+05	2.10E+06	2.32E+06	4.57E+06	9.18E+06	3.04E+06	4.72E+06	3.52E+06	3.59E+06	2.09E+06	7.45E+06
606	692	P50502|F10A1_HUMAN	200	23	6	6	Deamidation-N	1.14E+07	4.87E+06	5.94E+06	9.33E+06	4.80E+06	9.75E+06	1.18E+07	1.22E+07	4.31E+06	9.69E+06	6.40E+06	3.19E+07	2.38E+07	4.55E+06	1.71E+07	3.35E+06	5.04E+06	6.56E+06	1.26E+07	2.16E+07	1.23E+07	8.61E+06	2.09E+07	7.21E+06	1.17E+07	1.36E+07	1.00E+07	2.90E+07	1.09E+07	2.66E+07	1.24E+07	4.99E+06	1.00E+07	8.29E+06	9.79E+06	1.39E+07	1.09E+07	1.28E+07	6.00E+06	4.83E+06	8.10E+06	6.28E+06
607	511	P14317|HCLS1_HUMAN	200	26	11	11	Hpro	6.66E+06	5.90E+06	8.64E+06	7.21E+06	5.60E+06	8.44E+06	3.57E+06	1.56E+06	2.31E+06	1.08E+06	4.05E+06	5.42E+06	4.82E+06	7.00E+06	1.59E+06	2.89E+06	1.11E+07	3.71E+06	7.90E+06	8.18E+06	3.81E+06	1.77E+07	1.96E+07	3.92E+06	7.82E+06	1.62E+07	2.75E+06	4.49E+06	6.24E+06	5.76E+06	1.54E+06	1.03E+07	3.04E+06	3.87E+06	1.43E+06	7.79E+06	2.95E+06	4.73E+06	6.57E+06	6.99E+06	1.30E+07	5.15E+06
608	553	Q9UJU6|DBNL_HUMAN	200	33	11	11		5.64E+06	1.10E+07	2.58E+07	1.01E+07	1.58E+07	7.49E+06	4.56E+06	7.37E+06	7.18E+06	9.78E+06	4.55E+06	8.07E+06	5.42E+06	1.44E+07	1.96E+06	4.92E+06	1.65E+07	7.78E+06	1.02E+07	7.90E+06	6.60E+06	1.34E+07	1.38E+07	9.43E+06	3.79E+06	5.87E+06	1.80E+06	6.92E+06	3.85E+06	6.88E+06	2.57E+06	3.43E+06	3.39E+06	1.92E+06	1.30E+07	8.52E+06	6.54E+06	5.55E+06	4.60E+06	1.79E+07	1.00E+07	5.86E+06
609	458	O43865|SAHH2_HUMAN	200	18	9	9		5.56E+07	8.19E+06	7.91E+06	1.94E+07	1.17E+07	7.13E+06	5.32E+06	3.52E+07	1.26E+07	1.30E+07	7.92E+06	2.48E+07	1.63E+06	9.53E+06	2.66E+06	1.25E+06	1.22E+07	2.87E+07	4.98E+06	2.71E+07	1.71E+07	6.87E+06	4.09E+06	1.90E+07	7.39E+06	3.76E+06	2.04E+07	1.21E+07	6.17E+06	2.75E+07	3.09E+07	7.59E+06	1.28E+07	3.25E+07	2.89E+05	2.00E+06	6.35E+06	1.08E+07	6.20E+06	3.39E+06	6.40E+06	6.36E+06
610	421	P21399|ACOC_HUMAN	200	20	15	15	Deamidation-N	7.38E+06	1.19E+07	1.19E+07	4.19E+06	4.31E+06	1.72E+07	6.27E+06	2.56E+06	3.34E+06	3.89E+06	3.61E+06	1.75E+07	1.26E+07	1.31E+07	1.40E+07	4.76E+06	9.75E+06	1.06E+07	2.44E+07	1.24E+07	8.09E+06	7.18E+06	2.74E+07	1.14E+07	6.15E+06	7.46E+06	7.08E+06	2.50E+07	9.36E+06	1.31E+07	3.64E+06	2.58E+06	6.57E+06	8.20E+06	8.99E+06	3.75E+06	1.10E+07	1.26E+07	1.09E+07	8.73E+06	1.49E+07	7.37E+06
611	894	Q9BR76|COR1B_HUMAN	200	19	10	10	Hpro	1.76E+07	1.72E+07	1.44E+07	1.06E+07	6.10E+06	1.04E+07	7.47E+06	1.22E+07	4.75E+06	5.09E+06	7.27E+06	1.77E+07	1.20E+07	1.25E+07	6.83E+06	9.03E+06	1.19E+07	1.65E+07	1.27E+07	9.00E+06	1.38E+07	1.30E+07	1.85E+07	1.37E+07	9.57E+06	1.20E+07	3.59E+06	1.44E+07	9.66E+06	1.62E+07	8.37E+06	4.28E+06	6.82E+06	8.78E+06	6.43E+06	1.04E+07	1.07E+07	1.30E+07	8.26E+06	1.07E+07	1.48E+07	1.08E+07
612	628	Q02878|RL6_HUMAN	200	42	13	13	Deamidation-N	2.13E+07	4.39E+07	5.66E+07	2.80E+07	2.38E+07	3.56E+07	2.16E+07	2.04E+07	9.47E+06	2.45E+07	1.66E+07	8.13E+07	5.67E+07	4.95E+07	3.51E+07	3.80E+07	5.08E+07	4.49E+07	3.53E+07	3.31E+07	2.27E+07	4.92E+07	5.24E+07	5.75E+07	5.38E+07	2.50E+07	1.49E+07	7.59E+07	3.62E+07	6.89E+07	1.56E+07	1.84E+07	1.88E+07	1.59E+07	2.41E+07	5.90E+07	4.64E+07	4.66E+07	2.91E+07	4.11E+07	3.57E+07	2.77E+07
613	398	Q02790|FKBP4_HUMAN	200	35	14	14	Hpro	2.11E+07	5.23E+06	1.09E+07	5.77E+06	1.82E+07	4.94E+06	4.81E+06	3.73E+06	1.46E+07	6.69E+06	6.12E+06	3.62E+07	8.07E+06	8.73E+06	2.33E+06	6.17E+06	8.27E+06	2.10E+07	7.52E+06	7.01E+06	1.77E+06	3.43E+06	1.06E+07	1.08E+07	1.07E+07	5.39E+06	6.40E+06	1.78E+07	6.33E+06	3.57E+07	5.41E+06	7.40E+06	4.51E+06	3.85E+06	5.00E+06	9.11E+06	1.18E+07	8.04E+06	7.28E+06	3.84E+06	5.76E+06	4.08E+06
614	456	O95202|LETM1_HUMAN	200	22	14	14		2.92E+06	9.86E+06	1.65E+07	3.33E+06	1.17E+07	3.84E+06	3.42E+06	1.20E+07	3.20E+06	1.40E+07	1.55E+07	7.78E+06	9.77E+06	9.82E+06	4.16E+06	6.13E+06	6.83E+06	1.19E+07	3.90E+06	1.33E+07	6.89E+06	3.74E+06	6.29E+06	1.60E+07	8.23E+06	3.71E+06	3.68E+06	2.37E+07	5.55E+06	1.13E+07	5.55E+06	1.16E+07	3.50E+06	3.98E+06	4.02E+06	1.08E+07	9.34E+06	5.88E+06	8.98E+06	1.27E+07	5.99E+06	1.06E+07
615	358	Q07866|KLC1_HUMAN	200	20	10	10	Hpro	1.14E+06	1.97E+06	8.17E+06	4.58E+06	7.76E+06	2.54E+05	9.27E+05	4.96E+05	3.23E+06	4.41E+06	5.47E+06	1.30E+07	8.57E+06	8.62E+06	1.98E+06	1.23E+06	6.68E+06	2.32E+06	6.15E+05	9.54E+06	9.56E+05	1.06E+06	1.42E+06	1.98E+06	6.38E+06	2.13E+06	3.12E+06	1.29E+07	2.59E+06	9.68E+06	1.04E+06	1.56E+06	5.08E+05	1.45E+06	1.11E+06	4.82E+06	5.01E+06	4.51E+06	1.12E+06	7.69E+06	8.72E+05	1.31E+06
616	425	P16157|ANK1_HUMAN	200	7	11	11		3.86E+06	0	0	1.21E+06	2.81E+04	2.73E+05	2.22E+05	6.98E+05	1.49E+05	8.48E+05	0	3.83E+04	6.50E+04	0	0	7.00E+05	0	2.01E+05	3.01E+05	8.15E+05	0	1.10E+07	0	1.83E+06	9.64E+05	1.22E+06	5.61E+05	1.46E+05	3.40E+06	6.76E+04	7.98E+05	1.30E+07	5.06E+05	1.44E+06	0	0	5.53E+03	5.35E+05	4.29E+05	1.23E+05	1.28E+06	2.57E+05
617	947	P30626|SORCN_HUMAN	200	47	12	12	Deamidation-N	1.01E+08	2.71E+08	2.20E+08	6.15E+07	5.41E+07	2.24E+08	1.60E+08	1.17E+08	3.38E+07	6.13E+07	4.74E+07	2.48E+08	1.03E+08	2.06E+08	7.66E+07	1.78E+08	1.73E+08	2.02E+08	2.46E+08	1.02E+08	1.99E+08	8.23E+07	3.24E+08	2.44E+08	1.30E+08	5.14E+07	5.58E+07	1.05E+08	6.47E+07	2.21E+08	1.08E+08	6.61E+07	1.66E+08	7.55E+07	5.00E+07	1.42E+08	6.76E+07	6.04E+07	2.51E+08	1.69E+08	2.50E+08	2.40E+08
618	498	O60313|OPA1_HUMAN	200	28	24	24	Hpro; Deamidation-N	2.05E+06	3.20E+06	6.49E+05	1.08E+07	1.73E+07	3.52E+06	4.23E+06	3.38E+06	2.76E+06	2.13E+07	2.58E+07	5.43E+06	1.62E+06	4.18E+06	5.59E+06	6.32E+06	1.26E+06	5.41E+06	5.54E+06	2.28E+07	2.86E+06	2.87E+06	6.14E+06	5.14E+06	2.89E+06	1.23E+06	1.18E+07	1.20E+07	7.07E+06	2.80E+06	6.39E+06	1.04E+06	1.02E+06	1.47E+06	1.83E+06	2.89E+06	4.01E+06	5.46E+06	3.05E+06	2.95E+06	4.38E+06	4.05E+06
619	1106	P62937|PPIA_HUMAN	200	42	12	12	Deamidation-N	1.57E+08	2.97E+08	2.24E+08	1.24E+08	1.59E+08	1.86E+08	1.92E+08	1.46E+08	1.39E+08	1.69E+08	1.47E+08	3.93E+08	1.76E+08	1.97E+08	1.42E+08	1.53E+08	1.97E+08	2.13E+08	2.88E+08	2.26E+08	1.96E+08	2.18E+08	3.22E+08	1.92E+08	3.20E+08	1.15E+08	1.69E+08	2.75E+08	1.27E+08	2.80E+08	2.17E+08	1.23E+08	1.92E+08	1.37E+08	1.03E+08	2.34E+08	1.06E+08	1.40E+08	2.10E+08	1.57E+08	1.65E+08	2.71E+08
620	451	P50990|TCPQ_HUMAN	200	34	17	17	Deamidation-N	2.74E+07	3.35E+07	3.26E+07	2.43E+07	3.99E+07	1.53E+07	1.92E+07	1.91E+07	3.56E+07	4.44E+07	3.74E+07	3.05E+07	4.17E+07	3.04E+07	2.78E+07	2.24E+07	3.43E+07	2.72E+07	2.10E+07	4.83E+07	2.00E+07	3.29E+07	2.90E+07	2.98E+07	4.86E+07	3.06E+07	2.33E+07	7.39E+07	2.81E+07	3.40E+07	1.74E+07	1.19E+07	1.45E+07	1.70E+07	1.65E+07	5.02E+07	4.14E+07	4.02E+07	2.61E+07	2.70E+07	2.05E+07	2.79E+07
621	1184	P43897|EFTS_HUMAN	200	28	11	11	Hpro; Deamidation-N	5.39E+06	7.50E+06	1.91E+07	3.45E+06	7.82E+06	4.89E+06	6.43E+06	1.61E+07	1.46E+06	8.22E+06	4.74E+06	5.74E+07	7.24E+06	1.23E+07	2.94E+06	5.72E+06	1.22E+07	7.92E+06	2.09E+06	7.42E+06	6.38E+06	6.60E+06	5.56E+06	3.75E+06	7.75E+07	4.89E+06	4.21E+06	1.00E+07	4.25E+06	5.35E+07	8.52E+06	4.46E+06	7.95E+06	3.49E+06	1.69E+06	6.96E+07	5.51E+06	5.88E+06	5.98E+06	1.09E+07	4.38E+06	8.19E+06
622	1091	P55795|HNRH2_HUMAN	200	10	3	3	Hpro	3.93E+06	8.03E+06	3.29E+06	1.05E+06	2.00E+06	2.12E+06	3.43E+06	2.55E+06	1.48E+05	1.49E+06	2.02E+06	7.95E+06	2.65E+06	2.35E+06	1.43E+06	3.15E+06	4.61E+06	4.15E+06	4.72E+06	2.20E+06	3.43E+06	4.79E+06	6.56E+06	6.49E+06	1.21E+06	1.51E+06	1.38E+06	1.98E+06	2.45E+06	9.36E+06	3.82E+06	1.13E+06	2.74E+06	1.53E+06	2.44E+06	2.32E+06	4.62E+06	1.92E+06	2.07E+06	1.62E+06	2.09E+06	3.75E+06
623	1551	P06732|KCRM_HUMAN	200	21	5	5	Hpro; HLys-Hex; Deamidation-N; Y-NO2; K-Methoxy	2.24E+07	2.83E+06	3.57E+06	1.25E+07	1.14E+07	0	2.98E+06	2.77E+06	1.48E+07	2.38E+07	5.44E+06	4.89E+06	1.23E+07	3.77E+06	3.04E+07	4.39E+05	1.79E+07	1.39E+07	0	2.62E+07	5.19E+06	7.73E+06	5.98E+06	4.07E+07	1.68E+07	4.68E+06	1.96E+07	2.14E+07	1.54E+07	8.27E+06	2.61E+07	2.06E+06	1.10E+06	8.73E+06	2.33E+06	1.07E+07	1.97E+06	3.30E+06	2.18E+06	8.46E+05	4.63E+06	1.79E+07
625	599	Q15907|RB11B_HUMAN	200	56	11	11	Deamidation-N	1.37E+07	2.37E+07	2.40E+07	1.93E+07	1.24E+07	1.09E+07	1.40E+07	9.89E+06	1.01E+07	2.03E+07	2.00E+07	6.55E+07	2.50E+07	2.64E+07	1.59E+07	9.39E+06	2.47E+07	3.42E+07	1.15E+07	2.50E+07	1.55E+07	1.81E+07	1.63E+07	2.98E+07	2.18E+07	1.54E+07	1.12E+07	3.64E+07	1.78E+07	4.96E+07	6.58E+06	5.93E+06	1.02E+07	8.65E+06	7.82E+06	1.98E+07	1.64E+07	1.94E+07	2.27E+07	2.07E+07	1.24E+07	2.39E+07
626	563	Q15746|MYLK_HUMAN	200	10	13	13	Phosphorylation; Deamidation-N	1.38E+07	2.76E+07	3.96E+06	1.10E+07	8.84E+06	1.47E+06	7.28E+06	1.23E+07	3.68E+06	4.60E+06	1.91E+06	2.60E+07	1.87E+06	2.46E+06	6.94E+06	3.09E+07	2.07E+06	1.23E+06	2.30E+06	2.92E+06	6.18E+06	2.22E+07	1.43E+07	4.45E+06	1.41E+07	1.60E+07	5.24E+06	4.51E+06	2.97E+06	1.88E+07	4.82E+06	1.61E+07	2.32E+06	1.82E+06	3.30E+06	1.97E+07	4.91E+06	2.91E+06	2.81E+06	1.88E+06	1.42E+07	1.93E+07
627	707	Q9UI12|VATH_HUMAN	200	28	11	11	Hpro	6.01E+05	8.91E+05	7.98E+05	2.92E+05	1.73E+07	1.42E+06	6.94E+06	3.02E+06	1.11E+07	2.66E+07	3.30E+07	0	5.52E+04	1.35E+06	1.01E+06	1.06E+06	1.94E+06	1.95E+06	1.57E+06	3.58E+06	4.41E+06	3.87E+05	2.73E+06	1.05E+06	5.56E+05	4.10E+05	1.04E+06	1.63E+07	3.77E+05	3.94E+05	1.52E+06	3.35E+06	2.91E+06	2.67E+06	1.45E+06	4.95E+05	8.98E+06	4.80E+06	5.48E+05	1.60E+06	9.54E+05	1.00E+06
628	667	Q14444|CAPR1_HUMAN	200	18	10	10		3.04E+06	7.39E+06	9.00E+06	3.45E+06	2.25E+06	2.65E+06	2.47E+06	3.04E+06	2.17E+06	1.85E+06	2.52E+06	7.38E+06	7.25E+06	8.13E+06	3.07E+06	3.04E+06	9.48E+06	6.29E+06	7.83E+06	2.63E+06	4.10E+06	4.83E+06	7.66E+06	6.67E+06	7.69E+06	7.57E+06	5.50E+05	1.26E+07	7.05E+06	8.68E+06	3.09E+06	1.80E+06	2.20E+06	2.60E+06	4.80E+06	9.31E+06	5.83E+06	7.12E+06	3.36E+06	6.81E+06	4.89E+06	4.45E+06
629	617	P35237|SPB6_HUMAN	200	35	10	10		7.98E+06	1.32E+07	1.14E+07	3.93E+06	1.68E+06	6.23E+06	4.08E+06	2.62E+06	1.49E+06	8.19E+05	5.27E+05	6.78E+06	6.45E+06	9.87E+06	8.03E+06	4.61E+06	1.01E+07	3.67E+06	1.08E+07	1.33E+07	6.95E+06	7.83E+06	6.31E+06	3.17E+06	3.34E+06	5.50E+06	6.02E+06	1.14E+07	5.51E+06	2.47E+06	3.31E+06	2.25E+06	5.96E+06	4.09E+06	3.22E+06	5.88E+05	1.14E+06	3.53E+06	8.21E+06	9.91E+06	3.29E+06	9.93E+06
630	515	P08559|ODPA_HUMAN	200	42	17	17		1.21E+07	8.29E+06	1.65E+07	5.40E+06	8.64E+07	1.25E+07	2.13E+07	7.24E+07	3.21E+07	1.04E+08	1.04E+08	1.08E+07	9.59E+06	1.49E+07	8.53E+06	4.58E+06	1.54E+07	3.30E+07	2.02E+07	3.30E+07	1.65E+07	1.27E+07	2.28E+07	1.67E+07	2.37E+07	4.96E+06	2.29E+07	3.88E+07	9.46E+06	1.12E+07	5.70E+07	2.57E+07	1.70E+07	1.63E+07	5.78E+06	1.68E+07	2.07E+07	1.16E+07	9.83E+06	1.60E+07	1.19E+07	1.16E+07
631	576	P49189|AL9A1_HUMAN	200	25	15	15	Hpro	7.55E+07	5.43E+07	2.14E+07	4.35E+07	1.50E+07	4.89E+07	2.20E+07	1.04E+08	1.94E+07	1.82E+07	1.73E+07	4.46E+07	3.94E+07	1.62E+07	6.59E+07	4.22E+07	2.52E+07	9.54E+07	4.91E+07	4.69E+07	3.83E+07	2.87E+07	6.36E+07	9.32E+07	1.76E+07	4.13E+07	2.69E+07	2.24E+07	4.13E+07	3.88E+07	7.55E+07	1.40E+07	3.63E+07	6.04E+07	5.89E+07	2.48E+07	1.83E+07	1.34E+07	6.70E+07	1.86E+07	5.05E+07	6.66E+07
632	1597	P62805|H4_HUMAN	200	66	16	16	K-Methoxy	1.08E+09	1.97E+09	1.30E+09	5.46E+08	3.95E+08	4.07E+08	8.44E+08	1.26E+09	3.12E+08	4.37E+08	2.94E+08	2.73E+09	1.44E+09	1.18E+09	5.25E+08	1.26E+09	1.10E+09	1.32E+09	3.80E+08	1.02E+09	9.60E+08	1.50E+09	6.66E+08	1.49E+09	1.87E+09	5.12E+08	5.80E+08	1.28E+09	9.23E+08	3.26E+09	1.06E+09	5.76E+08	7.35E+08	7.46E+08	4.09E+08	1.89E+09	1.42E+09	1.35E+09	1.51E+09	8.43E+08	5.59E+08	1.38E+09
633	1143	P15586|GNS_HUMAN	200	19	10	10	Hpro	1.31E+07	6.20E+06	4.09E+07	5.05E+06	4.93E+06	9.13E+05	5.14E+05	3.90E+06	9.19E+06	0	1.02E+05	1.45E+06	7.15E+06	4.59E+07	5.25E+06	2.42E+05	8.91E+07	6.71E+05	1.03E+06	6.82E+05	5.64E+06	4.99E+06	7.41E+06	6.50E+06	7.38E+06	5.28E+06	1.86E+05	7.07E+06	5.22E+06	1.42E+06	7.16E+06	4.03E+06	4.06E+06	9.82E+06	2.50E+06	2.13E+06	4.96E+06	8.12E+06	7.81E+06	7.45E+07	2.20E+06	0
634	1108	P06748|NPM_HUMAN	200	31	8	8	Hpro; HexNAc; Deamidation-N	2.53E+07	4.37E+07	4.21E+07	1.97E+07	2.39E+07	2.27E+07	2.10E+07	1.69E+07	5.38E+05	2.82E+07	2.15E+06	9.54E+07	4.31E+07	3.89E+07	1.51E+07	2.94E+07	3.43E+07	6.27E+07	1.88E+07	2.60E+07	2.03E+07	3.55E+07	2.73E+07	4.92E+07	5.43E+07	1.23E+07	6.67E+06	3.31E+07	2.33E+07	9.02E+07	1.54E+07	2.13E+07	1.47E+07	1.78E+07	1.06E+07	5.85E+07	3.72E+07	3.40E+07	2.68E+07	2.91E+07	2.84E+07	2.66E+07
635	1536	Q9UL25|RAB21_HUMAN	200	36	8	8		4.32E+06	8.60E+06	5.96E+07	3.94E+06	1.79E+06	3.29E+06	9.50E+06	3.40E+06	2.68E+06	1.40E+06	7.44E+06	2.06E+08	5.21E+06	5.70E+07	5.48E+06	1.02E+07	8.91E+07	6.89E+06	1.82E+07	6.62E+06	3.85E+06	2.19E+06	1.12E+07	9.24E+06	7.60E+06	4.71E+06	8.43E+06	5.58E+06	6.79E+06	1.73E+08	8.74E+06	4.70E+06	1.75E+07	3.47E+06	1.45E+07	2.85E+06	8.75E+06	6.49E+06	7.31E+06	7.86E+07	8.25E+06	6.45E+06
636	662	P07339|CATD_HUMAN	200	29	14	14	Hpro; HLys	4.27E+07	3.80E+07	3.36E+07	3.01E+07	5.91E+07	4.06E+07	4.30E+07	2.42E+07	3.34E+07	6.31E+07	6.11E+07	4.12E+07	3.91E+07	3.51E+07	2.48E+07	2.62E+07	4.23E+07	8.50E+07	5.91E+07	6.59E+07	3.79E+07	4.64E+07	6.51E+07	7.30E+07	6.43E+07	7.75E+07	3.49E+07	9.25E+07	4.14E+07	4.50E+07	1.97E+07	1.62E+07	2.77E+07	3.50E+07	1.57E+07	5.93E+07	5.29E+07	5.30E+07	3.60E+07	4.08E+07	4.29E+07	4.09E+07
637	899	P35613|BASI_HUMAN	200	27	10	10	Hpro	1.65E+07	4.73E+07	1.57E+07	1.35E+07	2.49E+07	8.55E+06	1.07E+07	1.17E+07	1.29E+07	2.25E+07	1.96E+07	3.21E+07	4.70E+07	1.59E+07	2.39E+07	2.29E+07	1.68E+07	2.97E+07	1.64E+07	3.00E+07	1.28E+07	2.18E+07	2.49E+07	2.96E+07	1.06E+07	1.34E+07	1.94E+07	6.34E+07	2.50E+07	3.24E+07	1.36E+07	9.35E+06	7.51E+06	1.05E+07	2.03E+07	9.29E+06	3.39E+07	3.26E+07	2.55E+07	1.75E+07	1.23E+07	2.96E+07
638	505	Q99460|PSMD1_HUMAN	200	17	13	13		3.97E+06	1.25E+07	8.50E+06	2.95E+06	3.88E+06	7.60E+06	1.21E+07	7.20E+06	1.69E+06	7.20E+06	6.02E+06	1.77E+07	7.26E+06	8.89E+06	3.66E+06	3.05E+06	6.99E+06	1.05E+07	5.01E+06	4.73E+06	4.08E+06	8.77E+06	7.22E+06	6.60E+06	1.19E+07	2.34E+06	3.67E+06	1.26E+07	5.17E+06	7.39E+06	9.61E+06	2.77E+06	5.13E+06	4.85E+06	3.98E+06	9.57E+06	4.12E+06	6.24E+06	5.17E+06	4.44E+06	6.70E+06	4.68E+06
639	432	P04275|VWF_HUMAN	200	7	16	16		8.02E+05	6.30E+06	5.58E+05	7.72E+04	6.18E+05	8.60E+05	1.07E+05	7.66E+05	1.63E+06	2.31E+06	2.15E+06	7.84E+06	1.34E+06	1.59E+06	5.12E+05	2.38E+06	2.27E+06	3.71E+06	1.47E+06	0	4.37E+04	1.40E+06	3.43E+06	3.36E+06	1.83E+06	5.76E+06	1.10E+06	2.50E+07	3.05E+06	6.34E+06	1.61E+06	3.10E+04	3.07E+06	0	3.33E+06	2.16E+06	4.50E+06	8.79E+06	9.56E+06	1.73E+05	1.23E+06	5.45E+06
640	466	P09960|LKHA4_HUMAN	200	25	14	14		1.72E+07	1.87E+07	1.49E+07	8.88E+06	7.91E+06	1.64E+07	1.37E+07	1.32E+07	6.25E+06	1.25E+07	1.30E+07	2.35E+07	1.61E+07	1.65E+07	8.28E+06	1.81E+07	8.25E+06	7.86E+06	1.40E+07	1.32E+07	1.70E+07	1.08E+07	1.72E+07	9.13E+06	4.78E+06	1.08E+07	5.57E+06	8.27E+06	7.06E+06	1.67E+07	9.86E+06	8.04E+06	1.26E+07	1.35E+07	8.18E+06	1.18E+07	1.28E+07	1.15E+07	2.18E+07	1.03E+07	1.63E+07	2.05E+07
641	1119	P15531|NDKA_HUMAN	200	39	6	6		1.07E+07	2.35E+07	3.08E+07	9.52E+06	1.44E+07	3.03E+07	1.94E+07	1.43E+07	8.46E+06	1.50E+07	1.30E+07	3.59E+07	2.35E+07	2.36E+07	1.68E+07	1.33E+07	1.89E+07	2.57E+07	3.27E+07	2.70E+07	1.63E+07	1.92E+07	4.34E+07	2.06E+07	2.29E+07	1.60E+07	1.52E+07	1.71E+07	1.20E+07	2.34E+07	9.07E+06	1.44E+07	1.55E+07	9.00E+06	9.08E+06	2.62E+07	2.57E+07	1.39E+07	9.16E+06	1.82E+07	2.34E+07	1.53E+07
642	1241	P10768|ESTD_HUMAN	200	39	11	11	Deamidation-N	2.04E+07	1.89E+07	1.80E+07	8.78E+06	6.98E+06	1.71E+07	1.53E+07	3.88E+07	1.08E+07	7.17E+06	5.92E+06	2.47E+07	1.77E+07	9.76E+06	7.04E+06	8.38E+06	1.21E+07	3.50E+07	2.44E+07	2.34E+07	1.73E+07	1.04E+07	1.03E+07	3.58E+07	7.91E+06	9.18E+06	1.74E+07	2.77E+07	6.49E+06	1.78E+07	3.00E+07	8.57E+06	1.54E+07	1.11E+07	1.17E+07	1.12E+07	1.64E+07	1.50E+07	1.20E+07	7.02E+06	1.76E+07	1.26E+07
643	689	P04844|RPN2_HUMAN	200	29	12	12	Deamidation-N	1.51E+06	4.52E+06	5.20E+06	9.69E+05	1.03E+06	2.50E+06	1.19E+06	9.91E+05	3.23E+05	9.39E+05	1.95E+06	1.09E+07	6.48E+06	4.11E+06	1.48E+06	2.98E+06	5.80E+06	4.04E+06	9.30E+05	1.74E+06	1.31E+06	5.80E+06	1.77E+06	6.73E+06	3.75E+06	1.96E+06	1.93E+05	6.22E+06	2.45E+06	7.69E+06	1.07E+06	6.11E+05	1.19E+06	1.82E+06	2.96E+06	5.67E+06	3.22E+06	2.94E+06	2.77E+06	4.05E+06	1.17E+06	3.26E+06
644	544	P05455|LA_HUMAN	200	38	15	15	Phosphorylation; Deamidation-N	7.07E+06	1.44E+07	1.39E+07	4.95E+06	5.89E+06	8.99E+06	4.12E+06	3.38E+06	3.45E+06	2.09E+06	2.81E+06	7.36E+07	2.02E+07	7.47E+06	6.63E+06	1.02E+07	8.05E+06	2.22E+07	9.77E+06	9.11E+06	5.51E+06	8.92E+06	1.05E+07	1.43E+07	2.94E+07	7.04E+06	4.18E+06	2.18E+07	1.58E+07	6.31E+07	5.38E+06	8.98E+06	5.63E+06	4.83E+06	6.70E+06	2.29E+07	1.30E+07	2.39E+07	7.38E+06	5.04E+06	9.58E+06	8.61E+06
645	495	Q8N7J2|AMER2_HUMAN	200	26	13	13		1.29E+07	3.71E+06	1.78E+07	1.01E+07	4.74E+06	9.09E+06	1.73E+07	1.21E+07	1.26E+07	7.01E+06	4.96E+06	9.09E+06	5.98E+06	1.92E+07	5.18E+06	4.94E+06	3.34E+06	1.11E+07	2.32E+06	6.68E+06	9.42E+06	4.50E+06	3.15E+07	6.71E+06	4.62E+06	1.58E+06	1.48E+06	3.18E+06	3.98E+06	2.96E+06	9.84E+06	6.10E+06	9.26E+06	1.07E+07	7.49E+05	2.14E+06	1.71E+06	2.26E+06	6.65E+06	1.97E+06	5.30E+06	4.54E+06
646	800	P11766|ADHX_HUMAN	200	30	14	14		3.08E+07	5.36E+07	2.44E+07	2.03E+07	1.43E+07	3.72E+07	2.59E+07	3.85E+07	1.19E+07	1.36E+07	1.10E+07	4.28E+07	3.31E+07	2.25E+07	3.70E+07	4.26E+07	2.05E+07	3.88E+07	3.78E+07	2.93E+07	3.07E+07	2.11E+07	3.83E+07	3.74E+07	2.00E+07	2.14E+07	1.90E+07	3.76E+07	2.57E+07	2.68E+07	2.61E+07	1.44E+07	2.78E+07	2.05E+07	3.02E+07	2.28E+07	2.05E+07	1.93E+07	7.88E+07	1.79E+07	2.81E+07	6.57E+07
647	1033	P36222|CH3L1_HUMAN	200	24	8	8		1.11E+07	8.89E+06	7.29E+06	5.41E+06	9.34E+05	9.77E+06	1.77E+06	1.56E+05	4.68E+06	7.01E+06	5.71E+04	1.79E+05	3.31E+07	1.20E+07	2.57E+07	5.28E+06	5.77E+06	3.17E+05	4.53E+05	0	2.59E+06	3.80E+07	1.76E+07	3.33E+07	9.25E+06	1.33E+07	1.18E+07	6.77E+06	6.07E+06	4.31E+04	3.21E+04	2.07E+06	1.68E+06	9.95E+06	1.54E+07	1.05E+07	1.96E+07	2.00E+06	4.53E+06	6.50E+06	1.13E+07	6.34E+06
648	1101	P08865|RSSA_HUMAN	200	31	10	10		1.39E+07	3.22E+07	4.51E+07	1.67E+07	1.16E+07	2.06E+07	2.17E+07	1.07E+07	7.77E+06	1.61E+07	1.31E+07	4.94E+07	3.32E+07	4.29E+07	2.54E+07	1.68E+07	3.57E+07	2.96E+07	2.22E+07	2.20E+07	1.98E+07	3.48E+07	3.63E+07	3.74E+07	3.27E+07	1.27E+07	1.05E+07	5.51E+07	2.79E+07	4.56E+07	1.06E+07	1.35E+07	1.10E+07	1.08E+07	1.70E+07	3.58E+07	2.73E+07	3.36E+07	2.00E+07	3.22E+07	2.66E+07	2.30E+07
649	1595	Q16143|SYUB_HUMAN	200	47	8	8		4.84E+06	1.46E+06	0	2.30E+06	6.00E+07	8.51E+03	1.13E+07	4.08E+06	2.34E+07	6.30E+07	7.36E+07	1.84E+05	0	5.33E+05	1.34E+05	1.21E+05	1.41E+06	8.42E+05	1.88E+06	1.01E+07	7.98E+06	8.19E+05	1.31E+06	1.71E+06	0	6.15E+05	7.01E+06	3.27E+07	2.27E+05	0	3.59E+06	3.32E+06	5.03E+06	5.29E+06	0	5.62E+06	1.76E+07	1.58E+06	1.22E+06	0	8.09E+05	3.21E+06
650	693	P16298|PP2BB_HUMAN	200	9	4	4	Hpro	0	9.73E+04	0	0	8.29E+06	0	5.30E+05	2.06E+05	1.88E+06	8.54E+06	7.98E+06	0	4.29E+05	0	0	0	0	0	1.98E+05	1.71E+05	0	0	0	0	1.20E+06	0	0	1.20E+06	0	5.02E+05	0	4.15E+05	1.56E+05	8.38E+05	0	0	3.81E+05	3.64E+05	0	4.52E+05	0	2.34E+04
651	508	P17987|TCPA_HUMAN	200	22	11	11		1.46E+07	2.89E+07	2.57E+07	1.48E+07	2.12E+07	1.17E+07	1.77E+07	1.63E+07	1.52E+07	2.58E+07	2.68E+07	1.98E+07	2.79E+07	2.63E+07	1.87E+07	2.04E+07	2.66E+07	2.40E+07	9.30E+06	2.44E+07	1.76E+07	2.49E+07	1.53E+07	2.21E+07	2.68E+07	1.43E+07	9.70E+06	3.81E+07	1.93E+07	1.92E+07	1.19E+07	1.36E+07	1.31E+07	1.19E+07	1.25E+07	3.81E+07	3.29E+07	3.29E+07	2.33E+07	2.01E+07	1.36E+07	2.52E+07
652	767	P01876|IGHA1_HUMAN	200	16	5	5	Hpro; HLys	7.12E+06	3.23E+06	4.81E+07	8.25E+07	5.40E+06	3.35E+07	2.45E+06	2.17E+07	2.37E+07	6.03E+06	6.15E+06	2.47E+07	7.27E+07	5.35E+07	1.27E+07	1.46E+06	1.07E+08	1.12E+07	3.47E+07	1.52E+07	3.72E+06	2.02E+07	1.53E+08	2.28E+07	3.32E+07	1.41E+07	7.11E+06	6.48E+07	1.07E+07	2.09E+07	2.25E+07	2.43E+07	3.77E+06	7.81E+06	1.01E+07	3.53E+07	3.82E+07	3.75E+07	1.00E+06	8.65E+07	1.02E+08	1.32E+06
653	543	P13647|K2C5_HUMAN	200	14	8	8	HLys	1.57E+05	1.41E+06	2.88E+06	1.11E+05	1.93E+06	1.22E+06	0	1.95E+05	1.89E+06	1.75E+06	2.69E+06	4.55E+07	3.15E+06	3.93E+06	1.09E+06	0	1.08E+06	2.22E+06	3.37E+06	2.07E+05	0	8.81E+05	1.48E+06	2.95E+06	3.92E+06	1.95E+06	0	3.91E+06	1.23E+06	5.05E+06	2.36E+06	1.19E+06	2.79E+05	6.10E+05	4.41E+05	1.88E+06	6.67E+05	6.09E+05	1.10E+06	2.78E+06	4.77E+05	8.57E+05
654	757	Q15365|PCBP1_HUMAN	200	29	10	10	Hpro	1.99E+07	2.50E+07	2.11E+07	1.14E+07	9.62E+06	1.91E+07	1.36E+07	1.18E+07	1.01E+07	1.86E+07	1.32E+07	4.55E+07	2.16E+07	2.54E+07	1.83E+07	1.48E+07	2.62E+07	2.56E+07	1.58E+07	1.90E+07	1.89E+07	2.43E+07	2.19E+07	1.90E+07	2.25E+07	1.15E+07	1.29E+07	3.71E+07	2.04E+07	3.67E+07	1.28E+07	8.28E+06	1.06E+07	1.14E+07	1.09E+07	1.69E+07	1.38E+07	2.30E+07	1.04E+07	2.42E+07	1.58E+07	2.15E+07
655	388	P49589|SYCC_HUMAN	200	23	15	15		6.78E+06	9.62E+06	9.57E+06	5.20E+06	7.10E+06	1.18E+07	7.02E+06	4.61E+06	4.32E+06	8.67E+06	5.84E+06	2.32E+07	1.02E+07	8.22E+06	3.59E+06	8.25E+06	6.51E+06	1.09E+07	1.62E+07	6.71E+06	8.48E+06	9.00E+06	2.08E+07	8.75E+06	1.01E+07	4.28E+06	5.48E+06	2.27E+07	3.00E+06	1.36E+07	4.61E+06	3.68E+06	4.55E+06	4.64E+06	2.52E+06	8.34E+06	8.54E+06	9.57E+06	6.33E+06	4.25E+06	1.16E+07	9.17E+06
656	1451	P16401|H15_HUMAN	200	26	10	10	Deamidation-N	2.73E+07	8.44E+07	1.12E+08	2.31E+07	1.97E+07	2.79E+07	3.79E+07	2.61E+07	2.81E+06	2.25E+07	5.17E+06	8.08E+08	1.36E+08	1.00E+08	3.08E+07	5.43E+07	7.37E+07	4.16E+07	2.94E+07	5.20E+07	4.52E+07	8.71E+07	6.00E+07	6.04E+07	3.53E+08	4.31E+07	3.55E+07	6.50E+08	2.10E+08	8.51E+08	2.55E+07	3.59E+07	3.29E+07	2.18E+07	4.24E+07	3.94E+08	4.28E+08	4.10E+08	2.93E+07	7.78E+07	4.48E+07	3.55E+07
657	521	Q01995|TAGL_HUMAN	200	62	12	12		7.29E+05	4.70E+06	6.95E+07	2.81E+07	4.33E+06	2.14E+06	2.03E+06	2.99E+06	4.56E+05	5.10E+06	1.57E+06	1.65E+07	1.11E+08	9.26E+07	5.03E+05	4.31E+06	2.83E+07	1.46E+07	1.87E+06	2.69E+06	2.24E+05	1.00E+07	3.14E+05	1.47E+07	1.13E+07	1.05E+07	2.59E+06	7.53E+06	7.66E+06	1.06E+07	9.74E+05	4.92E+05	2.38E+06	3.27E+05	7.13E+05	8.84E+06	5.08E+06	8.92E+06	2.19E+06	2.44E+07	1.75E+06	5.26E+06
658	423	Q9BSJ8|ESYT1_HUMAN	200	18	13	13		2.51E+06	8.15E+06	4.21E+06	1.51E+06	2.87E+06	7.57E+05	3.21E+06	3.15E+05	1.72E+06	2.20E+06	3.94E+05	2.27E+06	1.92E+06	2.14E+06	1.11E+07	3.75E+06	2.54E+06	4.82E+06	4.51E+06	2.09E+06	2.20E+05	2.67E+06	6.56E+06	5.24E+05	4.18E+06	2.79E+06	1.14E+06	4.13E+06	1.11E+07	2.65E+06	2.37E+06	9.74E+05	1.94E+06	1.62E+06	2.87E+06	5.46E+06	5.25E+06	1.26E+06	5.24E+05	4.29E+06	4.58E+05	9.81E+06
659	490	O60749|SNX2_HUMAN	200	20	9	9		1.14E+07	8.03E+06	6.97E+06	5.97E+06	7.90E+06	1.01E+07	7.23E+06	8.28E+06	8.06E+06	9.40E+06	5.24E+06	1.48E+07	7.22E+06	5.70E+06	4.90E+06	1.95E+06	1.08E+07	1.08E+07	1.44E+07	1.21E+07	4.40E+06	9.31E+06	1.47E+07	1.13E+07	5.79E+06	1.42E+07	1.03E+07	1.55E+07	3.45E+06	1.45E+07	3.37E+06	4.39E+06	6.41E+06	1.10E+07	3.98E+06	1.00E+07	7.01E+06	8.52E+06	5.57E+06	1.00E+07	6.59E+06	7.89E+06
660	790	Q99719|SEPT5_HUMAN	200	27	11	11	Hpro	7.99E+06	5.03E+06	1.02E+06	1.34E+06	7.62E+07	7.92E+05	1.90E+07	2.33E+06	1.43E+07	7.95E+07	6.63E+07	2.51E+06	4.99E+06	8.17E+05	2.01E+06	4.11E+05	1.27E+06	2.30E+06	1.63E+06	7.93E+06	1.31E+07	2.00E+06	5.00E+06	8.65E+05	9.83E+06	2.45E+06	7.87E+06	3.17E+07	3.14E+06	3.90E+06	3.20E+06	6.83E+06	5.75E+06	6.79E+06	1.56E+06	8.86E+06	7.28E+06	1.39E+07	1.14E+06	1.51E+06	1.54E+06	3.13E+06
661	636	Q96QK1|VPS35_HUMAN	200	19	12	12	Deamidation-N	1.06E+07	4.83E+06	4.58E+06	4.49E+06	9.81E+06	6.83E+06	5.58E+06	4.77E+06	5.58E+06	1.26E+07	1.97E+07	8.41E+06	8.62E+06	6.29E+06	6.39E+06	3.20E+06	6.60E+06	1.26E+07	4.98E+06	7.41E+06	3.62E+06	1.03E+07	1.64E+07	1.09E+07	8.82E+06	8.07E+06	6.75E+06	1.31E+07	5.66E+06	1.24E+07	3.07E+06	3.23E+08	2.46E+06	5.27E+06	1.01E+06	7.96E+06	4.47E+06	7.57E+06	2.95E+06	1.40E+07	4.74E+06	5.20E+06
662	634	P39023|RL3_HUMAN	200	33	12	12	Hpro	1.76E+07	3.07E+07	5.14E+07	1.71E+07	1.15E+07	2.10E+07	1.69E+07	1.81E+07	2.10E+06	1.25E+07	8.34E+06	4.88E+07	3.13E+07	4.84E+07	2.55E+07	2.07E+07	2.68E+07	3.61E+07	2.89E+07	2.35E+07	1.64E+07	2.82E+07	4.27E+07	4.17E+07	3.21E+07	2.05E+07	1.01E+07	4.27E+07	2.61E+07	4.91E+07	1.41E+07	1.29E+07	1.43E+07	1.22E+07	1.70E+07	3.86E+07	3.45E+07	3.84E+07	1.63E+07	3.43E+07	2.26E+07	1.74E+07
663	2435	P07108|ACBP_HUMAN	200	51	9	9	Hpro; Deamidation-N	1.76E+08	2.24E+08	2.03E+08	1.62E+08	8.49E+07	9.93E+07	1.30E+08	9.86E+07	1.10E+08	8.84E+07	5.86E+07	5.11E+08	2.35E+08	1.62E+08	1.74E+08	1.73E+08	1.93E+08	1.99E+08	1.17E+08	1.85E+08	1.55E+08	2.23E+08	1.33E+08	1.90E+08	1.96E+08	1.04E+08	1.50E+08	2.00E+08	1.22E+08	4.12E+08	1.00E+08	1.62E+08	1.18E+08	1.25E+08	1.40E+08	1.73E+08	1.37E+08	1.84E+08	2.56E+08	1.33E+08	7.46E+07	2.43E+08
664	529	Q96I99|SUCB2_HUMAN	200	31	12	12		7.39E+06	9.81E+06	7.88E+06	2.22E+06	8.42E+05	3.03E+06	2.13E+06	3.90E+07	1.50E+06	7.27E+05	5.96E+05	5.91E+06	3.70E+06	6.48E+06	3.58E+05	4.17E+06	5.04E+06	1.56E+07	1.17E+07	1.65E+07	1.82E+06	3.70E+06	7.68E+06	3.46E+07	6.04E+06	3.59E+06	7.62E+06	4.53E+06	1.06E+06	6.88E+06	4.27E+07	9.26E+05	1.25E+06	2.74E+06	9.71E+05	2.00E+06	2.77E+06	3.52E+06	4.12E+06	4.56E+06	4.02E+06	1.14E+07
665	909	P51648|AL3A2_HUMAN	200	19	8	8	Hpro	2.83E+06	1.04E+07	3.63E+06	2.47E+06	1.26E+06	5.26E+06	1.86E+06	5.15E+06	6.44E+05	6.92E+05	1.66E+05	6.73E+06	5.03E+06	2.63E+06	5.73E+06	3.44E+06	4.00E+06	3.08E+06	1.40E+07	1.60E+07	1.29E+06	1.26E+06	1.44E+07	3.23E+06	5.94E+06	2.88E+06	6.92E+06	7.43E+06	7.97E+06	8.95E+06	8.56E+06	3.97E+05	2.31E+05	8.69E+05	3.94E+06	5.35E+06	1.96E+06	2.33E+06	6.30E+06	4.95E+06	4.59E+06	1.04E+07
666	688	Q13424|SNTA1_HUMAN	200	26	8	8		2.53E+06	3.44E+06	4.15E+06	3.35E+06	1.75E+06	7.33E+04	5.93E+06	2.90E+06	1.76E+06	2.49E+06	2.89E+06	1.76E+06	0	4.24E+06	1.39E+06	1.48E+06	1.79E+06	2.30E+05	5.48E+04	2.32E+06	6.67E+06	1.88E+06	0	0	1.92E+05	4.30E+05	1.01E+06	5.74E+05	1.40E+06	1.88E+06	7.93E+05	1.10E+06	5.45E+06	6.11E+05	2.01E+06	3.95E+05	8.00E+05	5.72E+04	4.00E+06	4.14E+06	3.08E+06	4.81E+06
667	430	Q13228|SBP1_HUMAN	200	34	15	15	Deamidation-N	1.37E+06	2.66E+06	2.61E+05	1.80E+07	5.30E+06	2.23E+06	6.35E+06	6.42E+05	6.39E+06	4.03E+06	2.18E+06	9.56E+05	1.60E+05	2.50E+05	3.98E+06	1.05E+06	8.66E+05	4.61E+07	6.16E+06	3.09E+06	6.40E+06	3.99E+05	4.66E+06	2.12E+07	1.74E+06	2.44E+06	2.87E+06	4.14E+06	7.68E+06	2.13E+05	0	8.65E+06	8.78E+06	1.01E+06	5.10E+06	1.19E+06	5.13E+05	7.57E+05	5.80E+06	5.62E+05	5.81E+05	3.35E+06
668	540	O14745|NHRF1_HUMAN	200	46	14	14	Deamidation-N	2.00E+07	1.48E+07	2.90E+07	4.76E+07	5.05E+07	3.62E+07	2.79E+07	2.35E+07	5.56E+07	5.19E+07	4.02E+07	3.18E+07	1.63E+07	1.42E+07	5.21E+07	1.41E+07	3.11E+07	2.71E+07	3.48E+07	3.53E+07	2.98E+07	1.35E+07	4.01E+07	1.15E+07	1.75E+07	3.21E+07	9.61E+06	2.82E+07	4.01E+07	2.12E+07	2.71E+07	1.90E+07	2.06E+07	2.17E+07	4.40E+07	1.08E+07	2.40E+07	1.59E+07	1.28E+07	1.33E+07	2.27E+07	1.21E+07
669	822	P00568|KAD1_HUMAN	200	54	12	12	Deamidation-N	2.50E+07	4.49E+07	1.51E+07	1.47E+07	1.44E+07	3.65E+07	4.91E+07	1.73E+07	1.91E+07	2.37E+07	2.49E+07	4.43E+06	2.02E+07	1.21E+07	1.19E+08	3.37E+07	1.30E+07	2.91E+07	3.96E+07	1.65E+07	6.40E+07	4.35E+06	4.87E+07	1.78E+07	1.21E+07	2.21E+07	9.16E+06	1.31E+07	1.09E+08	7.75E+06	1.70E+07	2.09E+07	4.49E+07	1.54E+07	7.50E+07	7.96E+06	1.17E+07	8.09E+06	5.84E+07	7.12E+06	3.24E+07	7.10E+07
670	696	P09488|GSTM1_HUMAN	200	21	4	4		0	4.82E+04	7.20E+05	4.48E+06	0	5.45E+06	0	0	0	0	0	2.18E+06	0	0	0	0	0	1.13E+07	7.96E+06	0	0	0	8.09E+06	2.65E+06	0	1.02E+06	9.69E+04	3.91E+04	8.68E+05	0	0	0	0	0	1.30E+04	2.16E+06	0	0	6.04E+05	0	1.06E+06	4.79E+05
671	1480	O15540|FABP7_HUMAN	200	55	9	9	HLys; Deamidation-N	2.43E+07	3.22E+08	2.53E+08	1.85E+07	5.62E+07	3.85E+06	8.99E+07	1.46E+06	4.86E+06	6.37E+07	1.10E+07	3.25E+08	3.49E+08	1.81E+08	6.19E+07	2.56E+08	1.61E+08	3.32E+07	4.23E+06	2.30E+07	7.62E+07	1.64E+08	3.13E+06	3.56E+07	2.38E+08	3.38E+07	1.28E+07	2.15E+08	4.82E+07	2.21E+08	1.08E+06	2.51E+07	7.58E+07	2.53E+07	5.05E+07	3.04E+08	1.58E+08	1.40E+08	2.62E+08	1.49E+08	6.18E+06	1.71E+08
672	459	P49321|NASP_HUMAN	200	20	12	12	Hpro	5.84E+05	1.19E+06	2.77E+06	1.38E+06	7.12E+05	6.74E+05	2.16E+05	2.26E+06	1.23E+06	1.37E+06	0	2.83E+07	7.01E+06	1.72E+06	1.77E+06	2.03E+06	1.06E+06	3.69E+05	1.02E+04	8.44E+05	3.33E+05	4.20E+04	1.60E+06	1.11E+06	9.43E+06	5.79E+05	7.98E+05	6.88E+06	4.08E+06	2.38E+07	3.43E+05	7.48E+05	5.13E+05	7.75E+05	7.45E+05	1.25E+07	4.58E+06	3.87E+06	9.70E+05	8.88E+05	1.50E+06	4.61E+05
673	463	Q9C0C2|TB182_HUMAN	200	14	17	17		4.75E+06	3.66E+06	2.64E+06	3.69E+06	4.67E+06	1.87E+06	4.78E+05	4.30E+05	9.17E+05	5.49E+06	9.03E+05	5.61E+06	6.17E+06	2.16E+06	6.99E+05	1.99E+06	4.38E+06	3.13E+06	2.84E+06	6.79E+06	2.92E+06	5.56E+06	7.50E+06	1.09E+06	7.71E+05	4.89E+06	5.99E+06	5.51E+06	5.74E+06	6.81E+06	3.58E+06	4.44E+06	1.32E+06	2.36E+06	1.74E+06	1.82E+06	3.47E+06	1.42E+06	1.31E+06	2.43E+06	2.16E+06	5.85E+06
674	450	P35998|PRS7_HUMAN	200	36	14	14		7.41E+06	1.45E+07	5.06E+07	6.79E+06	9.02E+06	1.15E+07	9.55E+06	7.29E+06	3.60E+06	9.88E+06	1.61E+07	3.58E+07	1.79E+07	1.73E+07	5.50E+06	9.70E+06	1.56E+07	1.06E+07	1.43E+07	2.00E+07	1.13E+07	1.25E+07	2.17E+07	1.39E+07	2.10E+07	1.06E+07	1.15E+07	3.15E+07	1.03E+07	3.16E+07	9.57E+06	2.48E+06	7.07E+06	6.76E+06	6.07E+06	1.80E+07	1.40E+07	1.80E+07	8.77E+06	1.20E+07	6.57E+06	1.08E+07
675	524	P48444|COPD_HUMAN	200	28	11	11		9.17E+05	3.97E+06	6.59E+06	1.77E+06	1.18E+07	3.15E+06	1.65E+07	1.57E+06	1.55E+07	1.24E+07	1.38E+07	6.40E+06	2.39E+06	5.93E+06	2.04E+07	1.96E+06	5.23E+06	6.97E+06	1.62E+07	1.22E+06	1.93E+07	3.15E+06	2.52E+07	4.37E+06	3.57E+06	4.70E+06	4.46E+06	1.39E+07	2.42E+07	5.36E+06	2.35E+07	1.71E+06	1.17E+06	1.43E+07	1.00E+07	3.20E+06	2.02E+06	1.23E+06	2.57E+06	3.96E+06	1.70E+07	3.16E+06
676	821	P51608|MECP2_HUMAN	200	26	8	8		4.35E+06	1.05E+07	2.05E+06	7.90E+05	9.99E+05	2.47E+06	2.36E+06	4.48E+06	1.88E+06	1.73E+06	1.50E+06	6.22E+06	3.48E+06	1.50E+06	1.59E+06	6.94E+06	1.44E+06	7.91E+06	8.78E+05	2.89E+06	2.41E+06	2.48E+05	2.68E+06	7.60E+06	1.06E+06	2.03E+06	2.34E+06	4.47E+06	4.24E+06	6.05E+06	4.83E+06	1.58E+06	2.49E+06	4.30E+06	1.63E+06	2.03E+06	1.61E+06	3.79E+06	8.57E+06	9.85E+05	2.37E+06	9.71E+06
677	589	Q9HDC9|APMAP_HUMAN	200	34	13	13		1.39E+07	1.83E+07	3.09E+07	1.23E+07	1.22E+07	1.71E+07	6.80E+06	7.09E+06	5.55E+06	1.46E+07	7.25E+06	1.04E+08	3.68E+07	3.94E+07	1.23E+07	1.59E+07	3.31E+07	2.72E+07	1.09E+07	3.21E+07	9.62E+06	2.29E+07	2.07E+07	2.52E+07	5.67E+07	3.12E+07	1.96E+07	3.80E+07	1.97E+07	1.02E+08	9.08E+06	6.02E+06	7.85E+06	9.69E+06	7.30E+06	4.63E+07	1.04E+07	1.74E+07	2.06E+07	3.46E+07	1.44E+07	1.65E+07
678	1178	Q12905|ILF2_HUMAN	200	35	9	9	Deamidation-N	7.00E+06	1.19E+07	7.20E+06	4.93E+06	3.51E+06	1.16E+06	4.43E+06	3.23E+06	2.00E+06	9.14E+05	2.63E+05	2.34E+07	1.67E+07	1.10E+07	1.98E+06	4.33E+06	7.14E+06	1.25E+07	2.42E+06	9.00E+06	5.55E+06	7.70E+06	6.83E+06	1.53E+07	3.29E+07	5.20E+06	4.11E+06	2.64E+07	9.73E+06	2.71E+07	5.70E+06	0	2.34E+06	4.07E+06	1.49E+06	2.37E+07	8.11E+06	1.60E+07	4.38E+06	8.83E+06	4.76E+06	8.29E+06
679	794	P61106|RAB14_HUMAN	200	52	8	8	Deamidation-N	7.33E+06	1.94E+07	1.93E+07	1.06E+07	1.61E+07	6.13E+06	7.30E+06	6.31E+06	6.90E+06	1.91E+07	2.01E+07	1.31E+07	8.02E+06	1.47E+07	4.27E+06	7.82E+06	2.30E+07	1.34E+07	1.44E+07	1.95E+07	1.48E+07	5.51E+06	1.87E+07	8.81E+06	1.57E+07	1.57E+07	8.35E+06	2.47E+07	8.45E+06	1.25E+07	4.73E+06	4.39E+06	6.97E+06	5.44E+06	3.99E+06	1.49E+07	1.24E+07	1.55E+07	1.07E+07	1.32E+07	1.02E+07	1.32E+07
680	712	Q16795|NDUA9_HUMAN	200	38	13	13		1.07E+07	5.17E+06	5.08E+06	1.45E+06	2.17E+07	2.61E+06	2.59E+06	1.09E+06	1.15E+07	2.26E+07	1.47E+07	3.54E+06	3.46E+07	7.64E+06	1.62E+07	2.29E+06	4.54E+06	1.25E+07	3.85E+05	2.95E+06	7.23E+06	2.12E+07	3.00E+07	1.43E+07	2.42E+07	2.99E+07	3.34E+06	5.11E+07	6.15E+06	1.95E+06	2.06E+06	3.60E+06	4.70E+06	1.19E+07	4.45E+06	2.74E+07	3.89E+07	2.88E+07	2.71E+06	4.50E+06	1.37E+07	5.97E+06
681	575	P36915|GNL1_HUMAN	200	25	13	13		4.44E+06	4.56E+06	4.39E+06	1.90E+06	9.63E+06	8.67E+05	1.03E+07	6.44E+06	5.19E+06	8.42E+06	8.94E+06	5.78E+06	6.03E+06	1.28E+07	7.63E+06	2.47E+06	4.16E+06	3.48E+06	5.69E+06	5.79E+06	9.68E+06	3.42E+06	4.86E+06	8.24E+06	5.33E+06	1.71E+06	6.26E+06	1.90E+07	1.18E+07	4.50E+06	6.40E+06	1.80E+06	2.63E+06	4.52E+06	3.60E+06	6.94E+06	7.48E+06	7.64E+06	2.56E+06	3.33E+06	1.03E+06	7.61E+06
682	469	Q14344|GNA13_HUMAN	200	40	14	14	Hpro; Deamidation-N	9.88E+06	1.22E+07	3.52E+06	2.70E+07	9.61E+05	2.58E+06	1.38E+07	2.36E+07	3.52E+07	1.45E+06	6.43E+05	5.02E+06	1.80E+07	1.55E+06	5.17E+06	8.72E+06	3.04E+06	2.94E+07	3.31E+06	2.94E+07	1.76E+07	3.51E+06	2.12E+07	1.91E+07	4.01E+06	9.04E+06	2.69E+07	7.93E+06	6.95E+06	4.80E+06	9.55E+06	2.87E+06	1.39E+07	1.81E+07	2.65E+06	2.81E+06	4.41E+06	5.43E+06	1.73E+07	1.70E+06	3.68E+06	1.57E+07
683	1054	P04899|GNAI2_HUMAN	200	16	4	4	Deamidation-N	7.62E+06	9.99E+06	3.35E+06	7.82E+06	5.81E+06	3.49E+06	9.64E+06	9.53E+06	6.09E+06	6.32E+06	4.86E+06	1.07E+07	5.21E+06	4.04E+06	1.34E+07	6.79E+06	5.23E+06	7.39E+06	6.65E+06	1.34E+07	6.83E+06	6.06E+06	9.27E+06	7.34E+06	5.49E+06	9.17E+06	8.10E+06	8.76E+06	1.17E+07	7.71E+06	8.94E+06	1.79E+06	6.70E+06	6.02E+06	9.53E+06	5.63E+06	3.05E+06	3.98E+06	7.81E+06	3.43E+06	3.94E+06	8.64E+06
684	527	P06756|ITAV_HUMAN	200	13	12	12	Deamidation-N	3.20E+06	7.31E+06	7.32E+06	1.79E+06	9.13E+05	4.98E+06	3.19E+06	2.78E+06	3.61E+06	9.12E+06	6.46E+06	8.21E+06	2.66E+06	5.29E+06	2.64E+06	1.45E+06	6.42E+06	1.16E+07	8.38E+05	4.66E+06	3.17E+06	2.05E+06	2.42E+06	9.94E+06	2.10E+06	2.30E+06	1.50E+05	4.61E+06	4.54E+06	7.08E+06	1.21E+06	2.05E+06	3.17E+06	1.70E+06	2.86E+06	3.30E+06	2.27E+06	3.81E+06	3.96E+06	3.46E+06	1.53E+06	5.28E+06
685	539	P41250|GARS_HUMAN	200	26	16	16	Deamidation-N	7.93E+06	1.21E+07	1.30E+07	2.10E+07	1.61E+07	1.78E+07	8.24E+06	7.24E+06	5.95E+06	1.38E+07	1.76E+07	4.38E+07	2.42E+07	1.57E+07	4.93E+06	7.91E+06	1.07E+07	2.41E+07	1.97E+07	1.03E+07	9.99E+06	1.18E+07	1.93E+07	5.53E+06	2.33E+07	1.31E+07	1.33E+07	3.61E+07	1.71E+07	3.77E+07	4.94E+06	1.09E+07	6.46E+06	1.11E+07	8.85E+06	2.67E+07	1.32E+07	1.21E+07	1.18E+07	9.42E+06	1.26E+07	8.96E+06
686	447	O95757|HS74L_HUMAN	200	16	10	10		1.67E+07	4.06E+06	1.12E+06	6.39E+06	5.23E+06	3.29E+06	1.88E+06	3.10E+06	9.59E+05	8.97E+06	2.67E+06	3.49E+06	4.36E+05	8.11E+05	2.43E+06	1.28E+06	1.35E+06	2.85E+06	5.95E+06	8.83E+05	7.49E+05	3.17E+05	6.59E+06	3.13E+06	7.42E+05	2.24E+05	1.72E+07	1.07E+07	2.85E+06	1.56E+05	1.17E+06	3.91E+05	1.37E+06	2.00E+05	2.92E+06	4.98E+06	1.62E+06	6.75E+05	1.96E+06	0	2.59E+06	1.53E+06
687	519	Q9UHB6|LIMA1_HUMAN	200	27	17	17	Phosphorylation	2.07E+06	4.58E+06	6.39E+06	5.11E+06	3.43E+06	1.59E+06	1.96E+06	1.78E+06	5.85E+05	1.48E+06	3.45E+06	1.37E+07	4.83E+06	5.65E+06	1.90E+06	6.89E+06	3.75E+06	5.88E+06	3.04E+06	3.33E+06	8.46E+05	5.02E+06	4.15E+06	1.81E+06	2.14E+07	8.07E+06	4.13E+05	4.62E+06	2.96E+06	1.06E+07	1.48E+06	1.30E+06	3.15E+06	1.73E+06	1.30E+06	2.61E+07	5.62E+06	7.36E+06	3.73E+06	1.84E+06	3.86E+06	2.99E+06
688	574	P11413|G6PD_HUMAN	200	29	15	15		3.81E+06	4.94E+06	3.08E+06	4.84E+06	2.95E+06	1.68E+07	2.72E+06	2.76E+06	4.25E+06	3.43E+06	2.55E+06	4.41E+06	3.12E+06	2.17E+06	7.39E+06	2.68E+06	3.85E+06	6.82E+06	2.28E+07	1.49E+07	3.50E+06	9.45E+06	2.17E+07	8.90E+06	6.67E+06	4.03E+06	4.23E+06	9.25E+06	4.87E+06	4.28E+06	1.49E+06	1.04E+07	1.18E+06	2.52E+06	5.39E+06	3.04E+06	3.16E+06	5.28E+06	3.00E+06	2.49E+06	1.32E+07	2.54E+06
689	648	Q8NCB2|CAMKV_HUMAN	200	28	10	10	Hpro; Deamidation-N	5.11E+05	0	9.12E+05	3.68E+05	9.87E+06	4.16E+05	1.00E+06	0	1.38E+06	1.09E+07	2.00E+07	0	7.99E+05	4.94E+05	1.15E+05	0	8.54E+05	1.65E+05	3.63E+05	2.82E+05	3.81E+04	0	0	0	9.11E+05	6.62E+05	4.96E+05	2.43E+06	3.26E+05	1.35E+06	1.51E+05	7.47E+05	3.12E+05	3.77E+05	2.34E+05	7.90E+05	3.35E+05	1.68E+06	1.19E+05	8.41E+05	0	1.16E+06
690	558	P20810|ICAL_HUMAN	200	21	12	12		4.50E+06	1.47E+07	7.67E+06	6.51E+06	7.42E+06	1.91E+07	4.95E+06	4.32E+06	5.31E+06	8.86E+06	7.81E+06	9.27E+06	1.44E+07	7.14E+06	1.29E+07	9.34E+06	1.19E+07	1.67E+07	1.37E+07	9.60E+06	4.14E+06	1.09E+07	1.51E+07	9.45E+06	7.97E+06	6.76E+06	5.03E+06	1.26E+07	9.38E+06	1.21E+07	3.59E+06	7.16E+06	2.04E+06	2.70E+06	8.67E+06	6.18E+06	6.59E+06	5.69E+06	8.37E+06	8.08E+06	1.80E+07	2.40E+07
691	1100	Q15691|MARE1_HUMAN	200	40	9	9	Deamidation-N	1.81E+07	2.32E+07	4.89E+07	1.66E+07	1.27E+07	9.99E+06	1.38E+07	1.70E+07	7.83E+06	1.38E+07	6.58E+06	7.41E+07	6.88E+07	3.83E+07	1.65E+07	1.60E+07	4.55E+07	2.11E+07	1.38E+07	3.34E+07	1.54E+07	1.89E+07	2.61E+07	1.77E+07	2.94E+07	1.21E+07	1.26E+07	3.11E+07	1.97E+07	6.43E+07	1.24E+07	1.07E+07	1.29E+07	1.25E+07	1.08E+07	2.82E+07	1.69E+07	2.16E+07	2.12E+07	3.02E+07	2.16E+07	2.67E+07
692	622	Q9Y2J8|PADI2_HUMAN	200	21	12	12	Hpro; Deamidation-N	3.31E+06	4.34E+06	1.47E+07	3.19E+07	9.65E+06	5.01E+06	4.48E+06	3.70E+05	3.07E+07	9.09E+06	4.57E+06	2.01E+06	6.03E+05	1.26E+07	1.25E+06	2.05E+06	1.44E+07	2.03E+07	7.62E+06	4.81E+07	5.72E+06	2.81E+06	1.47E+07	1.97E+07	1.81E+07	4.50E+06	3.52E+07	2.15E+07	1.82E+07	2.13E+06	1.04E+05	7.81E+06	4.35E+06	3.85E+06	1.91E+06	8.80E+06	7.71E+06	6.11E+06	5.30E+05	1.43E+07	6.89E+06	8.07E+05
693	987	Q9UHD9|UBQL2_HUMAN	200	11	4	4		1.39E+06	2.11E+06	1.15E+06	8.14E+05	1.88E+06	1.82E+06	1.48E+06	2.45E+06	1.07E+06	2.70E+06	3.13E+06	1.97E+06	8.54E+05	1.05E+06	1.49E+06	1.65E+06	1.16E+06	2.06E+06	2.39E+06	1.53E+06	2.03E+06	2.37E+06	2.60E+06	1.21E+06	1.31E+06	5.64E+05	1.89E+05	1.30E+06	1.73E+06	3.72E+06	2.54E+06	2.02E+06	1.16E+06	7.25E+05	8.34E+05	1.11E+06	2.28E+06	1.62E+06	2.09E+06	5.56E+05	2.24E+06	2.39E+06
694	1306	P52907|CAZA1_HUMAN	200	29	6	6	Deamidation-N	2.09E+06	3.85E+06	2.05E+06	3.58E+06	2.28E+06	2.90E+06	2.43E+06	6.81E+05	1.51E+06	3.13E+06	2.10E+06	1.38E+07	6.57E+06	3.26E+06	3.20E+06	1.97E+06	5.34E+06	3.02E+06	5.99E+06	5.62E+06	3.53E+06	7.22E+06	1.09E+07	3.05E+06	5.49E+06	7.49E+06	2.39E+06	7.98E+06	3.51E+06	9.47E+06	4.90E+05	1.62E+06	1.93E+06	1.22E+06	1.37E+06	4.94E+06	2.85E+06	3.56E+06	3.76E+06	1.78E+06	4.11E+06	2.28E+06
695	804	P02790|HEMO_HUMAN	200	23	11	11	HLys	1.04E+07	6.84E+06	9.75E+07	5.12E+07	1.99E+06	1.58E+07	2.00E+06	3.05E+07	2.99E+07	2.71E+06	4.08E+06	4.42E+07	2.15E+07	9.84E+07	5.22E+07	1.39E+06	1.70E+08	5.33E+07	2.12E+07	5.58E+07	1.50E+06	6.43E+07	5.99E+07	3.13E+07	2.24E+07	2.65E+07	2.66E+07	5.75E+07	4.76E+07	3.88E+07	3.55E+07	2.07E+07	4.34E+06	6.37E+06	4.31E+07	1.45E+07	2.62E+07	1.24E+07	0	1.11E+08	4.00E+07	3.24E+06
696	488	P32004|L1CAM_HUMAN	200	16	17	17		8.33E+05	6.55E+05	1.51E+06	6.98E+05	1.86E+07	7.05E+05	8.11E+06	2.73E+06	9.50E+05	2.25E+07	2.64E+07	9.50E+05	2.48E+05	2.00E+05	0	1.01E+06	1.04E+05	8.02E+05	3.92E+05	1.25E+06	6.31E+06	1.30E+05	4.21E+06	1.39E+06	1.98E+06	0	1.27E+06	6.45E+06	4.76E+05	8.22E+05	2.17E+05	2.81E+06	1.43E+06	5.52E+04	1.87E+05	1.52E+06	1.02E+06	2.45E+05	2.66E+05	8.22E+05	1.77E+06	0
697	686	Q96CW1|AP2M1_HUMAN	200	30	14	14	Hpro	1.73E+07	1.44E+07	1.14E+07	1.73E+07	6.17E+07	3.73E+06	1.57E+07	1.15E+07	2.79E+07	6.26E+07	6.51E+07	1.66E+07	1.03E+07	9.33E+06	7.23E+06	8.77E+06	1.13E+07	2.82E+07	8.54E+06	2.51E+07	1.47E+07	3.05E+06	8.36E+06	1.47E+07	1.40E+07	8.20E+06	1.59E+07	4.52E+07	1.19E+07	1.51E+07	8.53E+06	1.87E+07	9.87E+06	1.20E+07	4.78E+06	1.36E+07	2.76E+07	1.38E+07	1.17E+07	7.67E+06	7.97E+06	1.50E+07
698	739	Q12955|ANK3_HUMAN	200	2	8	8		1.37E+06	0	3.86E+06	1.32E+05	3.93E+06	0	1.90E+06	4.21E+03	4.21E+06	3.28E+06	1.83E+06	3.36E+06	2.11E+06	0	1.11E+05	4.92E+04	2.58E+04	0	2.75E+05	2.23E+06	1.11E+06	1.77E+05	3.04E+05	8.07E+05	1.21E+06	3.16E+04	1.16E+06	3.09E+06	1.01E+06	2.46E+06	0	1.63E+06	0	1.50E+06	2.45E+05	1.39E+06	1.08E+05	2.26E+05	4.72E+05	0	3.20E+05	4.96E+06
699	625	P43686|PRS6B_HUMAN	200	29	12	12	Hpro	2.94E+06	1.20E+07	2.24E+07	1.72E+06	6.02E+06	2.82E+06	2.89E+06	2.99E+06	1.76E+06	5.37E+06	6.15E+06	1.88E+07	8.56E+06	1.09E+07	3.87E+07	8.28E+06	1.37E+07	9.07E+06	4.60E+06	5.25E+07	3.32E+06	1.43E+07	1.28E+07	1.10E+07	1.27E+07	3.13E+06	3.83E+06	1.51E+07	6.73E+06	2.61E+07	1.10E+06	4.70E+06	1.70E+06	1.99E+06	2.90E+07	1.02E+07	8.36E+06	1.27E+07	4.37E+06	5.57E+06	4.04E+06	7.14E+06
700	431	O00410|IPO5_HUMAN	200	16	13	13		1.73E+06	1.36E+06	4.86E+06	2.75E+06	9.90E+05	1.08E+05	1.80E+06	1.78E+06	1.88E+06	1.75E+06	1.51E+06	1.18E+07	3.55E+06	4.36E+06	1.02E+06	1.08E+06	4.18E+06	6.66E+06	4.06E+06	2.81E+06	2.03E+06	8.63E+04	7.64E+06	7.78E+06	8.82E+06	1.62E+06	1.40E+06	7.23E+06	1.82E+06	1.04E+07	1.39E+06	0	8.17E+05	1.72E+06	5.12E+05	4.92E+06	3.27E+06	2.89E+06	3.60E+04	3.30E+06	2.72E+06	1.90E+06
701	991	P10321|HLAC_HUMAN	200	10	3	3		0	2.18E+05	2.03E+06	5.79E+06	0	0	0	6.98E+05	0	0	0	7.35E+05	5.37E+06	1.69E+06	1.06E+06	4.14E+05	3.47E+06	0	0	1.67E+06	0	1.03E+06	3.74E+05	0	7.91E+05	0	7.77E+05	0	1.53E+06	4.44E+05	3.77E+05	4.05E+05	0	0	8.40E+05	6.13E+05	0	0	0	2.41E+06	0	1.89E+05
702	472	Q9Y2W1|TR150_HUMAN	200	15	13	13		1.61E+06	8.56E+06	5.73E+06	1.51E+06	5.87E+05	7.07E+06	1.22E+06	1.29E+06	3.36E+04	5.04E+05	4.30E+05	2.04E+07	1.18E+07	2.62E+06	2.64E+06	4.58E+06	4.49E+06	2.80E+06	4.72E+06	2.94E+06	1.74E+06	2.25E+06	4.88E+06	2.50E+06	1.06E+07	2.69E+06	9.02E+05	7.80E+06	2.52E+06	1.84E+07	1.28E+06	1.95E+06	1.05E+06	1.18E+06	1.21E+06	8.19E+06	3.11E+06	4.05E+06	2.40E+06	1.65E+06	6.36E+06	3.13E+06
703	453	Q9NZN3|EHD3_HUMAN	200	17	8	8	Hpro	1.99E+05	4.65E+05	8.70E+05	0	8.34E+06	9.66E+05	6.56E+06	2.02E+05	3.98E+06	9.92E+06	1.34E+07	0	0	3.88E+05	5.08E+05	2.35E+05	8.46E+05	1.33E+06	9.30E+05	3.53E+06	1.79E+06	3.92E+05	1.05E+06	2.67E+06	0	2.65E+05	1.45E+06	1.05E+07	5.30E+04	0	0	1.56E+06	7.48E+05	6.43E+05	0	6.59E+04	2.65E+06	2.49E+06	2.55E+05	2.75E+05	3.51E+04	2.54E+05
704	889	Q14141|SEPT6_HUMAN	200	9	2	2		8.95E+05	4.74E+05	5.13E+05	1.00E+06	2.58E+06	1.81E+05	5.34E+05	4.94E+05	6.74E+05	2.45E+06	2.20E+06	4.97E+05	1.68E+06	6.12E+05	3.95E+05	2.34E+05	1.11E+06	1.57E+06	4.72E+05	7.74E+05	6.37E+05	1.26E+06	2.28E+05	0	2.88E+06	3.21E+05	2.50E+06	9.24E+05	0	1.56E+06	7.71E+05	0	1.11E+06	7.47E+05	9.44E+05	1.07E+06	7.26E+05	1.40E+06	4.13E+05	1.17E+06	7.49E+04	0
705	455	P23396|RS3_HUMAN	200	65	15	15	Hpro	4.62E+07	6.16E+07	8.99E+07	6.26E+07	6.05E+07	4.93E+07	3.63E+07	3.10E+07	3.43E+07	8.32E+07	3.41E+07	1.23E+08	1.13E+08	8.32E+07	5.17E+07	4.61E+07	8.32E+07	7.48E+07	3.52E+07	6.46E+07	3.97E+07	7.76E+07	8.23E+07	9.49E+07	1.05E+08	4.01E+07	3.79E+07	8.10E+07	7.09E+07	1.45E+08	3.49E+07	3.69E+07	3.94E+07	3.15E+07	4.00E+07	1.02E+08	6.81E+07	6.24E+07	3.72E+07	8.52E+07	4.52E+07	4.45E+07
706	716	Q9UI15|TAGL3_HUMAN	200	41	8	8	HLys	4.07E+06	2.45E+05	1.75E+06	3.21E+06	5.58E+07	1.90E+06	1.32E+07	2.51E+06	2.90E+07	7.06E+07	9.67E+07	2.72E+06	5.96E+05	1.24E+06	6.29E+05	8.31E+05	1.27E+06	1.16E+06	1.68E+06	1.34E+07	1.33E+07	5.88E+05	4.67E+06	1.53E+05	8.67E+06	1.40E+05	4.49E+06	1.31E+07	1.69E+06	2.39E+06	6.14E+05	6.97E+06	7.41E+06	6.00E+06	6.48E+05	9.16E+06	2.04E+07	7.52E+06	2.72E+06	1.07E+06	1.66E+06	3.54E+06
707	657	P38919|IF4A3_HUMAN	200	28	9	9		2.51E+06	9.25E+06	9.40E+06	1.94E+06	8.13E+05	1.29E+06	2.26E+06	3.47E+06	0	1.38E+06	9.51E+05	1.94E+07	7.54E+06	9.05E+06	2.26E+06	6.71E+06	7.26E+06	5.55E+06	3.29E+06	5.17E+06	3.50E+06	5.46E+06	7.34E+06	1.18E+07	9.84E+06	4.23E+06	1.67E+06	1.21E+07	3.67E+06	2.04E+07	2.99E+06	1.74E+06	2.17E+06	1.52E+06	3.97E+05	1.87E+07	7.28E+06	5.60E+06	3.90E+06	4.00E+06	3.94E+06	4.86E+06
708	797	P54920|SNAA_HUMAN	200	32	8	8		5.23E+06	6.72E+06	4.30E+06	5.88E+06	1.41E+07	1.49E+06	5.35E+06	6.43E+05	8.32E+06	1.63E+07	1.23E+07	8.24E+06	9.82E+06	5.00E+06	4.89E+06	4.31E+06	6.38E+06	7.75E+06	7.62E+05	9.47E+06	8.50E+06	3.21E+06	1.25E+06	7.37E+06	1.12E+07	3.52E+06	5.90E+06	1.66E+07	5.75E+06	6.99E+06	3.30E+06	4.57E+06	3.62E+06	4.12E+06	1.48E+06	7.39E+06	6.30E+06	6.95E+06	5.51E+06	5.19E+06	1.53E+06	7.29E+06
710	619	P07910|HNRPC_HUMAN	200	17	5	5		4.84E+07	1.02E+08	8.10E+07	3.30E+07	3.24E+07	4.72E+07	4.64E+07	7.30E+07	1.49E+07	3.52E+07	2.77E+07	1.44E+08	1.08E+08	8.15E+07	4.48E+07	8.88E+07	6.72E+07	3.30E+07	3.58E+07	5.71E+07	5.16E+07	5.27E+07	5.20E+07	4.99E+07	7.14E+07	2.44E+07	2.65E+07	1.20E+08	4.89E+07	1.47E+08	6.06E+07	3.46E+07	4.38E+07	2.56E+07	3.42E+07	1.06E+08	8.39E+07	8.48E+07	7.60E+07	7.23E+07	6.08E+07	6.08E+07
711	1151	Q13057|COASY_HUMAN	200	20	9	9		4.61E+07	4.29E+06	5.35E+04	2.90E+06	1.28E+06	4.70E+05	1.40E+06	6.46E+06	1.01E+06	1.42E+06	7.07E+05	1.61E+06	1.10E+06	1.08E+06	2.38E+06	8.01E+05	7.63E+05	2.49E+06	3.54E+06	2.40E+06	1.46E+06	2.96E+05	3.99E+06	1.72E+06	1.41E+06	1.51E+06	1.98E+06	2.22E+06	1.36E+06	2.08E+06	5.77E+06	0	1.61E+06	1.21E+06	1.43E+06	1.27E+06	1.53E+06	1.66E+06	6.73E+05	7.04E+05	4.95E+05	5.31E+06
712	530	P21980|TGM2_HUMAN	200	18	12	12		1.05E+06	5.64E+06	1.19E+06	2.28E+06	1.38E+06	2.63E+07	6.76E+06	1.49E+06	3.73E+06	2.26E+06	6.89E+06	1.03E+07	1.42E+07	4.04E+06	5.64E+05	2.21E+07	9.96E+06	1.97E+06	2.99E+07	3.77E+06	1.12E+07	1.60E+07	3.51E+07	3.00E+06	9.41E+06	7.24E+06	1.86E+06	3.67E+06	2.08E+06	3.96E+06	3.82E+06	8.36E+05	8.61E+06	3.72E+06	1.05E+07	9.75E+06	5.48E+05	3.34E+06	1.41E+06	4.06E+06	3.75E+07	2.87E+06
713	444	P02533|K1C14_HUMAN	200	12	4	4	Hpro	0	0	0	0	2.77E+05	0	0	0	3.93E+06	0	6.94E+05	3.16E+07	3.73E+05	0	0	0	0	0	0	0	0	0	0	0	1.53E+05	0	0	0	1.69E+05	1.24E+05	0	0	0	0	0	0	0	0	0	0	0	1.99E+05
714	742	Q96QF0|RAB3I_HUMAN	200	32	10	10		4.62E+05	3.06E+05	1.25E+07	2.12E+05	8.30E+04	9.41E+05	8.27E+05	1.51E+06	4.78E+04	0	2.85E+06	5.05E+07	7.71E+04	5.26E+06	5.06E+05	1.19E+06	9.74E+06	8.01E+05	3.43E+05	0	7.74E+05	5.05E+05	4.81E+05	6.69E+05	4.93E+05	1.62E+05	0	4.45E+05	4.64E+05	4.26E+07	7.18E+05	1.06E+06	1.14E+06	4.94E+05	2.17E+06	9.63E+05	2.19E+05	2.22E+06	8.60E+05	8.28E+06	1.01E+06	0
715	597	P42658|DPP6_HUMAN	200	15	11	11		2.62E+06	1.86E+06	1.10E+06	1.21E+06	1.73E+07	2.70E+06	6.93E+06	2.35E+06	3.59E+06	1.99E+07	1.53E+07	2.08E+06	1.83E+06	3.96E+06	1.46E+06	2.96E+06	6.88E+05	5.40E+06	1.43E+06	3.55E+06	1.04E+07	6.14E+05	1.12E+06	3.53E+06	4.31E+06	6.15E+05	1.49E+06	5.13E+06	2.41E+06	1.93E+06	1.94E+06	2.16E+06	6.21E+06	3.16E+06	2.31E+06	3.51E+06	3.97E+06	1.67E+06	3.48E+06	3.60E+05	2.20E+06	4.42E+06
716	1095	A0A0B4J2D5|GAL3B_HUMAN	200	35	8	8	Hpro; Deamidation-N	1.37E+07	1.46E+07	6.42E+06	8.32E+06	1.31E+07	8.95E+06	9.92E+06	4.33E+07	5.94E+06	1.50E+07	1.66E+07	5.32E+06	7.01E+06	9.92E+06	6.91E+06	8.08E+06	8.82E+06	2.55E+07	1.19E+07	1.95E+07	1.10E+07	1.90E+06	1.72E+07	2.94E+07	9.04E+06	4.38E+06	1.51E+07	2.21E+07	5.08E+06	1.33E+07	3.80E+07	6.02E+06	9.19E+06	1.14E+07	3.22E+06	9.94E+06	1.23E+07	1.14E+07	1.29E+07	5.59E+06	8.67E+06	1.90E+07
716	1094	P0DPI2|GAL3A_HUMAN	200	35	8	8	Hpro; Deamidation-N	1.37E+07	1.46E+07	6.42E+06	8.32E+06	1.31E+07	8.95E+06	9.92E+06	4.33E+07	5.94E+06	1.50E+07	1.66E+07	5.32E+06	7.01E+06	9.92E+06	6.91E+06	8.08E+06	8.82E+06	2.55E+07	1.19E+07	1.95E+07	1.10E+07	1.90E+06	1.72E+07	2.94E+07	9.04E+06	4.38E+06	1.51E+07	2.21E+07	5.08E+06	1.33E+07	3.80E+07	6.02E+06	9.19E+06	1.14E+07	3.22E+06	9.94E+06	1.23E+07	1.14E+07	1.29E+07	5.59E+06	8.67E+06	1.90E+07
717	457	Q96PV0|SYGP1_HUMAN	200	17	16	16	Hpro	5.30E+06	5.63E+06	2.98E+06	5.11E+06	2.04E+07	2.18E+06	6.47E+06	2.78E+06	7.16E+06	2.30E+07	2.41E+07	5.20E+06	3.32E+06	3.33E+06	6.92E+06	2.62E+06	5.33E+06	4.61E+06	5.50E+06	3.01E+06	8.15E+06	4.11E+06	5.41E+06	4.07E+06	5.23E+06	3.06E+06	3.40E+06	1.49E+07	6.61E+06	6.02E+06	6.66E+06	3.32E+06	3.30E+06	5.15E+06	3.48E+06	3.95E+06	3.65E+06	7.90E+06	3.30E+06	5.77E+06	2.85E+06	3.14E+06
718	585	Q8IVF2|AHNK2_HUMAN	200	3	12	12	Hpro; Phosphorylation	8.96E+05	3.89E+06	7.09E+04	1.38E+06	1.06E+06	1.26E+06	1.52E+06	8.17E+05	8.80E+06	4.61E+06	2.71E+06	0	1.95E+06	2.93E+06	1.69E+07	1.23E+06	2.73E+06	7.94E+06	3.07E+06	1.78E+06	2.43E+06	5.58E+06	2.72E+06	2.51E+06	3.48E+05	4.18E+06	2.08E+05	8.01E+06	1.26E+07	5.85E+05	8.29E+05	1.27E+06	8.50E+05	0	1.74E+07	1.23E+06	6.26E+05	0	2.38E+06	3.25E+05	5.61E+05	1.09E+06
719	691	P27361|MK03_HUMAN	200	20	8	8	Hpro	1.30E+07	9.44E+06	1.00E+06	3.86E+06	1.27E+07	4.96E+06	1.16E+07	1.11E+07	1.26E+07	1.33E+07	1.15E+07	1.26E+07	5.83E+06	5.65E+05	9.01E+06	4.43E+06	0	9.09E+06	6.77E+06	2.33E+07	6.54E+06	3.50E+06	9.32E+06	9.26E+06	6.42E+06	7.94E+06	1.39E+07	2.07E+07	7.39E+06	1.00E+07	1.05E+07	4.20E+06	7.19E+06	8.67E+06	7.29E+06	8.51E+06	5.87E+06	1.04E+07	8.46E+06	6.56E+05	3.94E+06	1.18E+07
720	506	P02786|TFR1_HUMAN	200	19	12	12		2.54E+06	3.47E+06	1.35E+06	5.52E+06	5.28E+05	9.84E+06	1.86E+05	2.32E+06	0	6.85E+05	1.78E+06	1.79E+07	5.21E+05	3.11E+06	1.86E+07	2.40E+06	1.57E+06	6.85E+06	1.69E+07	0	2.17E+05	5.54E+06	3.85E+06	1.08E+07	5.99E+06	1.51E+06	1.13E+06	5.75E+06	6.22E+06	1.60E+07	1.13E+06	2.87E+04	2.09E+04	0	6.35E+06	1.87E+06	3.20E+06	3.01E+06	1.41E+05	7.58E+06	1.60E+07	7.14E+05
721	583	P43155|CACP_HUMAN	200	24	15	15		3.76E+06	8.57E+06	8.08E+06	8.23E+06	5.52E+06	6.90E+06	3.52E+06	3.38E+07	1.16E+06	3.90E+06	5.73E+06	6.15E+06	2.10E+06	9.00E+06	4.73E+06	5.72E+06	1.02E+07	5.89E+06	9.26E+06	1.21E+07	2.18E+06	1.70E+06	1.33E+07	6.85E+06	1.75E+06	6.23E+06	3.65E+06	1.03E+07	6.33E+06	4.97E+06	2.80E+07	6.17E+06	1.73E+06	3.01E+06	2.89E+06	1.68E+06	9.08E+06	6.80E+06	8.09E+06	5.44E+06	5.94E+06	8.05E+06
722	811	P23284|PPIB_HUMAN	200	47	11	11	Deamidation-N	3.45E+07	1.07E+08	1.67E+08	2.51E+07	1.31E+07	4.80E+07	5.54E+07	5.51E+07	5.12E+07	6.17E+07	4.13E+07	1.36E+08	8.16E+07	1.46E+08	8.94E+07	6.64E+07	1.79E+08	9.81E+07	4.86E+07	3.57E+07	6.19E+07	1.27E+08	6.76E+07	1.25E+08	1.43E+08	6.45E+07	2.61E+07	1.52E+08	9.50E+07	1.60E+08	5.75E+07	4.01E+07	2.10E+07	2.66E+07	4.22E+07	1.63E+08	9.61E+07	1.35E+08	6.72E+07	1.06E+08	4.34E+07	6.45E+07
723	441	Q92900|RENT1_HUMAN	200	16	14	14		1.63E+06	5.39E+06	5.55E+06	2.72E+06	2.51E+06	2.14E+06	1.03E+06	5.08E+06	2.69E+06	9.96E+05	3.39E+06	1.27E+07	4.46E+06	5.64E+06	6.72E+05	9.16E+05	5.84E+06	3.13E+06	2.18E+06	5.79E+05	1.90E+06	2.96E+06	2.65E+06	4.63E+06	5.21E+06	8.18E+05	1.14E+06	5.46E+06	3.14E+06	1.46E+07	1.33E+06	5.02E+05	1.40E+06	4.94E+05	6.30E+05	4.26E+06	1.48E+06	2.35E+06	4.07E+06	5.56E+06	1.61E+06	2.28E+06
724	918	P61421|VA0D1_HUMAN	200	26	8	8		1.33E+06	4.51E+06	1.34E+06	3.23E+06	4.47E+07	2.72E+05	7.54E+06	1.17E+06	8.22E+06	5.01E+07	4.92E+07	1.74E+06	1.57E+06	3.24E+06	2.29E+06	5.00E+05	3.52E+06	5.64E+06	1.37E+06	2.93E+06	5.45E+06	7.75E+05	8.87E+05	8.99E+06	5.08E+06	1.95E+06	1.86E+06	3.38E+07	4.74E+06	2.91E+06	1.62E+06	1.06E+07	9.57E+05	2.42E+06	9.47E+05	4.17E+06	1.13E+07	8.38E+06	4.81E+05	3.66E+06	6.73E+05	1.23E+06
725	629	Q09028|RBBP4_HUMAN	200	19	5	5		4.69E+05	2.12E+06	3.32E+06	6.84E+05	3.05E+04	0	9.74E+05	6.35E+05	7.20E+04	5.72E+04	8.09E+04	1.14E+07	4.89E+06	2.78E+06	4.80E+05	1.63E+06	3.12E+06	2.62E+06	7.61E+05	8.97E+05	9.95E+05	1.87E+06	1.18E+06	1.68E+06	1.05E+07	7.07E+05	1.28E+06	5.41E+06	3.25E+06	1.06E+07	4.81E+05	0	4.96E+05	0	7.94E+05	7.08E+06	2.45E+06	3.92E+06	1.85E+06	7.00E+05	4.87E+05	1.03E+06
726	643	Q6UWR7|ENPP6_HUMAN	200	32	12	12		7.34E+06	1.26E+06	3.96E+04	2.83E+07	1.22E+07	1.53E+06	6.93E+05	1.39E+06	6.85E+07	1.56E+07	8.12E+06	4.02E+05	1.84E+05	1.51E+06	7.04E+05	1.51E+06	5.50E+05	2.30E+06	6.51E+05	8.21E+07	6.56E+05	6.36E+05	1.19E+05	1.67E+06	3.49E+05	4.39E+05	5.74E+07	9.17E+05	2.40E+06	2.40E+05	6.63E+05	1.27E+06	1.28E+05	1.42E+07	6.98E+05	1.82E+05	1.95E+06	2.57E+05	9.01E+05	8.16E+05	0	5.73E+05
727	1052	P43004|EAA2_HUMAN	200	16	10	10	HLys; Deamidation-N	2.74E+07	1.02E+07	4.30E+07	5.94E+07	1.58E+08	2.28E+06	5.69E+07	5.24E+07	1.58E+07	1.72E+08	2.16E+08	1.89E+07	2.68E+07	3.62E+07	1.57E+06	8.79E+06	1.66E+07	2.02E+08	1.02E+06	1.48E+07	7.18E+07	2.76E+07	1.96E+06	1.17E+08	1.03E+07	1.59E+06	4.54E+06	4.92E+07	1.19E+06	1.06E+07	5.75E+07	6.03E+07	5.04E+07	3.62E+07	4.11E+05	1.48E+07	7.04E+07	4.13E+07	1.12E+07	1.43E+07	2.40E+06	1.04E+07
728	443	O75146|HIP1R_HUMAN	200	13	12	12		3.45E+06	1.32E+06	2.23E+06	1.79E+06	2.48E+06	1.96E+05	4.39E+05	2.73E+05	2.33E+06	2.66E+06	2.68E+06	1.38E+06	2.89E+06	4.68E+06	1.36E+06	1.47E+06	4.57E+06	2.08E+07	3.19E+06	3.97E+06	7.28E+05	4.63E+04	5.42E+06	1.33E+07	3.49E+06	1.36E+06	1.57E+06	5.37E+06	2.38E+06	3.54E+06	1.62E+06	1.32E+06	6.03E+05	4.28E+06	2.06E+06	5.02E+06	1.48E+06	2.25E+06	3.50E+05	2.58E+06	5.89E+06	2.17E+06
729	967	P24539|AT5F1_HUMAN	200	37	11	11		9.43E+06	9.81E+06	9.69E+06	2.74E+06	1.64E+07	6.94E+06	8.45E+06	3.90E+07	2.86E+06	2.11E+07	3.20E+07	9.76E+06	2.30E+06	6.09E+06	7.03E+06	9.52E+06	8.35E+06	1.25E+07	4.54E+06	1.55E+07	9.66E+06	5.89E+06	8.44E+06	1.77E+07	6.62E+06	4.75E+06	5.78E+06	9.11E+06	3.83E+06	1.25E+07	2.47E+07	1.11E+07	6.51E+06	9.59E+06	6.01E+06	7.25E+06	2.19E+07	6.33E+06	1.29E+07	7.43E+06	5.98E+06	9.99E+06
730	520	Q13153|PAK1_HUMAN	200	12	6	6		1.91E+06	1.25E+05	4.96E+04	6.31E+06	1.94E+07	1.01E+06	6.38E+06	0	1.03E+07	1.80E+07	2.05E+07	0	0	0	1.32E+06	1.11E+05	1.61E+05	7.62E+05	0	4.19E+06	3.77E+06	0	1.23E+05	6.75E+05	3.18E+06	0	2.68E+06	7.60E+06	5.21E+04	7.63E+05	2.08E+05	1.97E+06	3.82E+06	2.10E+06	1.31E+06	3.47E+06	2.46E+06	2.92E+06	6.16E+05	0	1.03E+06	0
731	674	Q5JWF2|GNAS1_HUMAN	200	12	9	9		1.63E+07	2.92E+07	2.12E+07	1.44E+07	2.43E+07	1.14E+07	2.10E+07	1.55E+07	2.00E+07	2.18E+07	1.88E+07	2.30E+07	2.31E+07	2.40E+07	2.14E+07	2.13E+07	1.93E+07	2.66E+07	8.96E+06	3.02E+07	2.55E+07	1.75E+07	1.29E+07	2.08E+07	2.06E+07	2.90E+07	2.11E+07	3.67E+07	2.18E+07	2.25E+07	1.19E+07	1.34E+07	1.85E+07	1.49E+07	1.51E+07	2.25E+07	1.47E+07	1.69E+07	2.90E+07	1.89E+07	9.62E+06	2.17E+07
732	601	O14639|ABLM1_HUMAN	200	22	15	15		1.28E+07	4.95E+06	1.53E+06	3.96E+05	7.31E+06	8.85E+05	6.12E+06	3.88E+07	6.00E+06	1.48E+07	9.37E+06	2.37E+07	2.14E+07	2.59E+06	5.08E+06	3.36E+06	2.48E+06	2.78E+06	1.57E+06	1.05E+07	8.50E+06	4.68E+06	1.53E+06	1.88E+06	3.73E+06	1.15E+06	1.89E+06	1.40E+07	1.87E+07	1.15E+07	3.42E+07	2.73E+06	4.16E+06	7.05E+06	1.31E+07	7.08E+06	1.30E+07	1.21E+07	1.20E+07	2.87E+06	1.89E+05	1.47E+07
733	877	O43396|TXNL1_HUMAN	200	41	10	10		7.56E+06	1.13E+07	7.30E+06	2.50E+06	5.69E+06	5.61E+06	5.99E+06	5.42E+06	4.27E+06	7.05E+06	6.41E+06	2.85E+07	1.08E+07	6.90E+06	4.11E+06	7.45E+06	5.11E+06	1.03E+07	8.23E+06	1.12E+07	5.83E+06	2.45E+06	1.00E+07	1.27E+07	3.69E+06	5.29E+06	4.33E+06	1.68E+07	3.22E+06	2.26E+07	3.81E+06	3.61E+06	3.96E+06	6.78E+06	1.50E+06	4.60E+06	9.33E+06	7.90E+06	8.41E+06	5.45E+06	4.87E+06	1.14E+07
734	776	Q14699|RFTN1_HUMAN	200	27	10	10		5.34E+05	6.10E+05	2.69E+06	3.17E+06	0	2.07E+06	2.92E+05	8.18E+05	2.01E+05	1.21E+05	2.93E+05	2.23E+05	7.18E+05	3.21E+06	7.43E+05	4.11E+06	1.61E+07	4.78E+05	2.13E+06	2.08E+06	0	1.81E+07	4.50E+06	2.43E+06	4.79E+05	4.35E+06	0	1.42E+06	2.73E+05	8.42E+05	6.29E+05	9.35E+05	0	1.34E+05	4.57E+04	5.16E+05	1.79E+06	1.44E+06	2.80E+06	1.34E+07	2.20E+06	6.04E+05
735	467	Q9P2J5|SYLC_HUMAN	200	15	14	14		2.46E+06	4.45E+06	3.88E+06	2.96E+06	4.61E+06	8.15E+06	2.51E+06	4.89E+06	2.54E+06	4.12E+06	3.33E+06	1.77E+07	9.96E+06	3.78E+06	3.43E+06	1.95E+06	5.09E+06	1.24E+07	6.01E+06	8.00E+06	5.38E+06	1.19E+07	1.83E+07	6.83E+06	1.11E+07	3.88E+06	6.41E+06	1.12E+07	3.99E+06	1.25E+07	2.45E+06	9.49E+06	0	3.42E+06	3.90E+06	8.93E+06	3.22E+06	5.95E+06	1.68E+06	5.78E+06	8.10E+06	7.93E+06
736	1215	O94811|TPPP_HUMAN	200	43	8	8		2.26E+07	2.17E+06	1.58E+06	5.74E+07	1.83E+08	1.31E+07	5.97E+07	5.00E+06	1.57E+08	2.04E+08	1.99E+08	2.48E+06	3.55E+06	1.76E+06	1.82E+07	7.80E+05	3.41E+06	1.58E+06	1.14E+07	1.13E+08	5.59E+07	0	9.65E+06	2.68E+06	3.24E+07	1.58E+07	6.57E+07	5.88E+07	3.37E+07	0	4.00E+06	3.74E+07	3.39E+07	4.37E+07	5.67E+06	2.64E+07	4.37E+07	1.93E+07	3.41E+06	3.63E+06	6.79E+06	8.00E+06
737	474	Q99832|TCPH_HUMAN	200	26	12	12	Hpro	2.06E+07	1.97E+07	1.22E+07	1.40E+07	2.93E+07	5.53E+06	1.16E+07	6.70E+06	1.81E+07	2.98E+07	1.84E+07	2.30E+07	2.11E+07	1.43E+07	1.23E+07	1.73E+07	1.78E+07	2.29E+07	1.33E+07	1.96E+07	9.87E+06	1.14E+07	1.36E+07	1.43E+07	2.83E+07	7.26E+06	1.23E+07	3.38E+07	1.93E+07	2.22E+07	8.46E+06	5.72E+06	1.20E+07	1.37E+07	2.11E+07	2.69E+07	3.03E+07	2.45E+07	1.79E+07	2.22E+07	4.86E+06	1.97E+07
738	669	P25311|ZA2G_HUMAN	200	42	11	11		6.04E+07	4.32E+07	1.39E+07	7.39E+06	1.21E+07	1.39E+08	1.37E+08	5.53E+06	1.02E+07	1.19E+07	1.13E+07	3.14E+07	1.58E+07	1.90E+07	2.22E+07	2.96E+07	3.26E+07	1.27E+07	6.72E+07	1.52E+07	1.90E+08	1.53E+07	2.08E+07	1.24E+07	2.31E+07	1.25E+07	7.09E+06	4.00E+07	1.01E+07	1.54E+07	4.24E+06	8.88E+06	2.18E+07	4.79E+06	1.28E+07	1.84E+07	2.86E+07	2.93E+07	1.45E+08	2.91E+07	1.26E+07	1.40E+08
739	853	O43488|ARK72_HUMAN	200	32	10	10		2.13E+07	2.70E+07	1.18E+07	1.02E+07	1.22E+07	7.63E+06	1.42E+07	1.89E+07	9.28E+06	7.39E+06	6.06E+06	1.13E+07	4.73E+06	9.58E+06	1.84E+07	1.27E+07	1.03E+07	5.77E+07	1.19E+07	2.08E+07	1.84E+07	8.93E+06	2.19E+07	3.02E+07	1.11E+07	8.53E+06	1.44E+07	1.96E+07	1.62E+07	1.21E+07	2.20E+07	6.49E+06	1.64E+07	1.24E+07	1.00E+07	8.36E+06	9.95E+06	9.39E+06	1.56E+07	7.66E+06	7.96E+06	2.20E+07
740	630	P00738|HPT_HUMAN	200	27	14	14	Deamidation-N	1.46E+07	4.46E+07	1.42E+08	8.64E+07	2.72E+07	2.74E+07	4.66E+05	5.92E+07	1.15E+08	1.34E+07	4.37E+07	2.01E+08	3.28E+07	1.51E+08	3.28E+06	2.68E+07	2.99E+08	2.36E+07	1.71E+07	8.31E+07	1.01E+06	1.12E+08	7.57E+07	3.99E+07	1.70E+07	4.70E+07	2.88E+07	2.68E+07	1.45E+05	1.48E+08	4.62E+07	1.44E+08	0	1.05E+07	0	2.75E+07	2.42E+07	7.40E+06	1.63E+07	1.91E+08	6.04E+07	1.01E+07
742	1344	Q9NVS9|PNPO_HUMAN	200	39	9	9	Hpro; Deamidation-N	1.71E+07	6.72E+06	6.29E+06	2.04E+06	5.60E+06	1.98E+07	1.09E+07	1.37E+07	3.38E+06	5.40E+06	5.83E+06	6.30E+06	3.73E+05	5.31E+06	2.15E+07	3.66E+06	5.28E+06	1.47E+07	4.73E+07	1.96E+07	7.64E+06	3.57E+06	4.30E+07	1.69E+07	5.12E+06	8.03E+06	1.24E+07	1.40E+07	4.09E+06	3.33E+06	1.45E+07	0	4.68E+06	5.37E+06	3.05E+06	4.18E+06	2.34E+06	3.18E+06	7.19E+06	3.61E+06	1.83E+07	1.26E+07
743	679	Q8N1G4|LRC47_HUMAN	200	23	11	11		6.06E+06	1.04E+07	8.14E+06	3.84E+06	1.16E+07	9.96E+06	6.16E+06	4.29E+06	7.45E+06	7.91E+06	9.61E+06	3.00E+07	8.18E+06	1.03E+07	3.47E+06	5.36E+06	1.20E+07	1.73E+07	4.31E+06	1.18E+07	6.92E+06	9.40E+06	1.52E+07	1.39E+07	2.94E+06	2.96E+06	9.31E+06	2.01E+07	8.80E+06	3.16E+07	4.67E+06	7.14E+06	6.36E+06	4.67E+06	1.05E+07	6.51E+06	1.07E+07	7.40E+06	7.06E+06	7.05E+06	9.03E+06	6.40E+06
744	923	P45880|VDAC2_HUMAN	200	27	8	8	Deamidation-N	1.56E+07	9.53E+06	5.16E+06	7.26E+06	5.19E+07	6.58E+06	1.26E+07	7.22E+07	1.99E+07	5.57E+07	6.25E+07	5.85E+06	2.82E+06	3.61E+06	3.31E+06	2.14E+06	6.62E+06	1.23E+07	1.39E+06	5.35E+07	8.65E+06	3.71E+06	9.44E+06	1.76E+07	1.16E+07	2.40E+06	3.10E+07	3.68E+07	4.21E+06	3.24E+06	4.44E+07	1.56E+07	1.04E+07	9.96E+06	4.54E+06	1.02E+07	2.37E+07	1.18E+07	1.06E+07	5.68E+06	8.54E+06	1.00E+07
745	787	Q96PU8|QKI_HUMAN	200	45	13	13	Deamidation-N	2.09E+07	4.10E+07	3.05E+07	1.58E+07	6.28E+06	3.85E+06	1.69E+07	2.12E+07	7.53E+06	8.28E+06	7.21E+05	4.76E+07	3.27E+07	2.42E+07	1.68E+07	2.07E+07	2.45E+07	1.82E+07	5.00E+06	3.90E+07	2.58E+07	9.97E+06	7.32E+06	2.01E+07	3.51E+07	2.39E+07	2.84E+07	4.56E+07	2.46E+07	4.76E+07	2.75E+07	1.23E+07	1.62E+07	1.69E+07	8.99E+06	3.23E+07	1.15E+07	2.27E+07	1.73E+07	2.05E+07	7.31E+06	2.68E+07
746	714	P51649|SSDH_HUMAN	200	24	11	11	Hpro; Deamidation-N	1.80E+07	1.17E+07	1.58E+07	3.84E+06	2.15E+07	2.95E+06	1.06E+07	8.92E+07	1.06E+07	2.60E+07	3.14E+07	7.12E+06	3.21E+06	1.20E+07	1.01E+07	8.86E+06	4.32E+06	9.40E+06	2.54E+06	2.09E+07	1.00E+07	2.88E+06	3.27E+06	1.03E+07	3.49E+06	1.71E+06	1.33E+07	1.80E+07	8.46E+06	4.63E+06	6.86E+07	6.53E+06	8.75E+06	1.38E+07	6.38E+06	3.55E+06	1.40E+07	1.01E+07	1.19E+07	7.63E+06	3.49E+06	1.60E+07
747	577	Q14008|CKAP5_HUMAN	200	8	14	14		3.49E+06	5.63E+06	3.37E+06	1.63E+06	4.41E+06	3.10E+06	2.49E+06	2.19E+06	4.16E+06	3.78E+06	3.08E+06	5.69E+06	3.25E+06	7.39E+06	1.93E+06	3.43E+06	5.87E+06	8.04E+06	4.87E+06	7.06E+06	3.73E+06	2.97E+06	9.99E+06	1.04E+07	4.38E+06	8.47E+06	6.89E+06	1.50E+07	7.42E+06	3.88E+06	1.26E+06	3.58E+06	1.50E+06	2.66E+06	4.29E+05	3.84E+06	2.73E+06	4.78E+06	4.86E+06	5.13E+06	3.20E+06	6.98E+06
748	593	Q9Y617|SERC_HUMAN	200	37	14	14		8.01E+07	5.50E+07	3.37E+07	7.10E+07	2.27E+07	2.51E+07	8.87E+07	8.16E+07	4.01E+07	1.49E+07	1.33E+07	1.40E+08	3.16E+07	3.04E+07	7.74E+07	3.27E+07	2.22E+07	2.64E+07	3.66E+07	6.45E+07	1.06E+08	1.13E+07	5.13E+07	3.10E+07	2.43E+07	5.91E+07	3.69E+07	1.11E+08	4.53E+07	1.00E+08	6.43E+07	2.07E+07	8.89E+07	5.92E+07	5.52E+07	3.94E+07	5.13E+07	5.83E+07	6.12E+07	1.57E+07	2.85E+07	5.82E+07
749	500	O43236|SEPT4_HUMAN	200	28	12	12		1.14E+06	6.29E+06	1.11E+07	1.13E+07	1.44E+07	2.76E+06	1.69E+06	1.95E+06	3.71E+07	1.62E+07	1.74E+07	2.15E+06	2.78E+06	6.80E+05	3.80E+06	1.11E+07	4.90E+06	4.05E+06	2.92E+06	2.49E+07	2.90E+06	2.20E+06	2.48E+06	3.09E+06	1.90E+06	2.09E+06	1.11E+07	5.50E+06	4.47E+06	2.80E+06	1.62E+06	2.90E+05	5.77E+06	2.42E+06	4.73E+05	7.31E+06	1.13E+07	3.82E+06	7.62E+06	1.10E+06	3.50E+06	1.79E+06
750	718	Q9UJ70|NAGK_HUMAN	200	34	10	10		1.27E+07	6.39E+06	1.12E+07	7.69E+06	4.14E+06	1.29E+07	1.57E+07	1.21E+07	2.49E+06	3.22E+06	3.77E+06	1.44E+07	1.25E+07	1.22E+07	1.03E+07	5.49E+06	1.82E+07	1.69E+07	1.79E+07	8.28E+06	1.78E+07	1.71E+07	2.22E+07	1.21E+07	2.01E+07	1.22E+07	1.13E+07	6.40E+06	1.22E+07	1.82E+07	1.07E+07	6.60E+06	1.20E+07	6.57E+06	8.85E+06	1.95E+07	1.09E+07	6.26E+06	5.53E+06	1.03E+07	1.32E+07	6.23E+06
751	1317	P07737|PROF1_HUMAN	200	63	7	7	Deamidation-N	4.54E+07	1.01E+08	1.14E+08	4.95E+07	2.21E+07	1.07E+08	4.06E+07	3.72E+07	1.88E+07	2.32E+07	1.89E+07	9.67E+07	7.28E+07	6.34E+07	5.77E+07	8.88E+07	1.46E+08	8.87E+07	1.85E+08	6.29E+07	5.22E+07	1.80E+08	2.19E+08	1.06E+08	8.04E+07	7.30E+07	4.59E+07	7.89E+07	4.51E+07	9.09E+07	3.27E+07	3.89E+07	6.37E+07	4.31E+07	7.84E+07	6.84E+07	5.99E+07	5.71E+07	7.34E+07	8.81E+07	9.54E+07	6.73E+07
752	796	P17655|CAN2_HUMAN	200	15	11	11	Deamidation-N	1.39E+07	3.49E+07	2.29E+07	9.82E+06	1.31E+07	1.40E+07	1.75E+07	1.27E+08	1.46E+07	1.29E+07	5.41E+07	3.42E+07	2.56E+07	1.66E+07	2.86E+07	2.23E+07	2.64E+07	2.59E+07	4.86E+07	4.11E+07	2.22E+07	1.76E+08	6.61E+07	1.97E+07	1.76E+07	8.38E+07	7.40E+07	2.67E+07	2.47E+07	2.63E+07	1.43E+08	1.11E+07	9.52E+07	9.82E+07	1.70E+07	1.94E+07	1.67E+07	7.48E+06	2.83E+07	1.43E+07	5.44E+06	4.50E+07
753	581	Q13724|MOGS_HUMAN	200	17	10	10		2.01E+06	1.20E+07	2.70E+06	1.08E+06	1.11E+06	1.17E+06	5.87E+05	1.16E+06	1.51E+05	1.11E+06	0	1.26E+07	3.48E+06	7.47E+06	2.41E+06	3.86E+06	7.45E+06	2.55E+06	5.65E+06	2.31E+06	5.87E+05	6.43E+06	5.36E+06	3.54E+06	2.00E+07	2.96E+06	2.33E+06	1.02E+07	3.04E+06	1.31E+07	1.23E+06	1.65E+05	4.15E+05	1.35E+06	1.24E+06	1.23E+07	2.24E+06	4.19E+06	1.28E+06	5.39E+06	1.36E+06	4.02E+06
754	870	Q06323|PSME1_HUMAN	200	35	10	10		8.66E+06	3.32E+07	1.28E+07	1.22E+07	2.92E+06	3.81E+07	8.71E+06	1.07E+07	5.15E+05	2.05E+06	4.49E+05	2.68E+07	1.89E+07	1.11E+07	2.07E+07	2.20E+07	1.99E+07	1.83E+07	6.15E+07	9.46E+06	7.09E+06	3.03E+07	6.66E+07	7.16E+06	2.46E+07	1.64E+07	8.02E+06	3.32E+07	2.16E+07	3.15E+07	7.57E+06	1.70E+07	3.85E+06	4.19E+06	1.47E+07	1.32E+07	1.13E+07	1.58E+07	1.12E+07	1.54E+07	2.16E+07	1.47E+07
755	476	P54577|SYYC_HUMAN	200	34	17	17		9.37E+06	1.08E+07	6.88E+06	6.08E+06	4.70E+06	3.13E+06	2.60E+06	3.33E+06	2.97E+06	6.76E+06	4.90E+06	4.35E+07	1.63E+07	6.73E+06	4.75E+06	1.01E+06	5.53E+06	5.24E+06	4.60E+06	1.26E+07	2.63E+06	2.43E+06	9.88E+06	6.06E+06	9.42E+06	7.70E+06	4.44E+06	2.60E+07	2.95E+06	3.10E+07	1.53E+06	3.45E+06	1.11E+06	1.44E+06	2.94E+06	1.00E+07	7.84E+06	1.15E+07	1.84E+06	5.00E+06	1.15E+07	2.75E+06
756	584	P34897|GLYM_HUMAN	200	27	12	12	Deamidation-N	1.04E+07	1.75E+07	6.45E+06	9.06E+06	1.65E+07	2.35E+07	8.19E+06	2.56E+07	2.67E+06	1.87E+07	1.86E+07	3.64E+07	1.06E+07	1.04E+07	1.50E+07	1.26E+07	1.76E+07	1.65E+07	2.24E+07	1.62E+07	9.16E+06	2.02E+07	3.90E+07	3.00E+07	9.37E+06	9.23E+06	8.52E+06	1.86E+07	6.92E+06	3.73E+07	2.17E+07	1.03E+07	2.17E+06	3.64E+06	9.02E+06	1.11E+07	2.17E+07	1.93E+07	4.00E+06	1.03E+07	2.52E+07	1.48E+07
757	908	P51884|LUM_HUMAN	200	30	10	10	Deamidation-N	0	0	4.91E+07	9.98E+04	9.09E+05	9.65E+06	0	1.35E+06	1.50E+06	1.29E+06	1.44E+06	1.35E+06	3.85E+06	4.52E+07	1.35E+05	2.29E+06	1.42E+07	3.98E+06	8.42E+06	0	0	0	4.48E+06	4.75E+06	1.20E+05	1.55E+06	1.62E+06	1.20E+06	0	9.38E+05	0	0	0	0	0	1.08E+05	1.63E+06	1.73E+05	3.87E+05	5.78E+06	9.52E+05	2.80E+05
758	738	P61160|ARP2_HUMAN	200	31	11	11	Hpro; Deamidation-N	1.48E+07	1.97E+07	2.78E+07	2.16E+07	1.63E+07	2.13E+07	1.47E+07	1.03E+07	9.82E+06	1.78E+07	1.30E+07	3.14E+07	3.97E+07	2.68E+07	1.45E+07	1.20E+07	2.81E+07	2.47E+07	3.68E+07	2.29E+07	1.06E+07	2.57E+07	4.59E+07	2.63E+07	2.81E+07	6.14E+07	2.05E+07	6.27E+07	3.08E+07	4.52E+07	1.26E+07	1.14E+07	9.12E+06	1.63E+07	1.08E+07	1.84E+07	9.85E+06	2.43E+07	9.01E+06	2.13E+07	1.42E+07	9.34E+06
759	1299	Q9P0L0|VAPA_HUMAN	200	27	9	9		2.12E+07	3.54E+07	6.18E+07	1.57E+07	2.61E+07	1.38E+07	2.12E+07	3.25E+07	1.18E+07	2.92E+07	3.45E+07	9.44E+07	3.39E+07	4.88E+07	2.85E+07	2.93E+07	6.10E+07	3.87E+07	1.76E+07	4.00E+07	2.55E+07	3.04E+07	2.13E+07	2.65E+07	3.76E+07	1.47E+07	1.40E+07	3.13E+07	3.09E+07	8.92E+07	2.50E+07	2.33E+07	1.73E+07	1.59E+07	1.63E+07	3.07E+07	3.04E+07	2.80E+07	2.73E+07	3.86E+07	1.81E+07	3.83E+07
760	799	Q13492|PICAL_HUMAN	200	17	10	10		2.22E+06	3.87E+06	1.15E+07	4.62E+06	1.88E+06	1.53E+06	1.92E+06	2.12E+06	2.37E+06	3.52E+06	8.36E+05	2.62E+06	2.68E+06	5.71E+06	9.36E+05	1.46E+06	5.91E+06	8.61E+06	1.76E+06	4.39E+06	1.53E+06	6.09E+06	2.59E+06	2.58E+06	4.37E+06	4.40E+06	2.25E+06	1.85E+06	1.92E+06	3.41E+06	1.42E+06	2.17E+06	1.16E+06	1.17E+06	2.11E+06	3.04E+06	1.55E+06	1.53E+06	2.15E+06	3.29E+06	2.89E+06	4.36E+06
761	915	Q14257|RCN2_HUMAN	200	34	8	8	Deamidation-N	8.06E+05	5.93E+06	5.76E+06	1.55E+06	3.01E+06	5.74E+05	5.09E+06	2.72E+06	2.68E+06	2.89E+06	3.97E+06	1.30E+07	5.69E+06	5.94E+06	8.82E+06	3.44E+06	5.86E+06	8.72E+06	1.89E+06	4.92E+06	3.94E+06	2.18E+06	4.02E+06	8.39E+06	5.64E+06	2.90E+06	2.28E+06	1.17E+07	9.44E+06	1.18E+07	2.39E+06	4.85E+05	1.81E+06	1.90E+06	4.92E+06	4.35E+06	8.50E+06	8.13E+06	3.22E+06	5.41E+06	2.52E+06	6.77E+06
762	651	P43034|LIS1_HUMAN	200	25	9	9		1.42E+07	2.31E+07	1.48E+07	1.15E+07	1.86E+07	1.23E+07	2.01E+07	2.00E+07	1.46E+07	2.14E+07	1.93E+07	3.02E+07	1.80E+07	1.59E+07	1.41E+07	1.37E+07	1.43E+07	1.47E+07	1.32E+07	3.84E+07	1.73E+07	1.02E+07	1.78E+07	2.24E+07	1.48E+07	7.78E+06	1.27E+07	4.25E+07	1.38E+07	2.25E+07	1.59E+07	6.89E+06	1.75E+07	1.32E+07	1.10E+07	2.13E+07	2.07E+07	1.71E+07	2.02E+07	1.27E+07	1.29E+07	1.90E+07
763	720	P62191|PRS4_HUMAN	200	21	8	8		4.49E+08	9.11E+06	5.06E+06	2.36E+06	1.65E+06	3.82E+06	2.37E+06	4.02E+06	2.60E+06	2.42E+06	2.90E+06	1.66E+07	5.19E+06	8.04E+06	3.11E+06	3.94E+06	4.40E+06	7.01E+06	4.43E+06	6.13E+06	4.34E+06	2.54E+07	6.12E+06	8.75E+06	1.00E+07	2.24E+06	3.92E+06	1.21E+07	2.89E+06	1.42E+07	4.52E+06	2.49E+05	4.55E+06	2.82E+06	1.34E+06	7.54E+06	3.66E+06	5.04E+06	5.07E+06	3.80E+06	3.46E+06	6.63E+06
764	1307	Q9P035|HACD3_HUMAN	200	26	9	9		1.57E+07	1.51E+07	1.69E+07	1.17E+07	1.28E+07	4.79E+06	1.81E+07	2.10E+07	6.95E+06	1.46E+07	1.25E+07	2.43E+07	1.47E+07	1.66E+07	2.62E+07	1.22E+07	2.03E+07	4.44E+07	1.17E+07	2.49E+07	1.98E+07	7.96E+06	1.08E+07	4.34E+07	2.21E+07	1.55E+07	2.34E+07	3.04E+07	1.98E+07	1.93E+07	1.56E+07	6.89E+06	1.81E+07	1.24E+07	1.92E+07	1.64E+07	7.18E+06	1.52E+07	3.76E+06	1.74E+07	5.13E+06	1.76E+07
765	483	Q7L099|RUFY3_HUMAN	200	33	13	13		5.67E+06	3.26E+06	6.85E+06	3.20E+06	9.08E+06	9.52E+06	3.25E+06	5.02E+06	2.15E+07	3.30E+07	1.47E+07	2.73E+06	9.47E+06	5.80E+06	3.59E+06	3.48E+06	6.23E+06	3.51E+07	8.69E+06	1.40E+07	2.14E+06	9.74E+05	1.22E+07	2.74E+07	2.03E+06	5.54E+06	7.43E+06	2.63E+07	1.85E+06	5.68E+06	7.11E+06	2.26E+06	1.53E+06	6.65E+06	9.72E+05	4.37E+06	1.22E+07	8.48E+06	8.71E+05	6.43E+06	8.12E+06	1.41E+06
766	548	P40227|TCPZ_HUMAN	200	35	16	16		9.23E+06	2.04E+07	1.90E+07	1.01E+07	9.61E+06	7.27E+06	1.35E+07	1.02E+07	9.63E+06	1.56E+07	1.72E+07	8.92E+06	2.01E+07	1.09E+07	1.43E+07	2.97E+07	1.20E+07	1.43E+07	6.17E+06	1.78E+07	1.16E+07	3.22E+07	1.42E+07	3.81E+07	2.06E+07	1.15E+07	1.03E+07	3.44E+07	2.70E+07	1.24E+07	7.52E+06	8.46E+06	1.02E+07	8.96E+06	9.75E+06	2.45E+07	1.65E+07	1.92E+07	5.59E+07	1.60E+07	1.85E+07	2.74E+07
767	470	A1X283|SPD2B_HUMAN	200	20	16	16		2.00E+06	5.35E+06	1.64E+07	3.47E+05	1.44E+06	2.50E+05	5.44E+05	8.49E+05	2.60E+06	1.25E+06	1.17E+06	3.16E+06	8.58E+06	1.84E+07	1.64E+06	2.19E+06	1.19E+07	2.18E+06	7.73E+05	1.33E+06	1.07E+06	3.99E+06	2.80E+06	1.63E+06	6.00E+06	3.24E+06	5.58E+06	2.68E+06	4.77E+06	2.28E+06	8.53E+05	4.15E+06	6.48E+05	1.55E+06	1.70E+05	4.50E+06	2.71E+05	2.88E+06	1.25E+06	1.07E+07	1.43E+06	2.59E+06
768	819	P10515|ODP2_HUMAN	200	21	10	10	Hpro; Deamidation-N	6.61E+06	1.04E+07	7.33E+06	5.17E+06	2.07E+07	2.41E+06	1.04E+07	3.29E+07	4.13E+06	2.46E+07	3.58E+07	2.74E+06	5.11E+06	1.06E+07	5.09E+06	6.83E+06	9.11E+06	2.04E+07	5.97E+06	1.68E+07	9.31E+06	6.00E+06	7.89E+06	1.98E+07	3.94E+06	4.08E+06	9.88E+06	1.91E+07	4.24E+06	2.67E+06	3.60E+07	9.51E+06	4.74E+06	6.46E+06	2.94E+06	6.38E+06	1.40E+07	4.65E+06	1.00E+07	1.09E+07	3.99E+06	1.29E+07
769	827	Q9UBT2|SAE2_HUMAN	200	22	10	10	Deamidation-N	1.51E+06	7.95E+06	7.55E+06	1.31E+06	7.29E+05	3.70E+04	5.16E+05	1.90E+06	0	5.88E+06	1.31E+05	1.24E+07	4.50E+06	1.92E+06	7.60E+05	2.33E+06	1.43E+06	2.41E+06	3.61E+06	3.66E+06	1.14E+06	7.16E+05	2.27E+06	2.06E+06	6.22E+06	2.47E+06	1.75E+06	7.76E+06	4.21E+06	1.25E+07	7.61E+05	0	3.05E+06	4.16E+06	2.46E+05	8.71E+06	1.02E+07	2.07E+06	1.38E+06	1.23E+06	1.73E+06	2.02E+06
770	958	O14979|HNRDL_HUMAN	200	22	9	9	Hpro; Deamidation-N	1.04E+07	1.49E+07	1.27E+07	5.42E+06	5.99E+06	1.91E+06	8.25E+06	8.00E+06	2.15E+06	6.73E+06	4.41E+06	3.30E+07	2.05E+07	9.38E+06	5.08E+06	7.82E+06	8.23E+06	1.10E+07	3.88E+06	1.32E+07	1.04E+07	1.20E+07	1.36E+07	1.67E+07	3.54E+07	1.66E+07	1.60E+07	3.10E+07	1.08E+07	1.82E+07	9.87E+06	3.52E+06	3.36E+06	6.42E+06	3.18E+06	2.82E+07	1.23E+07	1.72E+07	3.81E+06	1.11E+07	4.31E+06	8.12E+06
771	986	P47985|UCRI_HUMAN	200	37	10	10		1.40E+07	1.88E+07	2.37E+07	1.41E+07	5.19E+07	1.08E+07	1.48E+07	3.03E+07	1.57E+07	5.71E+07	6.33E+07	1.60E+07	1.30E+07	1.65E+07	7.21E+06	9.74E+06	1.55E+07	3.06E+07	1.18E+07	2.86E+07	1.82E+07	7.70E+06	1.45E+07	3.32E+07	1.60E+07	5.79E+06	1.53E+07	3.50E+07	7.62E+06	1.59E+07	2.18E+07	8.50E+06	1.31E+07	1.56E+07	6.78E+06	1.60E+07	2.32E+07	1.44E+07	1.37E+07	1.06E+07	1.01E+07	1.44E+07
772	901	P21810|PGS1_HUMAN	200	35	10	10	Deamidation-N	1.33E+05	7.00E+06	3.27E+07	0	5.75E+05	1.53E+07	2.45E+05	1.72E+05	1.00E+06	1.24E+06	2.94E+05	3.93E+06	7.82E+06	4.28E+07	6.80E+05	3.45E+05	9.53E+06	1.32E+06	1.55E+07	1.29E+05	9.61E+04	1.78E+05	6.74E+06	2.48E+06	2.43E+05	5.21E+06	1.06E+06	1.95E+06	5.00E+05	4.86E+06	1.02E+06	8.05E+04	5.63E+05	1.43E+05	9.69E+04	8.15E+05	8.75E+05	9.65E+05	4.55E+06	9.15E+06	1.76E+06	7.65E+05
773	817	P40925|MDHC_HUMAN	200	23	10	10	Deamidation-N	5.49E+07	3.57E+07	2.84E+07	3.40E+07	1.87E+08	4.63E+07	7.81E+07	4.75E+07	8.00E+07	1.93E+08	1.56E+08	5.53E+07	2.53E+07	3.54E+07	4.78E+07	2.37E+07	2.91E+07	8.80E+07	6.84E+07	1.33E+08	7.25E+07	2.12E+07	6.62E+07	6.99E+07	6.29E+07	3.38E+07	8.48E+07	1.61E+08	3.96E+07	5.95E+07	5.92E+07	3.00E+07	4.00E+07	5.59E+07	3.71E+07	5.75E+07	7.65E+07	6.79E+07	4.01E+07	2.80E+07	3.86E+07	4.97E+07
774	966	P20073|ANXA7_HUMAN	200	16	8	8	HexNAc	1.39E+07	9.46E+06	6.55E+06	6.89E+06	1.03E+07	7.45E+06	8.14E+06	1.76E+07	1.02E+07	1.10E+07	9.34E+06	8.68E+06	3.01E+06	7.06E+06	4.47E+06	8.58E+06	6.32E+06	1.12E+07	8.28E+06	2.34E+07	8.09E+06	6.59E+06	1.17E+07	1.06E+07	7.44E+06	1.07E+07	1.31E+07	1.27E+07	6.69E+06	7.25E+06	1.57E+07	5.70E+06	6.84E+06	1.25E+07	6.78E+06	7.94E+06	7.35E+06	6.87E+06	1.04E+07	5.92E+06	6.75E+06	9.69E+06
775	839	Q15435|PP1R7_HUMAN	200	31	9	9	Hpro; Deamidation-N	4.28E+06	3.54E+06	1.43E+06	3.03E+06	1.05E+07	2.01E+06	6.12E+06	1.28E+06	7.13E+06	1.02E+07	9.46E+06	1.12E+07	3.05E+06	2.65E+06	1.94E+06	1.57E+06	2.20E+06	7.76E+06	3.72E+06	5.35E+06	6.68E+06	2.07E+06	6.08E+06	4.80E+06	5.74E+06	3.65E+06	2.74E+06	1.27E+07	2.16E+06	7.34E+06	9.91E+05	1.93E+06	3.59E+06	3.50E+06	7.53E+05	3.25E+06	3.41E+06	4.46E+06	3.28E+06	9.50E+05	2.51E+06	4.38E+06
776	968	P01019|ANGT_HUMAN	200	23	9	9		8.78E+06	6.07E+06	8.22E+06	7.29E+06	1.98E+06	0	6.75E+06	4.68E+06	2.95E+06	1.73E+06	3.23E+04	7.48E+06	6.35E+06	7.23E+06	6.00E+06	2.56E+06	1.17E+07	1.35E+07	0	6.15E+06	6.26E+06	5.16E+06	8.69E+06	1.11E+07	1.59E+07	1.94E+06	2.04E+06	2.29E+07	5.63E+06	7.57E+06	4.40E+06	2.81E+06	6.04E+06	3.73E+06	5.31E+06	1.24E+07	1.08E+07	1.11E+07	6.02E+06	6.44E+06	3.02E+06	6.55E+06
777	1058	P52566|GDIR2_HUMAN	200	45	10	10		5.89E+06	2.97E+06	9.08E+06	8.27E+06	0	3.18E+06	2.08E+06	1.22E+06	2.70E+05	1.59E+05	0	8.73E+06	6.66E+06	5.75E+06	1.31E+06	1.45E+06	8.64E+06	2.87E+06	4.62E+06	5.49E+06	1.78E+06	1.40E+07	1.76E+07	4.02E+06	5.60E+06	2.55E+07	1.04E+06	7.16E+06	4.20E+06	7.42E+06	1.72E+06	3.52E+06	1.92E+06	2.69E+06	6.31E+05	3.54E+06	2.72E+06	4.81E+06	5.22E+06	3.81E+06	1.47E+07	4.40E+06
778	1109	O95865|DDAH2_HUMAN	200	32	7	7		2.33E+07	4.98E+07	1.44E+07	5.73E+06	5.96E+06	4.44E+06	2.30E+07	3.40E+07	1.02E+07	4.70E+06	5.18E+06	1.07E+07	2.16E+07	1.43E+07	4.11E+06	3.66E+07	1.33E+07	4.18E+06	7.13E+06	2.07E+07	2.76E+07	1.29E+07	9.24E+06	1.03E+07	8.06E+06	1.15E+07	1.95E+07	1.77E+07	2.48E+06	7.40E+06	3.31E+07	5.40E+06	1.64E+07	1.32E+07	8.73E+06	1.37E+07	1.69E+07	1.79E+07	5.83E+07	7.48E+06	4.99E+06	5.34E+07
779	779	Q12931|TRAP1_HUMAN	200	16	9	9		9.31E+05	5.92E+06	7.75E+06	2.22E+06	5.14E+06	9.50E+06	2.35E+06	8.21E+06	6.39E+05	9.31E+06	5.13E+06	1.00E+07	6.01E+06	6.90E+06	3.09E+06	4.10E+06	4.97E+06	9.41E+06	4.79E+06	9.75E+06	2.89E+06	5.91E+06	2.20E+07	1.31E+07	6.30E+06	8.89E+05	6.24E+06	1.28E+07	2.22E+06	8.25E+06	8.45E+06	1.63E+06	1.41E+06	1.75E+06	2.06E+06	7.92E+06	3.99E+06	5.54E+06	1.18E+06	3.28E+06	9.32E+06	3.73E+06
780	1070	P61204|ARF3_HUMAN	200	24	4	4	Hpro	2.46E+07	3.42E+07	2.67E+07	2.52E+07	5.35E+07	1.61E+07	3.48E+07	2.56E+07	3.97E+07	6.38E+07	5.94E+07	4.93E+07	3.43E+07	2.89E+07	1.77E+07	2.42E+07	2.14E+07	3.67E+07	2.58E+07	4.13E+07	2.86E+07	2.21E+07	4.08E+07	4.79E+07	3.08E+07	2.73E+07	2.77E+07	7.56E+07	1.50E+07	4.04E+07	1.97E+07	2.98E+07	2.85E+07	2.83E+07	1.10E+07	3.77E+07	3.77E+07	3.22E+07	2.74E+07	2.03E+07	2.42E+07	2.30E+07
780	1163	P84077|ARF1_HUMAN	200	24	4	4	Hpro	2.46E+07	3.42E+07	2.67E+07	2.52E+07	5.35E+07	1.61E+07	3.48E+07	2.56E+07	3.97E+07	6.38E+07	5.94E+07	4.93E+07	3.43E+07	2.89E+07	1.77E+07	2.42E+07	2.14E+07	3.67E+07	2.58E+07	4.13E+07	2.86E+07	2.21E+07	4.08E+07	4.79E+07	3.08E+07	2.73E+07	2.77E+07	7.56E+07	1.50E+07	4.04E+07	1.97E+07	2.98E+07	2.85E+07	2.83E+07	1.10E+07	3.77E+07	3.77E+07	3.22E+07	2.74E+07	2.03E+07	2.42E+07	2.30E+07
781	1016	Q16543|CDC37_HUMAN	200	26	8	8		3.09E+07	9.06E+06	1.52E+07	4.04E+07	7.49E+06	7.38E+07	2.85E+07	3.29E+06	1.25E+08	1.33E+07	6.13E+06	4.54E+07	1.09E+07	1.95E+07	2.29E+07	1.30E+07	1.09E+07	1.24E+07	5.32E+07	8.09E+07	4.76E+07	1.51E+07	7.43E+07	1.10E+07	5.07E+07	1.91E+07	8.66E+07	4.89E+07	2.48E+07	3.67E+07	1.63E+07	1.82E+07	3.05E+07	2.93E+07	1.74E+07	3.93E+07	1.79E+07	2.68E+07	1.00E+07	7.95E+06	3.68E+07	1.70E+07
782	1527	P20674|COX5A_HUMAN	200	57	10	10	Hpro; Deamidation-N	1.56E+07	3.60E+06	2.85E+07	1.71E+07	6.07E+07	4.15E+06	1.30E+07	2.19E+07	2.01E+07	6.95E+07	7.20E+07	1.79E+07	2.01E+07	2.08E+07	8.74E+06	8.87E+06	2.24E+07	2.91E+07	4.56E+06	4.26E+07	8.83E+06	1.43E+07	5.92E+06	3.10E+07	1.10E+07	1.54E+07	2.26E+07	3.63E+07	1.21E+07	1.15E+07	1.10E+07	1.32E+07	7.98E+06	1.71E+07	6.48E+06	1.48E+07	2.17E+07	1.74E+07	7.19E+06	1.73E+07	9.67E+06	3.22E+06
783	1029	P20336|RAB3A_HUMAN	200	29	5	5	HLys	2.66E+05	0	0	6.95E+04	1.95E+07	0	4.87E+06	2.11E+06	2.22E+06	2.09E+07	3.34E+07	0	0	0	0	0	0	0	0	8.63E+05	3.44E+06	0	0	0	1.07E+06	0	2.88E+05	1.61E+07	0	0	1.63E+06	5.35E+06	1.38E+06	1.82E+06	0	1.16E+06	8.14E+06	4.74E+06	0	0	0	0
784	477	O60282|KIF5C_HUMAN	200	5	5	5		6.13E+05	7.18E+05	1.43E+06	2.96E+05	1.22E+06	3.28E+05	6.12E+05	0	5.57E+05	5.88E+06	1.22E+06	1.25E+06	1.12E+06	1.46E+06	1.66E+06	0	1.28E+06	1.05E+06	3.25E+06	5.23E+05	3.71E+05	0	1.08E+06	1.13E+05	1.06E+06	1.31E+05	0	2.03E+06	1.07E+06	0	1.21E+05	3.13E+05	4.55E+05	2.95E+05	2.11E+06	9.99E+05	1.06E+05	1.11E+06	4.61E+05	1.37E+06	4.62E+05	5.04E+05
785	448	Q9Y230|RUVB2_HUMAN	200	34	13	13		1.18E+07	1.33E+07	9.05E+06	1.30E+07	2.21E+07	6.04E+06	1.91E+07	1.11E+07	1.73E+07	1.59E+07	8.79E+06	1.37E+07	2.85E+07	1.83E+07	2.13E+07	1.36E+07	1.36E+07	2.23E+07	1.03E+07	1.51E+07	1.24E+07	1.79E+07	1.60E+07	9.01E+06	2.82E+07	1.39E+07	2.84E+07	2.39E+07	2.99E+07	2.68E+07	2.72E+07	8.04E+06	5.56E+06	1.63E+07	9.87E+06	2.57E+07	1.33E+07	1.67E+07	1.16E+07	1.91E+07	7.86E+06	1.78E+07
786	1093	Q9UHG2|PCS1N_HUMAN	200	53	9	9		2.80E+06	7.47E+05	9.35E+05	0	7.52E+06	2.34E+06	4.91E+06	4.09E+05	1.23E+06	1.61E+07	2.29E+07	0	1.15E+04	1.28E+06	0	2.25E+04	6.20E+05	3.77E+04	2.84E+06	6.58E+05	3.32E+06	5.47E+04	3.63E+06	8.02E+04	0	1.02E+05	8.98E+04	2.43E+06	8.91E+05	2.27E+06	1.98E+06	2.63E+06	2.63E+06	1.34E+06	0	2.63E+04	1.48E+06	1.06E+06	4.52E+05	5.97E+05	2.06E+06	5.07E+05
787	983	P62081|RS7_HUMAN	200	56	10	10	UBQ-K; Deamidation-N	6.92E+06	1.86E+07	2.88E+07	9.35E+06	2.43E+06	9.16E+06	8.78E+06	4.66E+06	2.91E+05	3.39E+06	3.96E+06	2.22E+07	1.46E+07	1.57E+07	1.02E+07	1.31E+07	2.30E+07	1.28E+07	1.27E+07	8.18E+06	7.60E+06	2.45E+07	1.87E+07	2.60E+07	1.18E+07	6.92E+06	3.22E+06	2.16E+07	7.59E+06	2.00E+07	4.22E+06	6.69E+06	5.17E+06	3.35E+06	1.32E+07	2.23E+07	1.92E+07	1.60E+07	1.22E+07	1.36E+07	1.29E+07	9.19E+06
788	706	P05165|PCCA_HUMAN	200	13	8	8		7.41E+05	4.04E+05	0	5.57E+05	1.77E+06	0	2.07E+05	4.06E+07	0	1.74E+06	2.90E+06	6.45E+05	3.00E+05	0	0	1.84E+05	2.86E+05	1.23E+06	3.67E+05	4.18E+06	1.11E+06	0	3.26E+05	1.84E+06	9.27E+05	3.15E+06	1.20E+07	3.95E+05	0	4.22E+05	3.08E+07	5.17E+05	1.74E+05	4.42E+05	0	2.60E+05	3.13E+05	4.68E+04	2.67E+05	1.83E+05	9.96E+04	1.51E+05
789	603	Q9UH03|SEPT3_HUMAN	200	32	12	12	Deamidation-N	9.92E+06	4.56E+06	4.40E+05	3.26E+06	3.06E+07	6.36E+04	2.49E+07	2.49E+07	7.43E+06	3.70E+07	3.90E+07	5.61E+05	7.97E+05	1.01E+06	8.35E+06	1.69E+05	2.98E+05	0	1.76E+06	1.66E+07	1.92E+07	1.10E+06	5.22E+06	0	5.13E+06	6.30E+06	9.13E+06	2.16E+07	5.18E+06	5.67E+05	2.31E+07	1.25E+07	5.50E+06	7.83E+06	9.05E+05	2.74E+06	1.31E+07	5.13E+06	2.49E+06	5.14E+05	6.60E+05	7.78E+06
790	598	P26641|EF1G_HUMAN	200	32	13	13	Phosphorylation; Deamidation-N	2.75E+07	4.23E+07	3.35E+07	2.51E+07	2.40E+07	4.66E+07	2.28E+07	2.35E+07	8.72E+06	2.00E+07	2.04E+07	6.00E+07	4.96E+07	3.72E+07	2.86E+07	2.78E+07	1.88E+07	3.38E+07	6.08E+07	3.77E+07	1.89E+07	5.15E+07	7.85E+07	6.77E+07	5.08E+07	1.85E+07	1.54E+07	4.79E+07	2.57E+07	5.83E+07	3.81E+07	1.11E+07	2.47E+07	1.94E+07	1.31E+07	5.04E+07	3.87E+07	4.78E+07	2.47E+07	3.98E+07	5.12E+07	1.54E+07
791	1301	O75340|PDCD6_HUMAN	200	57	8	8	Deamidation-N	5.60E+06	1.02E+07	2.24E+06	3.91E+06	3.67E+06	6.59E+06	8.13E+06	4.68E+06	2.75E+06	3.64E+06	4.28E+06	8.32E+06	5.32E+06	3.69E+06	5.77E+06	5.77E+06	3.00E+06	1.07E+07	1.26E+07	6.36E+06	8.94E+06	5.12E+06	1.20E+07	1.09E+07	6.37E+06	4.31E+06	5.02E+06	8.80E+06	4.70E+06	1.31E+07	4.37E+06	4.84E+06	3.83E+06	2.75E+06	3.81E+06	3.98E+06	4.32E+06	3.29E+06	3.86E+06	2.82E+06	3.69E+06	6.49E+06
792	1081	Q9UBQ7|GRHPR_HUMAN	200	32	9	9		2.06E+07	1.05E+07	6.80E+06	9.23E+06	1.16E+07	1.54E+07	1.16E+07	2.40E+07	1.25E+07	1.08E+07	8.80E+06	3.35E+06	1.46E+07	8.51E+06	1.15E+07	9.58E+06	4.91E+06	1.47E+07	1.59E+07	1.67E+07	1.26E+07	1.09E+07	1.91E+07	1.60E+07	1.14E+07	5.92E+06	1.38E+07	1.63E+07	1.10E+07	1.76E+06	1.91E+07	5.92E+06	9.12E+06	1.39E+07	9.21E+06	1.15E+07	9.69E+06	5.73E+06	1.48E+07	3.52E+06	1.07E+07	1.80E+07
793	501	Q10567|AP1B1_HUMAN	200	8	6	6		1.56E+06	9.77E+06	3.69E+06	1.74E+06	2.88E+06	1.09E+06	4.45E+05	9.99E+05	6.90E+05	2.21E+06	2.47E+06	3.40E+06	2.83E+06	2.84E+06	8.19E+06	6.29E+06	3.41E+06	3.38E+06	1.16E+06	2.30E+06	9.29E+05	1.99E+06	4.63E+06	3.12E+06	8.68E+05	8.64E+06	1.21E+07	8.29E+06	9.32E+06	5.04E+06	1.23E+06	1.20E+07	4.28E+05	9.14E+05	5.71E+06	2.29E+06	3.34E+06	2.62E+06	1.89E+06	1.82E+07	9.01E+06	6.32E+06
794	854	O75061|AUXI_HUMAN	200	14	11	11	Deamidation-N	7.39E+05	8.60E+05	0	3.68E+05	1.44E+07	0	1.30E+06	0	7.18E+06	1.83E+07	2.54E+07	1.37E+06	4.86E+05	9.17E+05	1.43E+05	3.07E+05	2.45E+05	1.66E+06	8.92E+04	1.44E+06	8.48E+05	4.14E+05	1.53E+05	8.86E+05	9.92E+05	2.55E+05	4.94E+05	2.00E+06	0	1.28E+06	2.43E+05	1.66E+06	1.38E+06	4.63E+05	2.08E+05	1.60E+06	1.66E+06	8.27E+05	3.37E+05	1.23E+06	1.03E+05	2.83E+05
795	1003	P61019|RAB2A_HUMAN	200	28	4	4	Deamidation-N	3.38E+06	4.67E+06	5.15E+06	2.84E+06	1.27E+07	4.16E+06	3.97E+06	5.59E+06	6.19E+06	1.43E+07	1.27E+07	1.07E+07	4.44E+06	4.91E+06	2.41E+06	3.15E+06	5.28E+06	4.95E+06	5.02E+06	1.29E+07	6.90E+06	4.82E+06	6.35E+06	6.03E+06	4.15E+06	3.96E+06	1.13E+07	2.23E+07	3.31E+06	7.39E+06	4.20E+06	2.27E+06	1.85E+06	3.47E+06	4.36E+06	4.45E+06	5.73E+06	5.83E+06	3.56E+06	5.55E+06	4.27E+06	5.88E+06
796	547	Q9C0H9|SRCN1_HUMAN	200	17	16	16		1.71E+07	6.00E+06	5.53E+06	6.28E+06	1.37E+07	4.77E+07	8.41E+06	6.41E+06	1.31E+07	1.34E+07	7.46E+06	2.86E+06	4.96E+06	5.94E+06	2.06E+07	7.21E+06	7.07E+06	2.53E+06	4.62E+06	1.08E+07	1.02E+07	2.00E+06	5.15E+06	5.44E+06	2.18E+06	3.99E+06	4.80E+06	8.65E+06	3.14E+07	2.07E+06	9.32E+06	7.68E+06	7.17E+06	7.74E+06	1.33E+07	3.60E+06	1.00E+06	5.80E+06	7.40E+06	6.74E+06	1.65E+07	8.76E+06
797	2197	Q9Y281|COF2_HUMAN	200	24	3	3	Deamidation-N	3.06E+05	4.19E+06	1.65E+05	3.07E+06	2.66E+06	1.55E+06	2.26E+05	5.20E+05	5.53E+06	3.39E+06	9.39E+05	2.40E+06	1.86E+06	4.24E+06	4.31E+05	3.04E+06	5.74E+04	5.81E+05	2.82E+06	2.94E+06	2.86E+05	3.08E+06	4.34E+06	3.21E+05	3.16E+06	1.54E+05	7.93E+05	1.27E+06	0	0	6.82E+05	0	8.64E+04	3.41E+05	0	1.21E+06	4.12E+05	4.04E+06	4.50E+06	3.82E+06	4.26E+06	4.35E+06
798	979	P62826|RAN_HUMAN	200	59	10	10		2.48E+07	3.11E+07	4.09E+07	2.51E+07	2.47E+07	1.32E+07	1.90E+07	1.18E+07	1.24E+07	2.95E+07	2.31E+07	8.61E+07	4.83E+07	3.32E+07	3.09E+07	2.01E+07	3.79E+07	4.88E+07	2.40E+07	4.45E+07	1.91E+07	2.30E+07	2.17E+07	3.61E+07	2.88E+07	2.43E+07	2.86E+07	6.88E+07	3.14E+07	7.02E+07	1.64E+07	1.37E+07	1.26E+07	1.84E+07	1.91E+07	2.90E+07	4.07E+07	4.27E+07	1.92E+07	2.63E+07	1.72E+07	2.74E+07
799	659	Q13838|DX39B_HUMAN	200	11	3	3		6.16E+05	1.09E+06	3.01E+05	0	0	0	0	1.10E+05	0	0	0	2.79E+06	8.28E+05	1.07E+06	2.77E+05	1.97E+05	8.22E+05	1.40E+06	2.36E+05	1.00E+06	3.03E+05	0	2.06E+05	1.51E+06	1.24E+06	5.60E+05	2.87E+05	1.52E+06	2.63E+05	3.65E+06	8.26E+05	2.79E+04	1.04E+05	3.14E+05	8.78E+04	1.84E+06	9.19E+05	9.78E+05	3.37E+05	6.29E+05	1.01E+05	1.04E+06
800	640	Q9Y6R7|FCGBP_HUMAN	200	3	14	14		3.04E+06	2.09E+06	2.13E+06	1.28E+07	3.42E+06	1.10E+07	4.93E+05	1.60E+07	2.58E+06	2.40E+06	2.17E+06	6.54E+06	1.59E+07	3.24E+06	1.50E+07	3.27E+06	2.31E+06	3.60E+06	1.03E+07	5.61E+06	8.25E+05	1.64E+07	1.84E+07	5.18E+06	2.84E+06	2.23E+06	1.48E+06	2.11E+07	2.27E+06	5.75E+06	1.62E+07	2.41E+06	1.24E+06	4.34E+05	9.25E+06	2.00E+06	1.07E+07	8.59E+06	2.23E+06	9.26E+05	1.37E+07	3.15E+06
801	559	Q8TAQ2|SMRC2_HUMAN	200	8	7	7		0	2.81E+06	2.05E+06	1.10E+06	1.98E+05	4.49E+05	5.98E+05	6.87E+05	1.49E+06	1.25E+05	7.74E+05	5.22E+06	1.78E+06	1.35E+06	7.11E+05	2.91E+06	1.28E+06	2.89E+06	7.70E+05	1.66E+06	1.13E+06	3.58E+06	1.84E+06	3.02E+06	3.02E+06	1.88E+05	1.44E+05	2.63E+06	1.02E+06	6.98E+06	4.40E+05	8.14E+05	5.39E+05	5.99E+04	7.05E+05	4.08E+06	2.50E+06	3.21E+06	2.23E+06	4.04E+05	5.74E+05	1.41E+06
802	623	Q5JTV8|TOIP1_HUMAN	200	25	11	11	Deamidation-N	8.71E+05	4.07E+06	1.04E+07	1.27E+06	1.40E+06	1.46E+07	5.44E+06	6.82E+06	1.40E+05	1.05E+06	7.82E+05	3.12E+06	9.60E+06	7.78E+06	6.66E+06	2.15E+07	1.56E+07	7.39E+06	1.08E+07	3.74E+06	7.40E+06	1.58E+07	7.72E+06	5.48E+06	1.44E+07	5.28E+06	3.70E+05	3.52E+06	6.00E+06	1.11E+07	5.07E+06	1.99E+07	5.63E+06	3.79E+06	6.78E+05	7.59E+06	1.42E+06	2.40E+06	2.16E+07	3.30E+06	1.05E+07	1.84E+07
803	1169	Q7L0J3|SV2A_HUMAN	200	14	9	9	Deamidation-N	7.25E+06	1.76E+06	3.64E+06	2.28E+06	4.17E+07	5.49E+06	5.63E+06	2.79E+06	4.88E+06	4.98E+07	8.78E+07	8.95E+05	2.96E+06	2.17E+05	1.64E+06	1.08E+06	1.49E+07	2.95E+06	1.11E+06	2.35E+06	7.98E+06	6.29E+06	4.44E+06	2.82E+06	8.72E+06	5.28E+06	3.36E+06	1.34E+07	9.84E+06	8.29E+06	8.48E+06	9.15E+06	3.64E+05	8.63E+05	1.09E+06	5.07E+06	9.46E+06	3.47E+06	3.56E+06	3.54E+06	1.97E+06	3.24E+06
804	913	Q00796|DHSO_HUMAN	200	29	10	10		3.55E+07	3.65E+07	6.60E+06	5.76E+06	6.60E+06	1.25E+07	2.02E+07	4.26E+07	7.30E+06	6.65E+06	7.48E+06	1.12E+07	8.39E+06	8.39E+06	3.61E+07	3.07E+07	4.36E+06	1.30E+07	1.26E+07	9.43E+06	2.72E+07	8.32E+06	5.89E+06	7.12E+06	7.17E+06	6.99E+06	8.69E+06	5.15E+06	1.95E+07	1.47E+07	4.33E+07	1.09E+07	2.27E+07	2.67E+07	2.94E+07	7.20E+06	9.64E+06	9.30E+06	4.53E+07	3.74E+06	1.00E+07	4.37E+07
805	1130	O76070|SYUG_HUMAN	200	75	8	8		1.83E+06	6.31E+05	1.04E+06	2.49E+06	2.83E+07	1.48E+06	6.45E+06	1.80E+06	2.16E+07	3.23E+07	3.58E+07	3.72E+06	2.17E+06	4.76E+05	7.61E+05	8.40E+06	1.08E+05	1.33E+06	2.05E+06	6.40E+06	5.70E+06	0	3.60E+06	9.69E+05	2.73E+06	2.24E+06	4.32E+06	3.71E+06	2.22E+05	1.58E+06	1.22E+06	1.99E+06	5.13E+06	1.10E+06	6.58E+05	3.47E+06	5.53E+06	2.77E+06	2.69E+06	2.09E+05	1.16E+06	1.67E+06
806	921	P28289|TMOD1_HUMAN	200	27	8	8	UBQ-K; HLys-Hex	8.19E+06	1.11E+07	1.13E+07	6.62E+06	1.05E+07	6.71E+06	6.21E+06	7.16E+06	4.84E+06	9.61E+06	1.08E+07	8.08E+06	1.15E+07	9.71E+06	3.98E+06	7.20E+06	1.55E+07	1.82E+07	1.02E+07	1.52E+07	5.34E+06	3.22E+07	1.05E+07	1.27E+07	1.19E+07	7.52E+06	2.53E+06	7.79E+06	8.91E+06	1.09E+07	5.89E+06	5.41E+06	5.73E+06	6.19E+06	4.69E+06	8.83E+06	1.04E+07	6.78E+06	1.05E+07	5.74E+06	9.27E+06	1.33E+07
807	710	Q13576|IQGA2_HUMAN	200	11	15	15		2.01E+06	1.32E+07	2.75E+06	1.64E+06	5.03E+06	2.55E+05	5.28E+05	1.24E+06	4.37E+06	3.72E+06	2.16E+06	7.02E+06	2.55E+06	4.73E+06	5.93E+06	3.70E+06	6.80E+06	2.94E+06	3.06E+04	4.34E+06	2.38E+05	1.55E+05	1.29E+06	3.00E+06	4.09E+06	7.32E+05	1.67E+06	1.64E+06	5.47E+06	3.80E+06	5.39E+05	1.18E+06	2.34E+05	1.33E+06	9.95E+05	5.47E+06	2.72E+05	3.44E+05	2.80E+06	2.80E+06	5.37E+05	1.14E+07
808	762	O95831|AIFM1_HUMAN	200	20	11	11		1.55E+06	2.70E+06	1.03E+07	2.19E+06	2.52E+06	2.06E+06	1.76E+06	8.89E+06	1.55E+06	4.08E+06	4.97E+06	8.28E+06	3.32E+06	1.09E+07	1.98E+06	1.89E+06	9.28E+06	9.86E+06	2.29E+06	9.17E+06	1.70E+06	1.19E+06	3.49E+06	7.27E+06	3.00E+06	2.37E+06	3.43E+06	5.56E+06	8.00E+05	9.11E+06	5.85E+06	3.11E+06	6.60E+05	1.22E+06	1.20E+05	1.95E+06	2.34E+06	2.13E+06	5.14E+06	6.30E+06	3.52E+06	4.56E+06
809	1558	Q14103|HNRPD_HUMAN	200	23	6	6	Hpro	3.63E+07	4.83E+07	4.66E+07	1.91E+07	2.15E+07	2.22E+07	2.33E+07	2.55E+07	1.02E+07	2.61E+07	2.22E+07	7.15E+07	5.38E+07	4.40E+07	2.48E+07	3.73E+07	2.84E+07	5.43E+07	2.07E+07	2.99E+07	2.43E+07	3.70E+07	2.75E+07	4.73E+07	4.08E+07	2.68E+07	1.73E+07	5.91E+07	2.92E+07	6.81E+07	2.42E+07	1.91E+07	2.14E+07	2.83E+07	2.64E+07	4.35E+07	5.02E+07	5.02E+07	3.33E+07	3.71E+07	2.79E+07	3.76E+07
810	635	O00291|HIP1_HUMAN	200	13	11	11		0	8.11E+06	4.21E+06	2.78E+06	4.95E+05	0	1.32E+06	0	3.94E+06	3.22E+06	4.97E+05	1.47E+07	3.82E+06	7.53E+06	8.35E+05	1.06E+07	6.49E+06	2.48E+06	1.82E+05	3.44E+06	1.57E+06	2.59E+06	2.84E+06	1.27E+06	1.44E+06	1.82E+06	1.93E+06	6.62E+06	1.24E+06	1.35E+07	1.32E+06	1.17E+06	6.73E+05	6.40E+05	1.09E+05	5.43E+06	1.87E+06	1.04E+06	3.23E+06	6.28E+06	2.26E+06	3.25E+06
811	517	P57740|NU107_HUMAN	200	10	8	8		0	2.12E+06	5.67E+05	6.55E+05	8.70E+05	1.89E+05	2.06E+05	0	0	5.64E+05	0	2.90E+07	7.19E+05	1.21E+06	1.09E+06	1.60E+05	1.77E+05	3.29E+05	3.45E+05	1.53E+06	7.80E+05	5.76E+05	7.20E+05	1.75E+05	6.15E+04	5.96E+05	6.27E+05	1.42E+06	6.58E+04	2.11E+07	0	0	0	2.44E+04	2.43E+05	2.92E+05	0	6.06E+04	1.57E+05	4.14E+06	0	5.31E+05
812	522	P06727|APOA4_HUMAN	200	36	14	14		9.05E+06	2.94E+06	1.21E+07	1.14E+07	6.10E+04	3.71E+06	4.80E+05	1.86E+06	8.00E+05	0	1.26E+04	1.77E+06	2.56E+07	1.02E+07	4.62E+07	1.80E+06	1.74E+07	4.59E+04	4.17E+06	0	1.45E+06	2.85E+07	2.14E+07	1.54E+05	1.22E+06	2.12E+06	6.84E+05	2.65E+07	1.99E+07	1.30E+06	2.55E+06	9.27E+06	1.97E+06	4.83E+06	4.31E+07	4.16E+06	2.79E+07	2.48E+07	3.22E+06	1.67E+07	1.77E+07	2.09E+06
813	1447	P30044|PRDX5_HUMAN	200	37	6	6		5.04E+07	5.70E+07	3.72E+07	3.36E+07	6.14E+07	6.42E+07	4.73E+07	6.57E+07	3.67E+07	6.08E+07	4.47E+07	5.39E+07	4.51E+07	4.25E+07	4.67E+07	2.97E+07	4.44E+07	1.15E+08	1.27E+08	4.82E+07	4.47E+07	1.24E+07	9.19E+07	8.46E+07	5.20E+07	4.53E+07	5.66E+07	1.18E+08	4.47E+07	5.89E+07	7.08E+07	3.79E+07	3.61E+07	3.88E+07	2.96E+07	4.07E+07	4.95E+07	5.93E+07	5.03E+07	4.34E+07	5.70E+07	5.41E+07
814	627	Q86UE4|LYRIC_HUMAN	200	23	11	11		3.35E+06	9.11E+06	1.12E+07	2.25E+06	6.83E+06	1.88E+06	4.43E+06	8.38E+05	4.70E+06	6.45E+06	4.41E+06	1.18E+07	7.75E+06	1.12E+07	3.26E+06	3.17E+06	7.05E+06	8.54E+06	4.16E+06	5.23E+06	4.57E+06	2.28E+06	9.82E+06	5.84E+06	5.48E+06	5.19E+06	1.39E+06	1.29E+07	5.68E+06	1.00E+07	1.68E+06	1.38E+06	2.44E+05	9.97E+05	1.71E+06	2.39E+06	3.61E+06	7.59E+06	3.03E+06	1.07E+07	6.61E+06	5.38E+06
815	591	Q9Y285|SYFA_HUMAN	200	25	11	11		1.45E+06	8.36E+06	2.64E+06	2.19E+05	6.99E+06	7.49E+05	2.66E+06	2.54E+06	1.39E+06	8.94E+06	1.03E+07	1.74E+07	2.41E+06	2.01E+06	2.12E+06	5.19E+06	2.45E+06	1.12E+06	3.40E+06	2.84E+06	2.29E+06	3.89E+06	3.65E+06	1.56E+06	5.00E+06	2.27E+06	1.57E+06	1.82E+07	1.86E+06	1.47E+07	1.55E+06	1.75E+06	3.52E+06	1.13E+06	9.87E+05	4.22E+06	7.75E+06	6.13E+06	2.88E+06	1.41E+06	2.44E+06	3.40E+06
816	746	Q9NYF8|BCLF1_HUMAN	200	11	8	8		3.22E+05	4.50E+06	3.99E+06	1.27E+05	1.19E+06	0	1.24E+06	0	0	6.88E+05	1.39E+06	1.42E+07	3.05E+06	2.84E+06	1.08E+06	2.92E+06	4.96E+06	2.32E+06	3.82E+05	2.10E+06	1.47E+06	4.87E+06	1.14E+06	2.10E+06	4.51E+06	1.56E+06	5.40E+05	6.01E+06	3.21E+06	1.14E+07	8.41E+05	0	3.37E+05	4.04E+05	1.16E+06	5.24E+06	4.26E+06	2.95E+06	2.41E+06	2.02E+06	6.96E+05	1.66E+06
817	614	P22059|OSBP1_HUMAN	200	17	10	10		2.06E+06	3.27E+06	3.63E+06	1.71E+06	1.66E+06	1.69E+06	1.06E+06	1.38E+06	1.08E+06	2.01E+06	2.64E+06	6.90E+06	2.60E+06	1.83E+06	5.53E+05	2.00E+06	2.44E+06	7.88E+05	1.55E+06	1.93E+06	1.18E+06	2.74E+06	4.92E+06	1.78E+06	5.69E+06	2.06E+06	1.91E+06	8.01E+06	2.31E+06	6.05E+06	1.34E+06	5.94E+04	6.71E+05	1.09E+06	3.57E+05	3.10E+06	3.66E+06	2.26E+06	2.14E+06	2.21E+06	1.82E+06	2.53E+06
818	1010	P84085|ARF5_HUMAN	200	18	4	4		3.19E+06	6.50E+06	8.47E+06	2.84E+06	5.22E+06	3.43E+06	4.03E+06	1.58E+06	2.45E+06	6.56E+06	8.32E+06	1.12E+07	2.45E+06	7.54E+06	3.14E+06	3.64E+06	7.96E+06	6.73E+06	5.94E+06	6.14E+06	5.70E+06	5.97E+06	7.63E+06	7.92E+06	3.82E+06	2.28E+06	5.78E+05	5.11E+06	5.65E+06	9.35E+06	1.81E+06	3.34E+06	1.86E+06	1.77E+06	1.50E+06	4.16E+06	4.10E+06	3.82E+06	2.07E+06	4.19E+06	6.46E+06	5.71E+06
819	1312	O14950|ML12B_HUMAN	200	47	8	8	Deamidation-N	1.34E+07	2.46E+07	3.74E+07	3.61E+07	1.33E+07	1.57E+07	1.55E+07	1.32E+07	2.04E+07	1.64E+07	1.40E+07	7.92E+07	6.93E+07	6.55E+07	2.38E+07	1.85E+07	7.02E+07	5.12E+07	2.70E+07	2.92E+07	2.10E+07	5.00E+07	4.85E+07	5.86E+07	5.25E+07	3.40E+07	6.60E+06	7.61E+07	2.48E+07	7.03E+07	9.10E+06	2.19E+07	1.83E+07	1.02E+07	1.11E+07	4.25E+07	2.59E+07	3.77E+07	1.17E+07	3.93E+07	2.86E+07	1.64E+07
819	1313	P19105|ML12A_HUMAN	200	47	8	8	Deamidation-N	1.34E+07	2.46E+07	3.74E+07	3.61E+07	1.33E+07	1.57E+07	1.55E+07	1.32E+07	2.04E+07	1.64E+07	1.40E+07	7.92E+07	6.93E+07	6.55E+07	2.38E+07	1.85E+07	7.02E+07	5.12E+07	2.70E+07	2.92E+07	2.10E+07	5.00E+07	4.85E+07	5.86E+07	5.25E+07	3.40E+07	6.60E+06	7.61E+07	2.48E+07	7.03E+07	9.10E+06	2.19E+07	1.83E+07	1.02E+07	1.11E+07	4.25E+07	2.59E+07	3.77E+07	1.17E+07	3.93E+07	2.86E+07	1.64E+07
820	727	Q15436|SC23A_HUMAN	200	11	8	8		9.81E+06	5.99E+06	4.67E+06	4.90E+05	1.30E+06	6.65E+06	1.41E+06	1.29E+06	2.96E+06	2.20E+06	2.10E+06	4.46E+06	2.39E+06	4.31E+06	1.72E+06	2.95E+06	4.21E+06	4.58E+06	6.70E+06	3.23E+06	3.87E+07	5.70E+06	5.65E+06	7.49E+06	2.13E+06	8.72E+05	3.42E+06	4.66E+06	1.56E+06	6.50E+06	1.40E+06	2.34E+06	2.98E+07	4.12E+06	1.96E+06	3.09E+07	6.92E+06	2.25E+07	3.08E+06	3.12E+06	5.97E+06	4.35E+07
821	1619	P49006|MRP_HUMAN	200	60	8	8	Phosphorylation; Deamidation-N	2.69E+07	2.63E+07	2.87E+07	2.74E+07	6.96E+06	7.50E+06	9.74E+06	3.20E+07	1.26E+07	9.94E+06	6.63E+06	9.01E+07	6.37E+07	2.88E+07	2.30E+07	2.34E+07	2.26E+07	3.89E+07	7.05E+06	5.04E+07	1.35E+07	2.55E+07	1.40E+07	1.45E+07	3.55E+07	2.28E+07	1.76E+07	4.85E+07	2.90E+07	7.54E+07	3.27E+07	1.06E+07	9.42E+06	1.94E+07	1.41E+07	2.51E+07	3.69E+07	3.47E+07	2.20E+07	1.25E+07	1.14E+07	2.26E+07
822	855	Q14118|DAG1_HUMAN	200	14	9	9		1.19E+06	4.41E+06	5.94E+06	2.78E+06	1.52E+05	1.49E+06	6.41E+06	3.25E+06	0	1.85E+06	3.13E+05	3.62E+06	1.52E+06	4.77E+06	2.37E+06	2.92E+06	5.37E+06	1.23E+07	0	7.12E+05	3.73E+06	2.16E+06	1.75E+06	8.71E+06	2.95E+06	9.52E+05	7.14E+05	5.58E+06	2.59E+06	5.00E+06	2.35E+06	3.45E+06	5.87E+06	1.09E+06	1.43E+06	2.28E+06	1.78E+06	1.43E+06	2.24E+06	1.69E+06	8.35E+05	3.42E+06
824	573	Q15700|DLG2_HUMAN	200	10	7	7		0	1.14E+06	4.19E+06	1.28E+05	1.56E+07	1.35E+07	3.39E+07	4.78E+06	1.45E+06	6.31E+06	9.19E+06	9.98E+07	9.59E+04	3.01E+05	1.19E+05	2.30E+07	4.16E+05	5.45E+06	6.09E+06	3.58E+07	5.01E+05	1.11E+07	6.48E+06	1.89E+06	0	0	3.32E+05	1.06E+07	1.07E+06	5.21E+07	3.49E+06	9.13E+05	8.53E+05	5.17E+05	5.61E+06	0	1.61E+07	0	2.98E+07	0	8.10E+06	8.72E+05
825	701	Q9Y5B9|SP16H_HUMAN	200	10	11	11	Deamidation-N	2.21E+06	3.68E+06	3.93E+06	1.00E+06	1.84E+06	6.99E+05	9.26E+05	1.98E+06	1.58E+05	1.12E+06	1.83E+05	1.44E+07	3.95E+06	4.89E+06	2.27E+06	1.47E+06	1.74E+06	1.93E+06	1.01E+06	2.12E+06	7.49E+04	9.80E+05	1.20E+06	4.28E+05	8.51E+06	3.19E+06	1.13E+06	1.85E+06	2.72E+06	1.11E+07	1.07E+06	5.04E+05	2.95E+05	8.63E+05	2.00E+06	1.14E+07	1.81E+06	4.53E+06	1.02E+06	1.13E+06	1.80E+06	1.01E+06
826	549	Q8WXF1|PSPC1_HUMAN	200	27	11	11	Deamidation-N	2.50E+06	1.39E+06	3.39E+06	6.26E+06	1.34E+06	0	7.94E+04	1.11E+06	3.42E+05	1.40E+06	1.30E+06	8.61E+06	4.39E+06	3.80E+06	0	1.69E+05	2.85E+06	3.79E+06	0	3.33E+06	0	1.83E+06	2.16E+06	2.45E+06	6.01E+06	2.90E+06	9.00E+04	9.63E+06	2.17E+06	7.12E+06	1.99E+06	1.11E+06	1.65E+05	1.59E+06	3.15E+05	5.92E+06	7.56E+06	5.21E+06	1.18E+06	2.92E+06	1.42E+06	7.50E+05
827	1320	Q8N126|CADM3_HUMAN	200	25	8	8		8.16E+06	1.08E+06	9.89E+07	6.20E+06	2.79E+07	7.20E+06	1.16E+07	2.60E+06	1.46E+07	2.60E+07	3.34E+07	4.46E+07	5.15E+07	1.04E+07	3.68E+06	1.09E+07	2.29E+07	1.96E+07	6.44E+06	1.38E+07	9.80E+06	5.62E+06	3.59E+06	4.47E+06	2.04E+06	5.32E+07	1.20E+07	1.35E+07	1.96E+07	2.13E+07	1.16E+07	8.15E+06	3.97E+06	5.45E+06	1.13E+06	3.90E+06	1.01E+07	4.31E+06	2.52E+07	2.83E+07	1.43E+07	9.63E+06
828	675	P10155|RO60_HUMAN	200	19	11	11		6.95E+06	1.50E+07	1.27E+07	8.93E+06	1.08E+07	1.04E+07	1.04E+07	1.12E+07	2.14E+06	7.72E+06	7.39E+06	1.94E+07	1.51E+07	1.13E+07	1.03E+07	8.72E+06	8.85E+06	1.68E+07	1.28E+07	1.47E+07	1.24E+07	8.53E+06	1.60E+07	1.68E+07	1.81E+07	5.65E+06	1.12E+07	1.61E+07	7.68E+06	1.57E+07	1.17E+07	3.48E+06	7.84E+06	7.36E+06	7.99E+06	1.37E+07	1.03E+07	8.07E+06	1.25E+07	6.32E+06	7.78E+06	2.00E+07
829	755	O75489|NDUS3_HUMAN	200	45	9	9		3.40E+06	3.51E+06	3.49E+06	3.78E+06	2.95E+07	1.12E+05	2.80E+06	1.44E+05	8.15E+06	2.15E+07	3.21E+07	7.14E+06	2.20E+06	3.84E+06	1.06E+06	1.37E+06	5.94E+06	1.44E+07	8.41E+05	3.87E+05	1.89E+06	7.43E+05	8.65E+05	1.26E+07	2.99E+06	4.49E+06	2.43E+06	1.57E+07	1.11E+06	6.10E+05	0	2.62E+06	8.24E+05	2.15E+06	4.63E+05	8.77E+05	4.34E+06	3.31E+06	2.15E+06	2.66E+06	7.33E+04	4.50E+06
830	969	P30048|PRDX3_HUMAN	200	36	12	12	Deamidation-N	1.25E+08	2.39E+07	1.35E+08	1.04E+08	1.51E+08	4.16E+07	1.21E+08	9.30E+07	1.91E+08	1.59E+08	5.35E+07	9.58E+07	1.31E+08	1.16E+08	1.70E+07	2.38E+07	1.28E+07	3.05E+07	3.71E+07	1.80E+08	1.32E+07	1.07E+07	2.36E+07	3.22E+07	2.37E+08	7.68E+07	1.77E+08	1.25E+08	1.28E+07	1.51E+08	5.65E+07	2.07E+07	1.44E+08	1.54E+08	1.56E+07	1.54E+08	2.24E+07	1.50E+07	2.93E+07	9.00E+06	3.13E+07	1.21E+08
831	537	Q96AY3|FKB10_HUMAN	200	21	11	11	Hpro	1.26E+06	7.09E+06	2.02E+07	7.63E+05	1.25E+06	2.39E+06	1.20E+05	1.14E+06	4.70E+05	1.57E+06	5.19E+05	1.33E+07	8.33E+06	2.08E+07	1.97E+06	1.09E+07	1.64E+07	7.86E+06	2.48E+06	3.64E+06	1.03E+06	7.59E+06	3.71E+06	9.02E+06	1.90E+07	2.99E+06	7.30E+05	6.41E+06	2.98E+06	1.44E+07	0	3.40E+05	4.53E+05	5.50E+05	1.52E+06	2.15E+07	1.31E+06	1.89E+06	5.95E+05	1.59E+07	1.71E+06	1.67E+06
832	683	Q9UIJ7|KAD3_HUMAN	200	58	13	13		1.01E+07	9.06E+06	1.36E+07	1.18E+07	1.53E+07	2.83E+07	1.05E+07	1.94E+07	2.79E+07	1.77E+07	1.38E+07	9.35E+06	5.20E+06	1.58E+07	1.39E+07	5.57E+06	2.31E+07	1.88E+07	3.41E+07	2.39E+07	1.07E+07	2.98E+06	3.72E+07	2.09E+07	7.19E+06	7.10E+06	1.03E+07	2.73E+07	1.11E+07	7.46E+06	1.63E+07	6.31E+06	8.06E+06	1.09E+07	1.05E+07	7.96E+06	1.97E+07	1.73E+07	6.84E+06	1.59E+07	2.62E+07	1.04E+07
833	650	O14994|SYN3_HUMAN	200	24	10	10	Hpro	1.46E+05	0	0	0	9.19E+06	5.59E+04	1.24E+06	2.02E+05	1.17E+06	1.05E+07	1.52E+07	1.29E+05	3.60E+05	1.45E+05	0	1.93E+04	1.16E+05	0	4.73E+05	3.92E+04	2.68E+05	6.91E+04	4.70E+05	0	2.11E+05	3.47E+05	0	1.77E+06	0	0	3.79E+05	4.86E+05	4.17E+04	2.66E+05	3.86E+05	1.71E+05	7.61E+05	6.34E+05	1.53E+05	2.36E+05	1.18E+05	0
834	994	Q9ULV4|COR1C_HUMAN	200	19	9	9		4.79E+06	1.27E+07	8.21E+06	5.10E+06	5.10E+06	9.63E+06	2.96E+06	7.59E+06	2.11E+06	5.79E+06	4.81E+06	7.37E+06	6.80E+06	1.21E+07	7.67E+06	4.61E+06	5.88E+06	8.34E+06	1.83E+07	1.27E+07	2.06E+06	7.24E+06	2.65E+07	7.08E+06	6.78E+06	6.28E+06	5.87E+06	1.54E+07	7.03E+06	8.78E+06	7.23E+06	3.16E+06	2.47E+06	5.47E+06	5.28E+06	1.09E+07	5.77E+06	8.47E+06	2.63E+06	7.86E+06	1.20E+07	4.84E+06
835	957	P18124|RL7_HUMAN	200	35	11	11	Deamidation-N	2.35E+07	4.66E+07	4.76E+07	2.28E+07	1.78E+07	2.68E+07	2.37E+07	1.89E+07	7.29E+06	2.06E+07	1.79E+07	6.11E+07	5.25E+07	5.67E+07	3.57E+07	3.18E+07	5.40E+07	5.37E+07	3.61E+07	3.28E+07	2.48E+07	4.64E+07	5.02E+07	6.63E+07	6.84E+07	2.37E+07	1.98E+07	7.64E+07	4.11E+07	7.54E+07	2.08E+07	1.89E+07	1.16E+07	2.00E+07	2.54E+07	5.41E+07	4.85E+07	4.83E+07	2.85E+07	4.75E+07	3.66E+07	2.77E+07
836	571	Q9H4M9|EHD1_HUMAN	200	20	8	8		1.57E+06	6.32E+05	3.71E+06	9.15E+05	1.03E+06	2.62E+06	1.83E+06	2.66E+06	6.30E+05	5.55E+05	1.24E+06	4.39E+06	4.65E+05	3.66E+06	7.26E+05	0	4.33E+06	7.73E+06	1.90E+06	7.33E+06	2.38E+06	6.90E+06	2.97E+06	6.42E+06	4.14E+06	8.01E+06	2.68E+06	1.28E+07	1.24E+06	5.23E+06	2.05E+06	4.20E+05	8.46E+05	1.57E+06	2.28E+05	2.22E+06	6.65E+06	5.75E+06	0	3.24E+06	7.86E+05	0
837	1779	Q8N111|CEND_HUMAN	200	47	7	7	Phosphorylation; Deamidation-N	5.79E+06	3.46E+05	1.11E+07	4.65E+06	5.67E+07	1.70E+07	1.29E+07	7.76E+06	1.42E+07	7.29E+07	9.76E+07	1.46E+06	0	9.75E+06	9.27E+05	1.12E+06	1.17E+07	5.43E+07	9.37E+06	1.16E+07	1.45E+07	1.10E+05	1.37E+07	5.34E+07	9.13E+06	1.34E+06	1.65E+06	2.08E+07	1.82E+06	4.05E+06	5.13E+06	1.59E+07	5.99E+06	5.63E+06	0	4.61E+06	3.03E+07	1.34E+07	3.03E+06	5.64E+06	1.25E+07	1.63E+06
838	1507	Q00577|PURA_HUMAN	200	23	5	5		1.47E+07	1.40E+07	1.26E+07	9.29E+06	2.49E+07	6.04E+06	1.66E+07	1.52E+07	1.59E+07	2.33E+07	2.64E+07	9.97E+06	1.39E+07	1.22E+07	1.06E+07	1.24E+07	1.26E+07	2.31E+07	9.44E+06	1.55E+07	1.70E+07	9.06E+06	1.00E+07	1.82E+07	9.70E+06	7.03E+06	9.15E+06	1.54E+07	1.12E+07	1.43E+07	1.48E+07	7.66E+06	1.20E+07	1.59E+07	3.27E+06	7.59E+06	2.00E+07	1.00E+07	1.60E+07	9.89E+06	8.45E+06	2.00E+07
839	840	Q13283|G3BP1_HUMAN	200	22	9	9	Phosphorylation	1.99E+06	4.42E+06	5.35E+06	2.23E+06	1.61E+06	2.97E+06	1.96E+06	2.14E+06	1.33E+06	2.01E+06	1.76E+06	1.29E+07	9.69E+06	5.65E+06	4.18E+06	3.11E+06	5.44E+06	7.78E+06	2.03E+06	1.38E+06	3.03E+06	9.94E+06	3.26E+06	4.30E+06	9.00E+06	1.79E+06	1.57E+06	6.98E+06	4.44E+06	1.20E+07	2.29E+06	4.08E+06	2.59E+06	2.05E+06	3.50E+06	8.72E+06	4.34E+06	6.68E+06	2.12E+06	5.07E+06	2.75E+06	2.37E+06
840	736	P04217|A1BG_HUMAN	200	32	11	11	Deamidation-N	8.42E+05	1.79E+06	8.94E+06	8.43E+06	1.03E+06	7.80E+05	5.56E+04	5.31E+06	7.17E+06	1.56E+06	3.34E+05	1.59E+07	1.91E+07	1.12E+07	6.82E+06	1.61E+06	2.37E+07	4.04E+06	2.91E+06	6.89E+06	1.52E+06	6.84E+06	8.31E+06	5.60E+06	1.21E+07	9.72E+06	4.34E+06	1.78E+07	3.39E+06	1.14E+07	6.32E+06	3.50E+06	1.51E+06	3.56E+06	3.78E+06	1.29E+07	6.91E+06	8.58E+06	1.13E+06	1.64E+07	6.95E+06	2.65E+06
841	670	Q9H425|CA198_HUMAN	200	29	8	8		1.15E+07	2.34E+06	1.04E+06	4.09E+06	3.17E+06	6.44E+05	2.56E+06	3.99E+07	4.21E+06	4.13E+06	4.46E+06	3.90E+06	2.73E+06	1.05E+06	1.40E+07	1.47E+06	0	3.64E+06	7.01E+05	2.29E+07	3.48E+06	9.97E+05	1.20E+06	3.72E+06	1.81E+05	4.91E+06	1.04E+07	4.72E+06	1.23E+07	0	2.72E+07	1.46E+06	4.00E+06	1.07E+07	1.06E+07	1.19E+05	2.75E+06	3.00E+06	2.97E+06	9.79E+05	1.92E+05	2.72E+06
842	546	O95197|RTN3_HUMAN	200	10	9	9		9.27E+06	9.43E+06	1.04E+07	8.30E+06	1.17E+07	6.18E+06	6.43E+06	8.13E+06	6.66E+06	1.18E+07	1.51E+07	1.36E+07	5.60E+06	7.66E+06	1.11E+07	7.98E+06	6.61E+06	4.80E+06	4.83E+06	1.56E+07	7.74E+06	4.02E+06	6.80E+06	7.55E+06	4.67E+06	6.81E+06	7.76E+06	2.24E+07	1.06E+07	1.02E+07	6.46E+06	6.61E+06	8.70E+06	7.48E+06	7.86E+06	6.39E+06	1.19E+07	9.76E+06	1.20E+07	8.51E+06	5.39E+06	1.06E+07
843	1156	P17661|DESM_HUMAN	200	10	5	5	Phosphorylation; HexNAcHex; Deamidation-N	5.81E+06	5.51E+07	6.23E+06	0	2.15E+06	9.57E+06	8.09E+06	7.43E+06	1.38E+06	5.71E+05	1.33E+05	1.20E+07	1.21E+07	6.89E+06	1.28E+07	3.52E+07	7.47E+06	7.98E+05	1.00E+07	9.58E+06	1.05E+07	5.67E+07	1.03E+07	5.00E+06	9.73E+06	4.92E+06	1.46E+06	2.28E+06	5.81E+06	1.18E+07	8.18E+06	5.86E+06	6.87E+06	3.66E+06	8.16E+06	1.79E+07	1.91E+05	2.84E+05	3.67E+07	1.01E+07	7.25E+06	4.21E+07
844	606	Q9ULD0|OGDHL_HUMAN	200	10	9	9	Deamidation-N	1.99E+06	1.63E+06	0	1.93E+06	4.40E+06	0	5.10E+05	2.94E+05	3.49E+06	5.93E+06	8.51E+06	0	4.70E+05	4.97E+05	4.13E+05	0	0	1.14E+06	4.83E+06	1.38E+06	1.61E+06	1.60E+06	3.26E+05	1.41E+06	2.58E+06	1.56E+05	3.11E+06	7.85E+05	1.59E+06	1.52E+06	0	4.07E+05	1.55E+05	4.50E+04	2.78E+05	1.52E+06	9.20E+05	3.20E+05	3.91E+05	1.26E+06	2.52E+05	3.69E+05
845	849	P62701|RS4X_HUMAN	200	10	2	2		5.52E+06	1.23E+07	1.25E+07	4.98E+06	4.27E+06	7.62E+06	6.76E+06	4.72E+06	1.18E+06	4.55E+06	4.60E+06	1.44E+07	9.30E+06	9.96E+06	7.42E+06	2.02E+06	1.18E+07	1.19E+07	4.32E+06	7.65E+06	8.34E+06	1.33E+07	1.36E+07	1.05E+07	2.00E+07	5.57E+06	5.09E+06	1.38E+07	6.84E+06	1.55E+07	4.54E+06	3.76E+06	6.66E+06	3.89E+06	5.45E+06	1.49E+07	4.68E+06	9.36E+06	2.03E+06	8.82E+06	8.02E+06	9.60E+06
847	1146	P18085|ARF4_HUMAN	200	28	6	6	Deamidation-N	9.99E+06	1.13E+07	2.18E+07	1.19E+07	5.51E+06	1.38E+07	7.49E+06	9.40E+06	6.38E+06	7.59E+06	5.30E+06	3.09E+07	1.77E+07	2.59E+07	1.30E+07	9.13E+06	2.14E+07	2.04E+07	1.97E+07	1.15E+07	1.24E+07	1.45E+07	2.17E+07	2.36E+07	1.64E+07	9.86E+06	6.39E+06	2.19E+07	1.32E+07	2.38E+07	8.43E+06	4.45E+06	4.82E+06	8.43E+06	9.88E+06	1.71E+07	9.84E+06	1.33E+07	9.52E+06	2.07E+07	1.45E+07	1.23E+07
848	1055	P49257|LMAN1_HUMAN	200	23	9	9	Hpro; HLYS-Hex-Hex	1.35E+06	1.17E+07	1.28E+07	8.11E+06	8.86E+06	1.18E+07	4.06E+06	5.31E+06	6.75E+05	8.48E+06	3.92E+06	2.42E+07	1.54E+07	1.85E+07	8.35E+06	3.16E+06	1.05E+07	5.26E+06	9.24E+06	8.38E+06	2.25E+06	8.56E+06	2.10E+07	1.36E+07	2.31E+07	1.49E+07	4.33E+06	1.94E+07	1.08E+07	2.54E+07	3.80E+06	0	1.95E+06	5.87E+06	3.78E+06	1.72E+07	8.41E+06	6.26E+06	2.75E+06	1.25E+07	1.04E+07	4.99E+06
849	1141	Q9UPR5|NAC2_HUMAN	200	12	8	8	Phosphorylation; Deamidation-N	3.12E+05	1.10E+05	2.67E+06	2.48E+05	1.55E+07	3.83E+05	3.12E+06	2.77E+03	5.19E+06	1.81E+07	2.12E+07	6.91E+05	1.71E+05	1.50E+04	0	3.11E+04	7.07E+05	9.38E+05	1.50E+05	1.68E+06	2.94E+06	5.96E+05	1.17E+05	3.34E+04	6.12E+05	1.18E+05	4.84E+04	4.65E+06	6.57E+04	0	3.52E+05	4.41E+06	2.08E+06	5.27E+05	5.63E+04	8.53E+05	3.10E+06	1.40E+06	7.51E+04	6.78E+04	3.68E+06	0
850	557	O94826|TOM70_HUMAN	200	26	13	13	Hpro	4.00E+06	6.36E+06	5.34E+06	1.31E+06	1.59E+07	4.65E+06	5.20E+06	6.86E+06	5.87E+06	1.65E+07	2.08E+07	4.73E+06	2.61E+06	6.14E+06	1.53E+06	2.55E+06	2.23E+06	8.79E+06	4.97E+06	8.35E+06	2.90E+06	1.49E+06	1.22E+07	9.19E+06	6.97E+06	1.10E+06	4.50E+06	1.99E+07	2.38E+06	6.77E+06	3.46E+06	2.43E+06	3.28E+06	4.85E+06	6.42E+05	6.71E+06	8.96E+06	7.50E+06	2.93E+06	3.64E+06	4.45E+06	5.21E+06
851	612	P47897|SYQ_HUMAN	200	16	11	11		2.51E+06	6.09E+06	4.28E+06	1.53E+06	1.66E+06	4.30E+06	2.82E+06	2.32E+06	3.06E+06	3.97E+06	4.25E+06	1.00E+07	4.07E+06	6.44E+06	2.63E+06	3.03E+06	6.55E+06	7.29E+06	2.63E+06	3.99E+06	3.81E+06	4.00E+06	4.18E+06	7.47E+06	1.01E+07	2.56E+06	1.10E+06	6.14E+06	2.73E+06	7.86E+06	1.76E+06	1.16E+06	1.55E+06	1.07E+06	5.34E+05	5.92E+06	1.59E+06	4.86E+06	1.92E+06	5.66E+06	1.92E+06	3.94E+06
852	875	Q15717|ELAV1_HUMAN	200	35	8	8	Deamidation-N	4.01E+06	1.48E+07	8.20E+06	3.79E+06	3.26E+06	2.75E+06	2.95E+06	6.75E+06	7.66E+05	3.28E+06	2.79E+04	3.49E+07	1.31E+07	1.11E+07	6.42E+06	7.31E+06	6.05E+06	1.24E+07	5.21E+06	7.59E+06	3.35E+06	9.58E+06	8.41E+06	1.09E+07	2.88E+07	4.20E+06	3.89E+06	3.12E+07	7.79E+06	2.93E+07	6.99E+06	2.05E+06	2.84E+06	2.83E+06	2.27E+06	2.50E+07	9.06E+06	8.77E+06	4.36E+06	6.54E+06	3.75E+06	5.29E+06
853	655	Q9Y266|NUDC_HUMAN	200	38	12	12	Deamidation-N	3.26E+06	5.61E+06	5.79E+06	2.13E+06	4.23E+06	5.03E+06	2.31E+06	1.73E+06	3.80E+06	2.56E+06	5.30E+06	2.68E+07	1.02E+07	5.41E+06	5.97E+06	3.75E+06	5.09E+06	9.30E+06	5.30E+06	3.00E+06	3.87E+06	2.65E+06	7.89E+06	6.73E+06	1.76E+06	3.92E+06	2.65E+06	9.45E+06	9.07E+06	2.50E+07	3.45E+06	3.70E+06	1.33E+06	2.40E+06	2.88E+06	1.56E+06	4.94E+06	3.83E+06	4.25E+06	3.55E+06	5.55E+06	5.39E+06
854	857	Q8NBS9|TXND5_HUMAN	200	29	11	11	HexNAc	7.38E+04	2.53E+06	1.51E+07	4.45E+06	1.64E+06	8.95E+05	3.53E+06	2.28E+07	4.15E+06	5.75E+06	7.96E+06	2.33E+07	1.54E+07	1.89E+07	4.73E+06	1.82E+06	1.01E+07	1.05E+06	1.61E+06	7.72E+06	3.79E+06	4.86E+06	1.35E+06	3.79E+06	1.59E+07	3.65E+06	8.05E+06	8.24E+06	7.25E+06	1.34E+07	1.98E+07	1.84E+05	1.73E+06	6.95E+05	2.16E+06	1.91E+07	2.74E+06	6.66E+06	3.26E+06	1.61E+07	2.62E+06	5.27E+06
855	487	O43242|PSMD3_HUMAN	200	27	12	12		1.14E+06	3.85E+06	6.27E+06	2.08E+06	4.83E+06	1.67E+06	2.30E+06	5.12E+05	1.70E+06	5.72E+06	3.16E+06	1.15E+07	4.90E+06	4.52E+06	3.84E+06	1.07E+06	7.80E+06	4.31E+06	1.99E+06	7.69E+06	6.71E+05	6.16E+06	4.50E+06	5.84E+06	1.09E+07	2.33E+06	1.42E+06	1.39E+07	3.82E+06	1.17E+07	2.00E+05	4.88E+06	5.03E+05	1.23E+06	1.32E+06	6.50E+06	4.29E+06	7.04E+06	1.12E+06	4.85E+06	1.66E+06	1.24E+06
856	496	P54578|UBP14_HUMAN	200	28	11	11		1.34E+06	1.46E+06	1.40E+06	2.00E+07	4.61E+06	4.26E+05	2.04E+06	3.54E+05	1.15E+07	4.21E+06	2.79E+06	5.44E+06	3.85E+06	2.29E+06	2.30E+06	1.83E+05	3.73E+06	1.89E+07	2.81E+06	7.43E+06	1.49E+06	1.36E+06	6.57E+06	2.39E+07	5.55E+06	3.24E+06	1.53E+07	5.66E+06	2.55E+06	5.05E+06	3.82E+06	2.00E+08	1.25E+06	1.43E+06	9.36E+05	3.88E+06	8.60E+05	2.76E+06	2.54E+05	6.71E+05	6.28E+05	2.22E+06
857	868	P16435|NCPR_HUMAN	200	19	11	11	Deamidation-N	4.25E+06	8.94E+06	7.86E+06	1.89E+06	4.80E+06	4.68E+06	1.41E+07	2.08E+06	1.70E+06	5.13E+06	6.40E+05	8.93E+06	2.78E+07	5.80E+06	3.65E+06	3.82E+06	3.43E+06	8.56E+06	7.83E+06	1.50E+07	2.61E+06	7.38E+06	1.07E+07	7.61E+06	2.05E+07	2.03E+06	4.50E+06	7.71E+06	2.46E+06	3.05E+07	1.96E+06	3.32E+05	3.66E+05	1.98E+06	3.60E+06	4.48E+06	3.65E+05	1.03E+07	1.86E+06	4.66E+06	6.63E+06	6.32E+06
858	525	O14980|XPO1_HUMAN	200	18	16	16		1.77E+06	4.79E+06	3.60E+06	6.25E+06	8.29E+05	1.28E+06	2.61E+06	3.05E+06	3.51E+06	2.63E+06	6.62E+06	1.83E+07	1.09E+07	3.61E+06	1.12E+06	2.04E+06	3.95E+06	5.08E+06	8.64E+06	1.84E+07	2.85E+06	4.89E+06	6.76E+06	6.04E+06	5.26E+06	1.80E+06	1.09E+07	1.19E+07	2.19E+06	1.57E+07	2.75E+06	5.45E+06	1.59E+06	8.94E+05	8.97E+05	7.62E+06	2.20E+06	2.93E+06	3.86E+06	8.21E+06	2.14E+06	2.77E+06
859	861	P32456|GBP2_HUMAN	200	13	7	7		3.64E+06	4.93E+06	3.04E+06	2.03E+05	8.98E+05	1.63E+07	6.72E+05	1.93E+06	8.99E+05	5.56E+05	4.96E+05	4.45E+06	2.33E+07	2.38E+06	2.30E+06	3.13E+06	1.05E+06	1.54E+06	5.34E+06	2.35E+06	2.51E+06	9.85E+06	3.67E+06	1.59E+06	2.92E+06	1.86E+06	1.77E+06	2.15E+06	1.71E+06	4.67E+06	2.53E+06	1.75E+05	6.16E+04	0	7.98E+05	1.84E+06	1.20E+06	2.82E+06	2.27E+06	1.81E+06	3.19E+06	1.02E+06
860	711	Q9UPQ0|LIMC1_HUMAN	200	15	14	14	Phosphorylation	1.36E+06	4.43E+08	2.70E+06	1.17E+06	4.27E+06	9.50E+08	6.83E+08	6.80E+08	8.15E+05	4.50E+06	4.95E+06	2.04E+06	1.71E+06	1.34E+08	3.93E+06	1.59E+06	4.88E+06	1.89E+06	4.42E+08	6.65E+06	7.23E+08	2.47E+06	2.10E+06	2.27E+06	1.24E+06	7.68E+05	3.68E+05	2.00E+06	1.96E+06	4.00E+06	5.22E+08	3.36E+06	1.63E+06	1.18E+06	5.39E+08	2.88E+06	2.14E+06	7.43E+05	2.78E+06	1.55E+05	9.95E+08	7.68E+06
861	862	P49792|RBP2_HUMAN	200	3	8	8		1.58E+06	2.10E+06	6.86E+05	6.98E+05	1.63E+06	9.44E+04	4.49E+05	6.64E+05	4.95E+05	2.57E+06	2.52E+06	2.22E+06	8.55E+05	1.26E+05	1.36E+05	5.37E+05	3.35E+05	1.35E+05	5.95E+05	2.30E+06	4.87E+05	2.26E+05	1.55E+05	0	1.52E+06	3.09E+06	1.97E+06	1.83E+06	3.27E+05	2.13E+06	0	7.12E+05	1.73E+05	9.72E+04	1.57E+06	5.42E+06	3.24E+06	2.46E+06	7.36E+04	5.04E+05	4.14E+05	2.15E+05
862	562	O00533|NCHL1_HUMAN	200	10	11	11		3.15E+06	1.22E+06	2.04E+06	9.74E+05	7.15E+06	6.00E+06	1.08E+07	5.09E+06	5.16E+06	8.91E+06	9.11E+06	3.89E+05	2.56E+07	1.74E+06	1.66E+06	5.82E+06	4.02E+05	1.37E+07	5.39E+05	7.19E+05	1.36E+07	1.23E+07	9.50E+05	7.94E+06	2.49E+06	1.06E+06	9.51E+05	8.61E+05	9.99E+05	3.49E+06	1.71E+06	3.55E+06	8.25E+06	1.78E+06	2.78E+06	2.25E+06	2.84E+06	1.21E+06	7.68E+05	1.75E+06	1.96E+06	1.78E+06
863	518	O75122|CLAP2_HUMAN	200	12	10	10		2.94E+06	2.61E+06	6.89E+06	7.52E+06	4.71E+06	1.77E+06	8.79E+06	3.49E+06	2.86E+06	4.15E+06	2.86E+06	7.62E+06	9.66E+06	1.71E+06	8.05E+05	2.66E+06	1.40E+06	9.96E+06	3.19E+06	8.25E+06	1.14E+06	3.00E+06	3.12E+06	1.17E+07	1.29E+07	3.09E+06	4.14E+06	1.64E+07	1.87E+06	1.73E+07	2.34E+06	4.74E+06	5.27E+06	1.90E+06	5.90E+05	9.84E+06	2.40E+06	1.12E+07	8.55E+06	1.68E+06	1.61E+06	1.22E+06
864	587	Q9Y2Q0|AT8A1_HUMAN	200	10	10	10		4.09E+06	1.80E+06	1.53E+06	3.38E+06	1.01E+07	2.43E+06	1.43E+06	1.37E+06	5.50E+06	7.71E+06	1.01E+07	4.79E+06	3.12E+06	2.99E+06	2.54E+06	7.37E+05	2.96E+06	2.79E+06	1.28E+06	2.99E+06	2.12E+06	0	2.07E+06	3.27E+05	5.11E+06	2.20E+06	4.84E+06	8.24E+06	3.34E+06	3.42E+06	1.44E+06	2.20E+06	5.75E+05	2.71E+06	2.52E+06	3.80E+06	3.49E+05	4.27E+06	6.80E+05	3.04E+06	2.85E+06	3.84E+06
865	621	Q02880|TOP2B_HUMAN	200	9	13	13		6.51E+06	5.25E+06	7.53E+06	3.76E+06	4.01E+06	5.40E+06	2.92E+06	3.23E+06	3.79E+06	4.11E+06	4.65E+06	8.28E+06	4.79E+06	4.07E+05	7.99E+06	2.96E+06	4.07E+06	2.87E+06	6.33E+06	4.80E+06	3.19E+06	3.19E+06	4.46E+06	7.11E+06	6.79E+06	3.03E+06	3.74E+06	8.87E+06	6.46E+06	6.83E+06	3.38E+06	1.56E+06	2.08E+06	3.87E+06	5.84E+06	6.41E+06	2.84E+06	5.33E+06	5.11E+06	1.68E+06	4.57E+06	3.30E+06
866	1214	P30085|KCY_HUMAN	200	43	7	7		4.53E+06	7.34E+06	4.68E+06	2.45E+06	3.94E+06	2.91E+06	4.74E+06	2.95E+06	1.31E+06	1.85E+06	3.33E+06	2.39E+07	1.20E+07	7.28E+06	6.63E+06	4.28E+06	5.38E+06	6.57E+06	5.27E+06	8.70E+06	4.93E+06	2.99E+06	7.37E+06	4.80E+06	2.45E+06	3.42E+06	3.83E+06	1.22E+07	5.52E+06	1.78E+07	3.18E+06	2.09E+06	2.90E+06	3.16E+06	4.49E+06	4.00E+06	5.05E+06	3.40E+06	6.18E+06	4.13E+06	4.03E+06	6.66E+06
867	717	Q9NZB2|F120A_HUMAN	200	13	10	10		1.05E+06	4.02E+06	5.76E+06	7.86E+05	6.10E+05	1.88E+06	2.49E+06	8.52E+05	0	8.21E+05	9.59E+05	3.05E+06	1.51E+06	5.80E+06	8.86E+05	2.72E+06	4.85E+06	7.10E+06	5.78E+06	1.66E+06	2.19E+06	2.02E+06	5.56E+06	7.85E+06	2.83E+06	9.25E+05	8.85E+04	5.71E+06	2.59E+06	3.56E+06	1.25E+06	1.88E+05	1.18E+06	6.21E+05	2.32E+05	2.41E+06	2.07E+06	2.58E+06	2.40E+06	3.12E+06	3.43E+06	3.31E+06
868	715	P22234|PUR6_HUMAN	200	25	10	10	HLys; Deamidation-N	6.72E+06	1.91E+07	3.41E+07	1.94E+07	4.72E+06	1.20E+07	4.95E+06	8.03E+06	6.32E+06	4.89E+06	5.87E+06	3.03E+07	2.51E+07	3.52E+07	2.16E+07	1.06E+07	3.29E+07	1.52E+07	1.79E+07	7.60E+06	6.78E+06	1.66E+07	2.98E+07	2.22E+07	1.14E+07	1.90E+07	7.18E+06	3.31E+07	2.48E+07	2.37E+07	7.87E+06	3.55E+06	8.41E+06	1.55E+07	1.91E+07	1.86E+07	1.71E+07	1.53E+07	8.91E+06	2.46E+07	2.09E+07	1.07E+07
869	615	P51659|DHB4_HUMAN	200	18	10	10	Deamidation-N	3.79E+06	2.16E+06	1.00E+07	3.29E+06	3.35E+05	4.36E+06	4.43E+06	6.97E+06	1.02E+06	4.28E+05	1.13E+06	6.27E+06	4.98E+06	8.99E+06	5.88E+06	2.94E+06	9.22E+06	6.36E+06	6.23E+06	7.44E+06	5.98E+06	6.25E+06	8.05E+06	6.93E+06	3.97E+06	4.24E+06	3.51E+06	5.05E+06	4.53E+06	5.48E+06	3.25E+06	6.33E+06	4.59E+06	1.06E+06	3.78E+06	4.25E+06	3.94E+06	2.62E+06	4.92E+06	5.13E+06	5.13E+06	6.10E+06
870	2160	P0DOY3|IGLC3_HUMAN	200	34	3	3	Deamidation-N	1.20E+05	0	1.30E+07	1.65E+07	1.50E+05	2.56E+06	4.47E+05	8.85E+05	1.86E+06	0	0	1.64E+06	8.68E+06	1.91E+07	1.58E+06	1.70E+05	6.74E+07	6.71E+05	6.50E+06	2.83E+05	4.80E+04	0	3.27E+07	6.18E+05	4.85E+05	3.28E+06	1.14E+05	2.23E+07	1.82E+05	9.58E+05	1.17E+06	1.05E+06	3.27E+04	2.14E+05	1.19E+06	8.47E+06	6.78E+06	7.80E+06	0	3.72E+07	1.61E+07	2.60E+05
870	2161	P0DOY2|IGLC2_HUMAN	200	34	3	3	Deamidation-N	1.20E+05	0	1.30E+07	1.65E+07	1.50E+05	2.56E+06	4.47E+05	8.85E+05	1.86E+06	0	0	1.64E+06	8.68E+06	1.91E+07	1.58E+06	1.70E+05	6.74E+07	6.71E+05	6.50E+06	2.83E+05	4.80E+04	0	3.27E+07	6.18E+05	4.85E+05	3.28E+06	1.14E+05	2.23E+07	1.82E+05	9.58E+05	1.17E+06	1.05E+06	3.27E+04	2.14E+05	1.19E+06	8.47E+06	6.78E+06	7.80E+06	0	3.72E+07	1.61E+07	2.60E+05
871	608	P52306|GDS1_HUMAN	200	19	10	10		1.23E+06	5.95E+05	1.41E+06	8.47E+06	1.03E+07	2.89E+06	2.20E+06	1.63E+06	1.41E+07	1.34E+07	1.30E+07	8.29E+05	1.06E+06	3.79E+06	4.78E+06	1.10E+06	3.38E+06	2.45E+06	3.52E+06	1.22E+07	6.36E+06	2.30E+06	5.32E+06	5.08E+06	1.23E+06	2.66E+06	3.84E+06	6.06E+06	3.87E+06	9.93E+05	1.44E+05	1.04E+06	5.39E+05	1.02E+06	2.11E+06	1.26E+06	4.83E+06	1.84E+06	2.15E+06	1.65E+06	5.86E+06	1.54E+06
872	815	Q4G0N4|NAKD2_HUMAN	200	24	9	9		4.66E+06	5.62E+06	5.26E+06	4.24E+06	2.40E+06	6.89E+05	4.77E+06	3.01E+07	9.89E+05	1.46E+06	3.08E+06	7.87E+06	1.95E+06	5.45E+06	7.42E+06	3.08E+06	3.73E+06	1.30E+07	1.37E+06	1.83E+07	1.19E+07	7.26E+06	2.02E+06	1.65E+07	1.14E+06	2.28E+06	9.03E+06	6.71E+06	4.55E+06	7.56E+06	2.64E+07	3.26E+06	7.92E+06	1.62E+06	2.64E+06	1.71E+06	2.31E+06	2.47E+06	6.56E+06	3.22E+06	8.58E+05	1.45E+07
873	523	P08779|K1C16_HUMAN	200	19	7	7	Hpro	7.35E+06	2.88E+06	0	5.38E+06	9.50E+05	3.53E+06	3.65E+06	6.69E+06	5.84E+06	1.12E+06	1.55E+06	3.99E+07	2.10E+06	7.71E+05	4.14E+06	2.57E+06	1.41E+06	1.68E+06	1.58E+06	4.48E+05	3.28E+06	3.31E+05	1.71E+06	1.19E+06	1.59E+06	5.65E+06	3.06E+06	1.16E+06	7.83E+05	3.93E+06	4.11E+06	1.42E+06	4.02E+06	3.92E+06	3.42E+06	4.30E+06	1.43E+06	2.02E+06	3.22E+06	1.30E+06	4.06E+06	1.22E+06
874	791	P21695|GPDA_HUMAN	200	32	12	12		9.70E+06	8.95E+06	6.22E+06	1.59E+07	3.56E+06	9.10E+06	2.90E+06	3.64E+06	4.19E+06	4.31E+06	2.17E+06	4.00E+06	2.96E+06	3.04E+06	1.81E+07	3.98E+06	4.67E+06	4.19E+07	8.73E+06	1.24E+07	2.26E+06	4.96E+06	1.85E+07	2.79E+07	4.98E+06	1.56E+07	4.01E+06	3.46E+06	6.94E+06	2.05E+06	3.65E+06	4.01E+06	4.35E+06	6.14E+06	1.60E+07	3.74E+06	4.89E+06	2.57E+06	6.14E+06	2.43E+06	1.10E+07	3.97E+06
875	1001	P26368|U2AF2_HUMAN	200	25	9	9		2.41E+06	8.11E+06	6.14E+06	2.04E+06	3.21E+06	1.32E+06	2.11E+06	3.26E+05	2.76E+06	1.77E+06	0	1.64E+07	5.45E+06	4.89E+06	1.46E+06	6.11E+06	1.61E+06	8.18E+05	3.30E+06	4.73E+06	2.90E+06	5.58E+06	3.69E+06	5.11E+06	1.28E+07	1.80E+06	2.68E+06	9.67E+06	4.99E+06	1.64E+07	1.82E+06	1.06E+06	0	3.05E+06	1.21E+05	7.44E+06	7.20E+06	5.85E+06	3.34E+06	2.89E+06	4.16E+05	5.98E+06
876	698	O94979|SC31A_HUMAN	200	12	13	13	Phosphorylation	3.19E+06	5.35E+06	5.77E+06	3.98E+06	9.94E+05	4.01E+06	1.59E+06	1.93E+06	2.16E+06	1.40E+06	1.37E+06	6.34E+06	6.08E+06	6.34E+06	1.35E+06	5.04E+06	8.68E+06	6.66E+06	9.72E+06	1.82E+06	2.08E+06	3.91E+06	9.66E+06	9.24E+06	8.92E+06	2.50E+06	2.06E+06	1.34E+07	2.34E+06	5.47E+06	5.90E+05	7.00E+05	1.12E+06	2.44E+06	3.33E+06	8.16E+06	2.41E+06	2.37E+06	4.18E+06	4.34E+06	6.24E+06	2.64E+06
877	538	P27987|IP3KB_HUMAN	200	16	11	11	Deamidation-N	2.73E+05	7.58E+05	1.89E+06	4.52E+05	1.42E+06	0	1.14E+06	1.53E+06	4.08E+04	0	1.94E+06	2.83E+06	6.27E+06	3.39E+06	6.05E+06	4.78E+05	5.44E+06	3.74E+05	9.83E+05	4.98E+04	5.86E+05	6.28E+05	1.12E+05	2.71E+06	2.21E+05	4.25E+05	1.16E+06	0	3.06E+06	6.27E+05	1.68E+05	2.70E+05	2.04E+05	9.91E+04	2.78E+06	3.71E+05	3.93E+05	3.89E+05	1.14E+06	3.12E+06	0	8.94E+05
878	920	O14818|PSA7_HUMAN	200	24	5	5		4.82E+06	8.85E+06	1.28E+07	5.06E+06	2.78E+06	5.46E+06	5.16E+06	1.14E+06	1.58E+06	3.83E+06	6.54E+06	9.74E+06	1.02E+07	6.77E+06	5.60E+06	6.26E+06	1.01E+07	6.07E+06	6.09E+06	4.55E+06	4.06E+06	6.78E+06	8.66E+06	1.58E+07	1.00E+07	3.95E+06	3.66E+06	1.44E+07	5.91E+06	1.31E+07	1.67E+06	4.86E+06	4.30E+06	3.11E+06	2.28E+06	1.12E+07	8.18E+06	9.33E+06	7.76E+06	8.82E+06	6.35E+06	5.31E+06
879	1068	P51570|GALK1_HUMAN	200	25	10	10		4.99E+06	3.46E+07	5.92E+06	8.63E+06	2.84E+06	9.71E+06	1.18E+07	1.16E+07	5.14E+06	3.01E+06	4.76E+06	5.07E+06	9.16E+06	8.05E+06	3.73E+07	1.17E+07	3.73E+07	1.36E+07	1.70E+07	8.77E+06	1.74E+07	1.10E+07	2.17E+07	9.14E+06	1.21E+07	1.10E+07	8.11E+06	1.02E+07	2.01E+07	7.57E+06	6.28E+06	1.73E+06	1.28E+07	5.00E+06	2.09E+07	8.97E+06	5.02E+06	8.40E+06	1.66E+07	1.01E+07	1.09E+07	2.07E+07
880	1050	P00390|GSHR_HUMAN	200	25	7	7	Deamidation-N	3.68E+06	9.14E+06	5.94E+06	2.13E+06	2.61E+06	8.40E+06	3.34E+06	4.33E+06	1.43E+07	6.92E+06	5.74E+06	5.37E+06	1.74E+06	4.28E+06	4.62E+06	5.29E+06	4.93E+06	7.58E+06	7.87E+06	1.07E+07	5.86E+06	3.98E+06	1.66E+07	9.27E+06	4.20E+06	5.22E+06	5.96E+06	7.49E+06	5.08E+06	4.11E+06	5.45E+06	2.77E+06	2.97E+06	2.73E+06	3.65E+06	2.77E+06	2.26E+06	2.91E+06	4.20E+06	3.81E+06	6.14E+06	9.87E+06
881	1006	O00154|BACH_HUMAN	200	28	10	10		2.67E+06	4.73E+05	3.86E+04	1.82E+06	3.19E+07	1.32E+06	5.20E+06	1.29E+06	1.49E+07	2.62E+07	2.49E+07	2.15E+06	0	6.52E+04	6.03E+05	9.77E+05	9.27E+04	1.64E+06	6.08E+06	9.32E+06	5.76E+06	1.44E+05	5.92E+06	1.98E+06	3.44E+06	1.07E+06	8.57E+06	1.84E+07	6.60E+05	1.16E+06	1.29E+06	2.50E+06	2.76E+06	3.80E+06	8.67E+05	2.65E+06	3.86E+06	5.34E+06	5.91E+05	3.78E+05	1.76E+06	3.12E+05
882	611	Q8WX93|PALLD_HUMAN	200	12	14	14	Phosphorylation	2.44E+06	5.41E+06	9.70E+06	6.41E+06	2.09E+06	9.63E+05	4.55E+06	4.20E+06	2.40E+06	1.08E+06	2.27E+06	2.76E+06	6.95E+06	8.54E+06	1.39E+07	2.60E+06	8.04E+06	1.33E+06	4.41E+06	1.45E+06	8.29E+05	1.48E+06	2.80E+06	1.27E+06	2.70E+06	8.84E+06	1.32E+06	1.56E+06	1.52E+07	2.83E+06	1.46E+06	1.07E+06	2.81E+06	3.74E+06	9.02E+06	1.01E+06	8.60E+05	2.77E+06	7.49E+06	4.65E+06	2.46E+06	6.46E+06
883	677	Q13438|OS9_HUMAN	200	22	12	12	Hpro	0	8.34E+04	1.34E+06	9.03E+04	2.40E+05	6.48E+04	1.84E+05	2.85E+04	5.10E+04	5.97E+04	2.42E+05	5.25E+06	1.03E+06	3.76E+05	7.29E+05	4.88E+04	1.03E+06	0	0	2.74E+05	0	1.29E+06	2.87E+05	7.92E+05	1.90E+07	3.75E+05	2.98E+05	2.02E+06	1.22E+06	5.56E+06	1.38E+05	5.82E+05	1.73E+05	1.30E+05	2.36E+05	2.65E+07	1.78E+05	7.06E+05	3.89E+05	3.72E+05	0	2.41E+05
884	809	Q92974|ARHG2_HUMAN	200	10	9	9		3.24E+05	4.44E+05	1.27E+06	4.43E+05	3.95E+06	7.37E+05	1.22E+06	2.35E+05	1.84E+06	5.77E+06	7.39E+06	6.65E+06	7.86E+05	3.47E+05	1.32E+05	3.42E+05	2.48E+05	0	3.75E+04	1.64E+06	4.21E+05	2.33E+06	2.26E+04	2.66E+04	3.86E+06	3.24E+05	3.45E+05	1.42E+06	0	6.89E+06	0	6.32E+05	4.19E+06	2.15E+05	5.97E+04	2.33E+06	3.02E+06	3.90E+06	3.55E+05	1.06E+05	4.44E+05	4.07E+05
885	690	Q14624|ITIH4_HUMAN	200	14	11	11		2.03E+08	4.11E+08	2.33E+08	1.46E+08	2.47E+08	2.57E+08	5.77E+06	3.40E+08	2.90E+08	2.81E+08	4.28E+08	1.28E+08	2.27E+08	4.17E+08	3.25E+08	3.35E+08	1.01E+08	2.90E+08	2.28E+08	1.32E+08	3.22E+08	3.46E+08	1.11E+08	3.90E+08	1.60E+08	3.05E+07	3.27E+07	4.83E+07	1.83E+08	2.29E+08	2.98E+08	1.69E+08	2.84E+08	2.75E+08	2.23E+08	2.76E+08	2.96E+08	1.83E+08	2.58E+08	3.76E+08	1.96E+08	3.53E+08
886	1065	P08571|CD14_HUMAN	200	32	8	8		4.16E+06	1.90E+06	1.75E+06	2.40E+06	3.34E+05	9.58E+05	1.77E+06	6.72E+05	9.81E+05	1.53E+04	1.55E+04	4.92E+05	6.05E+06	3.86E+06	1.22E+06	4.28E+05	4.08E+06	7.98E+05	3.55E+06	1.06E+06	1.76E+06	7.14E+06	2.44E+07	1.35E+06	1.73E+06	1.08E+07	1.50E+05	1.81E+06	1.16E+06	8.29E+05	1.82E+05	1.78E+04	5.46E+05	1.84E+06	1.61E+06	1.43E+06	7.94E+05	2.96E+06	1.59E+05	5.39E+06	5.86E+06	7.80E+05
887	719	O14744|ANM5_HUMAN	200	19	11	11	HexNAc	2.49E+06	1.48E+07	5.98E+06	2.46E+06	4.28E+06	9.84E+06	5.71E+06	2.75E+06	7.05E+05	2.60E+06	1.12E+06	6.89E+06	1.24E+07	6.34E+06	5.11E+06	6.60E+06	9.73E+06	5.67E+06	1.06E+07	6.57E+06	7.31E+06	1.23E+07	2.12E+07	1.05E+07	8.28E+06	2.89E+06	5.88E+06	8.24E+06	7.08E+06	9.98E+06	1.77E+06	5.69E+05	6.05E+06	2.73E+06	3.24E+06	9.95E+06	3.41E+06	5.74E+06	6.84E+06	5.16E+06	1.11E+07	9.95E+06
888	878	P50213|IDH3A_HUMAN	200	31	12	12	Hpro	6.92E+06	1.48E+07	1.34E+07	7.69E+06	3.32E+07	3.02E+06	1.43E+07	1.65E+07	1.27E+07	4.06E+07	4.66E+07	2.98E+07	3.33E+07	7.38E+06	4.67E+06	1.00E+07	9.44E+06	1.86E+07	2.65E+06	1.83E+07	9.15E+06	4.51E+06	3.78E+06	8.29E+06	1.81E+07	9.75E+06	7.01E+06	1.53E+07	5.33E+06	1.91E+07	9.49E+06	1.43E+07	8.41E+06	8.53E+06	3.66E+06	1.51E+07	1.68E+07	1.57E+07	1.14E+07	8.12E+06	3.51E+06	1.13E+07
889	1421	P08754|GNAI3_HUMAN	200	13	4	4	HexNAc	2.44E+08	2.64E+06	1.04E+08	1.64E+06	3.66E+08	1.04E+08	5.48E+06	8.60E+07	9.97E+05	2.64E+08	1.24E+08	6.96E+06	4.16E+06	1.13E+08	1.21E+08	1.24E+08	8.56E+07	2.10E+06	4.76E+07	2.00E+08	1.10E+08	1.28E+08	7.78E+07	1.47E+08	1.97E+08	1.53E+08	2.89E+08	1.49E+08	2.24E+08	4.83E+06	1.07E+08	6.16E+07	3.63E+06	3.05E+08	1.89E+08	3.34E+08	9.93E+07	1.48E+08	7.27E+07	1.45E+08	7.26E+07	9.33E+07
890	734	Q8TCU6|PREX1_HUMAN	200	8	10	10		5.34E+04	1.29E+06	2.19E+06	1.13E+06	2.47E+05	1.60E+06	5.64E+05	1.50E+06	0	2.47E+05	1.33E+05	6.09E+06	0	1.79E+06	1.71E+05	1.03E+06	1.13E+06	1.83E+06	2.78E+05	2.66E+06	1.41E+06	3.09E+05	1.72E+06	0	2.30E+06	3.76E+05	2.97E+05	2.72E+06	6.08E+05	5.84E+06	3.88E+05	9.17E+05	7.06E+05	0	1.58E+04	4.34E+06	8.10E+05	4.25E+05	0	4.45E+05	2.71E+05	2.90E+05
891	1531	P34949|MPI_HUMAN	200	25	6	6	Deamidation-N	1.26E+06	5.14E+07	4.12E+05	1.85E+05	6.34E+05	1.59E+06	1.44E+06	5.16E+05	3.84E+05	9.59E+05	7.65E+05	5.17E+05	2.46E+04	2.19E+05	2.54E+06	3.86E+06	1.60E+05	6.01E+06	6.84E+06	5.77E+06	2.17E+06	3.17E+05	6.34E+06	3.79E+06	2.14E+05	1.70E+06	2.36E+06	1.25E+06	2.04E+06	0	1.50E+06	1.43E+07	1.94E+06	5.62E+05	1.65E+06	1.28E+06	1.02E+06	2.51E+05	1.87E+07	1.38E+05	1.69E+05	4.07E+06
892	1188	P20618|PSB1_HUMAN	200	38	9	9	Hpro	1.07E+07	1.13E+07	1.43E+07	5.35E+06	4.61E+06	3.56E+06	6.68E+06	9.29E+06	3.36E+06	8.07E+06	8.34E+06	1.85E+07	1.15E+07	9.90E+06	7.56E+06	5.38E+06	1.44E+07	1.11E+07	1.32E+07	8.02E+06	7.62E+06	1.19E+07	1.87E+07	1.34E+07	1.72E+07	9.13E+06	5.65E+06	1.40E+07	7.60E+06	1.85E+07	7.20E+06	4.79E+06	8.24E+06	5.79E+06	4.77E+06	1.52E+07	1.00E+07	1.00E+07	4.00E+06	1.29E+07	7.54E+06	9.60E+06
893	594	P00751|CFAB_HUMAN	200	15	11	11		1.49E+04	3.77E+05	8.89E+06	5.74E+06	0	3.61E+05	5.32E+04	2.27E+06	6.43E+06	9.98E+05	1.35E+05	1.22E+07	1.03E+07	7.37E+06	2.84E+06	1.03E+06	1.70E+07	2.64E+06	6.27E+05	4.30E+06	1.50E+05	4.09E+06	3.49E+06	3.07E+06	1.56E+06	3.54E+06	2.66E+06	1.19E+07	1.67E+06	1.03E+07	1.46E+06	5.86E+05	4.64E+05	3.87E+05	1.77E+06	1.45E+06	2.67E+06	2.94E+06	3.59E+05	7.54E+06	2.84E+06	5.81E+05
894	871	Q9Y3F4|STRAP_HUMAN	200	35	11	11	UBQ-K	2.03E+06	5.07E+06	8.43E+06	6.88E+06	8.72E+06	4.43E+06	2.34E+06	2.38E+06	5.46E+06	1.04E+07	2.51E+06	1.86E+07	3.51E+06	8.53E+06	1.26E+06	3.16E+04	9.34E+06	6.28E+06	5.25E+06	3.92E+06	7.58E+05	4.24E+06	9.32E+06	4.79E+06	1.11E+07	5.57E+06	7.30E+06	2.13E+07	3.23E+06	1.17E+07	3.25E+06	1.06E+06	4.90E+06	2.30E+06	1.66E+06	9.00E+06	4.35E+06	9.00E+06	3.88E+06	4.51E+06	5.96E+06	3.66E+06
895	866	Q92558|WASF1_HUMAN	200	19	7	7		0	0	5.82E+05	0	5.89E+06	0	0	0	1.78E+06	5.92E+06	5.86E+06	0	0	1.41E+05	0	0	0	0	0	2.79E+05	3.53E+05	2.45E+05	1.19E+05	0	0	0	2.04E+05	3.12E+06	0	1.82E+05	0	0	7.25E+04	0	0	8.99E+04	2.41E+05	0	7.36E+04	0	0	0
896	813	Q15181|IPYR_HUMAN	200	32	8	8		8.26E+06	1.40E+07	1.58E+07	1.32E+07	1.21E+07	1.78E+07	7.53E+06	1.02E+07	6.07E+06	1.19E+07	9.44E+06	1.63E+07	1.65E+07	1.59E+07	6.43E+06	9.06E+06	8.80E+06	1.26E+07	2.14E+07	2.60E+07	4.04E+06	1.37E+07	2.34E+07	1.83E+07	1.46E+07	6.31E+06	1.87E+07	1.94E+07	7.60E+06	1.56E+07	7.91E+06	9.00E+06	6.56E+06	1.12E+07	5.80E+06	1.86E+07	1.13E+07	1.30E+07	1.07E+07	1.17E+07	1.85E+07	1.00E+07
897	1431	Q16527|CSRP2_HUMAN	200	41	8	8		2.77E+06	7.09E+07	2.48E+07	1.73E+07	4.67E+06	7.55E+06	3.29E+06	1.71E+07	5.64E+05	6.74E+06	0	2.73E+07	4.14E+07	2.17E+07	3.05E+07	5.37E+07	2.33E+07	2.15E+05	6.59E+06	8.46E+06	1.89E+06	9.41E+06	1.42E+07	4.07E+05	2.04E+07	1.22E+07	4.87E+06	3.22E+06	2.41E+07	2.61E+07	1.47E+07	6.06E+06	2.25E+06	2.48E+06	2.70E+07	2.05E+07	1.72E+06	7.51E+06	5.55E+07	2.52E+07	8.94E+06	4.59E+07
898	837	P50148|GNAQ_HUMAN	200	21	6	6		4.81E+06	8.95E+06	3.61E+06	5.59E+06	1.62E+07	8.96E+05	1.04E+07	4.26E+06	1.98E+07	1.70E+07	1.99E+07	2.62E+06	5.51E+06	2.48E+06	4.81E+06	4.65E+06	2.73E+06	1.32E+07	5.41E+05	1.43E+07	1.33E+07	3.73E+05	9.55E+05	6.91E+06	4.77E+06	1.49E+06	1.21E+07	1.67E+07	5.51E+06	4.93E+06	2.70E+06	2.77E+06	4.08E+06	6.33E+06	1.69E+06	3.70E+06	8.89E+06	1.04E+07	7.60E+06	2.24E+06	4.87E+05	6.24E+06
899	753	P12270|TPR_HUMAN	200	7	15	15		4.80E+06	3.47E+06	2.99E+06	3.18E+06	1.54E+06	1.68E+06	1.93E+06	2.90E+06	2.27E+06	1.16E+06	2.50E+05	1.35E+07	7.54E+06	3.19E+06	3.21E+06	3.10E+05	4.42E+06	5.26E+06	2.86E+06	3.31E+06	3.37E+06	3.79E+06	4.61E+06	3.19E+06	3.14E+06	3.55E+06	2.88E+06	2.88E+06	2.08E+06	1.65E+07	2.67E+06	1.50E+06	4.09E+06	2.74E+06	1.38E+06	4.42E+06	2.38E+06	1.95E+06	7.14E+05	3.77E+06	2.54E+06	2.34E+06
901	1125	P51148|RAB5C_HUMAN	200	33	5	5	Deamidation-N	1.06E+07	1.79E+07	1.78E+07	8.26E+06	1.09E+07	7.38E+06	8.17E+06	1.55E+07	7.38E+06	1.20E+07	1.16E+07	2.02E+07	9.99E+06	1.66E+07	8.43E+06	1.27E+07	1.73E+07	1.77E+07	6.69E+06	7.79E+06	1.28E+07	1.10E+07	1.47E+07	1.19E+07	1.19E+07	7.48E+06	6.70E+06	1.22E+07	9.40E+06	1.55E+07	1.12E+07	4.08E+06	1.00E+07	6.44E+06	7.88E+06	1.13E+07	1.23E+07	1.01E+07	8.82E+06	1.52E+07	9.81E+06	1.24E+07
902	954	O95373|IPO7_HUMAN	200	10	10	10	Deamidation-N	4.13E+06	9.41E+06	8.14E+06	2.08E+06	2.48E+06	3.90E+06	3.05E+06	4.54E+06	1.62E+06	3.13E+06	2.23E+06	1.21E+07	5.25E+06	7.94E+06	5.70E+06	3.76E+06	8.67E+06	1.27E+07	3.06E+06	2.94E+06	3.75E+06	6.73E+06	9.01E+06	1.04E+07	5.15E+06	2.40E+06	3.80E+06	7.97E+06	3.31E+06	8.05E+06	4.65E+06	8.20E+05	3.43E+06	1.02E+06	4.68E+06	6.55E+06	4.32E+06	4.26E+06	3.14E+06	4.45E+06	3.21E+06	5.24E+06
903	825	Q969E4|TCAL3_HUMAN	200	32	4	4	Phosphorylation	2.56E+06	3.08E+06	8.62E+05	2.71E+05	1.69E+06	0	2.37E+06	4.56E+06	1.45E+06	2.34E+06	2.34E+06	7.81E+06	2.14E+06	6.18E+05	1.08E+06	2.62E+06	4.39E+05	3.38E+06	1.56E+04	3.94E+06	2.48E+06	1.62E+06	1.67E+04	1.68E+06	7.91E+05	5.65E+05	7.70E+05	2.14E+06	1.72E+06	5.51E+06	3.30E+06	1.11E+06	2.42E+06	1.74E+06	7.60E+05	1.42E+06	3.12E+06	2.86E+06	3.51E+06	0	0	3.57E+06
904	609	P40123|CAP2_HUMAN	200	33	12	12		3.96E+05	6.57E+06	3.68E+06	1.78E+06	1.78E+07	2.03E+06	6.67E+06	2.34E+06	5.08E+06	2.13E+07	2.58E+07	5.38E+06	5.04E+05	4.21E+06	1.22E+06	3.95E+06	5.19E+06	8.14E+05	2.45E+06	4.49E+06	2.30E+06	1.92E+06	3.15E+06	1.42E+06	7.54E+06	1.63E+06	3.79E+06	9.42E+06	1.57E+06	5.38E+06	5.43E+05	4.10E+06	4.36E+06	2.18E+06	2.59E+06	5.21E+06	2.14E+06	2.98E+06	5.21E+05	2.79E+05	1.99E+06	7.11E+06
905	781	Q93008|USP9X_HUMAN	200	5	13	13		1.27E+06	3.28E+06	1.61E+06	1.25E+06	2.22E+06	1.08E+06	7.71E+05	4.40E+06	1.54E+06	1.56E+06	2.28E+06	4.90E+06	2.64E+06	2.92E+06	1.30E+06	1.64E+06	3.52E+06	4.86E+06	1.15E+06	1.19E+06	1.84E+06	1.94E+06	2.24E+06	2.16E+06	3.12E+06	1.61E+06	1.86E+06	3.09E+06	2.94E+06	4.14E+06	4.40E+05	8.68E+05	1.26E+06	1.84E+06	2.14E+06	2.70E+06	1.72E+06	1.55E+06	2.36E+06	4.23E+06	1.50E+06	3.74E+06
906	830	Q16630|CPSF6_HUMAN	200	22	9	9		1.26E+06	5.94E+05	6.13E+06	5.00E+05	5.39E+05	1.83E+06	1.88E+06	8.33E+05	2.55E+05	7.75E+05	1.27E+06	3.42E+07	6.24E+06	6.15E+06	2.36E+05	2.55E+06	5.84E+06	1.65E+06	9.75E+05	1.18E+06	6.67E+05	4.34E+06	3.43E+06	3.76E+06	4.84E+06	1.08E+06	3.05E+05	4.82E+06	2.35E+06	3.51E+07	6.45E+05	9.53E+05	9.62E+05	7.34E+05	6.48E+04	5.46E+06	8.70E+05	2.56E+06	1.10E+06	2.18E+06	2.26E+06	2.97E+06
907	1613	P37840|SYUA_HUMAN	200	46	5	5		3.77E+06	3.98E+06	0	2.44E+06	4.36E+07	5.22E+06	5.06E+06	6.64E+06	1.42E+07	4.81E+07	6.04E+07	1.56E+06	6.36E+04	2.44E+04	3.77E+04	3.38E+05	0	0	2.12E+06	5.20E+06	5.93E+06	0	1.60E+06	0	4.20E+06	4.91E+05	4.97E+06	2.43E+07	1.22E+06	1.25E+06	4.24E+06	1.28E+07	1.60E+06	5.15E+06	1.28E+06	2.49E+06	5.09E+06	7.35E+06	9.24E+05	0	0	2.48E+05
908	512	P26639|SYTC_HUMAN	200	19	13	13	Deamidation-N	7.34E+06	1.19E+07	6.42E+06	8.12E+06	7.61E+06	9.90E+06	3.76E+06	4.95E+06	5.60E+06	4.29E+06	8.18E+06	3.45E+07	1.86E+07	1.20E+07	8.36E+06	1.00E+07	9.66E+06	4.02E+07	1.10E+07	2.04E+07	8.19E+06	1.60E+07	1.32E+07	2.07E+07	2.49E+07	7.14E+06	1.60E+07	2.10E+07	1.04E+07	2.14E+07	3.03E+06	1.02E+07	5.90E+06	6.26E+06	7.86E+06	1.08E+07	1.06E+07	1.18E+07	8.19E+06	6.07E+06	1.02E+07	6.90E+06
909	952	P61026|RAB10_HUMAN	200	33	6	6		1.99E+07	2.69E+07	2.77E+07	1.60E+07	1.71E+07	1.69E+07	2.14E+07	2.84E+07	1.20E+07	1.89E+07	2.38E+07	3.91E+07	1.60E+07	2.73E+07	1.76E+07	1.76E+07	2.23E+07	3.61E+07	1.32E+07	2.65E+07	2.04E+07	2.00E+07	1.78E+07	2.55E+07	1.36E+07	8.95E+06	4.48E+06	1.66E+07	1.90E+07	4.23E+07	1.87E+07	1.34E+07	1.22E+07	1.70E+07	1.44E+07	1.70E+07	2.25E+07	1.82E+07	2.12E+07	2.10E+07	2.02E+07	2.28E+07
910	990	Q9UHX1|PUF60_HUMAN	200	21	7	7	Hpro; Deamidation-N	8.07E+05	5.84E+06	2.60E+06	5.26E+04	5.64E+04	9.23E+05	1.45E+06	1.42E+06	6.28E+04	7.88E+05	4.66E+05	5.78E+06	2.41E+06	2.97E+06	1.19E+06	1.40E+06	1.38E+06	3.54E+06	1.68E+06	4.98E+05	1.24E+06	1.37E+06	3.18E+06	3.78E+06	2.19E+06	7.94E+05	2.32E+05	3.64E+06	2.48E+06	4.32E+06	6.79E+05	1.53E+05	5.76E+05	6.65E+05	3.02E+05	1.62E+06	1.79E+06	1.18E+06	1.75E+06	1.04E+06	1.88E+06	2.75E+06
911	1292	P29218|IMPA1_HUMAN	200	33	7	7		1.20E+07	1.76E+07	7.15E+06	1.21E+07	9.28E+06	7.29E+06	1.03E+07	9.29E+06	1.05E+07	8.15E+06	8.47E+06	8.30E+06	3.11E+06	6.20E+06	1.88E+07	9.84E+06	7.83E+06	1.63E+07	1.21E+07	1.58E+07	1.21E+07	2.33E+06	1.65E+07	1.90E+07	6.36E+06	5.26E+06	1.29E+07	2.22E+07	8.97E+06	2.85E+06	8.33E+06	5.21E+06	9.45E+06	8.69E+06	1.62E+07	6.51E+06	8.64E+06	1.01E+07	2.47E+07	4.65E+06	7.85E+06	1.94E+07
912	588	A0AVT1|UBA6_HUMAN	200	11	10	10		1.55E+06	4.83E+06	4.11E+06	9.81E+05	3.85E+06	3.80E+06	1.51E+06	2.25E+06	4.39E+06	3.15E+06	1.91E+06	3.33E+06	2.48E+06	3.90E+06	2.78E+06	3.66E+06	3.61E+06	8.13E+06	3.64E+06	3.85E+06	1.84E+06	5.04E+06	6.67E+06	8.63E+06	3.39E+06	1.81E+06	3.35E+06	3.50E+06	4.27E+06	4.42E+06	1.44E+06	3.88E+07	1.99E+06	1.15E+06	1.53E+06	2.58E+06	2.05E+06	2.44E+06	2.78E+06	9.98E+05	4.18E+06	4.37E+06
913	624	Q9NSD9|SYFB_HUMAN	200	21	11	11		2.68E+06	8.75E+06	5.14E+06	1.59E+06	1.40E+07	2.72E+06	3.61E+06	4.81E+06	2.54E+06	1.86E+07	1.50E+07	2.15E+07	6.22E+06	8.11E+06	2.36E+06	5.42E+06	5.33E+06	2.20E+06	5.71E+06	1.45E+08	3.13E+06	2.67E+07	6.90E+06	3.32E+06	7.82E+06	3.57E+06	1.97E+06	1.94E+07	3.41E+06	2.85E+07	3.43E+06	2.42E+06	1.75E+06	3.56E+06	2.65E+06	7.04E+06	9.89E+06	9.05E+06	4.98E+06	3.42E+06	3.68E+06	3.12E+06
914	769	Q9BQI5|SGIP1_HUMAN	200	17	11	11		0	0	3.78E+05	6.13E+05	1.27E+07	1.19E+05	9.42E+05	3.73E+05	3.52E+06	1.30E+07	2.20E+07	6.56E+06	1.30E+04	0	0	0	0	2.91E+05	0	1.19E+07	5.52E+04	5.12E+04	8.50E+04	0	9.10E+05	6.95E+05	7.33E+05	2.86E+06	7.93E+05	6.07E+04	2.95E+04	6.32E+05	8.52E+05	2.56E+05	0	1.12E+06	2.02E+06	0	0	7.01E+05	3.75E+04	2.57E+05
915	820	Q9UBB4|ATX10_HUMAN	200	22	9	9		3.02E+06	5.34E+06	1.20E+06	9.56E+05	7.48E+05	3.34E+06	2.99E+06	1.22E+06	3.05E+05	1.67E+06	1.03E+06	1.11E+07	2.07E+06	2.00E+06	2.32E+06	5.43E+05	1.95E+06	1.58E+06	7.26E+06	4.31E+06	2.48E+06	8.88E+05	8.39E+06	4.90E+05	2.41E+06	2.50E+06	2.39E+06	9.84E+06	6.89E+06	8.58E+06	1.79E+06	1.76E+06	1.07E+06	7.08E+05	1.99E+06	3.73E+06	1.33E+06	1.94E+06	1.10E+06	1.48E+06	3.04E+06	2.96E+06
916	672	P54136|SYRC_HUMAN	200	21	12	12		1.23E+06	2.78E+06	3.43E+06	2.31E+04	1.00E+07	2.66E+06	1.61E+06	3.97E+05	5.56E+04	1.64E+06	1.83E+05	8.32E+06	5.34E+06	5.15E+06	2.02E+06	1.18E+06	4.01E+06	3.41E+06	3.78E+06	3.02E+06	3.27E+06	4.62E+06	8.04E+06	4.27E+06	7.96E+06	1.77E+06	5.96E+05	5.14E+06	2.04E+06	1.14E+07	1.05E+06	2.02E+06	8.66E+05	4.16E+05	3.02E+05	5.39E+06	2.16E+06	2.51E+06	1.86E+06	3.75E+06	1.64E+06	1.50E+06
917	592	Q9UBB6|NCDN_HUMAN	200	20	13	13		9.76E+06	8.99E+06	2.61E+06	2.27E+06	3.58E+07	1.04E+07	9.39E+06	6.97E+06	2.79E+07	3.26E+07	4.66E+07	1.63E+06	6.22E+06	5.63E+06	2.58E+06	1.07E+07	2.96E+06	8.99E+06	4.07E+06	6.63E+06	8.72E+06	6.40E+06	5.56E+06	9.85E+06	5.68E+06	1.18E+06	4.78E+06	1.11E+07	4.42E+06	3.25E+06	6.70E+06	5.09E+06	4.89E+06	7.70E+06	5.79E+06	4.49E+06	1.34E+07	1.16E+07	1.34E+07	4.71E+06	9.57E+06	8.81E+06
918	733	Q9P2K5|MYEF2_HUMAN	200	18	8	8	Phosphorylation	3.00E+06	9.40E+06	3.80E+06	3.28E+06	5.57E+06	1.30E+06	2.59E+06	3.04E+06	2.37E+06	3.38E+06	3.57E+06	1.92E+07	5.93E+06	7.32E+06	3.57E+06	3.72E+06	7.95E+06	8.29E+06	1.80E+05	3.69E+06	2.98E+06	2.56E+06	2.62E+06	9.31E+06	6.06E+06	2.13E+06	3.00E+06	1.28E+07	5.65E+06	1.57E+07	4.73E+06	2.63E+06	8.34E+05	3.80E+06	5.15E+06	7.10E+06	5.91E+06	7.63E+06	3.42E+06	5.59E+06	3.49E+06	4.45E+06
919	1550	O00299|CLIC1_HUMAN	200	36	7	7	HexNAcHex; Deamidation-N	4.58E+06	2.00E+07	1.64E+07	9.74E+06	2.10E+06	1.09E+07	7.18E+06	1.65E+06	8.45E+05	2.62E+06	0	1.57E+07	2.70E+07	1.83E+07	1.48E+07	1.22E+07	1.61E+07	1.25E+07	2.02E+07	2.55E+06	5.31E+06	2.23E+07	2.41E+07	7.42E+06	2.02E+07	1.48E+07	2.26E+06	2.07E+07	1.26E+07	2.02E+07	1.25E+06	3.41E+06	2.60E+06	2.86E+06	9.14E+06	1.73E+07	6.04E+06	1.04E+07	8.36E+06	1.61E+07	1.05E+07	1.97E+07
920	1019	P26196|DDX6_HUMAN	200	26	8	8	Hpro	2.09E+06	4.09E+06	2.93E+06	7.12E+05	2.22E+06	2.74E+06	1.69E+06	2.06E+06	6.24E+04	2.04E+06	4.17E+05	1.27E+07	7.27E+06	3.93E+06	2.33E+06	3.01E+06	2.46E+06	2.36E+06	3.87E+06	1.64E+06	4.81E+06	2.45E+06	2.39E+06	3.40E+06	8.00E+06	2.46E+06	1.31E+06	8.92E+06	2.10E+06	1.39E+07	2.67E+06	0	1.07E+06	2.11E+06	2.04E+06	7.33E+06	1.57E+06	3.41E+06	1.20E+06	2.50E+06	8.13E+05	4.72E+06
921	633	P23368|MAOM_HUMAN	200	24	11	11		5.35E+06	3.33E+06	6.27E+06	9.95E+05	4.61E+06	5.75E+06	9.36E+05	5.78E+06	3.10E+06	2.80E+06	1.74E+06	8.44E+06	4.88E+06	7.29E+06	1.24E+06	5.10E+05	6.23E+06	1.35E+07	1.08E+07	1.10E+07	2.22E+06	3.38E+06	1.41E+07	2.24E+07	2.18E+06	4.05E+06	4.36E+06	7.91E+06	1.95E+06	6.56E+06	3.93E+06	1.33E+06	9.97E+05	3.05E+06	1.13E+06	4.22E+06	2.00E+06	4.25E+06	1.92E+06	5.38E+06	6.09E+06	1.04E+06
923	1082	Q07955|SRSF1_HUMAN	200	34	8	8		1.99E+07	4.11E+07	2.35E+07	5.86E+06	8.25E+06	5.11E+06	1.95E+07	1.36E+07	3.65E+06	9.98E+06	6.31E+06	7.60E+07	4.51E+07	3.37E+07	1.12E+07	3.31E+07	2.46E+07	3.98E+07	1.16E+07	2.51E+07	2.54E+07	3.32E+07	1.81E+07	3.93E+07	6.56E+07	1.98E+07	1.96E+07	4.82E+07	1.87E+07	8.19E+07	2.22E+07	9.58E+06	1.11E+07	1.37E+07	4.67E+06	5.83E+07	2.42E+07	2.95E+07	2.04E+07	2.12E+07	1.27E+07	2.98E+07
924	961	Q9UL46|PSME2_HUMAN	200	38	8	8		3.60E+06	2.60E+07	6.06E+06	5.63E+06	1.84E+06	2.71E+07	5.81E+06	2.42E+06	5.06E+07	2.52E+06	5.79E+05	7.21E+07	5.14E+07	8.71E+06	4.39E+07	1.16E+07	5.07E+07	1.62E+07	4.78E+07	5.67E+07	3.14E+06	1.96E+07	4.09E+07	6.09E+06	1.55E+07	6.46E+06	2.91E+07	1.64E+07	1.31E+07	1.70E+07	2.38E+07	3.24E+07	2.41E+06	1.56E+07	1.08E+07	1.02E+07	1.75E+06	5.68E+06	1.12E+07	3.49E+06	1.82E+07	3.94E+06
925	914	P23588|IF4B_HUMAN	200	22	14	14	Phosphorylation	1.47E+07	1.51E+07	2.20E+07	9.83E+06	1.86E+07	1.64E+07	1.24E+07	1.46E+07	8.26E+06	2.26E+07	1.64E+07	4.21E+07	1.99E+07	2.66E+07	1.11E+07	1.50E+07	2.03E+07	2.10E+07	1.21E+07	1.23E+07	1.46E+07	1.78E+07	1.80E+07	2.58E+07	1.24E+07	7.36E+06	1.52E+06	3.53E+07	7.78E+06	1.82E+07	1.35E+07	1.30E+07	9.98E+06	1.13E+07	5.78E+06	2.24E+07	1.81E+07	1.88E+07	1.51E+07	1.44E+07	1.83E+07	1.46E+07
926	1011	Q9NX40|OCAD1_HUMAN	200	45	10	10		2.70E+06	1.00E+07	4.24E+06	3.36E+06	4.40E+06	5.96E+06	5.10E+06	9.11E+06	2.55E+06	8.35E+06	8.93E+06	3.75E+06	4.25E+06	9.27E+05	1.35E+07	5.26E+06	2.67E+06	1.18E+07	3.66E+06	1.44E+07	3.51E+06	9.03E+05	6.49E+06	1.28E+07	2.60E+06	6.91E+06	6.05E+06	9.70E+06	9.44E+06	4.94E+06	2.52E+06	5.62E+06	3.67E+06	4.04E+06	1.23E+07	1.61E+06	9.71E+06	4.51E+06	7.90E+06	6.59E+06	5.13E+06	2.23E+07
927	1896	P05387|RLA2_HUMAN	200	74	6	6	Deamidation-N	1.14E+07	2.40E+07	3.40E+07	1.20E+07	9.82E+06	1.74E+07	1.21E+07	5.90E+06	5.63E+06	8.10E+06	7.96E+06	4.63E+07	2.09E+07	3.71E+07	2.14E+07	1.21E+07	2.88E+07	3.14E+07	2.82E+07	2.17E+07	7.00E+06	2.39E+07	3.83E+07	2.43E+07	3.74E+07	2.88E+07	1.94E+07	5.01E+07	2.22E+07	4.53E+07	1.09E+07	7.60E+06	4.30E+06	7.39E+06	8.81E+06	2.49E+07	1.38E+07	2.54E+07	1.66E+07	3.20E+07	1.03E+07	1.55E+07
928	1803	P55209|NP1L1_HUMAN	200	15	5	5		6.40E+06	7.89E+06	2.89E+06	4.64E+06	4.20E+06	5.53E+06	3.93E+06	2.38E+06	2.23E+06	3.95E+06	1.97E+06	6.34E+06	9.30E+06	6.75E+06	8.48E+06	4.51E+05	6.45E+06	1.20E+07	1.37E+07	6.79E+06	1.93E+06	4.01E+06	1.51E+07	7.41E+06	2.02E+07	6.59E+06	5.70E+06	8.91E+06	1.40E+07	5.13E+06	2.58E+06	3.15E+06	2.63E+06	5.11E+06	4.07E+06	1.58E+07	3.40E+06	5.52E+06	4.52E+06	3.94E+06	6.48E+06	7.15E+06
929	833	A8MXV4|NUD19_HUMAN	200	32	9	9		5.12E+05	4.39E+06	2.14E+05	1.06E+06	1.69E+06	0	5.43E+05	2.54E+04	9.20E+05	2.11E+06	2.73E+04	4.33E+07	8.51E+05	4.25E+05	1.04E+06	4.07E+05	6.11E+04	1.79E+06	6.17E+04	1.25E+06	1.03E+05	1.67E+04	2.29E+04	4.02E+05	8.48E+05	5.73E+05	2.16E+06	1.87E+06	1.71E+06	4.72E+07	1.71E+05	4.32E+05	1.01E+05	3.07E+05	6.38E+05	1.07E+06	7.21E+05	1.47E+06	7.45E+05	1.16E+06	1.44E+06	1.50E+06
930	1007	P61020|RAB5B_HUMAN	200	33	5	5		1.12E+07	5.58E+06	4.47E+05	2.85E+06	3.34E+06	4.42E+06	2.75E+06	6.78E+06	4.39E+06	3.14E+06	5.80E+06	4.62E+06	1.89E+06	2.66E+05	2.67E+06	4.74E+06	2.48E+06	6.03E+06	4.22E+06	6.39E+06	3.65E+06	1.45E+06	2.24E+06	5.61E+06	7.45E+05	3.96E+06	1.81E+05	4.20E+06	3.44E+06	5.41E+06	4.71E+06	2.10E+06	2.53E+06	2.26E+06	2.27E+06	1.62E+06	3.19E+06	2.24E+06	5.49E+06	9.00E+05	4.80E+05	4.73E+06
931	959	P15880|RS2_HUMAN	200	30	9	9		1.77E+07	3.82E+07	4.98E+07	2.51E+07	1.84E+07	3.07E+07	2.52E+07	1.73E+07	4.85E+06	2.39E+07	1.18E+07	6.08E+07	4.98E+07	4.58E+07	3.03E+07	2.88E+07	5.52E+07	3.58E+07	2.05E+07	3.52E+07	2.86E+07	3.81E+07	3.84E+07	6.36E+07	5.47E+07	2.01E+07	1.72E+07	6.02E+07	3.61E+07	6.76E+07	1.92E+07	1.35E+07	2.62E+07	1.95E+07	2.63E+07	5.92E+07	4.08E+07	4.44E+07	2.84E+07	5.01E+07	3.08E+07	3.17E+07
932	772	P78344|IF4G2_HUMAN	200	14	9	9	Hpro	4.96E+05	3.22E+06	6.41E+05	4.78E+05	9.62E+05	6.91E+05	3.22E+05	8.38E+05	3.82E+05	5.01E+04	8.90E+05	2.64E+06	2.53E+06	1.38E+06	3.55E+05	7.04E+04	1.27E+06	1.11E+06	4.04E+05	9.07E+05	5.69E+05	2.06E+05	1.66E+05	1.05E+06	1.21E+06	7.11E+05	2.89E+05	2.91E+06	4.03E+06	1.69E+06	2.20E+05	8.46E+04	5.23E+05	2.69E+05	7.06E+05	6.15E+05	4.01E+05	1.66E+06	1.41E+06	2.15E+06	7.47E+05	3.25E+06
933	1107	P02458|CO2A1_HUMAN	200	8	5	5	Hpro; Deamidation-N	0	0	2.37E+07	0	0	0	0	0	0	0	0	0	0	2.14E+07	0	0	8.46E+05	1.19E+06	1.32E+05	0	0	9.88E+03	1.92E+05	8.02E+05	0	0	0	0	0	0	0	0	0	0	0	0	0	0	0	0	0	3.11E+04
934	845	Q13177|PAK2_HUMAN	200	15	5	5		1.35E+06	7.95E+06	7.89E+06	3.59E+06	2.88E+06	6.32E+06	5.78E+05	0	1.48E+06	1.76E+06	0	2.00E+07	6.84E+06	3.02E+06	3.04E+06	7.57E+06	6.41E+06	2.33E+06	4.29E+06	4.80E+06	2.97E+06	1.56E+06	1.20E+07	3.24E+06	4.03E+06	6.11E+06	1.80E+06	1.82E+07	9.54E+06	9.88E+06	2.77E+05	1.17E+06	2.13E+06	4.47E+05	3.50E+06	1.80E+06	5.98E+06	2.18E+06	5.69E+06	5.97E+06	6.34E+06	1.78E+06
936	828	P30740|ILEU_HUMAN	200	29	9	9		7.32E+06	6.01E+06	4.18E+05	5.30E+06	1.32E+06	4.08E+06	3.27E+06	8.91E+06	5.71E+05	1.43E+06	3.28E+05	2.72E+07	2.47E+07	1.15E+07	4.72E+05	3.06E+07	1.65E+07	3.67E+06	5.50E+06	8.72E+06	3.96E+06	1.23E+07	9.94E+06	3.45E+06	5.01E+06	1.18E+07	2.67E+06	5.86E+06	1.98E+07	1.11E+06	1.13E+07	2.19E+06	7.05E+06	8.12E+06	9.83E+06	5.03E+06	2.27E+06	1.94E+06	4.19E+06	1.36E+07	1.40E+07	6.15E+06
937	2209	P04080|CYTB_HUMAN	200	53	7	7		2.09E+07	3.57E+07	5.47E+06	9.53E+06	1.38E+07	4.80E+07	2.85E+07	1.34E+07	1.11E+07	1.36E+07	1.14E+07	4.39E+07	1.77E+07	5.43E+06	2.64E+07	1.94E+07	6.60E+06	2.04E+07	6.92E+07	1.95E+07	2.81E+07	1.07E+07	5.92E+07	2.59E+07	1.67E+07	1.72E+07	1.28E+07	3.10E+07	1.29E+07	2.53E+07	1.30E+07	1.11E+07	2.49E+07	1.31E+07	1.92E+07	1.48E+07	1.92E+07	1.59E+07	5.43E+07	5.69E+06	3.55E+07	4.90E+07
938	678	Q13435|SF3B2_HUMAN	200	14	13	13		2.43E+06	7.17E+06	9.28E+06	1.08E+08	2.20E+06	4.18E+06	3.37E+06	3.99E+06	2.00E+06	1.65E+06	1.21E+07	3.55E+07	1.03E+07	1.59E+07	2.87E+06	1.50E+07	6.91E+06	8.94E+06	3.93E+06	6.03E+06	3.64E+06	1.16E+07	9.68E+06	1.39E+07	1.82E+07	9.75E+06	6.20E+06	1.52E+07	1.23E+07	3.51E+07	4.91E+06	2.57E+08	3.07E+06	2.58E+06	1.92E+06	1.95E+07	1.57E+07	1.21E+07	1.43E+07	4.76E+06	9.75E+06	9.34E+06
939	673	Q9ULU8|CAPS1_HUMAN	200	6	7	7		2.79E+05	1.14E+05	2.16E+05	0	6.83E+06	0	3.88E+05	0	3.64E+05	9.37E+06	1.18E+07	0	4.09E+05	6.00E+04	0	0	0	3.05E+05	2.04E+05	3.36E+05	0	1.22E+05	1.04E+06	4.52E+05	8.17E+04	2.98E+04	3.84E+04	9.79E+05	0	0	0	1.29E+06	1.56E+05	1.41E+05	0	1.54E+05	1.77E+05	1.96E+05	3.42E+04	0	3.18E+05	0
940	600	Q9UQB8|BAIP2_HUMAN	200	24	11	11		4.50E+05	8.42E+05	0	9.72E+05	1.64E+07	0	1.39E+06	9.93E+04	3.10E+06	1.89E+07	1.21E+07	2.16E+06	5.86E+05	1.54E+05	3.05E+05	0	6.22E+05	1.89E+05	0	1.71E+06	8.65E+05	2.56E+05	3.13E+06	0	2.35E+06	8.87E+05	1.49E+06	3.70E+06	4.24E+05	1.46E+06	5.12E+05	2.68E+05	3.02E+05	5.71E+05	0	9.46E+05	7.06E+05	4.69E+05	1.54E+04	3.65E+05	7.71E+05	1.86E+05
941	724	Q9NZW5|MPP6_HUMAN	200	27	13	13	Deamidation-N	4.29E+06	4.55E+06	2.54E+06	5.24E+06	2.29E+06	2.54E+06	4.71E+06	2.55E+06	2.14E+06	2.99E+06	1.10E+06	1.11E+06	5.86E+06	5.38E+05	2.25E+06	2.53E+06	5.23E+05	1.88E+07	2.11E+06	9.42E+04	4.86E+06	2.87E+05	1.88E+06	1.21E+07	1.34E+06	1.55E+06	1.09E+06	2.08E+06	7.76E+05	9.58E+05	6.29E+05	4.70E+05	8.77E+06	1.43E+06	2.00E+06	1.53E+06	4.55E+06	1.66E+06	4.97E+06	7.82E+06	4.49E+06	6.54E+06
942	1154	P31153|METK2_HUMAN	200	24	9	9	Deamidation-N	5.01E+06	1.61E+07	5.00E+06	7.45E+06	3.80E+06	5.08E+06	9.09E+06	3.78E+06	5.80E+06	8.06E+06	3.18E+06	2.45E+07	6.58E+06	4.88E+06	5.74E+06	8.15E+06	3.16E+06	1.82E+07	1.04E+07	7.63E+06	9.73E+06	6.40E+06	1.41E+07	2.08E+07	4.06E+06	7.49E+06	7.55E+06	2.02E+07	8.37E+06	2.10E+07	5.27E+06	2.17E+06	6.60E+06	3.23E+06	3.49E+06	6.44E+06	6.13E+06	6.76E+06	1.10E+07	2.54E+06	4.97E+06	1.39E+07
943	903	P46109|CRKL_HUMAN	200	35	9	9	Deamidation-N	2.69E+06	3.39E+06	4.41E+06	2.60E+06	2.90E+06	1.12E+06	3.89E+06	1.11E+06	1.82E+06	3.51E+06	2.52E+06	1.22E+07	5.37E+06	4.13E+06	4.41E+06	1.68E+06	4.48E+06	1.48E+06	2.81E+06	6.21E+06	3.56E+06	3.01E+06	4.04E+06	8.13E+05	8.24E+06	1.18E+06	6.08E+06	1.27E+07	4.93E+06	1.42E+07	2.62E+06	1.21E+06	1.62E+06	1.63E+06	1.42E+06	4.24E+06	1.99E+06	6.31E+06	2.62E+06	2.41E+06	1.10E+06	2.86E+06
944	747	O00139|KIF2A_HUMAN	200	19	13	13		3.69E+06	5.99E+06	3.27E+06	2.34E+06	9.62E+06	1.90E+06	4.23E+06	6.93E+06	6.24E+06	8.84E+06	1.01E+07	8.19E+06	2.59E+06	8.44E+06	2.18E+06	4.94E+06	5.58E+06	2.18E+06	4.10E+06	5.62E+06	3.51E+06	2.39E+06	2.90E+06	4.33E+06	6.02E+06	2.14E+06	4.10E+06	1.10E+07	8.16E+06	7.76E+06	5.77E+06	3.66E+06	2.68E+06	3.15E+06	1.69E+06	3.73E+06	3.85E+06	5.02E+06	5.58E+06	2.34E+06	3.53E+06	4.63E+06
945	981	Q12792|TWF1_HUMAN	200	29	9	9		4.21E+07	4.33E+07	1.09E+07	1.98E+07	2.10E+07	5.20E+07	3.65E+07	1.50E+07	1.93E+07	2.79E+07	1.94E+07	4.97E+07	2.83E+07	2.48E+07	4.09E+07	2.85E+07	2.34E+07	2.59E+07	3.60E+07	3.93E+07	4.82E+07	2.52E+07	3.48E+07	1.85E+07	2.69E+07	1.69E+07	1.24E+07	3.03E+07	2.73E+07	4.03E+07	2.08E+07	2.07E+07	3.50E+07	2.36E+07	2.14E+07	3.22E+07	1.51E+07	2.69E+07	5.21E+07	2.00E+07	2.26E+07	5.22E+07
946	949	P62760|VISL1_HUMAN	200	35	7	7	Hpro; Deamidation-N	6.89E+06	8.38E+06	1.82E+05	6.99E+06	6.00E+07	6.11E+05	8.69E+06	8.26E+05	4.04E+07	6.44E+07	5.70E+07	0	4.63E+05	0	2.13E+05	0	0	3.38E+06	0	2.22E+07	8.70E+06	3.58E+06	4.27E+04	8.01E+06	9.79E+06	8.53E+05	1.94E+07	3.18E+07	7.39E+05	0	1.32E+06	6.87E+06	6.31E+06	1.04E+07	2.57E+06	5.33E+06	8.29E+06	5.77E+06	0	0	0	2.54E+05
948	639	Q9Y2A7|NCKP1_HUMAN	200	14	14	14	Deamidation-N	3.78E+06	3.52E+06	5.79E+06	4.14E+05	9.98E+06	5.28E+06	2.09E+06	7.02E+06	2.96E+06	7.72E+06	1.21E+07	5.46E+06	1.87E+05	6.29E+06	1.91E+06	8.74E+06	4.03E+06	2.91E+06	1.43E+06	3.21E+06	6.35E+06	6.09E+05	2.48E+06	6.16E+06	2.53E+06	6.00E+05	5.09E+06	5.92E+06	2.42E+06	6.05E+06	3.75E+06	7.32E+06	6.16E+06	1.47E+06	4.81E+06	3.29E+06	7.42E+06	5.84E+06	3.41E+06	5.92E+06	5.02E+06	3.54E+06
[truncated: 1,915 more rows]
[truncated: 134 more columns]
