# Supplementary material for: In-Depth Matrisome and Glycoproteomic Analysis of Human Brain Glioblastoma Versus Control Tissue
Source: Mol Cell Proteomics. 2022 Feb 23;21(4):100216. doi: 10.1016/j.mcpro.2022.100216 (PMC8957055; doi:10.1016/j.mcpro.2022.100216)
Supplement: Supplemental File S5 [file mmc5.csv]

Protein Group	Protein ID	Protein Accession	Peptide	Used	Candidate	Quality	Significance	Avg. ppm	Avg. Area	Sample 1	Sample 2	Sample 3	Sample 4	Sample 5	Sample 6	Sample 7	Sample 8	Sample 9	Sample 10	Sample 11	Sample 12	Sample 13	Sample 14	Sample 15	Sample 16	Sample 17	Sample 18	Sample 19	Sample 20	Sample 21	Sample 22	Sample 23	Sample 24	Sample 25	Sample 26	Sample 27	Sample 28	Sample 29	Sample 30	Sample 31	Sample 32	Sample 33	Sample 34	Sample 35	Sample 36	Sample 37	Sample 38	Sample 39	Sample 40
1	2	P02452|CO1A1_HUMAN	R.GVQGPP(+15.99)GPAGPR.G	Y	Y	6.81	13.01	3.6	8.56E+07	1.32E+07	6.28E+07	1.06E+09	1.37E+07	3.64E+05	1.40E+08	8.58E+06	3.20E+07	2.00E+07	8.07E+06	1.42E+07	3.43E+07	9.01E+07	9.58E+08	6.91E+06	6.46E+07	2.28E+08	1.44E+08	8.47E+07	9.54E+06	5.48E+06	1.42E+07	5.04E+07	1.22E+08	7.35E+06	2.35E+07	2.45E+06	5.64E+06	5.11E+07	5.19E+07	3.18E+07	6.46E+06	6.83E+06	6.43E+06	5.68E+06	8.75E+06	1.03E+07	1.79E+07	2.37E+07	1.21E+08
1	2	P02452|CO1A1_HUMAN	R.GEP(+15.99)GPTGLP(+15.99)GPP(+15.99)GER.G	Y	Y	3.55	60	2.6	7.63E+07	0	6.30E+07	8.47E+08	9.69E+05	0	1.68E+08	1.33E+07	3.37E+07	3.87E+07	0	0	6.82E+07	1.55E+08	8.31E+08	0	6.37E+07	1.41E+08	9.93E+07	1.04E+08	1.98E+07	0	0	7.39E+07	6.14E+07	0	3.02E+07	1.06E+07	1.52E+05	4.47E+07	5.81E+07	4.01E+07	8.08E+06	7.61E+06	0	7.18E+06	0	0	2.46E+07	2.56E+07	1.25E+08
1	2	P02452|CO1A1_HUMAN	R.GSAGPP(+15.99)GATGFP(+15.99)GAAGR.V	Y	Y	8.94	14.07	0.4	7.51E+07	1.23E+07	5.96E+07	8.29E+08	1.65E+07	8.84E+06	1.52E+08	1.09E+07	3.29E+07	3.63E+07	1.30E+07	1.40E+07	4.68E+07	1.41E+08	8.01E+08	7.40E+06	5.89E+07	1.29E+08	9.56E+07	1.07E+08	1.56E+07	6.82E+06	8.60E+06	6.74E+07	7.97E+07	7.59E+06	2.38E+07	1.25E+07	1.47E+07	3.73E+07	4.44E+07	3.52E+07	5.82E+06	6.84E+06	7.99E+06	7.37E+06	9.27E+06	6.95E+06	2.11E+07	2.42E+07	1.10E+08
1	2	P02452|CO1A1_HUMAN	R.GVVGLP(+15.99)GQR.G	N	Y	14.31	60	1.2	6.93E+07	1.13E+07	5.77E+07	7.89E+08	1.29E+07	8.61E+06	1.34E+08	1.01E+07	2.80E+07	3.81E+07	0	0	5.69E+07	1.22E+08	7.48E+08	7.02E+06	5.71E+07	1.03E+08	1.28E+08	7.55E+07	0	4.88E+06	9.27E+06	5.28E+07	6.81E+07	0	2.32E+07	2.14E+07	0	3.53E+07	5.27E+07	0	0	6.89E+06	8.75E+06	1.37E+07	8.75E+06	9.22E+06	1.71E+07	2.23E+07	1.30E+08
1	2	P02452|CO1A1_HUMAN	K.GESGPSGPAGPTGAR.G	N	Y	17.68	49.05	3	5.83E+07	9.82E+06	4.58E+07	7.00E+08	3.27E+06	6.81E+06	1.24E+08	8.50E+06	2.37E+07	1.57E+07	7.54E+06	1.20E+07	2.24E+07	6.29E+07	6.39E+08	6.59E+06	4.91E+07	1.68E+08	5.45E+07	8.04E+07	8.18E+06	4.57E+06	8.78E+06	4.24E+07	4.43E+07	5.10E+06	1.65E+07	1.80E+06	3.34E+06	3.61E+07	3.58E+07	2.49E+07	5.69E+06	4.26E+06	5.05E+06	5.14E+06	5.83E+06	6.84E+06	1.51E+07	1.96E+07	7.42E+07
1	2	P02452|CO1A1_HUMAN	R.GLTGPIGPP(+15.99)GPAGAP(+15.99)GDK.G	N	Y	10.01	18.33	2.3	5.84E+07	9.64E+06	4.76E+07	5.76E+08	1.78E+07	8.09E+06	1.23E+08	9.77E+06	2.88E+07	3.43E+07	9.69E+06	7.85E+06	5.67E+07	1.09E+08	5.40E+08	5.32E+06	2.44E+07	9.67E+07	7.04E+07	1.00E+08	1.71E+07	3.18E+06	5.47E+06	5.86E+07	1.15E+08	6.43E+06	2.54E+07	1.21E+07	1.92E+07	3.78E+07	4.87E+07	2.98E+07	3.72E+06	4.17E+06	8.12E+06	5.55E+06	1.10E+07	6.13E+06	1.81E+07	2.15E+07	8.58E+07
1	2	P02452|CO1A1_HUMAN	R.GVP(+15.99)GPP(+15.99)GAVGPAGK.D	N	Y	7.66	15.3	1.3	4.84E+07	9.60E+06	4.30E+07	5.11E+08	1.13E+07	6.18E+06	1.02E+08	8.33E+06	2.30E+07	1.98E+07	8.37E+06	8.08E+06	3.89E+07	8.03E+07	4.83E+08	5.59E+06	3.82E+07	9.29E+07	8.46E+07	5.42E+07	8.86E+06	3.59E+06	7.59E+06	3.51E+07	5.67E+07	5.58E+06	1.01E+07	3.92E+06	7.22E+06	3.70E+07	3.40E+07	2.28E+07	5.58E+06	4.46E+06	5.10E+06	3.96E+06	6.44E+06	6.53E+06	1.53E+07	1.87E+07	7.22E+07
1	2	P02452|CO1A1_HUMAN	K.GEP(+15.99)GPVGVQGPP(+15.99)GPAGEEGK.R	N	Y	11.11	15.88	1.7	5.35E+07	9.02E+06	3.95E+07	6.25E+08	2.50E+06	6.79E+06	1.23E+08	5.85E+06	2.17E+07	1.69E+07	7.21E+06	6.84E+06	3.92E+07	1.07E+08	5.65E+08	2.67E+06	4.01E+07	1.14E+08	2.70E+07	6.14E+07	1.15E+07	1.37E+06	5.27E+06	4.77E+07	3.50E+07	3.89E+06	2.22E+07	7.89E+06	1.09E+07	2.78E+07	3.79E+07	2.22E+07	2.38E+06	2.88E+06	4.53E+06	5.01E+06	6.87E+06	6.09E+06	1.85E+07	1.56E+07	9.56E+07
1	2	P02452|CO1A1_HUMAN	R.P(+15.99)GEVGPP(+15.99)GPP(+15.99)GPAGEK.G	N	Y	10.39	28.74	1.9	4.12E+07	9.37E+06	4.02E+07	4.27E+08	1.39E+07	7.00E+06	9.28E+07	6.95E+06	2.22E+07	2.06E+07	9.20E+06	8.43E+06	3.94E+07	5.94E+07	3.56E+08	4.86E+06	4.21E+07	4.95E+07	8.47E+07	5.90E+07	6.84E+06	3.41E+06	5.41E+06	2.75E+07	8.26E+07	6.03E+06	8.97E+06	3.70E+06	3.56E+06	4.08E+07	3.73E+07	2.10E+07	4.17E+06	2.90E+06	5.14E+06	3.35E+06	6.09E+06	3.44E+06	9.94E+06	1.45E+07	5.54E+07
1	2	P02452|CO1A1_HUMAN	K.DGEAGAQGPP(+15.99)GPAGPAGER.G	N	Y	14.1	46.64	0.8	4.25E+07	5.24E+06	3.09E+07	5.04E+08	6.45E+06	3.87E+06	9.26E+07	5.02E+06	1.64E+07	1.54E+07	5.76E+06	6.05E+06	2.94E+07	7.49E+07	4.34E+08	3.49E+06	3.04E+07	6.53E+07	5.83E+07	6.34E+07	6.94E+06	2.17E+06	6.03E+06	3.95E+07	5.58E+07	3.84E+06	8.00E+06	2.23E+06	4.74E+06	3.14E+07	2.85E+07	1.71E+07	2.94E+06	2.16E+06	3.02E+06	2.47E+06	3.12E+06	3.99E+06	1.09E+07	1.21E+07	6.29E+07
1	2	P02452|CO1A1_HUMAN	R.GPSGPQGPGGPP(+15.99)GPK.G	N	Y	22.57	60	0.7	3.67E+07	6.57E+06	3.09E+07	4.41E+08	2.04E+06	4.00E+06	7.04E+07	4.30E+06	1.30E+07	9.73E+06	4.67E+06	6.22E+06	1.83E+07	3.95E+07	4.06E+08	4.23E+06	3.32E+07	1.07E+08	3.70E+07	3.93E+07	5.55E+06	2.32E+06	6.24E+06	2.43E+07	3.20E+07	3.51E+06	8.82E+06	0	2.13E+06	2.57E+07	2.54E+07	1.25E+07	3.07E+06	2.70E+06	3.15E+06	3.77E+06	4.13E+06	4.29E+06	8.71E+06	1.31E+07	4.66E+07
1	2	P02452|CO1A1_HUMAN	R.GFP(+15.99)GADGVAGPK.G	N	Y	3.01	60	3.7	3.54E+07	0	8.75E+06	7.17E+08	5.27E+05	9.10E+05	3.24E+07	0	3.13E+05	4.11E+06	0	0	1.57E+06	1.85E+07	6.05E+08	0	8.41E+06	3.24E+07	1.03E+07	1.23E+07	0	0	0	9.95E+06	2.16E+07	0	1.43E+06	1.02E+06	0	2.22E+06	2.59E+05	0	0	0	0	0	0	0	0	8.30E+06	1.94E+07
1	2	P02452|CO1A1_HUMAN	K.DGLNGLP(+15.99)GPIGP(+15.99)P(+15.99)GPR.G	N	Y	6.61	14.6	3.4	3.28E+07	5.23E+06	2.35E+07	3.59E+08	3.69E+06	2.71E+06	7.37E+07	3.11E+06	1.24E+07	1.18E+07	3.07E+06	3.03E+06	2.68E+07	4.29E+07	3.05E+08	1.57E+06	2.27E+07	6.47E+07	3.06E+07	8.04E+07	5.69E+06	1.63E+06	2.49E+06	4.68E+07	3.24E+07	2.45E+06	3.53E+07	9.83E+06	8.10E+06	1.34E+07	2.09E+07	1.29E+07	9.37E+05	1.50E+06	2.42E+06	1.87E+06	3.34E+06	3.29E+06	8.16E+06	1.11E+07	5.73E+07
1	2	P02452|CO1A1_HUMAN	K.GANGAP(+15.99)GIAGAP(+15.99)GFP(+15.99)GAR.G	N	Y	8.37	60	2.2	2.83E+07	3.82E+06	2.23E+07	3.23E+08	1.96E+06	3.05E+06	5.08E+07	3.65E+06	1.34E+07	1.02E+07	3.01E+06	4.83E+06	2.25E+07	4.61E+07	2.97E+08	2.18E+06	2.33E+07	5.02E+07	1.99E+07	3.40E+07	6.25E+06	0	3.61E+06	3.05E+07	3.26E+07	2.38E+06	1.39E+07	4.45E+06	7.43E+06	1.36E+07	1.91E+07	1.59E+07	0	2.79E+06	2.77E+06	3.28E+06	3.78E+06	3.88E+06	9.46E+06	9.60E+06	5.21E+07
1	2	P02452|CO1A1_HUMAN	K.GDAGAP(+15.99)GAP(+15.99)GSQGAP(+15.99)GLQGMP(+15.99)GER.G	N	Y	7.4	14.7	1.2	4.02E+07	4.10E+06	2.71E+07	4.79E+08	3.30E+06	1.88E+06	6.48E+07	3.09E+06	1.33E+07	7.58E+06	1.29E+06	3.05E+06	1.90E+07	7.07E+07	4.71E+08	2.01E+06	2.44E+07	9.55E+07	2.87E+07	4.75E+07	5.89E+06	5.28E+05	1.92E+06	4.10E+07	3.67E+07	1.26E+06	1.94E+07	5.43E+06	8.16E+06	1.94E+07	3.14E+07	1.69E+07	1.09E+06	1.59E+06	2.99E+06	2.38E+06	2.08E+06	3.17E+06	1.32E+07	8.99E+06	7.80E+07
1	2	P02452|CO1A1_HUMAN	R.P(+15.99)GEVGPP(+15.99)GPP(+15.99)GP(+15.99)AGEK.G	N	Y	10.48	18.76	1	2.47E+07	1.59E+06	1.36E+07	3.27E+08	1.58E+06	1.14E+06	5.35E+07	1.36E+06	5.91E+06	1.85E+06	1.71E+06	2.76E+06	5.74E+06	4.03E+07	2.89E+08	1.38E+06	1.38E+07	6.66E+07	2.56E+07	3.82E+07	1.32E+06	6.00E+05	4.06E+06	2.57E+07	2.46E+07	8.84E+05	3.00E+06	2.45E+05	2.82E+06	5.19E+06	5.90E+06	7.02E+06	9.36E+05	8.62E+05	8.24E+05	1.24E+06	7.63E+05	3.23E+06	4.80E+06	6.64E+06	3.60E+07
1	2	P02452|CO1A1_HUMAN	R.VGPP(+15.99)GPSGNAGPP(+15.99)GPP(+15.99)GPAGK.E	N	Y	4.8	60	1.6	2.99E+07	1.98E+06	2.89E+07	3.66E+08	3.13E+06	5.18E+05	4.97E+07	1.60E+06	8.10E+06	7.09E+06	1.46E+06	3.06E+06	1.94E+07	3.68E+07	3.76E+08	0	2.38E+07	5.37E+07	5.41E+07	3.69E+07	3.51E+06	0	0	2.47E+07	3.28E+07	3.94E+05	6.53E+06	6.36E+05	2.22E+06	1.04E+07	1.89E+07	1.13E+07	3.45E+05	9.21E+05	1.78E+06	6.17E+05	5.18E+05	1.23E+06	4.81E+06	9.70E+06	4.46E+07
1	2	P02452|CO1A1_HUMAN	R.GPP(+15.99)GPMGPP(+15.99)GLAGPP(+15.99)GESGR.E	N	Y	7.04	60	2	2.51E+07	2.16E+06	1.88E+07	2.66E+08	1.93E+06	2.01E+06	4.50E+07	2.90E+06	1.65E+07	1.13E+07	1.87E+06	2.94E+06	2.19E+07	5.61E+07	2.49E+08	5.43E+05	1.73E+07	5.30E+07	2.18E+07	3.99E+07	4.25E+06	3.25E+05	3.15E+06	2.83E+07	3.75E+07	1.19E+06	1.39E+07	4.39E+06	5.49E+06	1.07E+07	1.57E+07	1.58E+07	5.35E+05	1.08E+06	1.47E+06	0	2.57E+06	2.23E+06	9.21E+06	7.30E+06	4.04E+07
1	2	P02452|CO1A1_HUMAN	K.GSP(+15.99)GADGPAGAP(+15.99)GTPGPQGIAGQR.G	N	Y	10.89	60	1.8	2.33E+07	7.09E+05	1.49E+07	2.61E+08	0	1.86E+06	5.72E+07	1.64E+06	6.65E+06	8.68E+06	2.00E+06	2.43E+06	1.57E+07	4.53E+07	2.53E+08	8.78E+05	1.48E+07	5.56E+07	1.46E+07	3.71E+07	3.83E+06	0	1.68E+06	2.81E+07	1.91E+07	1.39E+06	4.89E+06	3.59E+06	4.87E+06	1.35E+07	1.76E+07	8.73E+06	0	4.23E+05	0	2.65E+05	2.09E+06	1.92E+06	8.39E+06	6.15E+06	4.75E+07
1	2	P02452|CO1A1_HUMAN	K.GEP(+15.99)GSP(+15.99)GENGAP(+15.99)GQMGPR.G	N	Y	15.56	35.13	1.1	1.56E+07	2.10E+06	1.10E+07	1.78E+08	5.92E+05	8.18E+05	2.56E+07	1.35E+06	6.41E+06	2.00E+06	9.52E+05	1.60E+06	7.03E+06	1.96E+07	1.75E+08	1.33E+06	1.13E+07	4.88E+07	1.79E+07	2.16E+07	1.67E+06	8.21E+05	2.40E+06	1.50E+07	1.59E+07	9.86E+05	5.41E+06	3.64E+05	1.10E+06	8.59E+06	8.71E+06	7.11E+06	9.88E+05	7.25E+05	1.19E+06	1.07E+06	1.27E+06	2.14E+06	3.98E+06	4.68E+06	2.62E+07
1	2	P02452|CO1A1_HUMAN	R.GFSGLQGPP(+15.99)GPP(+15.99)GSP(+15.99)GEQGPSGASGPAGPR.G	N	Y	7.59	60	2.8	3.57E+07	3.49E+06	3.21E+07	3.48E+08	8.06E+06	2.84E+06	7.41E+07	3.99E+06	1.60E+07	2.64E+07	2.36E+06	3.77E+06	1.42E+07	7.27E+07	2.30E+08	1.31E+06	2.42E+07	8.26E+07	5.78E+07	8.03E+07	8.97E+06	8.33E+05	3.87E+06	6.90E+07	7.17E+07	4.27E+06	1.86E+07	1.28E+07	1.64E+07	2.42E+07	3.45E+07	1.98E+07	1.07E+05	0	1.56E+06	1.79E+06	2.87E+06	1.88E+06	1.09E+07	9.53E+06	6.71E+07
1	2	P02452|CO1A1_HUMAN	R.GVP(+15.99)GPPGAVGPAGK.D	N	Y	4.28	60	1.1	1.14E+07	0	7.19E+06	3.02E+08	3.33E+06	0	3.02E+06	0	0	1.17E+06	7.03E+05	1.85E+05	3.85E+06	1.95E+06	9.79E+07	0	7.35E+06	7.32E+06	6.27E+06	1.77E+06	6.16E+05	0	0	6.23E+06	1.04E+07	0	2.77E+06	3.77E+04	7.99E+05	3.72E+06	6.16E+05	8.07E+05	0	0	0	0	0	0	0	0	1.62E+07
1	2	P02452|CO1A1_HUMAN	R.GPSGPQGPGGPP(+15.99)GP(+15.99)K.G	N	Y	13.35	60	1.7	1.08E+07	9.47E+05	7.32E+06	1.42E+08	4.84E+05	5.88E+05	2.01E+07	4.85E+05	3.03E+06	5.29E+05	5.64E+05	9.99E+05	3.06E+06	1.43E+07	1.31E+08	6.16E+05	6.85E+06	3.10E+07	1.04E+07	1.55E+07	5.06E+05	2.42E+05	1.47E+06	7.87E+06	9.99E+06	6.31E+05	2.79E+06	1.16E+05	6.73E+05	3.25E+06	5.03E+06	3.59E+06	2.15E+05	0	4.10E+05	4.21E+05	2.97E+05	1.22E+06	2.66E+06	2.75E+06	1.44E+07
1	2	P02452|CO1A1_HUMAN	R.GEQGPAGSP(+15.99)GFQGLP(+15.99)GPAGPP(+15.99)GEAGKP(+15.99)GEQGVP(+15.99)GDLGAP(+15.99)GPSGAR.G	N	Y	8.17	60	2.3	2.37E+07	1.36E+06	1.74E+07	2.22E+08	3.95E+06	0	3.57E+07	0	6.13E+06	9.85E+06	0	5.69E+05	2.09E+07	3.54E+07	2.28E+08	4.12E+05	1.06E+07	6.77E+07	3.49E+07	6.14E+07	0	0	1.14E+06	4.48E+07	3.19E+07	0	3.47E+07	6.85E+06	5.80E+06	1.28E+07	1.99E+07	7.97E+06	0	2.94E+05	0	0	0	0	5.73E+06	3.56E+06	4.70E+07
1	2	P02452|CO1A1_HUMAN	K.P(+15.99)GEQGVP(+15.99)GDLGAP(+15.99)GPSGAR.G	N	Y	9.29	60	1.4	1.17E+07	7.84E+05	5.20E+06	1.43E+08	1.66E+06	6.91E+05	4.80E+07	8.91E+05	2.55E+06	3.45E+06	1.09E+06	1.08E+06	7.96E+06	2.38E+07	1.08E+08	8.42E+05	8.10E+06	2.63E+07	1.83E+07	1.29E+07	2.64E+05	0	8.08E+05	7.06E+06	7.80E+06	2.64E+05	3.05E+06	2.28E+05	1.84E+06	8.03E+06	5.84E+06	3.11E+06	6.17E+05	0	3.08E+05	1.23E+06	3.68E+05	1.36E+06	5.12E+06	3.15E+06	2.23E+07
1	2	P02452|CO1A1_HUMAN	R.GQAGVMGFP(+15.99)GPK.G	N	Y	7.39	60	1.7	9.90E+06	8.70E+05	1.02E+07	1.08E+08	1.51E+06	2.68E+05	1.73E+07	6.52E+05	2.85E+06	3.37E+06	1.14E+06	0	4.21E+06	1.97E+07	1.08E+08	3.52E+05	9.48E+06	2.01E+07	1.51E+07	1.87E+07	1.14E+06	7.29E+04	0	1.21E+07	1.93E+07	0	3.65E+06	1.78E+06	1.79E+06	5.80E+06	1.17E+07	3.44E+06	0	0	2.75E+05	4.85E+05	8.72E+05	0	9.57E+05	1.79E+06	4.69E+06
1	2	P02452|CO1A1_HUMAN	K.GLTGSP(+15.99)GSPGPDGK(+30.01).T	N	Y	11.16	60	1.2	8.95E+06	7.29E+05	3.95E+06	1.59E+08	3.10E+05	0	1.38E+07	7.32E+05	2.68E+06	1.14E+06	2.22E+05	4.82E+05	1.52E+06	6.86E+06	1.14E+08	2.64E+05	4.82E+06	1.60E+07	6.93E+06	8.23E+06	5.10E+05	3.73E+05	9.19E+05	5.12E+06	5.00E+06	2.53E+05	1.19E+06	1.28E+05	1.68E+05	2.98E+06	3.02E+06	2.29E+06	2.64E+05	0	2.53E+05	3.39E+05	3.51E+05	0	1.33E+06	1.18E+06	8.43E+06
1	2	P02452|CO1A1_HUMAN	R.GETGPAGP(+15.99)PGAP(+15.99)GAP(+15.99)GAP(+15.99)GPVGPAGK.S	N	Y	9.49	60	1.3	1.45E+07	1.18E+06	1.43E+07	1.22E+08	0	7.30E+05	5.14E+07	2.22E+06	6.80E+06	8.37E+06	5.78E+05	2.42E+06	1.59E+07	3.58E+07	1.20E+08	6.44E+05	1.22E+07	2.26E+07	2.48E+07	3.34E+07	2.44E+06	2.86E+05	5.94E+05	1.72E+07	1.43E+07	1.05E+06	6.68E+06	1.30E+06	3.29E+06	1.04E+07	1.44E+07	7.59E+06	3.81E+05	3.67E+05	2.06E+05	6.19E+05	3.36E+05	2.36E+06	5.95E+06	6.94E+06	1.86E+07
1	2	P02452|CO1A1_HUMAN	R.GLP(+15.99)GP(+15.99)PGAP(+15.99)GPQGFQGPP(+15.99)GEP(+15.99)GEP(+15.99)GASGPMGPR.G	N	Y	4.2	60	4.5	9.22E+06	9.68E+05	9.47E+06	1.12E+08	4.20E+05	0	1.38E+07	6.95E+05	4.93E+06	5.65E+06	0	0	9.06E+06	1.37E+07	9.35E+06	0	1.67E+06	3.81E+07	9.55E+04	3.78E+07	2.06E+06	0	2.87E+06	2.94E+07	1.29E+07	1.01E+06	2.67E+07	4.37E+06	0	5.37E+06	9.95E+06	5.46E+06	0	1.55E+05	7.57E+04	0	0	0	1.42E+04	6.95E+05	2.38E+07
1	2	P02452|CO1A1_HUMAN	R.GPP(+15.99)GP(+15.99)MGPP(+15.99)GLAGPP(+15.99)GESGR.E	N	Y	5.54	60	2.8	9.66E+06	4.97E+04	1.29E+07	8.42E+07	1.04E+06	2.20E+06	4.20E+07	3.08E+06	5.97E+06	1.78E+07	3.47E+06	5.45E+06	6.71E+06	2.25E+07	6.99E+07	2.20E+05	1.10E+07	1.55E+07	1.00E+07	2.51E+07	2.11E+05	0	0	1.27E+07	1.43E+07	9.12E+04	1.89E+06	1.63E+06	1.29E+06	4.86E+06	3.33E+06	3.29E+06	0	2.53E+05	0	0	4.40E+05	0	2.52E+06	1.40E+06	1.16E+07
1	2	P02452|CO1A1_HUMAN	K.DGEAGAQGPPGPAGPAGER.G	N	Y	4.76	60	2	8.01E+06	5.16E+05	2.21E+06	1.18E+08	2.02E+06	0	1.16E+07	0	1.52E+05	5.95E+05	0	0	2.39E+06	1.15E+07	1.08E+08	0	3.58E+06	1.80E+07	2.09E+07	6.55E+06	0	0	0	3.03E+06	1.04E+07	6.75E+04	2.26E+06	3.30E+05	5.77E+04	1.96E+06	2.33E+06	1.31E+06	0	0	0	0	0	0	0	0	1.16E+07
1	2	P02452|CO1A1_HUMAN	R.GETGPAGP(+15.99)PGAP(+15.99)GAPGAP(+15.99)GPVGPAGK.S	N	Y	3.82	60	2.1	1.09E+07	1.55E+05	2.48E+06	1.11E+08	2.74E+05	0	2.41E+07	0	0	4.12E+05	0	0	6.42E+06	1.47E+07	1.81E+08	0	3.95E+06	3.13E+07	5.41E+06	1.88E+07	4.16E+05	0	0	9.20E+06	1.01E+07	2.04E+05	5.18E+06	8.10E+05	4.74E+05	3.18E+06	8.08E+06	1.07E+06	0	0	0	0	0	6.48E+04	9.45E+05	1.00E+06	2.07E+07
1	2	P02452|CO1A1_HUMAN	R.GEP(+15.99)GPP(+15.99)GPAGAAGPAGNP(+15.99)GADGQP(+15.99)GAK.G	N	Y	6.8	60	1.2	1.54E+07	1.45E+05	7.40E+06	2.07E+08	0	1.06E+05	2.71E+07	2.72E+05	2.85E+06	6.05E+06	8.17E+04	0	1.17E+07	2.25E+07	2.00E+08	2.12E+05	5.92E+06	2.27E+07	1.71E+07	2.14E+07	1.60E+06	0	2.13E+05	1.24E+07	1.54E+07	8.68E+05	3.95E+06	1.11E+06	9.04E+05	1.36E+07	1.16E+07	4.48E+06	4.36E+04	6.27E+04	2.73E+05	1.35E+05	0	0	1.96E+06	1.50E+06	2.30E+07
1	2	P02452|CO1A1_HUMAN	K.GSP(+15.99)GADGPAGAP(+15.99)GTP(+15.99)GPQGIAGQR.G	N	Y	10.77	60	1.2	1.11E+07	0	1.17E+07	1.11E+08	0	6.97E+05	3.32E+07	1.88E+06	7.66E+06	7.48E+06	1.12E+06	1.77E+06	7.30E+06	2.78E+07	1.08E+08	5.90E+04	9.74E+06	1.69E+07	6.95E+06	2.22E+07	1.90E+06	2.26E+05	2.35E+05	1.46E+07	9.32E+06	5.00E+05	1.42E+06	1.34E+06	2.25E+06	6.52E+06	7.84E+06	8.68E+06	2.58E+05	1.37E+05	0	4.01E+05	5.86E+05	1.03E+06	4.60E+06	4.32E+06	1.62E+07
1	2	P02452|CO1A1_HUMAN	K.GSPGADGPAGAP(+15.99)GTPGPQGIAGQR.G	N	Y	6.25	60	2.1	1.15E+07	7.84E+04	6.65E+06	2.11E+08	4.16E+04	0	1.23E+07	0	1.69E+06	6.56E+04	0	0	3.98E+06	1.40E+07	1.27E+08	0	7.08E+06	3.33E+07	6.33E+06	8.35E+06	0	0	0	5.13E+06	8.75E+06	2.23E+05	1.30E+06	1.86E+05	0	5.17E+06	5.39E+06	2.45E+06	0	0	0	3.70E+05	1.47E+05	0	1.38E+06	1.12E+06	2.61E+07
1	2	P02452|CO1A1_HUMAN	R.GQAGVMGFP(+15.99)GP(+15.99)K.G	N	Y	3.73	60	2.4	6.67E+06	0	4.77E+06	9.27E+07	0	0	8.71E+06	0	0	6.24E+04	0	0	0	1.34E+07	9.68E+07	0	3.40E+06	1.25E+07	5.65E+06	1.07E+07	0	0	0	8.84E+06	7.63E+06	0	1.38E+06	1.61E+05	1.06E+06	0	3.63E+06	2.28E+06	0	0	0	0	0	0	8.47E+05	9.83E+05	7.19E+06
1	2	P02452|CO1A1_HUMAN	R.GPSGPQGPGGPPGPK(+30.01).G	N	Y	9.34	60	2	6.60E+06	6.52E+05	2.50E+06	1.02E+08	0	0	9.02E+06	6.07E+05	3.03E+06	1.50E+06	0	0	1.73E+06	5.46E+06	8.26E+07	4.25E+05	6.14E+06	2.04E+07	5.86E+06	4.06E+06	6.53E+05	4.26E+05	0	2.46E+06	4.12E+06	0	1.23E+06	1.18E+05	1.20E+05	4.00E+06	2.28E+06	2.18E+06	0	3.26E+05	2.60E+05	2.80E+05	2.06E+05	0	8.57E+05	2.00E+06	7.90E+06
1	2	P02452|CO1A1_HUMAN	K.STGGISVPGPMGPSGPR.G	N	Y	10.62	60	2.8	6.12E+06	0	7.83E+06	8.44E+07	0	0	7.12E+06	0	0	0	0	0	4.73E+06	5.19E+06	5.37E+07	0	6.48E+06	1.83E+07	5.98E+06	1.03E+07	0	0	0	6.03E+06	6.86E+06	0	2.99E+06	0	2.00E+06	4.79E+06	4.94E+06	1.67E+06	0	0	0	0	0	2.26E+06	3.12E+06	1.27E+06	1.52E+07
1	2	P02452|CO1A1_HUMAN	R.GLTGPIGPP(+15.99)GP(+15.99)AGAP(+15.99)GDK.G	N	Y	5.56	60	1.8	5.86E+06	0	4.85E+05	8.79E+07	0	0	1.96E+07	0	0	0	0	0	0	1.42E+07	7.77E+07	0	0	1.37E+07	1.61E+06	8.53E+06	0	0	0	6.42E+06	3.86E+06	0	2.82E+05	0	1.64E+06	6.08E+05	1.86E+05	0	0	0	0	0	0	0	0	1.03E+05	1.19E+07
1	2	P02452|CO1A1_HUMAN	R.GLP(+15.99)GTAGLP(+15.99)GMK(+340.10)GHR.G	N	Y	4.05	60	1.7	2.28E+07	1.60E+06	8.69E+06	3.40E+08	0	0	4.13E+07	2.41E+05	9.28E+06	4.22E+05	2.17E+05	7.74E+05	1.14E+07	3.69E+07	3.11E+08	0	7.93E+06	3.37E+07	9.67E+06	2.19E+07	6.60E+05	0	1.00E+06	8.60E+06	1.74E+07	0	2.85E+06	2.86E+05	9.06E+05	3.23E+06	1.20E+07	6.17E+06	0	0	9.30E+05	2.53E+05	0	4.60E+05	2.11E+06	2.63E+06	4.92E+07
1	2	P02452|CO1A1_HUMAN	R.GEP(+15.99)GP(+15.99)PGPAGFAGPP(+15.99)GADGQPGAK.G	N	Y	4.28	60	2.1	7.96E+06	8.94E+04	4.09E+06	1.02E+08	3.21E+05	0	1.44E+07	0	0	0	0	0	2.68E+06	1.34E+07	1.02E+08	0	3.37E+06	1.77E+07	1.22E+07	1.30E+07	0	0	0	7.44E+06	2.22E+07	0	3.01E+06	0	0	4.62E+05	5.10E+06	0	0	0	6.52E+04	0	0	0	4.27E+05	0	9.85E+06
1	2	P02452|CO1A1_HUMAN	R.GEQGPAGSP(+15.99)GFQGLP(+15.99)GPAGPP(+15.99)GEAGK.P	N	Y	7.26	60	2	1.01E+07	0	3.21E+06	1.45E+08	7.94E+05	0	2.87E+07	0	5.85E+05	2.37E+06	0	0	3.93E+06	1.72E+07	9.14E+07	0	4.84E+06	2.74E+07	1.49E+07	1.28E+07	5.57E+05	0	0	8.36E+06	1.30E+07	0	4.80E+06	1.44E+06	1.52E+06	8.41E+06	5.21E+06	1.55E+06	0	0	0	0	0	0	1.47E+06	8.71E+05	2.25E+07
1	2	P02452|CO1A1_HUMAN	R.VGP(+15.99)P(+15.99)GPSGNAGPP(+15.99)GPP(+15.99)GPAGK.E	N	Y	3.71	60	2.1	7.07E+06	1.96E+05	2.87E+05	9.49E+07	0	0	1.59E+07	0	1.63E+06	2.15E+05	0	0	1.71E+06	1.46E+07	9.21E+07	0	2.67E+06	1.44E+07	8.03E+06	1.32E+07	0	0	0	6.44E+06	8.64E+06	0	1.58E+06	1.16E+04	0	4.83E+05	2.29E+06	2.22E+06	0	0	0	0	0	0	4.22E+05	1.16E+06	1.30E+07
1	2	P02452|CO1A1_HUMAN	R.VGPP(+15.99)GPSGNAGPP(+15.99)GPPGPAGK(+30.01).E	N	Y	3.66	60	1.5	8.28E+06	0	3.67E+06	1.42E+08	0	0	9.42E+06	0	9.94E+05	4.81E+05	0	0	7.97E+05	9.34E+06	1.29E+08	0	3.71E+06	1.51E+07	5.55E+06	8.25E+06	0	0	0	4.71E+06	4.14E+06	0	5.02E+04	9.33E+04	0	9.36E+05	4.49E+05	2.01E+06	0	0	0	0	0	0	0	0	1.17E+07
1	2	P02452|CO1A1_HUMAN	K.GSP(+15.99)GEAGRP(+15.99)GEAGLP(+15.99)GAK.G	N	Y	11.68	20.55	1.2	2.67E+07	4.04E+06	2.77E+07	3.04E+08	3.78E+06	2.00E+06	4.21E+07	3.73E+06	1.25E+07	5.10E+06	2.39E+06	4.72E+06	9.12E+06	2.77E+07	2.80E+08	1.82E+06	2.45E+07	6.96E+07	5.06E+07	4.68E+07	3.93E+06	1.51E+06	3.41E+06	2.41E+07	3.26E+07	2.04E+06	6.04E+06	6.68E+05	7.96E+05	8.81E+06	1.96E+07	1.07E+07	1.31E+06	1.62E+06	2.95E+06	1.59E+06	2.36E+06	3.12E+06	4.61E+06	1.17E+07	3.49E+07
1	2	P02452|CO1A1_HUMAN	R.GLTGPIGPPGPAGAP(+15.99)GDK.G	N	Y	6.46	60	1.8	4.56E+06	0	5.81E+06	1.29E+08	8.32E+04	0	4.31E+06	0	1.64E+06	5.38E+05	0	0	1.43E+06	4.55E+06	2.10E+05	0	5.73E+06	9.70E+06	6.13E+06	3.54E+06	9.91E+05	0	0	1.21E+06	6.43E+06	0	1.96E+06	1.27E+06	0	2.10E+06	2.55E+06	1.96E+06	0	0	0	0	0	0	0	0	2.13E+05
1	2	P02452|CO1A1_HUMAN	R.GEP(+15.99)GPP(+15.99)GPAGAAGP(+15.99)AGNP(+15.99)GADGQP(+15.99)GAK.G	N	Y	6.29	60	2.3	7.91E+06	0	1.42E+06	1.15E+08	0	0	1.61E+07	0	1.07E+06	2.46E+05	0	0	8.95E+05	6.27E+06	1.10E+08	0	2.61E+06	1.43E+07	8.92E+06	1.52E+07	0	0	0	9.39E+06	1.06E+07	0	1.68E+06	2.09E+05	0	2.02E+06	1.75E+06	1.49E+06	0	0	0	0	0	0	0	6.21E+05	1.23E+07
1	2	P02452|CO1A1_HUMAN	K.GDAGPP(+15.99)GPAGPAGPP(+15.99)GP(+15.99)IGNVGAP(+15.99)GAK.G	N	Y	5.56	60	2.4	7.19E+06	0	7.41E+06	8.85E+07	0	0	1.25E+07	0	1.21E+06	0	2.21E+05	1.68E+05	4.13E+06	1.61E+07	8.63E+07	0	3.63E+06	1.07E+07	4.60E+06	1.48E+07	9.80E+05	0	2.75E+05	1.06E+07	9.98E+06	0	2.63E+06	0	8.44E+05	1.84E+06	6.85E+06	2.77E+06	0	0	2.46E+05	0	0	1.00E+05	1.54E+06	2.53E+06	6.35E+06
1	2	P02452|CO1A1_HUMAN	K.P(+15.99)GEQGVPGDLGAP(+15.99)GPSGAR.G	N	Y	3.1	60	0.6	4.52E+06	0	0	8.98E+07	0	0	6.28E+06	0	0	9.41E+05	0	0	0	3.27E+06	6.03E+07	0	2.87E+06	9.41E+06	2.67E+06	1.70E+06	0	0	0	6.60E+05	2.94E+06	0	6.20E+05	1.05E+05	0	2.15E+06	0	7.78E+05	0	0	0	0	0	0	0	0	6.73E+06
1	2	P02452|CO1A1_HUMAN	R.GFSGLDGAK.G	N	Y	5.79	11	2.6	3.76E+07	3.53E+06	2.24E+07	2.64E+08	1.60E+07	4.04E+06	9.23E+07	6.35E+06	4.08E+07	8.91E+06	1.57E+07	2.88E+06	1.29E+07	3.47E+07	2.45E+08	3.68E+07	2.64E+07	1.04E+08	4.76E+07	2.28E+07	6.12E+06	7.09E+06	2.60E+06	1.83E+07	2.29E+07	2.92E+07	5.21E+06	2.38E+06	8.00E+06	2.86E+07	4.25E+07	7.42E+06	3.32E+07	7.73E+06	1.22E+07	3.55E+07	3.14E+07	7.25E+07	6.46E+07	8.00E+06	1.18E+08
1	2	P02452|CO1A1_HUMAN	R.GPP(+15.99)GPMGPPGLAGPPGESGR.E	N	Y	2.42	60	3.3	4.91E+06	0	8.49E+05	1.06E+08	0	0	0	0	0	0	0	0	0	1.10E+06	8.15E+07	0	1.89E+06	8.32E+06	1.80E+06	0	1.04E+05	0	0	0	8.43E+05	0	4.98E+05	0	0	3.65E+05	0	1.35E+05	0	1.68E+05	0	0	0	0	0	0	7.63E+06
1	2	P02452|CO1A1_HUMAN	K.GDAGPP(+15.99)GPAGPAGPP(+15.99)GPIGNVGAP(+15.99)GAK.G	N	Y	8.81	60	1.8	7.99E+06	0	7.08E+06	8.75E+07	0	1.11E+05	1.62E+07	3.18E+05	8.90E+05	4.05E+06	0	0	8.75E+06	1.20E+07	9.13E+07	8.77E+04	4.80E+06	1.17E+07	5.18E+06	2.07E+07	1.13E+06	0	0	1.23E+07	9.26E+06	4.65E+05	4.15E+06	1.70E+06	8.59E+05	4.32E+06	8.49E+06	1.06E+06	0	0	0	0	1.11E+05	0	1.25E+06	1.61E+06	1.48E+07
1	2	P02452|CO1A1_HUMAN	K.GDAGPP(+15.99)GPAGPAGPP(+15.99)GPIGN.V	N	Y	5.46	60	2	3.97E+06	0	0	5.53E+07	0	0	1.29E+07	0	0	1.42E+06	0	0	4.41E+06	1.18E+07	4.41E+07	0	2.34E+05	1.11E+07	3.52E+06	4.05E+06	0	0	0	2.77E+06	2.62E+06	0	3.05E+06	5.47E+05	0	3.24E+06	2.42E+06	1.51E+05	0	0	0	0	0	0	0	0	4.95E+06
1	2	P02452|CO1A1_HUMAN	R.GNDGATGAAGPP(+15.99)GPTGPAGP(+15.99)P(+15.99)GFP(+15.99)GAVGAK.G	N	Y	6.42	60	2.6	6.69E+06	1.29E+05	5.02E+06	8.61E+07	0	0	1.77E+07	0	0	1.54E+06	0	0	4.61E+06	1.61E+07	5.23E+07	0	2.80E+06	1.47E+07	7.56E+06	1.85E+07	8.90E+05	0	0	1.32E+07	8.23E+06	0	3.27E+06	1.54E+06	1.14E+06	2.41E+06	5.77E+06	7.96E+05	0	0	0	0	0	0	9.78E+05	7.26E+05	1.14E+07
1	2	P02452|CO1A1_HUMAN	N.GAP(+15.99)GIAGAP(+15.99)GFP(+15.99)GAR.G	N	Y	5.65	60	2.1	3.74E+06	0	0	5.39E+07	0	0	1.39E+07	0	0	1.34E+06	0	0	0	8.36E+06	4.55E+07	0	1.20E+06	8.79E+06	2.10E+06	2.62E+06	0	0	0	2.95E+06	2.11E+06	0	1.10E+06	0	0	2.85E+06	1.22E+06	9.58E+05	0	0	0	0	0	0	1.11E+06	0	7.13E+06
1	2	P02452|CO1A1_HUMAN	F.QGPPGEP(+15.99)GEP(+15.99)GASGPMGPR.G	N	Y	4	60	1.4	4.06E+06	0	0	7.91E+07	0	0	1.80E+06	0	0	7.02E+05	0	0	0	3.35E+06	6.98E+07	0	1.12E+06	5.62E+06	3.50E+06	6.36E+05	0	0	0	3.20E+05	8.93E+05	0	0	0	0	1.74E+06	3.20E+05	0	0	0	0	0	0	0	0	0	4.34E+06
1	2	P02452|CO1A1_HUMAN	R.GEQGPAGSP(+15.99)GFQGLP(+15.99)GPAGPP(+15.99)GEAGKP(+15.99)GEQGVPGDLGAP(+15.99)GPSGAR.G	N	Y	2.94	60	2.1	8.48E+06	0	0	1.49E+08	0	0	0	0	0	0	0	0	0	0	1.54E+08	0	0	2.24E+07	3.88E+06	0	0	0	0	0	6.18E+06	0	1.78E+07	5.82E+05	0	0	0	0	0	0	0	0	0	0	0	0	1.06E+07
1	2	P02452|CO1A1_HUMAN	R.GETGPAGPP(+15.99)GAPGAP(+15.99)GAPGPVGPAGK.S	N	Y	4.21	60	2	6.21E+06	0	1.58E+05	9.20E+07	1.69E+06	0	5.16E+06	0	0	0	0	0	0	5.65E+06	9.14E+07	0	1.35E+06	1.49E+07	1.23E+07	4.48E+06	0	0	0	3.37E+06	1.97E+07	0	1.23E+06	0	0	4.66E+05	9.55E+05	6.22E+04	0	0	0	0	0	0	0	0	1.14E+07
1	2	P02452|CO1A1_HUMAN	R.GLP(+15.99)GPP(+15.99)GAP(+15.99)GPQGFQGPPGEP(+15.99)GEP(+15.99)GASGPMGPR.G	N	Y	2.36	60	3.9	3.75E+06	0	0	6.95E+07	0	0	0	0	0	4.12E+05	0	0	0	2.53E+06	6.97E+07	0	0	7.16E+06	3.10E+06	0	0	0	0	0	2.44E+06	0	3.57E+06	1.79E+05	0	0	0	0	0	0	0	0	0	0	0	0	2.10E+06
1	2	P02452|CO1A1_HUMAN	R.GEP(+15.99)GPP(+15.99)GPAGF.A	N	Y	3.31	60	2.2	7.88E+06	3.82E+04	2.05E+06	1.14E+08	8.10E+05	0	2.34E+07	0	0	3.03E+06	0	0	3.34E+06	1.78E+07	9.50E+07	0	3.11E+06	1.49E+07	9.48E+06	9.24E+06	0	0	0	5.48E+06	7.95E+06	0	2.57E+06	9.84E+05	0	5.82E+06	3.01E+06	1.53E+06	0	0	0	0	0	0	7.56E+05	3.78E+05	5.96E+06
1	2	P02452|CO1A1_HUMAN	R.GLTGPIGPP(+15.99)GPAGAPGDK(+30.01)GESGPSGPAGPTGAR.G	N	Y	8.64	60	1.2	3.23E+06	0	2.61E+06	3.77E+07	0	0	5.89E+06	0	1.34E+06	3.12E+06	0	0	2.62E+06	3.10E+06	4.23E+07	0	1.42E+06	2.96E+06	1.81E+06	7.66E+06	2.74E+05	0	0	4.92E+06	3.75E+06	0	1.14E+06	6.49E+05	0	1.92E+06	2.16E+06	1.67E+06	0	0	0	0	0	0	6.18E+05	0	5.78E+06
1	2	P02452|CO1A1_HUMAN	R.GEP(+15.99)GPP(+15.99)GPAGFAGPP(+15.99)GADGQP(+15.99)GAK.G	N	Y	3.86	60	2.1	4.38E+06	0	3.41E+06	5.88E+07	0	0	7.28E+06	0	1.00E+06	2.23E+06	0	0	3.74E+06	1.04E+07	5.21E+07	0	7.78E+05	9.42E+06	2.80E+06	8.28E+06	0	0	0	8.86E+06	4.09E+06	0	1.59E+06	3.73E+05	2.24E+05	5.82E+05	4.36E+06	2.30E+05	0	0	0	0	0	0	4.26E+05	8.07E+05	3.61E+06
1	2	P02452|CO1A1_HUMAN	K.GEP(+15.99)GSP(+15.99)GENGAP(+15.99)GQMGP(+15.99)R.G	N	Y	14.59	60	0.8	3.53E+06	5.08E+05	3.30E+06	3.59E+07	4.83E+05	5.45E+05	1.56E+07	6.54E+05	1.52E+06	1.65E+06	7.22E+05	9.75E+05	0	0	3.03E+07	3.52E+05	3.90E+06	8.64E+06	5.10E+06	1.14E+07	0	2.41E+05	5.06E+05	4.81E+06	0	3.89E+05	0	7.45E+04	1.22E+05	2.05E+06	2.26E+06	1.30E+06	1.56E+05	2.50E+05	2.50E+05	3.94E+05	4.25E+05	5.61E+05	1.14E+06	2.26E+06	4.72E+06
1	2	P02452|CO1A1_HUMAN	K.GLTGSP(+15.99)GSPGPDGK.T	N	Y	5.16	60	3.7	2.50E+06	0	1.09E+06	3.35E+07	1.09E+06	0	2.76E+06	0	4.45E+05	0	0	1.00E+05	1.97E+05	1.95E+06	3.16E+07	0	1.55E+06	7.75E+06	7.47E+06	1.54E+06	1.27E+05	0	1.34E+05	7.39E+05	6.35E+06	1.17E+05	3.44E+05	0	0	9.26E+05	7.12E+05	1.05E+06	0	0	0	0	0	0	2.19E+05	1.93E+05	3.54E+06
1	2	P02452|CO1A1_HUMAN	R.GVPGPPGAVGPAGK.D	N	Y	7.1	60	5	2.45E+06	3.38E+05	6.60E+05	3.83E+07	2.00E+05	3.41E+05	2.10E+06	0	0	5.37E+04	3.58E+05	1.52E+06	1.25E+06	1.73E+06	3.55E+07	6.92E+05	6.47E+05	4.88E+06	2.23E+06	6.51E+05	6.21E+05	0	3.62E+05	2.05E+05	3.28E+06	4.86E+05	6.21E+05	2.29E+05	8.76E+05	0	8.42E+05	0	0	0	3.39E+05	4.88E+05	6.12E+05	0	3.72E+05	3.85E+05	3.73E+06
1	2	P02452|CO1A1_HUMAN	R.GFSGLQGPP(+15.99)GPP(+15.99)GSPGEQGPSGASGPAGPR.G	N	Y	3.14	60	3.7	8.26E+06	0	2.23E+06	2.11E+08	1.49E+06	0	2.59E+06	0	0	0	0	0	0	9.18E+06	2.94E+07	0	2.44E+05	3.22E+07	1.22E+07	2.84E+06	0	0	0	0	1.20E+07	0	8.07E+06	4.94E+05	0	3.17E+06	2.16E+06	3.67E+05	0	0	0	0	0	0	0	0	2.46E+07
1	2	P02452|CO1A1_HUMAN	R.GQAGVMGFPGPK(+30.01).G	N	Y	2.55	60	3.9	2.29E+06	0	0	6.13E+07	0	0	0	0	0	0	0	0	4.70E+05	1.97E+06	3.05E+07	0	0	1.54E+06	1.30E+06	3.59E+05	5.77E+04	0	0	0	0	0	0	0	0	5.19E+05	0	0	0	0	0	0	0	0	0	0	6.88E+05
1	2	P02452|CO1A1_HUMAN	N.AGPP(+15.99)GPPGPAGK(+30.01).E	N	Y	4.06	60	1.8	2.08E+06	5.21E+04	7.45E+05	4.09E+07	5.71E+05	3.07E+05	1.71E+06	0	1.67E+05	2.85E+05	2.48E+05	1.01E+06	2.77E+05	2.07E+06	2.20E+07	0	6.74E+05	5.46E+06	1.20E+06	9.30E+05	0	0	8.13E+05	3.68E+05	1.48E+06	0	1.94E+05	0	2.08E+04	1.03E+06	5.95E+05	3.12E+05	0	0	4.01E+04	0	1.30E+05	4.32E+05	4.45E+05	1.75E+05	3.05E+06
1	2	P02452|CO1A1_HUMAN	F.QGPP(+15.99)GEP(+15.99)GEP(+15.99)GASGP(+15.99)MGPR.G	N	Y	6.57	60	1.3	2.27E+06	0	4.50E+05	2.66E+07	6.17E+05	0	1.32E+07	0	0	1.41E+06	2.35E+05	0	1.14E+06	3.57E+06	2.02E+07	0	1.16E+06	6.69E+06	4.90E+06	3.10E+06	0	0	0	1.68E+06	2.57E+06	0	3.32E+05	2.42E+04	0	2.46E+06	9.46E+05	0	0	0	0	0	0	0	6.86E+05	1.84E+05	3.47E+06
1	2	P02452|CO1A1_HUMAN	R.GPSGPQGPGGP(+15.99)PGPK(+30.01).G	N	Y	2.68	60	4.5	1.79E+06	0	0	1.35E+06	5.15E+06	0	0	0	2.29E+05	0	0	0	0	2.29E+04	9.27E+05	0	0	0	3.82E+07	0	0	0	0	0	3.08E+07	0	0	0	0	0	0	0	0	0	0	0	0	0	0	0	0
1	2	P02452|CO1A1_HUMAN	R.GEP(+15.99)GPP(+15.99)GPAGAAGPAGNP(+15.99)GADGQPGAK.G	N	Y	2.97	60	1.6	3.39E+06	0	0	5.65E+07	6.12E+05	0	2.17E+06	0	0	0	0	0	0	4.30E+06	5.55E+07	0	0	8.96E+06	7.41E+06	5.41E+05	0	0	0	1.36E+06	2.18E+06	0	9.76E+05	0	0	1.42E+05	0	0	0	0	0	0	0	0	0	0	4.67E+06
1	2	P02452|CO1A1_HUMAN	R.GETGPAGPP(+15.99)GAPGAP(+15.99)GAPGPVGPAGK(+30.01).S	N	Y	4.21	60	2.5	5.84E+06	0	9.78E+05	1.03E+08	0	0	1.05E+07	0	0	0	0	0	2.12E+05	6.10E+06	8.77E+07	0	1.03E+06	1.41E+07	1.89E+06	5.31E+06	0	0	0	3.56E+06	3.25E+06	0	9.87E+05	9.27E+04	0	9.21E+05	4.83E+05	4.38E+05	0	0	0	0	0	0	0	0	8.32E+06
1	2	P02452|CO1A1_HUMAN	R.GLP(+15.99)GPP(+15.99)GAP(+15.99)GPQGFQGPP(+15.99)GEP(+15.99)GEP(+15.99)GASGP(+15.99)MGPR.G	N	Y	2.95	60	5.5	1.72E+06	0	1.08E+06	1.85E+07	6.74E+05	0	4.41E+06	0	0	3.11E+06	0	0	1.08E+06	5.74E+06	1.02E+07	0	0	3.81E+06	3.28E+06	9.90E+06	0	0	0	5.66E+06	3.56E+06	0	1.01E+06	5.43E+05	0	6.25E+05	8.08E+05	0	0	0	0	0	0	0	0	0	0
1	2	P02452|CO1A1_HUMAN	R.P(+15.99)GEVGPP(+15.99)GPPGPAGEK.G	N	Y	3.18	60	3.1	1.65E+06	0	5.39E+05	3.09E+07	4.99E+05	0	7.09E+05	0	0	0	0	0	4.92E+05	5.28E+05	2.78E+07	0	3.53E+05	2.74E+06	2.50E+06	0	0	0	0	0	1.03E+06	0	3.16E+05	3.46E+04	2.64E+05	0	0	0	3.93E+05	0	0	0	0	0	0	0	1.70E+06
1	2	P02452|CO1A1_HUMAN	R.GLTGPIGPP(+15.99)GPAGAP(+15.99)GDK(+30.01)GESGPSGPAGPTGAR.G	N	Y	3.18	60	1.7	1.43E+06	0	0	2.34E+07	0	0	2.54E+06	0	0	0	0	0	0	3.46E+06	2.46E+07	0	0	2.87E+06	0	2.40E+06	0	0	0	2.05E+06	0	0	0	0	0	0	0	0	0	0	0	0	0	0	0	0	0
1	2	P02452|CO1A1_HUMAN	R.GLTGPIGPP(+15.99)GPAGAP(+15.99)GDKGESGPSGPAGPTGAR.G	N	Y	2.56	60	2.6	1.39E+06	0	0	2.76E+07	0	0	0	0	0	0	0	0	0	0	3.03E+07	0	0	1.18E+06	0	0	0	0	0	0	0	0	0	0	0	0	0	0	0	0	0	0	0	0	0	0	6.56E+05
1	2	P02452|CO1A1_HUMAN	R.GFP(+15.99)GADGVAGP(+15.99)K.G	N	Y	3.62	60	2.4	1.38E+06	0	0	2.36E+07	0	5.92E+05	0	0	0	3.34E+05	0	7.09E+05	1.42E+05	0	1.75E+07	0	0	0	0	5.29E+06	6.82E+05	0	0	1.64E+06	0	0	5.99E+06	2.64E+06	0	0	0	0	0	0	0	0	0	0	0	0	0
1	2	P02452|CO1A1_HUMAN	R.P(+15.99)GEAGLP(+15.99)GAK.G	N	Y	7.42	60	2.5	1.32E+06	2.63E+06	5.24E+06	1.58E+07	0	1.68E+06	1.22E+06	0	2.45E+06	9.65E+05	4.56E+05	8.55E+05	8.15E+05	1.91E+06	3.26E+06	2.72E+05	0	1.18E+06	1.04E+06	3.81E+05	3.34E+05	3.90E+05	5.85E+04	0	3.58E+05	0	1.22E+06	6.93E+04	0	0	2.10E+05	0	0	1.45E+05	0	1.97E+06	1.83E+06	2.66E+06	5.59E+06	8.73E+05	7.70E+05
1	2	P02452|CO1A1_HUMAN	R.GLP(+15.99)GPP(+15.99)GAP(+15.99)GPQGF.Q	N	Y	3.83	60	2	8.86E+06	0	1.40E+06	1.19E+08	0	0	2.16E+07	0	0	3.52E+06	0	0	5.98E+06	1.68E+07	7.92E+07	0	0	2.91E+07	1.15E+07	1.32E+07	5.79E+05	0	0	8.47E+06	6.25E+06	2.47E+05	1.45E+07	3.37E+06	3.76E+06	8.97E+06	5.97E+06	2.39E+06	0	0	0	0	0	0	3.42E+06	0	1.59E+07
1	2	P02452|CO1A1_HUMAN	R.GPSGPQGP(+15.99)GGPP(+15.99)GP(+15.99)K.G	N	Y	5.18	60	2.8	1.23E+06	0	1.18E+06	1.41E+07	0	0	4.93E+06	0	0	0	0	0	2.74E+05	2.36E+06	1.21E+07	0	9.41E+05	2.61E+06	1.26E+06	5.31E+06	0	0	6.73E+04	3.03E+06	0	0	4.53E+04	0	0	3.42E+05	2.99E+05	2.73E+05	0	0	0	0	0	0	2.53E+05	6.73E+05	6.28E+05
1	2	P02452|CO1A1_HUMAN	K.GEP(+15.99)GPVGVQGPPGPAGEEGK(+30.01)R.G	N	Y	4.33	60	2.9	2.77E+06	3.14E+06	2.22E+06	3.67E+07	0	0	1.00E+07	5.00E+06	0	0	0	0	4.73E+05	3.37E+06	2.85E+07	2.72E+06	1.84E+05	2.99E+06	4.66E+05	6.16E+06	2.66E+05	0	0	2.03E+06	2.78E+05	0	2.47E+05	4.63E+04	0	0	1.47E+05	1.67E+05	0	6.06E+06	0	1.25E+06	0	0	0	0	0
1	2	P02452|CO1A1_HUMAN	R.GQAGVMGFP(+15.99)GPK(+30.01).G	N	Y	1.26	60	3.4	1.06E+06	0	0	2.31E+07	0	0	2.05E+05	0	0	0	0	0	0	0	1.89E+07	0	0	1.81E+06	3.34E+05	0	0	0	6.46E+04	0	0	0	0	0	0	0	0	3.92E+05	0	0	0	0	0	0	0	0	9.11E+05
1	2	P02452|CO1A1_HUMAN	R.GNDGATGAAGP(+15.99)PGPTGPAGPP(+15.99)GFP(+15.99)GAVGAK.G	N	Y	3.37	60	2	2.46E+06	0	1.32E+06	3.50E+07	0	0	6.10E+06	0	0	8.60E+05	0	0	9.56E+05	1.31E+06	3.58E+07	0	5.14E+05	3.96E+06	2.58E+06	4.55E+06	1.74E+05	0	0	1.64E+06	2.98E+06	0	9.70E+05	6.21E+05	0	2.81E+06	1.40E+06	0	0	0	0	0	0	0	0	0	1.98E+06
1	2	P02452|CO1A1_HUMAN	R.GVP(+15.99)GPP(+15.99)GAVGPAGK(+30.01)DGEAGAQGPPGPAGPAGER.G	N	Y	2.14	60	1.7	1.01E+06	0	0	1.78E+07	0	0	0	0	0	0	0	0	0	0	2.09E+07	0	0	2.49E+05	0	1.50E+06	0	0	0	1.47E+06	6.36E+05	0	0	0	0	0	0	1.16E+05	0	0	0	0	0	0	0	0	5.69E+05
1	2	P02452|CO1A1_HUMAN	R.GNDGATGAAGPP(+15.99)GPTGPAGP(+15.99)P(+15.99)GFP(+15.99)GAVGAKGEAGP(+15.99)QGP(+15.99)RGS.E	N	Y	2.63	60	2.4	1.62E+06	0	0	3.18E+07	0	0	1.07E+06	0	0	0	0	0	0	1.33E+06	2.98E+07	0	0	4.16E+06	0	1.16E+06	0	0	0	0	0	0	3.20E+05	0	0	0	0	0	0	0	0	0	0	0	0	0	0
1	2	P02452|CO1A1_HUMAN	R.GETGPAGPP(+15.99)GAPGAPGAPGPVGPAGK(+30.01).S	N	Y	3.06	60	4.1	2.93E+06	0	0	6.05E+07	0	0	0	0	0	0	0	0	0	3.36E+06	5.41E+07	0	7.48E+03	6.41E+06	0	0	0	0	0	0	0	0	0	0	0	0	0	0	0	0	0	0	0	0	0	0	1.70E+06
1	2	P02452|CO1A1_HUMAN	R.GEP(+15.99)GPP(+15.99)GPAGFAGPPGADGQPGAK(+30.01).G	N	Y	2.37	60	2.5	2.01E+06	0	0	4.29E+07	0	0	0	0	0	0	0	0	0	7.20E+05	3.66E+07	0	0	2.55E+06	5.46E+05	1.66E+05	0	0	0	0	0	0	0	0	0	0	0	0	0	0	0	0	0	0	0	0	3.01E+06
1	2	P02452|CO1A1_HUMAN	Q.DGRPGPP(+15.99)GPPGAR.G	N	Y	3.6	60	3.3	9.47E+05	1.23E+05	1.30E+06	5.96E+06	0	0	7.67E+06	9.38E+05	0	4.24E+04	4.24E+06	0	8.99E+05	2.46E+06	4.89E+06	3.10E+05	8.34E+05	3.53E+04	0	4.57E+06	8.64E+05	0	4.52E+05	1.44E+06	0	0	0	0	0	5.65E+05	0	0	0	0	0	0	0	0	1.58E+06	9.40E+05	6.06E+05
1	2	P02452|CO1A1_HUMAN	R.GEPGPTGLP(+15.99)GPP(+15.99)GER.G	N	Y	1.86	60	7.1	8.71E+05	0	0	1.91E+07	0	0	0	0	0	0	0	0	0	0	1.83E+07	0	0	0	0	0	0	0	0	0	0	0	0	0	0	0	0	0	1.14E+05	0	0	0	0	0	0	0	0
1	2	P02452|CO1A1_HUMAN	N.AGPP(+15.99)GPP(+15.99)GPAGK.E	N	Y	2.99	60	2.2	8.47E+05	0	2.85E+06	2.32E+07	0	0	3.50E+05	0	1.49E+06	0	3.52E+04	0	0	1.39E+06	2.62E+06	0	0	8.18E+05	0	0	0	0	0	0	0	0	3.40E+05	0	0	3.38E+05	0	0	0	0	0	0	0	1.66E+06	0	0	1.31E+06
1	2	P02452|CO1A1_HUMAN	R.GPSGPQGPGGPP(+15.99)GPK(+30.01)GN.S	N	Y	3.63	60	3	8.45E+05	0	0	1.64E+07	0	0	1.05E+06	0	1.64E+05	0	0	0	0	8.10E+05	1.32E+07	0	1.42E+05	2.36E+06	3.61E+05	4.12E+05	0	0	0	5.68E+04	0	0	0	0	0	0	0	0	0	3.40E+05	0	0	0	0	0	0	1.02E+06
1	2	P02452|CO1A1_HUMAN	K.GEP(+15.99)GPVGVQGPPGPAGEEGK(+30.01).R	N	Y	2.61	60	4.2	1.15E+06	3.00E+05	2.35E+05	2.18E+07	0	0	2.98E+06	0	7.00E+04	0	0	0	0	1.29E+06	1.75E+07	0	5.10E+05	1.09E+06	5.60E+04	1.25E+06	0	6.56E+05	0	0	0	0	1.82E+05	0	0	4.51E+04	0	0	0	0	4.80E+05	0	0	0	2.52E+04	0	8.11E+05
1	2	P02452|CO1A1_HUMAN	K.GDAGPAGPK(+30.01)GEPGSP(+15.99)GENGAP(+15.99)GQMGPR.G	N	Y	4.15	60	2.3	7.77E+05	0	0	1.24E+07	0	0	2.39E+05	0	0	0	0	0	0	1.13E+06	1.18E+07	0	0	2.21E+06	1.22E+06	9.80E+05	0	0	0	8.38E+05	6.65E+05	0	0	0	0	3.66E+04	0	4.67E+05	0	0	0	0	0	0	0	0	1.15E+06
1	2	P02452|CO1A1_HUMAN	K.GEP(+15.99)GP(+15.99)VGVQGPP(+15.99)GPAGEEGK.R	N	Y	2.53	60	4.1	9.37E+05	0	0	0	1.09E+06	0	0	0	0	0	0	0	0	0	0	0	2.55E+05	0	1.96E+07	0	0	1.95E+05	0	0	1.86E+07	0	0	0	5.32E+04	1.98E+05	1.39E+05	0	0	0	0	0	0	0	0	1.78E+05	0
1	2	P02452|CO1A1_HUMAN	R.GFSGLDGAK(+15.99).G	N	Y	3.79	60	1.3	4.31E+06	0	1.84E+06	7.02E+07	0	0	9.15E+06	0	3.43E+05	2.26E+05	0	1.62E+06	1.03E+06	6.33E+06	6.36E+07	0	1.76E+06	4.15E+06	1.29E+06	4.48E+06	3.84E+05	0	0	3.13E+06	2.00E+06	0	5.62E+05	0	5.24E+05	4.48E+05	1.07E+06	5.70E+05	2.84E+05	0	0	0	0	0	3.51E+05	2.44E+05	6.27E+06
1	2	P02452|CO1A1_HUMAN	R.TGDAGPVGPP(+15.99)GPP(+15.99)GPP(+15.99)GPP(+15.99)GPPSAGFDFSFLPQPP(+15.99)QEK.A	N	Y	1.08	60	4.4	1.20E+06	0	0	2.19E+07	0	0	0	0	0	0	0	0	0	0	2.95E+07	0	0	0	0	0	0	0	0	0	0	0	0	0	0	0	0	0	0	0	0	0	0	0	0	0	0
1	2	P02452|CO1A1_HUMAN	F.QGPPGEP(+15.99)GEP(+15.99)GASGP(+15.99)MGPR.G	N	Y	2.2	60	4.2	7.60E+05	0	5.61E+04	1.59E+07	0	0	0	0	0	2.73E+05	0	2.33E+05	0	3.14E+05	1.29E+07	0	0	7.99E+05	1.57E+06	8.93E+04	0	0	0	0	0	0	0	2.77E+04	0	2.88E+05	1.81E+05	0	0	0	0	0	0	0	0	0	0
1	2	P02452|CO1A1_HUMAN	R.VGPP(+15.99)GPSGN.A	N	Y	3.49	60	2.1	6.44E+05	9.27E+04	0	1.16E+07	6.72E+04	0	1.19E+06	0	2.81E+05	0	0	3.17E+04	3.11E+04	5.81E+05	8.02E+06	0	2.69E+05	7.75E+05	6.12E+05	5.01E+05	3.34E+04	0	1.81E+05	1.68E+05	0	0	1.68E+05	0	4.57E+04	6.27E+05	5.11E+05	2.13E+05	5.72E+04	0	4.01E+04	0	1.23E+05	6.42E+04	2.23E+05	0	1.14E+06
1	2	P02452|CO1A1_HUMAN	F.SGLQGPP(+15.99)GPP(+15.99)GSP(+15.99)GEQGPSGASGPAGPR.G	N	Y	3.27	60	2.9	1.68E+06	0	0	2.70E+07	0	0	9.39E+06	0	0	2.36E+05	0	0	3.24E+05	2.62E+06	2.38E+07	0	0	3.56E+06	1.07E+06	1.99E+05	0	0	0	9.76E+05	0	0	2.11E+05	0	0	8.62E+05	0	0	0	0	0	0	0	0	0	0	1.89E+06
1	2	P02452|CO1A1_HUMAN	R.GPSGPQGPGGPPGPK(+30.01)GNSGEP(+15.99)GAP(+15.99)GSK.G	N	Y	3.48	60	1.7	6.15E+05	0	2.91E+05	1.05E+07	0	0	2.10E+05	0	0	0	0	0	0	1.11E+05	9.96E+06	0	0	1.27E+06	5.75E+05	1.40E+06	4.34E+04	0	0	8.14E+05	4.53E+05	0	0	0	0	0	1.61E+05	1.61E+05	0	0	0	0	0	0	0	0	5.05E+05
1	2	P02452|CO1A1_HUMAN	R.P(+15.99)GEAGLPGAK(+30.01).G	N	Y	1.48	60	2	5.65E+05	0	3.52E+05	2.38E+07	0	0	0	0	0	9.76E+04	0	0	0	0	0	0	0	0	0	0	0	0	0	0	0	0	0	0	0	0	0	4.31E+04	0	0	0	0	0	0	0	0	0
1	2	P02452|CO1A1_HUMAN	K.GDAGPP(+15.99)GPAGPAGPP(+15.99)GPIGNVGAPGAK(+30.01).G	N	Y	3.47	60	2.3	1.66E+06	0	6.13E+05	2.89E+07	0	0	1.60E+06	0	0	6.77E+05	0	0	0	9.14E+05	2.67E+07	0	0	1.99E+06	5.58E+05	2.89E+06	0	0	0	1.15E+06	1.66E+06	0	4.43E+05	0	0	0	4.05E+05	0	0	0	0	0	0	0	0	0	2.67E+06
1	2	P02452|CO1A1_HUMAN	R.GPP(+15.99)GSAGAPGKDGLNGLP(+15.99)GPIGP(+15.99)P(+15.99)GPR.G	N	Y	1.72	60	5.1	5.26E+05	0	0	1.22E+07	0	0	0	0	0	0	0	0	0	0	1.04E+07	0	0	0	0	0	0	0	0	0	0	0	0	0	0	0	0	0	0	0	0	0	0	0	0	0	0
1	2	P02452|CO1A1_HUMAN	R.GNDGATGAAGPP(+15.99)GPTGPAGPP(+15.99)GFPGAVGAK(+30.01)GEAGPQGPR.G	N	Y	1.4	60	2	7.57E+05	0	0	1.83E+07	0	0	0	0	0	0	0	0	0	0	1.43E+07	0	0	0	0	0	0	0	0	0	0	0	0	0	0	0	0	0	0	0	0	0	0	0	0	0	0
1	2	P02452|CO1A1_HUMAN	R.GPSGPQGPGGPPGPK(+30.01)GN.S	N	Y	1.94	60	2	4.84E+05	0	0	9.06E+06	0	0	0	0	0	0	0	0	0	1.39E+05	9.23E+06	0	0	1.32E+06	2.41E+05	1.47E+05	0	0	0	0	0	0	0	0	0	0	0	2.91E+04	0	0	0	0	0	0	0	0	6.16E+05
1	2	P02452|CO1A1_HUMAN	R.GLP(+15.99)GTAGLP(+15.99)GMK(+178.05)GHR.G	N	Y	2.19	60	1.6	4.62E+05	0	0	1.03E+07	0	0	0	0	0	0	0	0	0	0	8.06E+06	0	2.75E+05	2.50E+05	0	0	0	0	0	0	0	0	0	0	0	0	0	0	0	0	0	0	0	0	0	0	9.33E+05
1	2	P02452|CO1A1_HUMAN	R.GFP(+15.99)GLP(+15.99)GPSGEPGK(+30.01)QGPSGASGER.G	N	Y	1.92	60	2.9	4.53E+05	0	0	9.91E+06	0	0	0	0	0	0	0	0	0	1.91E+06	4.94E+06	0	0	4.52E+05	6.59E+04	1.03E+06	0	0	0	5.13E+05	1.80E+05	0	0	0	0	0	0	0	0	0	0	0	0	0	0	0	4.62E+05
1	2	P02452|CO1A1_HUMAN	R.GNDGATGAAGPP(+15.99)GPTGPAGPP(+15.99)GFPGAVGAK(+30.01).G	N	Y	2.34	60	3.1	1.43E+06	0	0	2.82E+07	0	0	0	0	0	6.97E+05	0	0	1.53E+05	0	2.70E+07	0	0	1.73E+06	5.91E+05	0	0	0	0	0	0	0	2.01E+05	2.21E+05	0	1.08E+06	1.45E+05	0	0	0	0	0	0	0	0	0	1.43E+06
1	2	P02452|CO1A1_HUMAN	F.AGPP(+15.99)GADGQPGAK(+30.01)GEPGDAGAK.G	N	Y	3.9	60	1.7	4.01E+05	0	0	7.06E+06	0	0	4.99E+05	0	0	0	0	0	0	2.55E+04	6.33E+06	0	1.77E+05	1.24E+06	2.37E+05	6.71E+05	0	0	0	2.06E+05	0	0	1.10E+04	0	0	4.73E+04	4.03E+04	2.94E+04	0	0	0	0	0	0	0	0	3.98E+05
1	2	P02452|CO1A1_HUMAN	R.GEQGPAGSP(+15.99)GFQGLP(+15.99)GP(+15.99)AGPP(+15.99)GEAGKP(+15.99)GEQGVP(+15.99)GDLGAP(+15.99)GPSGAR.G	N	Y	5	60	2.4	8.71E+05	0	0	3.76E+06	0	0	3.20E+06	0	0	0	0	0	0	1.07E+07	8.68E+06	0	0	1.54E+06	0	2.89E+06	0	0	0	6.73E+06	0	0	0	0	0	0	0	0	0	0	0	0	0	0	0	0	0
1	2	P02452|CO1A1_HUMAN	K.STGGISVP(+15.99)GPMGPSGPR.G	N	Y	3.13	60	3.5	3.86E+05	0	4.05E+05	5.20E+06	0	0	1.20E+06	2.35E+05	0	3.39E+05	2.49E+05	0	0	1.23E+05	4.94E+06	0	0	6.35E+05	0	1.08E+06	0	2.96E+05	7.68E+05	0	0	0	0	0	4.70E+05	0	0	0	0	0	0	0	0	0	0	0	6.72E+05
1	2	P02452|CO1A1_HUMAN	K.GSPGADGPAGAPGTPGPQGIAGQR.G	N	Y	4.32	60	2.5	7.61E+05	0	0	4.18E+06	3.41E+06	0	0	0	0	7.38E+05	0	6.80E+04	0	0	2.45E+06	0	0	0	8.57E+06	0	0	0	4.25E+05	0	6.54E+06	0	0	0	0	0	0	0	6.36E+06	0	0	0	0	0	0	0	0
1	2	P02452|CO1A1_HUMAN	R.GETGPAGPTGPVGPVGAR.G	N	Y	3.48	60	3.5	3.76E+05	0	0	0	0	0	0	6.27E+06	8.14E+05	0	0	0	0	0	0	0	0	0	0	0	0	2.27E+06	2.51E+06	0	0	0	0	0	0	0	0	0	0	3.66E+06	0	3.42E+05	0	0	0	0	0
1	2	P02452|CO1A1_HUMAN	R.GLP(+15.99)GPPGAP(+15.99)GPQGFQGPPGEP(+15.99)GEP(+15.99)GASGPMGPR.G	N	Y	1.47	60	2	3.52E+05	0	0	5.91E+06	0	0	0	0	0	0	0	6.54E+05	0	0	8.57E+06	0	0	0	0	0	0	0	0	0	0	0	0	0	0	0	0	0	0	0	0	0	0	0	0	0	0
1	2	P02452|CO1A1_HUMAN	K.GEPGPVGVQGPP(+15.99)GPAGEEGK.R	N	Y	2.94	60	5.9	3.47E+05	0	0	8.00E+06	0	0	0	0	0	0	0	0	0	0	6.92E+06	0	0	0	0	0	0	0	0	0	0	0	0	0	0	0	0	0	0	0	0	0	0	0	0	0	0
1	2	P02452|CO1A1_HUMAN	S.AGPP(+15.99)GATGFP(+15.99)GAAGR.V	N	Y	3.44	60	3.1	3.39E+05	8.04E+05	3.61E+05	2.36E+06	0	0	1.31E+06	3.19E+05	1.04E+06	0	0	0	0	0	2.78E+06	0	5.52E+05	0	1.13E+05	7.85E+05	0	0	0	2.84E+05	0	0	0	1.26E+05	0	0	0	0	0	1.25E+06	1.07E+06	3.18E+05	0	0	0	0	0
1	2	P02452|CO1A1_HUMAN	K.GLTGSP(+15.99)GSP(+15.99)GPDGK.T	N	Y	10.68	20.59	1.1	4.80E+07	6.44E+06	2.76E+07	5.74E+08	5.57E+06	3.22E+06	9.05E+07	2.44E+06	1.47E+07	6.46E+06	3.41E+06	5.14E+06	1.05E+07	1.61E+07	6.11E+08	1.67E+06	2.53E+07	1.63E+08	7.26E+07	7.84E+07	3.19E+06	1.51E+06	1.67E+06	3.82E+07	2.75E+07	2.06E+06	5.81E+06	6.91E+05	1.27E+06	2.97E+07	2.02E+07	1.77E+07	2.45E+06	2.10E+06	2.70E+06	3.32E+06	3.48E+06	4.27E+06	9.20E+06	1.24E+07	8.72E+07
1	2	P02452|CO1A1_HUMAN	R.GFSGLDGAK(+30.01)GDAGPAGP(+15.99)K.G	N	Y	3.39	60	2.9	2.97E+05	0	0	2.78E+06	0	0	4.82E+05	2.36E+05	3.67E+05	0	0	0	0	0	1.58E+06	0	2.87E+05	0	1.64E+05	8.86E+04	0	0	0	0	0	0	0	0	0	0	0	1.23E+05	0	5.11E+05	7.77E+05	3.02E+05	0	0	4.39E+06	0	0
1	2	P02452|CO1A1_HUMAN	K.GDAGAP(+15.99)GAP(+15.99)GSQGAP(+15.99)GLQGMP.G	N	Y	3.63	60	2	2.86E+05	0	0	5.08E+06	0	0	0	0	0	0	0	0	0	0	5.01E+06	0	0	8.12E+05	3.05E+05	1.51E+05	0	0	0	7.71E+04	0	0	2.31E+04	0	0	0	0	0	0	0	0	0	0	0	0	0	5.55E+05
1	2	P02452|CO1A1_HUMAN	F.SGLQGPP(+15.99)GPP(+15.99)GSPGEQGPSGASGPAGPR.G	N	Y	2.5	60	5.4	5.82E+05	0	0	1.37E+07	0	0	0	0	0	0	0	0	0	0	1.13E+07	0	0	0	0	0	0	0	0	0	0	0	0	0	0	0	0	0	0	0	0	0	0	0	0	0	0
1	2	P02452|CO1A1_HUMAN	K.TGPP(+15.99)GPAGQDGRP(+15.99)GP(+15.99)PGP(+15.99)PGAR.G	N	Y	1.61	60	1.2	2.51E+05	0	0	4.21E+06	0	0	0	0	0	0	0	0	0	0	6.58E+06	0	0	0	0	0	0	0	0	0	0	0	0	0	0	0	0	0	0	0	0	0	0	0	0	0	0
1	2	P02452|CO1A1_HUMAN	K.GEP(+15.99)GSPGEN(+.98)GAP(+15.99)GQMGPR.G	N	Y	2.63	60	1.7	2.46E+05	0	0	5.45E+06	0	0	0	0	0	0	0	0	0	0	5.13E+06	0	0	0	0	0	0	0	0	0	0	0	0	0	0	0	0	0	0	0	0	0	0	0	0	0	0
1	2	P02452|CO1A1_HUMAN	K.TGPP(+15.99)GPAGQDGR.P	N	Y	6.18	60	1.5	2.41E+05	1.67E+05	0	4.34E+06	1.18E+05	0	4.60E+05	0	9.40E+04	1.43E+05	0	0	0	0	3.02E+06	0	7.80E+04	4.85E+05	2.32E+05	2.66E+05	5.61E+03	0	0	1.13E+05	0	0	0	0	0	5.24E+04	0	0	0	0	0	0	6.58E+04	1.32E+05	2.18E+05	0	2.37E+05
1	2	P02452|CO1A1_HUMAN	K.GDAGPP(+15.99)GPAGPAGPPGPIGNVGAP(+15.99)GAK.G	N	Y	3.13	60	1.7	4.23E+05	0	0	7.95E+06	0	0	0	0	0	0	0	0	0	0	1.01E+07	0	0	1.72E+05	0	0	0	0	0	0	0	0	0	0	0	0	0	0	0	0	0	0	0	0	0	0	0
1	2	P02452|CO1A1_HUMAN	R.GFSGLQGPPGPP(+15.99)GSPGEQGPSGASGPAGPR.G	N	Y	1.27	60	2.8	7.23E+05	0	0	1.24E+07	0	0	0	0	0	0	0	0	0	0	1.87E+07	0	0	0	0	0	0	0	0	0	0	0	0	0	0	0	0	0	0	0	0	0	0	0	0	2.13E+04	0
1	2	P02452|CO1A1_HUMAN	R.GQAGVMGFP(+15.99)GPK(+30.01)GAAGEP(+15.99)GK.A	N	Y	1.06	60	4.5	9.14E+05	0	0	2.26E+07	0	0	0	0	0	0	0	0	0	0	1.54E+07	0	0	1.33E+06	0	0	0	0	0	0	0	0	0	0	0	0	0	0	0	0	0	0	0	0	0	0	0
1	2	P02452|CO1A1_HUMAN	G.LQGPPGPPGS(+365.13)P(+15.99)GEQGPSGASGPAGPR.G	N	Y	2.58	60	1.7	2.15E+05	0	0	0	0	0	7.53E+05	0	0	0	0	0	1.26E+06	0	0	0	1.20E+06	0	0	0	0	0	0	5.13E+06	0	1.87E+05	0	0	0	0	0	0	0	0	0	0	0	0	0	0	0
1	2	P02452|CO1A1_HUMAN	Q.GP(+15.99)P(+15.99)GP(+15.99)AGEEGKRGARGEP(+15.99)GPTGLP(+15.99)GPP(+15.99)GER.G	N	Y	2.62	60	7.4	2.15E+05	0	0	5.61E+06	0	0	0	0	0	0	0	0	0	0	3.64E+06	0	0	0	0	0	0	0	0	0	0	0	0	0	0	0	0	0	0	0	0	0	0	0	0	0	0
1	2	P02452|CO1A1_HUMAN	R.GPSGPQGPGGP(+15.99)P(+15.99)GPK(+30.01).G	N	Y	4.3	60	1.7	2.06E+05	2.22E+05	9.55E+04	1.21E+06	0	0	3.05E+05	0	0	0	0	0	0	0	3.59E+05	0	0	0	3.18E+06	3.63E+04	0	0	0	0	2.41E+06	0	0	0	0	0	0	0	0	3.27E+05	9.41E+04	0	0	0	0	3.67E+05	0
1	2	P02452|CO1A1_HUMAN	R.GPPGP(+15.99)MGPPGLAGPP(+15.99)GESGR.E	N	Y	3.56	60	2.6	5.68E+06	0	2.87E+06	7.57E+07	0	0	7.37E+06	0	6.72E+05	0	0	0	2.04E+06	8.86E+06	6.42E+07	0	1.31E+06	1.59E+07	1.03E+07	7.96E+06	0	0	0	7.45E+06	1.01E+07	0	2.57E+06	0	1.22E+06	3.39E+06	5.58E+06	2.85E+06	0	0	0	0	0	0	7.15E+05	1.47E+05	8.13E+06
1	2	P02452|CO1A1_HUMAN	K.GDAGPP(+15.99)GPAGPAGPPGPIGN.V	N	Y	2.12	60	1.3	1.95E+05	0	0	5.21E+06	0	0	0	0	0	0	0	0	0	0	2.56E+06	0	0	6.19E+05	0	0	0	0	0	0	0	0	0	0	0	0	0	0	0	0	0	0	0	0	0	0	0
1	2	P02452|CO1A1_HUMAN	R.GSEGPQGVR.G	N	Y	5.99	60	1.3	1.91E+05	0	1.56E+05	2.69E+06	1.08E+05	0	4.11E+05	0	6.78E+04	5.16E+04	8.69E+03	1.50E+04	0	0	2.77E+06	0	1.43E+05	3.94E+05	2.45E+05	3.15E+05	0	0	0	1.36E+05	0	2.80E+03	0	0	0	7.42E+04	1.13E+05	4.69E+04	0	0	0	0	0	0	0	0	2.07E+05
1	2	P02452|CO1A1_HUMAN	M.GPPGLAGPP(+15.99)GESGR.E	N	Y	4.39	60	5.3	1.87E+05	0	0	2.42E+06	0	0	0	0	0	0	0	0	0	0	1.93E+06	0	0	0	0	0	0	0	0	0	0	0	0	0	0	0	0	0	3.19E+06	0	0	0	0	0	0	0	0
1	2	P02452|CO1A1_HUMAN	R.GFSGLQGP(+15.99)P(+15.99)GPP(+15.99)GSP(+15.99)GEQGPSGASGPAGPR.G	N	Y	3.88	60	1.8	6.77E+05	0	0	5.98E+06	0	0	3.81E+06	0	1.07E+05	0	0	0	0	3.98E+06	5.92E+06	0	0	1.28E+06	1.73E+05	4.71E+06	0	0	0	1.92E+06	0	0	4.47E+04	0	0	0	0	3.35E+05	0	0	0	0	0	0	0	0	8.75E+05
1	2	P02452|CO1A1_HUMAN	R.P(+15.99)GEVGPP(+15.99)GP(+15.99)P(+15.99)GP(+15.99)AGEK.G	N	Y	3.8	60	3	1.77E+05	0	0	2.08E+06	0	0	1.44E+06	0	0	0	0	0	0	1.42E+06	1.64E+06	0	0	0	0	6.46E+05	0	0	0	2.64E+05	0	0	0	0	0	0	0	0	0	0	0	0	9.54E+04	0	0	0	0
1	2	P02452|CO1A1_HUMAN	K.GEPGSP(+15.99)GENGAP(+15.99)GQMGPR.G	N	Y	0.63	60	3	1.75E+05	0	0	7.03E+06	0	0	0	0	0	0	0	0	0	0	4.75E+05	0	0	0	0	0	0	0	0	0	0	0	0	0	0	0	0	0	0	0	0	0	0	0	0	0	0
1	2	P02452|CO1A1_HUMAN	R.GEP(+15.99)GPP(+15.99)GPAGFAGP(+15.99)P(+15.99)GADGQP(+15.99)GAK.G	N	Y	0.87	60	7.4	1.60E+05	0	0	3.17E+06	0	0	5.58E+04	0	0	0	0	0	0	0	3.67E+06	0	0	0	0	0	0	0	0	0	0	0	0	0	0	0	0	0	0	0	0	0	0	0	0	0	0
1	2	P02452|CO1A1_HUMAN	R.TGDAGPVGPP(+15.99)GPP(+15.99)GPP(+15.99)GPP(+15.99)GPPSAGFDFSFLPQPPQEK.A	N	Y	1.28	60	3.4	3.70E+05	0	1.44E+05	7.03E+06	0	0	0	0	0	0	0	5.64E+04	0	0	8.20E+06	0	0	0	0	0	0	1.09E+04	0	4.77E+04	0	0	0	0	0	0	0	0	0	0	0	0	0	2.43E+05	0	0	0
1	2	P02452|CO1A1_HUMAN	R.GFSGLDGAK(+178.05)GDAGPAGPK.G	N	Y	3.96	60	3.2	4.87E+05	0	0	8.58E+06	0	0	1.08E+06	0	0	0	0	0	1.91E+05	1.05E+06	6.75E+06	0	0	3.73E+05	0	8.74E+05	0	0	2.53E+05	1.64E+05	3.72E+05	0	1.38E+05	0	0	0	0	0	0	0	0	0	0	0	2.54E+05	0	3.28E+05
1	2	P02452|CO1A1_HUMAN	R.GFPGLPGPSGEPGK(+30.01)QGPSGASGER.G	N	Y	5.57	60	0.6	1.46E+05	0	0	3.20E+06	0	0	0	0	0	0	0	0	0	0	3.09E+06	0	0	0	0	0	0	0	0	0	0	0	0	0	0	0	0	0	0	0	0	0	0	0	0	0	0
1	2	P02452|CO1A1_HUMAN	R.GVPGPP(+15.99)GAVGPAGK(+30.01)DGEAGAQGPPGPAGPAGER.G	N	Y	2.82	60	5.7	1.42E+05	0	0	1.33E+06	0	0	0	0	0	0	0	0	0	0	4.75E+06	0	0	0	0	0	0	0	0	0	0	0	0	0	0	0	0	0	0	0	0	0	0	0	0	0	0
1	2	P02452|CO1A1_HUMAN	R.GQAGVMGFP(+15.99)GPK(+178.05)GAAGEP(+15.99)GK.A	N	Y	2.77	60	1.6	1.32E+06	0	0	1.61E+07	0	0	4.43E+06	0	0	0	0	0	0	6.98E+06	1.50E+07	0	0	1.89E+06	7.63E+05	6.49E+06	0	0	0	3.04E+06	1.54E+06	0	0	0	5.32E+05	0	0	0	0	0	0	0	0	0	0	0	1.84E+05
1	2	P02452|CO1A1_HUMAN	R.GAAGLP(+15.99)GPK.G	N	Y	2.76	60	4.5	1.61E+06	1.53E+06	9.36E+06	3.75E+07	5.53E+05	9.59E+05	0	0	1.55E+06	1.64E+06	0	0	1.05E+06	1.36E+06	2.35E+06	0	0	7.29E+05	0	0	0	0	7.32E+04	0	0	1.45E+05	9.20E+05	8.09E+04	0	1.82E+05	2.37E+05	0	0	0	9.82E+04	1.18E+06	2.30E+06	2.15E+06	2.83E+06	0	6.12E+05
1	2	P02452|CO1A1_HUMAN	R.GVQGPPGPAGPR.G	N	Y	1.65	60	5.6	1.29E+05	0	0	0	0	0	0	0	0	0	0	0	0	0	0	0	0	0	0	0	0	0	0	0	4.48E+06	0	0	0	0	0	0	0	0	0	0	0	0	0	0	9.43E+05	0
1	2	P02452|CO1A1_HUMAN	R.GFSGLDGAK(+30.01)GDAGPAGPK.G	N	Y	1.93	60	4.4	4.99E+05	0	0	9.51E+06	0	0	0	0	0	0	0	8.15E+05	0	0	8.63E+06	0	0	1.21E+06	0	2.69E+05	1.70E+05	0	0	3.90E+04	0	0	1.08E+05	0	0	0	0	0	0	0	0	0	0	0	3.47E+04	0	6.66E+05
1	2	P02452|CO1A1_HUMAN	R.GFPGLP(+15.99)GPSGEPGK(+30.01)QGPSGASGER.G	N	Y	2.89	60	5.4	1.20E+05	0	0	2.28E+06	0	0	0	0	0	0	0	0	0	0	2.90E+06	0	0	0	0	0	0	0	0	0	0	0	0	0	0	0	0	0	0	0	0	0	0	0	0	0	0
1	2	P02452|CO1A1_HUMAN	R.GPPGSAGAPGK(+30.01)DGLNGLPGPIGP(+15.99)P(+15.99)GPR.G	N	Y	0.84	60	1.3	1.14E+05	0	0	3.76E+06	0	0	0	0	0	0	0	0	0	0	1.12E+06	0	0	0	0	0	0	0	0	0	0	0	0	0	0	0	0	0	0	0	0	0	0	0	0	0	0
1	2	P02452|CO1A1_HUMAN	R.GETGPAGPP(+15.99)GAPGAPGAPGPVGPAGK.S	N	Y	2.69	60	3.3	4.36E+05	1.17E+06	0	3.94E+06	0	0	0	0	0	0	0	0	0	0	2.28E+06	0	0	0	4.21E+06	0	0	0	0	0	5.28E+06	0	0	0	0	0	0	0	0	0	1.88E+06	0	0	0	0	0	0
1	2	P02452|CO1A1_HUMAN	K.GESGPSGP(+15.99)AGPTGAR.G	N	Y	5.79	60	1.9	1.08E+05	0	0	1.64E+06	0	0	2.75E+05	0	0	3.98E+04	0	0	1.59E+04	0	1.29E+06	0	0	3.22E+05	4.16E+04	4.37E+05	0	0	0	1.50E+05	0	0	0	0	0	7.81E+04	3.14E+04	8.59E+04	0	0	0	0	0	0	0	0	1.86E+05
1	2	P02452|CO1A1_HUMAN	K.GSP(+15.99)GEAGRP(+15.99)GEAGLPGAK(+30.01).G	N	Y	4.52	60	1.8	2.01E+06	0	1.79E+06	2.46E+07	1.00E+05	0	3.63E+06	0	5.10E+05	4.88E+05	0	0	8.71E+05	2.82E+06	2.25E+07	0	1.62E+06	4.77E+06	3.34E+06	5.06E+06	4.27E+04	0	1.76E+05	2.57E+06	2.75E+06	0	3.52E+05	0	0	2.82E+05	1.81E+06	6.79E+05	0	1.86E+05	0	0	0	0	0	3.50E+05	1.93E+06
1	2	P02452|CO1A1_HUMAN	R.GPP(+15.99)GPPGK(+30.01)NGDDGEAGKPGRP(+15.99)GER.G	N	Y	3.48	60	1.3	2.81E+05	0	3.78E+05	5.17E+06	0	0	1.84E+05	0	1.04E+05	0	0	0	0	0	2.47E+06	0	1.68E+05	9.40E+05	5.03E+05	7.57E+05	0	0	0	4.94E+05	0	0	0	0	0	0	9.36E+04	1.77E+05	0	0	0	0	0	0	0	0	3.86E+05
1	2	P02452|CO1A1_HUMAN	K.GLTGSP(+15.99)GSP(+15.99)GPDGKTGPP(+15.99)GPAGQDGR.P	N	Y	2.39	60	0.5	1.04E+05	0	0	3.41E+06	0	0	0	0	0	0	0	0	0	0	1.06E+06	0	0	0	0	0	0	0	0	0	0	0	0	0	0	0	0	0	0	0	0	0	0	0	0	0	0
1	2	P02452|CO1A1_HUMAN	R.GLTGPIGPP(+15.99)GPAGAP(+15.99)GDKGESGP(+15.99)SGPAGPTGAR.G	N	Y	3.96	60	2.7	9.02E+06	0	5.42E+06	1.14E+08	0	0	1.33E+07	1.51E+05	1.95E+06	8.24E+05	0	5.67E+05	2.70E+05	1.95E+07	1.14E+08	1.45E+05	3.89E+06	1.60E+07	4.77E+06	2.38E+07	0	0	0	2.17E+07	1.03E+07	0	1.80E+06	0	2.09E+06	5.13E+05	1.67E+06	2.22E+06	0	0	4.77E+04	0	0	6.53E+05	4.04E+05	3.24E+06	1.50E+07
1	2	P02452|CO1A1_HUMAN	R.VGPP(+15.99)GPSGNAGPP(+15.99)GPP(+15.99)GPAGKEGGK.G	N	Y	1.67	60	0.1	1.02E+05	0	0	2.61E+06	0	0	0	0	0	0	0	0	0	0	1.79E+06	0	0	0	0	0	0	0	0	0	0	0	0	0	0	0	0	0	0	0	0	0	0	0	0	0	0
1	2	P02452|CO1A1_HUMAN	R.GEQGPAGSP(+15.99)GFQGLP(+15.99)GP(+15.99)AGPP(+15.99)GEAGK.P	N	Y	1.45	60	2.5	1.01E+05	0	0	2.57E+06	0	0	7.87E+05	0	0	0	0	0	0	9.75E+05	0	0	0	0	0	0	0	0	0	0	0	0	0	0	0	0	0	0	0	0	0	0	0	0	0	0	0
1	2	P02452|CO1A1_HUMAN	R.GPPGPMGPPGLAGPPGESGR.E	N	Y	0.82	60	0	9.80E+04	0	0	4.22E+06	0	0	0	0	0	0	0	0	0	0	0	0	0	0	0	0	0	0	0	0	0	0	0	0	0	0	0	0	0	0	0	0	0	0	0	0	0
1	2	P02452|CO1A1_HUMAN	R.GNDGATGAAGPP(+15.99)GPTGPAGPP(+15.99)GFPGAVGAK(+178.05)GEAGPQGPR.G	N	Y	2.47	60	4	9.78E+04	0	0	2.70E+06	0	0	0	0	0	0	0	0	0	0	1.50E+06	0	0	0	0	0	0	0	0	0	0	0	0	0	0	0	0	0	0	0	0	0	0	0	0	0	0
1	2	P02452|CO1A1_HUMAN	K.DGLNGLP(+15.99)GPIGP(+15.99)PGPR.G	N	Y	1.09	60	7.3	8.39E+04	0	0	1.78E+06	0	0	0	0	0	0	0	0	0	0	1.27E+06	0	0	0	0	0	0	0	0	0	0	0	0	0	0	0	0	0	0	0	0	0	3.70E+04	0	0	5.15E+05	0
1	2	P02452|CO1A1_HUMAN	R.GFSGLDGAK(+178.05)GDAGPAGP(+15.99)K.G	N	Y	2.73	60	2.9	3.85E+05	0	0	6.93E+06	0	0	1.61E+06	0	0	0	0	0	0	0	6.24E+06	0	0	0	1.64E+05	1.39E+06	0	0	0	0	1.05E+05	0	0	0	0	0	1.20E+05	0	0	0	0	0	0	0	0	0	0
1	2	P02452|CO1A1_HUMAN	D.GEAGAQGPP(+15.99)GPAGPAGER.G	N	Y	2.14	60	1.3	7.43E+04	0	0	1.44E+06	0	0	0	0	0	0	0	0	0	1.43E+05	1.56E+06	0	0	0	0	0	0	0	0	0	0	0	0	0	0	0	0	0	0	0	0	0	0	0	0	0	5.22E+04
1	2	P02452|CO1A1_HUMAN	R.GPP(+15.99)GSAGAP(+15.99)GKDGLNGLP(+15.99)GPIGP(+15.99)P(+15.99)GPR.G	N	Y	1.32	60	3.2	7.24E+04	0	0	1.25E+06	0	0	0	0	0	6.92E+04	0	0	0	0	1.70E+06	0	0	0	0	9.79E+04	0	0	0	0	0	0	0	0	0	0	0	0	0	0	0	0	0	0	0	0	0
1	2	P02452|CO1A1_HUMAN	R.GPP(+15.99)GPMGPPGL.A	N	Y	3.12	60	2.7	6.52E+04	0	0	1.30E+06	0	0	0	0	0	4.30E+05	0	0	0	0	1.07E+06	0	0	0	0	0	0	0	0	0	0	0	0	0	0	0	0	0	0	0	0	0	0	0	0	0	0
1	2	P02452|CO1A1_HUMAN	R.GPP(+15.99)GPPGK(+30.01)NGDDGEAGKPGR.P	N	Y	1.85	60	1.6	6.49E+04	0	0	1.68E+06	0	0	0	0	0	0	0	0	0	0	8.10E+05	0	0	1.41E+05	3.08E+04	3.30E+04	0	0	0	0	0	0	0	0	0	0	0	0	0	0	0	0	0	0	0	0	9.42E+04
1	2	P02452|CO1A1_HUMAN	R.GNDGATGAAGPP(+15.99)GPTGPAGPP(+15.99)GFPGAVGAK.G	N	Y	2.9	60	4.5	2.04E+05	0	0	2.63E+06	3.33E+05	0	0	0	0	0	0	0	0	0	3.94E+06	0	0	0	9.58E+05	0	0	0	0	0	9.11E+05	0	0	0	0	0	0	0	0	0	0	0	0	0	0	0	0
1	2	P02452|CO1A1_HUMAN	R.GPSGPQGPGGPPGPKGN(+.98)SGEPGAPGS(+203.08).K	N	Y	3.29	60	0.8	5.76E+04	0	0	1.13E+06	0	0	0	0	0	0	0	0	0	0	1.34E+06	0	0	0	0	0	0	0	0	0	0	0	0	0	0	0	0	0	0	0	0	0	0	0	0	0	0
1	2	P02452|CO1A1_HUMAN	D.GPAGAP(+15.99)GTPGPQGIAGQR.G	N	Y	3.01	60	1.1	5.27E+04	0	0	8.51E+05	0	0	0	0	0	0	0	0	0	0	1.42E+06	0	0	0	0	0	0	0	0	0	0	0	0	0	0	0	0	0	0	0	0	0	0	0	0	0	0
1	2	P02452|CO1A1_HUMAN	K.GEP(+15.99)GPVGVQGPP(+15.99)GPAGEEGKR.G	N	Y	0.35	60	0	5.12E+04	0	0	2.20E+06	0	0	0	0	0	0	0	0	0	0	0	0	0	0	0	0	0	0	0	0	0	0	0	0	0	0	0	0	0	0	0	0	0	0	0	0	0
1	2	P02452|CO1A1_HUMAN	G.VQGPP(+15.99)GPAGEEGK.R	N	Y	0.39	60	0	4.80E+04	0	0	0	0	0	0	0	0	0	0	0	0	0	2.07E+06	0	0	0	0	0	0	0	0	0	0	0	0	0	0	0	0	0	0	0	0	0	0	0	0	0	0
1	2	P02452|CO1A1_HUMAN	F.QGPPGEP(+15.99)GEPGASGPMGPR.G	N	Y	1.17	60	6.3	4.73E+04	0	0	9.53E+05	0	0	0	0	0	0	0	0	0	0	1.08E+06	0	0	0	0	0	0	0	0	0	0	0	0	0	0	0	0	0	0	0	0	0	0	0	0	0	0
1	2	P02452|CO1A1_HUMAN	R.TGDAGPVGPP(+15.99)GPP(+15.99)GPP(+15.99)GPP(+15.99)GP(+15.99)PSAGFDFSFLPQPP(+15.99)QEK.A	N	Y	0.57	60	0.7	7.19E+04	0	0	1.21E+06	0	0	0	0	0	0	0	0	0	0	1.88E+06	0	0	0	0	0	0	0	0	0	0	0	0	0	0	0	0	0	0	0	0	0	0	0	0	0	0
1	2	P02452|CO1A1_HUMAN	K.GEAGPQGPR.G	N	Y	3.89	60	1.4	4.15E+04	0	2.89E+04	6.50E+05	0	0	1.10E+05	0	0	0	0	0	0	0	7.40E+05	0	0	7.11E+04	2.13E+04	6.79E+04	0	0	0	2.92E+04	0	0	0	0	0	0	1.56E+04	0	0	0	0	0	0	0	0	1.33E+04	3.86E+04
1	2	P02452|CO1A1_HUMAN	R.GPP(+15.99)GSAGAPGK.D	N	Y	3.17	60	1.5	4.09E+04	0	0	6.49E+05	0	0	0	0	0	0	0	0	0	0	6.99E+05	0	0	1.06E+05	2.71E+04	8.53E+04	0	0	0	0	0	0	0	1.83E+05	0	0	9.39E+03	0	0	0	0	0	0	0	0	0	0
1	2	P02452|CO1A1_HUMAN	R.GEP(+15.99)GPP(+15.99)GPAGFAGPPGADGQPGAK.G	N	Y	1.25	60	0.8	3.98E+04	0	0	3.71E+05	0	0	0	0	0	0	0	0	0	0	0	0	0	0	1.93E+05	0	0	0	0	0	1.15E+06	0	0	0	0	0	0	0	0	0	0	0	0	0	0	0	0
1	2	P02452|CO1A1_HUMAN	R.EGAP(+15.99)GAEGSP(+15.99)GR.D	N	Y	2.96	60	1.6	3.87E+04	0	0	6.36E+05	0	0	1.13E+05	0	0	0	0	0	0	0	6.73E+05	0	0	5.99E+04	6.71E+04	6.02E+04	0	0	0	3.52E+04	0	0	0	0	0	0	0	0	0	0	0	0	0	0	0	0	1.93E+04
1	2	P02452|CO1A1_HUMAN	R.P(+15.99)GAP(+15.99)GPAGAR.G	N	Y	4.47	60	0.7	3.47E+04	0	0	5.65E+05	0	0	1.30E+05	0	0	0	0	0	0	0	6.05E+05	0	0	7.15E+04	4.10E+04	4.55E+04	0	0	0	0	0	0	0	0	0	0	0	0	0	0	0	0	0	0	0	0	3.37E+04
1	2	P02452|CO1A1_HUMAN	R.GPSGPQGPGGP(+15.99)PGPK(+30.01)GNSGEPGAPGSK(+30.01).G	N	Y	1.78	60	2.8	3.12E+04	0	0	6.17E+05	0	0	0	0	0	0	0	0	0	0	7.26E+05	0	0	0	0	0	0	0	0	0	0	0	0	0	0	0	0	0	0	0	0	0	0	0	0	0	0
1	2	P02452|CO1A1_HUMAN	R.GVP(+15.99)GPP(+15.99)GAVGPAGKDGEAGAQGPP(+15.99)GPAGPAGER.G	N	Y	0.4	60	0	2.60E+04	0	0	1.12E+06	0	0	0	0	0	0	0	0	0	0	0	0	0	0	0	0	0	0	0	0	0	0	0	0	0	0	0	0	0	0	0	0	0	0	0	0	0
1	2	P02452|CO1A1_HUMAN	R.GETGPAGRP(+15.99)GEVGPP(+15.99)GPP(+15.99)GPAGEK.G	N	Y	2.15	60	3.2	2.49E+04	0	0	0	0	0	0	0	0	0	0	0	0	0	0	0	0	0	0	2.03E+05	0	0	0	0	5.46E+05	0	0	0	0	0	3.21E+05	0	0	0	0	0	0	0	0	0	0
1	2	P02452|CO1A1_HUMAN	D.KGESGPSGPAGPTGAR.G	N	Y	1.62	60	5.4	2.40E+04	6.67E+04	0	2.38E+05	0	0	6.50E+04	0	0	0	0	0	0	0	0	0	0	0	0	0	0	0	0	0	0	0	0	0	0	0	0	0	0	1.98E+04	3.43E+04	6.07E+05	0	0	0	0	0
1	2	P02452|CO1A1_HUMAN	R.GETGPAGPP(+15.99)GAP(+15.99)GAP(+15.99)GAP(+15.99)GPVGPAGKSGDR.G	N	Y	1.99	60	0.6	2.22E+04	0	0	7.34E+05	0	0	0	0	0	0	0	0	0	0	2.19E+05	0	0	0	0	0	0	0	0	0	0	0	0	0	0	0	0	0	0	0	0	0	0	0	0	0	0
1	2	P02452|CO1A1_HUMAN	R.GVQGP(+15.99)P(+15.99)GPAGPR.G	N	Y	0.2	60	0	2.21E+04	0	0	9.50E+05	0	0	0	0	0	0	0	0	0	0	0	0	0	0	0	0	0	0	0	0	0	0	0	0	0	0	0	0	0	0	0	0	0	0	0	0	0
1	2	P02452|CO1A1_HUMAN	K.GDTGAK(+30.01)GEP(+15.99)GPVGVQGPP(+15.99)GPAGEEGK.R	N	Y	1.64	60	2.1	5.55E+05	0	0	1.10E+07	0	0	5.17E+05	0	0	0	0	0	0	1.35E+06	8.35E+06	0	0	1.24E+06	0	0	0	0	0	1.11E+06	2.29E+05	0	1.16E+05	0	0	0	0	0	0	0	0	0	0	0	0	0	0
1	2	P02452|CO1A1_HUMAN	E.T(+203.08)GPAGPPGAPGAP(+15.99)GAPGPVGPAGK.S	N	Y	0.04	60	0	2.03E+04	0	8.75E+05	0	0	0	0	0	0	0	0	0	0	0	0	0	0	0	0	0	0	0	0	0	0	0	0	0	0	0	0	0	0	0	0	0	0	0	0	0	0
1	2	P02452|CO1A1_HUMAN	K.QGPSGASGER.G	N	Y	3.45	60	2.5	2.01E+04	0	0	4.53E+05	0	0	0	0	0	0	0	0	0	0	4.12E+05	0	0	0	0	0	0	0	0	0	0	0	0	0	0	0	0	0	0	0	0	0	0	0	0	0	0
1	2	P02452|CO1A1_HUMAN	R.GNDGATGAAGPP(+15.99)GPTGPAGPPGFPGAVGAK(+30.01).G	N	Y	0.53	60	1.2	1.96E+04	0	0	8.10E+05	0	0	0	0	0	0	0	0	0	0	3.49E+04	0	0	0	0	0	0	0	0	0	0	0	0	0	0	0	0	0	0	0	0	0	0	0	0	0	0
1	2	P02452|CO1A1_HUMAN	R.GPSGPQGPGGPP(+15.99)GPKGNSGEP(+15.99)GAP(+15.99)GSK.G	N	Y	1.15	60	2.9	1.85E+04	0	0	6.13E+05	0	0	0	0	0	0	0	0	0	0	1.82E+05	0	0	0	0	0	0	0	0	0	0	0	0	0	0	0	0	0	0	0	0	0	0	0	0	0	0
1	2	P02452|CO1A1_HUMAN	L.QGP(+15.99)PGPP(+15.99)GSP(+15.99)GEQGPSGASGPAGPR.G	N	Y	0.2	60	0	1.73E+04	0	0	7.42E+05	0	0	0	0	0	0	0	0	0	0	0	0	0	0	0	0	0	0	0	0	0	0	0	0	0	0	0	0	0	0	0	0	0	0	0	0	0
1	2	P02452|CO1A1_HUMAN	F.DFSFLPQPP(+15.99)QEK.A	N	Y	1.02	60	4	1.70E+04	0	0	1.19E+05	0	0	0	0	0	0	0	0	0	0	3.68E+05	0	0	0	1.10E+05	0	0	4.39E+04	0	0	0	0	7.91E+03	3.88E+04	0	0	0	0	0	2.18E+04	0	0	0	0	0	2.15E+04	0
1	2	P02452|CO1A1_HUMAN	R.P(+15.99)GEVGPP(+15.99)GPP(+15.99)GP(+15.99)AGEKGSP(+15.99)GADGPAGAP(+15.99)GTPGPQGIAGQR.G	N	Y	1.18	60	2.1	1.56E+04	0	0	0	0	0	0	0	0	0	0	0	0	0	6.28E+05	0	0	0	0	4.16E+04	0	0	0	0	0	0	0	0	0	0	0	0	0	0	0	0	0	0	0	0	0
1	2	P02452|CO1A1_HUMAN	R.GPP(+15.99)GP(+15.99)P(+15.99)GKNGDDGEAGKP(+15.99)GRPGER.G	N	Y	0.34	60	0	1.35E+04	0	0	0	0	0	0	0	0	0	0	0	0	0	0	0	0	0	5.78E+05	0	0	0	0	0	0	0	0	0	0	0	0	0	0	0	0	0	0	0	0	0	0
1	2	P02452|CO1A1_HUMAN	R.GFP(+15.99)GADGVAGPK(+30.01)GPAGER.G	N	Y	1.97	60	1.6	3.43E+05	8.58E+05	0	5.77E+06	0	0	9.97E+05	0	5.55E+05	0	0	0	0	1.75E+05	2.35E+06	0	0	0	0	3.42E+05	0	6.77E+05	0	3.93E+05	0	0	0	0	0	0	0	0	0	1.12E+06	2.09E+05	1.06E+05	0	0	0	4.44E+05	0
1	2	P02452|CO1A1_HUMAN	K.GDTGAK(+30.01)GEPGPVGVQGPP(+15.99)GPAGEEGK.R	N	Y	1.32	60	1.5	6.28E+05	0	0	1.33E+07	0	0	0	0	0	0	0	0	0	0	1.21E+07	0	0	0	0	8.78E+05	0	0	0	4.08E+05	1.65E+05	0	0	0	0	0	0	0	0	0	0	0	0	0	0	0	1.97E+05
1	2	P02452|CO1A1_HUMAN	R.GRP(+15.99)GAPGPAGAR.G	N	Y	2.18	60	1.3	1.14E+04	0	0	2.09E+05	0	0	0	0	0	0	0	0	0	0	2.32E+05	0	0	2.51E+04	1.87E+04	0	0	0	0	0	0	0	0	0	0	0	0	0	0	0	0	0	0	0	0	0	7.28E+03
1	2	P02452|CO1A1_HUMAN	R.TGDAGPVGPPGPP(+15.99)GP(+15.99)P(+15.99)GPPGPPSAGFDFSFLPQPPQEK.A	N	Y	0.86	60	4.6	1.12E+04	0	0	3.04E+05	0	0	0	0	0	0	0	0	0	0	1.77E+05	0	0	0	0	0	0	0	0	0	0	0	0	0	0	0	0	0	0	0	0	0	0	0	0	0	0
1	2	P02452|CO1A1_HUMAN	G.SPGEQGPSGASGP(+15.99)AGPR.G	N	Y	1.96	60	3.2	1.09E+04	0	0	0	0	0	0	0	0	3.29E+04	1.32E+04	0	1.68E+05	0	0	0	0	0	0	0	0	0	0	0	0	1.80E+04	7.72E+04	0	1.50E+04	1.46E+05	0	0	0	0	0	0	0	0	0	0	0
1	2	P02452|CO1A1_HUMAN	R.GRP(+15.99)GAP(+15.99)GPAGAR.G	N	Y	4.81	60	0.8	2.11E+05	0	2.44E+05	2.68E+06	1.30E+05	0	3.17E+05	1.84E+04	1.11E+05	4.05E+04	0	2.39E+04	0	0	3.16E+06	0	1.41E+05	4.17E+05	3.25E+05	4.50E+05	0	2.60E+03	0	2.46E+05	0	0	0	0	0	2.70E+04	9.13E+04	4.19E+04	3.58E+03	0	0	0	0	0	2.58E+04	5.15E+04	2.12E+05
1	2	P02452|CO1A1_HUMAN	R.P(+15.99)GEVGPP(+15.99)GP(+15.99)P(+15.99)GP(+15.99)AGEKGSPGADGPAGAP(+15.99)GTP(+15.99)GPQGIAGQR.G	N	Y	0.55	60	1.1	1.07E+04	0	0	0	0	0	0	0	0	0	0	0	0	0	3.54E+05	0	0	0	0	1.04E+05	0	0	0	0	0	0	0	0	0	0	0	0	0	0	0	0	0	0	0	0	0
1	2	P02452|CO1A1_HUMAN	K.GDAGPAGPK.G	N	Y	3.4	60	1.8	8.45E+03	0	0	1.25E+05	0	0	2.06E+04	0	0	0	0	0	0	0	1.73E+05	0	0	1.20E+04	2.19E+04	1.13E+04	0	0	0	0	0	0	0	0	0	0	0	0	0	0	0	0	0	0	0	0	0
1	2	P02452|CO1A1_HUMAN	R.GEP(+15.99)GPP(+15.99)GPAGAAGPAGNPGADGQPGAK(+30.01).G	N	Y	1.37	60	7.4	7.58E+04	0	0	2.43E+06	0	0	0	0	0	0	0	0	0	0	7.65E+05	0	0	0	0	0	0	0	0	0	0	0	0	0	0	0	0	0	0	0	0	0	0	0	6.26E+04	0	0
1	2	P02452|CO1A1_HUMAN	K.N(+.98)GDDGEAGKPGRP(+15.99)GER.G	N	Y	2.6	60	1.1	1.25E+04	0	0	2.66E+05	0	0	0	0	0	0	0	0	0	0	2.72E+05	0	0	0	0	0	0	0	0	0	0	0	0	0	0	0	0	0	0	0	0	0	0	0	0	0	0
1	2	P02452|CO1A1_HUMAN	R.GPSGPQGPGGPPGPK(+30.01)GNSGEPGAP(+15.99)GSK.G	N	Y	0.29	60	0	6.39E+03	0	0	0	0	0	0	0	0	0	0	0	0	0	2.75E+05	0	0	0	0	0	0	0	0	0	0	0	0	0	0	0	0	0	0	0	0	0	0	0	0	0	0
1	2	P02452|CO1A1_HUMAN	R.GETGPAGRP(+15.99)GEVGPP(+15.99)GPP(+15.99)GP(+15.99)AGEK.G	N	Y	2.79	60	0.9	6.15E+03	0	0	0	0	0	0	0	0	0	0	0	0	0	0	0	0	0	0	1.20E+05	0	0	0	1.44E+05	0	0	0	0	0	0	0	0	0	0	0	0	0	0	0	0	0
1	2	P02452|CO1A1_HUMAN	K.NGDDGEAGKP(+15.99)GRPGER.G	N	Y	1.79	60	1.8	5.61E+03	0	0	1.02E+05	0	0	0	0	0	0	0	0	0	0	1.28E+05	0	0	0	0	1.08E+04	0	0	0	0	0	0	0	0	0	0	0	0	0	0	0	0	0	0	0	0	0
1	2	P02452|CO1A1_HUMAN	R.EGAPGAEGSP(+15.99)GR.D	N	Y	1.68	60	4.6	2.81E+03	0	0	3.08E+04	0	0	0	0	0	0	0	0	0	0	4.78E+04	0	0	0	2.15E+04	0	0	0	2.06E+04	0	0	0	0	0	0	0	0	0	0	0	0	0	0	0	0	0	0
1	2	P02452|CO1A1_HUMAN	K.GDAGPAGP(+15.99)K.G	N	Y	2.76	60	2.3	2.69E+03	0	0	5.44E+04	0	0	0	0	0	0	0	0	0	0	6.14E+04	0	0	0	0	0	0	0	0	0	0	0	0	0	0	0	0	0	0	0	0	0	0	0	0	0	0
1	2	P02452|CO1A1_HUMAN	K.GETGEQGDR.G	N	Y	3.08	60	1.4	1.01E+03	0	0	2.09E+04	0	0	0	0	0	0	0	0	0	0	2.25E+04	0	0	0	0	0	0	0	0	0	0	0	0	0	0	0	0	0	0	0	0	0	0	0	0	0	0
2	30	Q15149|PLEC_HUMAN	H.IIDPATSAR.L	Y	Y	10.44	60	5.1	1.60E+09	8.81E+06	5.39E+06	0	4.93E+06	4.40E+09	4.62E+09	4.54E+09	3.95E+09	5.05E+09	5.32E+09	5.28E+09	3.17E+09	5.30E+09	5.43E+09	1.75E+07	0	0	0	2.70E+09	9.26E+06	0	3.75E+07	0	3.73E+05	2.63E+09	2.03E+06	2.64E+06	5.16E+06	1.67E+07	0	4.56E+09	4.40E+06	0	5.30E+06	1.14E+07	2.20E+09	0	4.07E+09	7.15E+06	5.46E+09
2	30	Q15149|PLEC_HUMAN	R.VLADPSDDTK.G	Y	Y	15.3	60	1.3	2.02E+07	2.99E+07	6.08E+07	0	1.58E+07	7.58E+06	0	2.22E+07	2.64E+07	8.34E+06	9.17E+06	8.24E+06	1.04E+07	0	0	5.27E+07	0	2.34E+07	1.90E+07	0	3.05E+07	2.78E+07	3.10E+07	1.87E+07	2.11E+07	1.18E+07	1.28E+07	3.96E+06	9.12E+06	6.45E+07	1.42E+07	2.71E+07	2.14E+07	1.56E+07	3.22E+05	2.81E+07	1.47E+07	1.74E+07	1.42E+07	4.41E+07	1.34E+07
2	30	Q15149|PLEC_HUMAN	R.VPLDEALQR.G	Y	Y	9.46	60	1.6	1.72E+07	2.67E+07	3.29E+07	1.08E+07	7.70E+04	0	1.26E+07	2.96E+07	2.50E+07	0	0	0	1.22E+07	1.34E+07	1.67E+07	5.55E+07	2.24E+07	1.01E+07	1.78E+07	1.38E+07	0	2.57E+07	1.17E+07	2.16E+07	3.15E+07	1.30E+07	7.73E+06	0	1.31E+06	4.90E+07	1.49E+07	2.30E+07	8.32E+05	1.96E+07	4.24E+07	4.15E+07	1.55E+07	0	5.46E+05	3.40E+07	1.46E+07
2	30	Q15149|PLEC_HUMAN	R.LTVDEAVR.A	N	Y	19.91	60	2.2	1.67E+07	2.60E+07	2.50E+07	6.20E+06	1.35E+07	4.35E+06	8.32E+06	1.18E+07	1.30E+07	1.14E+07	7.81E+06	4.18E+06	3.88E+06	1.09E+07	5.31E+06	4.04E+07	2.66E+07	6.17E+06	3.16E+06	5.28E+06	5.70E+07	1.41E+07	8.64E+06	2.75E+07	5.72E+06	6.82E+06	2.05E+07	2.44E+07	2.34E+07	3.99E+07	7.67E+06	1.65E+07	9.12E+06	1.09E+07	3.68E+07	2.40E+07	1.47E+07	1.09E+07	1.54E+07	2.48E+07	7.81E+06
2	30	Q15149|PLEC_HUMAN	R.VPVDVAYR.R	N	Y	26.19	60	1.2	1.41E+07	2.12E+07	2.31E+07	1.04E+07	1.34E+07	8.00E+06	8.73E+06	1.35E+07	1.69E+07	9.40E+06	8.93E+06	6.92E+06	8.05E+06	9.22E+06	1.09E+07	3.42E+07	1.81E+07	8.90E+06	4.83E+06	7.53E+06	2.72E+07	1.55E+07	8.01E+06	8.36E+06	1.49E+07	5.65E+06	6.44E+06	1.13E+07	2.10E+07	3.14E+07	6.38E+06	1.39E+07	1.01E+07	1.35E+07	2.16E+07	2.79E+07	8.76E+06	1.31E+07	1.45E+07	2.60E+07	9.16E+06
2	30	Q15149|PLEC_HUMAN	K.VLALPEPSPAAPTLR.S	N	Y	15.6	23.92	2	1.17E+07	2.06E+07	1.77E+07	6.52E+06	1.01E+07	6.18E+06	5.16E+06	1.06E+07	1.18E+07	9.08E+06	6.05E+06	4.59E+06	4.50E+06	5.04E+06	6.67E+06	2.97E+07	1.19E+06	6.53E+06	1.15E+07	3.06E+06	2.23E+07	1.48E+07	9.79E+06	1.65E+07	9.50E+06	1.08E+07	1.06E+07	2.45E+07	1.97E+07	3.27E+07	5.43E+06	1.48E+07	8.51E+06	9.08E+06	1.83E+07	2.34E+07	7.58E+06	1.90E+06	1.22E+07	4.23E+06	6.45E+06
2	30	Q15149|PLEC_HUMAN	R.VPVDVAYQR.G	N	Y	24.04	60	0.9	1.10E+07	1.79E+07	1.84E+07	8.15E+06	9.69E+06	5.13E+06	5.59E+06	1.11E+07	1.55E+07	8.12E+06	6.92E+06	5.32E+06	4.17E+06	6.77E+06	7.89E+06	2.80E+07	1.48E+07	6.62E+06	4.79E+06	5.71E+06	2.13E+07	1.25E+07	5.23E+06	8.53E+06	9.02E+06	3.32E+06	3.88E+06	8.46E+06	1.44E+07	2.39E+07	5.06E+06	1.35E+07	8.81E+06	7.39E+06	1.57E+07	2.35E+07	5.56E+06	1.12E+07	1.06E+07	2.16E+07	6.77E+06
2	30	Q15149|PLEC_HUMAN	R.ESADPLGAWLQDAR.R	N	Y	11.32	60	1.6	1.06E+07	1.68E+07	1.85E+07	6.62E+06	9.35E+06	6.04E+06	4.15E+06	9.80E+06	1.11E+07	5.84E+06	5.10E+06	4.90E+06	2.70E+06	4.27E+06	7.66E+06	2.55E+07	0	8.24E+06	8.70E+06	1.03E+07	1.51E+07	1.15E+07	8.29E+06	1.46E+07	1.13E+07	6.96E+06	8.21E+06	1.60E+07	1.47E+07	2.93E+07	5.07E+06	1.41E+07	6.28E+06	8.13E+06	1.61E+07	2.12E+07	6.26E+06	1.02E+07	1.24E+07	1.42E+07	6.69E+06
2	30	Q15149|PLEC_HUMAN	R.APVPASELLASGVLSR.A	N	Y	14.17	28.61	3.2	1.47E+07	3.00E+07	7.85E+06	1.17E+06	1.12E+07	9.52E+06	2.21E+06	5.25E+06	4.33E+06	1.18E+07	9.22E+06	2.04E+06	4.96E+06	7.63E+06	1.14E+07	5.46E+07	3.67E+06	1.18E+07	1.67E+07	5.86E+06	3.58E+07	6.35E+06	4.07E+06	5.44E+06	1.53E+07	1.67E+07	7.86E+06	3.02E+07	2.84E+07	5.24E+07	9.20E+06	2.45E+07	1.20E+07	4.47E+06	2.78E+07	2.03E+07	9.88E+06	2.84E+06	2.17E+07	8.14E+06	1.02E+07
2	30	Q15149|PLEC_HUMAN	K.ELIPTEEALR.L	N	Y	10.99	60	2.2	1.03E+07	1.36E+07	1.42E+07	4.11E+06	1.08E+07	5.32E+06	4.27E+06	7.45E+06	1.09E+07	8.57E+06	4.81E+06	4.78E+05	0	8.60E+06	3.50E+05	3.18E+07	9.83E+06	0	3.55E+06	6.81E+06	1.59E+07	9.12E+06	9.08E+06	9.98E+06	6.83E+06	4.43E+06	2.06E+07	2.06E+07	2.51E+07	3.18E+07	0	9.74E+06	5.72E+06	7.09E+06	1.22E+07	2.31E+07	7.28E+06	1.06E+07	1.11E+07	1.72E+07	5.66E+06
2	30	Q15149|PLEC_HUMAN	R.DPYSGSTISLFQAMQK.G	N	Y	7.91	60	3.6	9.20E+06	1.44E+07	6.67E+05	5.26E+06	1.31E+07	3.52E+07	7.20E+05	6.93E+06	4.98E+05	8.64E+04	2.25E+07	5.71E+06	9.39E+06	1.97E+07	1.16E+07	2.79E+05	5.06E+06	1.48E+07	1.33E+07	2.55E+05	9.21E+06	3.13E+05	2.49E+06	2.39E+05	1.38E+05	2.47E+07	1.18E+07	7.11E+04	1.31E+07	3.23E+07	1.74E+07	1.76E+07	3.40E+06	2.34E+06	1.67E+07	4.97E+06	1.86E+07	0	2.81E+07	9.11E+04	6.09E+05
2	30	Q15149|PLEC_HUMAN	K.SLAAEEEAAR.Q	N	Y	16.1	60	0.7	9.09E+06	1.25E+07	1.79E+07	0	9.47E+06	0	0	1.27E+07	1.18E+07	0	2.89E+05	0	0	1.12E+07	1.63E+07	2.65E+07	1.43E+07	6.95E+06	0	6.32E+06	1.38E+07	1.49E+07	1.41E+07	9.76E+06	1.09E+07	0	3.70E+06	2.96E+06	0	2.94E+07	0	1.01E+07	8.90E+06	1.07E+07	9.43E+06	1.51E+07	0	9.56E+06	9.22E+06	1.94E+07	1.04E+07
2	30	Q15149|PLEC_HUMAN	R.SLVPAAELLESR.V	N	Y	8.49	60	2	8.99E+06	1.63E+07	1.88E+07	2.07E+06	6.82E+06	6.43E+06	0	6.20E+06	9.33E+06	7.64E+06	5.88E+06	4.42E+06	3.39E+06	5.91E+06	4.99E+06	7.50E+06	1.11E+07	2.70E+06	8.83E+06	1.22E+07	1.92E+07	1.59E+07	1.00E+07	5.17E+05	8.90E+06	4.84E+06	9.18E+06	1.87E+07	1.57E+07	2.92E+07	5.65E+06	1.40E+07	6.29E+06	7.49E+06	1.39E+07	2.84E+06	6.25E+06	0	1.06E+07	1.72E+07	5.52E+06
2	30	Q15149|PLEC_HUMAN	R.LLDPEDVDVPQPDEK.S	N	Y	10.96	18.31	2.3	9.80E+06	1.71E+07	1.38E+07	3.29E+06	8.18E+06	4.52E+06	3.60E+06	8.47E+06	1.25E+07	9.37E+06	4.77E+06	3.42E+06	2.45E+06	4.92E+06	3.53E+06	2.79E+07	7.30E+06	4.35E+06	3.86E+06	3.73E+06	2.08E+07	8.68E+06	6.68E+06	8.81E+06	7.06E+06	6.13E+06	7.33E+06	2.25E+07	1.77E+07	3.06E+07	2.99E+06	1.37E+07	7.09E+06	6.83E+06	1.54E+07	2.28E+07	4.95E+06	7.36E+06	1.16E+07	1.44E+07	4.33E+06
2	30	Q15149|PLEC_HUMAN	R.LAEDEAFQR.R	N	Y	12.2	60	2.1	8.33E+06	1.64E+07	1.54E+07	6.82E+06	6.86E+06	2.88E+06	6.42E+06	8.18E+06	5.99E+06	5.12E+06	3.60E+06	2.79E+06	5.11E+06	5.44E+06	7.53E+06	2.35E+07	1.45E+07	3.41E+06	4.62E+06	5.39E+06	1.29E+07	1.51E+07	8.67E+06	9.10E+06	0	3.22E+06	4.88E+06	5.98E+06	9.76E+06	2.31E+07	4.63E+06	6.26E+06	8.88E+06	6.77E+06	7.25E+06	2.12E+07	3.66E+06	8.13E+06	7.79E+06	1.20E+07	6.22E+06
2	30	Q15149|PLEC_HUMAN	R.SDEGQLSPATR.G	N	Y	10.68	10.1	0.9	8.29E+06	1.18E+07	1.21E+07	6.84E+06	1.27E+07	4.41E+06	5.26E+06	7.11E+06	9.51E+06	5.01E+06	4.85E+06	4.39E+06	3.35E+06	4.74E+06	6.80E+06	2.27E+07	9.71E+06	8.86E+06	1.24E+07	3.53E+06	1.23E+07	9.86E+06	9.13E+06	6.04E+06	1.08E+07	3.63E+06	5.50E+06	2.01E+06	4.52E+06	2.54E+07	4.46E+06	9.19E+06	7.99E+06	5.31E+06	2.94E+06	1.42E+07	3.64E+06	8.10E+06	7.10E+06	1.37E+07	4.14E+06
2	30	Q15149|PLEC_HUMAN	R.AQAEAQQPTFDALR.D	N	Y	20	60	2.3	8.08E+06	1.32E+07	1.17E+07	1.25E+06	8.28E+06	4.20E+06	1.72E+06	5.59E+06	1.04E+07	5.41E+06	4.34E+06	2.92E+06	3.27E+06	4.10E+06	0	2.39E+07	8.86E+06	4.88E+06	5.74E+06	3.69E+06	1.55E+07	8.26E+06	5.52E+06	8.98E+06	7.43E+06	3.15E+06	1.14E+07	1.38E+07	1.36E+07	2.04E+07	3.92E+06	9.82E+06	5.45E+06	6.24E+06	1.22E+07	1.79E+07	4.67E+06	8.57E+06	9.83E+06	1.27E+07	4.47E+06
2	30	Q15149|PLEC_HUMAN	K.EAQAVPATLPELEATK.A	N	Y	18.22	40.74	1.6	7.96E+06	1.28E+07	1.12E+07	5.28E+06	7.04E+06	2.57E+06	3.22E+06	6.53E+06	1.05E+07	2.86E+06	2.05E+06	8.95E+05	2.54E+06	4.35E+06	4.03E+06	1.70E+07	8.18E+06	6.37E+06	6.08E+06	5.15E+06	1.34E+07	6.62E+06	6.92E+06	8.63E+06	8.41E+06	5.99E+06	6.37E+06	1.62E+07	1.35E+07	1.88E+07	4.29E+06	8.26E+06	5.99E+06	5.46E+06	1.28E+07	1.65E+07	5.42E+06	7.90E+06	8.63E+06	1.16E+07	4.37E+06
2	30	Q15149|PLEC_HUMAN	R.NLVDNITGQR.L	N	Y	14.5	60	1.5	7.60E+06	1.23E+07	9.78E+06	3.99E+06	6.96E+06	4.63E+06	5.25E+06	7.43E+06	6.80E+06	7.25E+06	5.77E+06	0	4.33E+06	4.50E+06	3.58E+06	1.25E+07	6.61E+06	4.50E+06	5.18E+06	5.95E+06	1.59E+07	7.61E+06	5.07E+06	9.44E+06	6.05E+06	4.20E+06	1.31E+07	1.20E+07	1.60E+07	2.16E+07	3.79E+06	8.63E+06	4.53E+06	2.77E+06	1.12E+07	1.55E+07	4.23E+06	4.85E+06	6.91E+06	1.00E+07	4.16E+06
2	30	Q15149|PLEC_HUMAN	K.EGVVGPELH.H	N	Y	17.22	18.61	1.3	7.48E+06	1.25E+07	9.42E+06	7.08E+06	7.85E+06	3.65E+06	5.35E+06	6.37E+06	8.85E+06	3.58E+06	4.43E+06	3.01E+06	3.78E+06	5.20E+06	4.69E+06	1.98E+07	8.94E+06	6.48E+06	2.40E+06	3.40E+06	1.25E+07	6.85E+06	4.95E+06	4.05E+06	6.68E+06	2.94E+06	4.37E+06	5.83E+06	1.19E+07	1.86E+07	3.09E+06	6.87E+06	7.17E+06	6.48E+06	1.07E+07	2.01E+07	4.24E+06	8.03E+06	8.53E+06	1.35E+07	4.07E+06
2	30	Q15149|PLEC_HUMAN	R.EGLTSIEEVTK.N	N	Y	22.05	32.01	1.4	7.47E+06	1.19E+07	1.03E+07	4.10E+06	6.46E+06	3.03E+06	4.33E+06	6.32E+06	8.75E+06	5.04E+06	3.81E+06	2.64E+06	3.84E+06	3.94E+06	4.06E+06	1.81E+07	7.38E+06	4.92E+06	3.56E+06	5.96E+06	1.48E+07	6.65E+06	5.67E+06	8.57E+06	5.75E+06	2.84E+06	1.50E+07	1.48E+07	1.14E+07	1.62E+07	3.98E+06	7.00E+06	5.46E+06	5.73E+06	1.13E+07	1.47E+07	3.21E+06	5.85E+06	7.59E+06	1.09E+07	3.06E+06
2	30	Q15149|PLEC_HUMAN	K.GLLSAEVAR.L	N	Y	22.92	60	0.8	7.03E+06	1.04E+07	1.23E+07	0	6.44E+06	0	5.39E+06	7.95E+06	8.67E+06	5.71E+06	4.80E+06	3.89E+06	8.98E+06	0	0	1.65E+07	8.33E+06	4.10E+06	0	6.75E+06	1.49E+07	0	5.14E+06	9.56E+06	9.16E+06	4.47E+06	3.41E+06	8.21E+06	1.60E+07	1.39E+07	7.38E+06	8.60E+06	4.67E+06	5.11E+06	1.12E+07	1.36E+07	0	6.43E+06	8.63E+06	1.26E+07	1.77E+06
2	30	Q15149|PLEC_HUMAN	K.DLSELGSVR.T	N	Y	22.17	34.62	1.2	6.93E+06	1.03E+07	9.30E+06	4.60E+06	6.36E+06	4.08E+06	4.27E+06	5.10E+06	7.59E+06	5.20E+06	4.08E+06	2.80E+06	5.16E+06	5.26E+06	4.96E+06	1.71E+07	7.24E+06	3.97E+06	4.34E+06	4.54E+06	1.38E+07	7.33E+06	5.30E+06	6.66E+06	7.03E+06	3.24E+06	2.27E+06	9.91E+06	1.17E+07	1.53E+07	4.58E+06	7.47E+06	5.32E+06	5.55E+06	1.12E+07	1.60E+07	4.40E+06	6.62E+06	7.89E+06	1.05E+07	4.78E+06
2	30	Q15149|PLEC_HUMAN	R.AGLVGPEFH.E	N	Y	15.97	60	1.3	6.86E+06	1.17E+07	8.52E+06	5.81E+06	7.22E+06	3.89E+06	5.04E+06	5.70E+06	7.32E+06	4.36E+06	3.95E+06	3.10E+06	4.47E+06	4.59E+06	3.48E+06	2.20E+07	8.32E+06	5.10E+06	0	3.73E+06	1.48E+07	6.17E+06	4.92E+06	0	0	2.87E+06	1.01E+07	1.13E+07	1.48E+07	1.96E+07	3.77E+06	0	8.14E+06	5.81E+06	4.98E+06	1.90E+07	4.32E+06	8.00E+06	7.92E+06	1.14E+07	4.58E+06
2	30	Q15149|PLEC_HUMAN	R.SYVDPSTDER.L	N	Y	19.69	60	1.1	6.74E+06	1.22E+07	1.06E+07	4.88E+06	6.97E+06	3.64E+06	3.89E+06	6.99E+06	7.84E+06	4.30E+06	4.92E+06	3.61E+06	2.93E+06	4.38E+06	4.27E+06	2.16E+07	3.88E+05	2.55E+06	6.19E+06	3.44E+06	1.36E+07	8.51E+06	7.23E+06	5.65E+06	6.33E+06	3.81E+06	2.76E+06	2.75E+06	4.98E+06	2.43E+07	3.59E+06	8.25E+06	5.34E+06	4.86E+06	9.29E+06	1.19E+07	3.52E+06	5.20E+06	5.32E+06	1.11E+07	3.26E+06
2	30	Q15149|PLEC_HUMAN	R.LEDLLQDAQDEK.E	N	Y	18.84	18.94	1.5	6.54E+06	1.27E+07	8.71E+06	3.67E+06	7.33E+06	3.21E+06	2.15E+06	5.59E+06	5.99E+06	4.75E+06	3.24E+06	1.51E+06	3.62E+06	4.55E+06	4.50E+06	1.69E+07	4.61E+06	4.78E+06	6.17E+06	6.71E+06	5.90E+06	7.59E+06	3.26E+06	7.68E+06	7.52E+06	4.01E+06	1.49E+07	1.59E+07	1.13E+07	1.92E+07	3.80E+06	6.66E+06	3.66E+06	3.90E+06	4.70E+06	1.09E+07	3.72E+06	3.53E+06	7.35E+06	2.53E+06	3.75E+06
2	30	Q15149|PLEC_HUMAN	K.AQAEVEGLGK.G	N	Y	11.74	60	1.4	6.47E+06	1.15E+07	1.50E+07	0	7.92E+06	4.09E+06	8.04E+06	0	1.09E+07	3.41E+06	5.35E+06	4.51E+06	4.91E+06	3.39E+06	4.78E+06	1.40E+07	0	4.58E+06	9.21E+06	0	1.33E+07	6.43E+06	7.93E+06	5.04E+06	0	0	3.70E+06	3.74E+06	6.56E+06	1.21E+07	4.02E+06	0	7.21E+06	9.72E+06	1.11E+07	1.32E+07	3.74E+06	8.38E+06	5.35E+06	1.44E+07	3.24E+06
2	30	Q15149|PLEC_HUMAN	R.ELAEQELEK.Q	N	Y	14.76	60	1.7	5.92E+06	8.79E+06	8.59E+06	7.10E+06	6.81E+06	3.43E+06	3.52E+06	5.87E+06	4.18E+06	6.72E+06	3.92E+06	2.36E+06	3.90E+06	4.50E+06	0	1.91E+07	6.55E+06	4.09E+06	2.86E+06	1.92E+06	1.12E+07	8.71E+06	5.16E+06	4.38E+06	3.86E+06	2.34E+06	3.90E+06	5.52E+06	7.65E+06	1.69E+07	3.84E+06	4.82E+06	5.13E+06	4.30E+06	7.78E+06	1.50E+07	3.98E+06	2.91E+06	5.91E+06	1.75E+06	4.62E+06
2	30	Q15149|PLEC_HUMAN	R.LQAEEVAQQK.S	N	Y	21.84	56.43	1.1	5.87E+06	8.85E+06	7.95E+06	5.86E+06	6.76E+06	2.32E+06	2.77E+06	5.08E+06	4.99E+06	2.41E+06	2.74E+06	2.13E+06	3.19E+06	3.35E+06	5.17E+06	1.98E+07	6.73E+06	3.13E+06	3.56E+06	2.48E+06	9.52E+06	5.69E+06	5.72E+06	4.86E+06	5.94E+06	2.32E+06	1.78E+06	1.61E+06	4.59E+06	2.29E+07	3.37E+06	4.46E+06	6.14E+06	3.63E+06	6.46E+06	1.10E+07	2.93E+06	6.22E+06	4.58E+06	9.63E+06	3.41E+06
2	30	Q15149|PLEC_HUMAN	R.GGAEGELQALR.A	N	Y	18.93	60	0.9	5.84E+06	7.87E+06	8.41E+06	4.85E+06	6.23E+06	1.09E+05	2.86E+06	5.95E+06	4.74E+06	6.52E+06	0	1.86E+06	4.52E+06	0	4.53E+06	1.84E+07	5.67E+06	2.84E+06	2.77E+06	3.27E+06	1.16E+07	6.99E+06	4.85E+06	5.71E+06	6.45E+06	2.20E+06	3.56E+06	6.14E+06	1.08E+07	1.44E+07	4.37E+06	5.35E+06	4.05E+06	6.10E+06	5.04E+06	1.57E+07	3.95E+06	5.78E+06	5.29E+06	9.80E+06	3.02E+06
2	30	Q15149|PLEC_HUMAN	K.AQVEQELTTLR.L	N	Y	13	60	1.2	5.71E+06	7.05E+06	1.04E+07	3.42E+06	5.62E+06	2.23E+06	0	5.46E+06	4.45E+06	3.77E+06	3.62E+06	2.47E+06	0	1.37E+06	3.27E+06	1.77E+07	7.74E+06	4.12E+06	3.43E+06	2.54E+06	1.06E+07	6.82E+06	3.72E+06	4.87E+06	3.98E+06	3.17E+06	1.17E+07	1.01E+07	9.30E+06	1.81E+07	4.16E+06	3.69E+06	3.69E+06	0	6.41E+06	1.40E+07	3.52E+06	4.57E+06	5.96E+06	7.40E+06	2.73E+06
2	30	Q15149|PLEC_HUMAN	R.WQAVLAQTDVR.Q	N	Y	14.04	60	2.3	5.66E+06	7.58E+06	1.03E+07	3.95E+06	4.99E+06	2.00E+06	2.24E+06	4.08E+06	7.41E+06	4.71E+06	2.50E+06	2.13E+06	1.78E+06	2.59E+06	3.42E+06	1.40E+07	7.73E+06	3.49E+06	0	4.36E+06	5.52E+06	6.44E+06	5.17E+06	5.67E+06	6.23E+06	5.06E+06	8.39E+06	1.16E+07	9.57E+06	1.16E+07	5.86E+06	5.83E+06	3.10E+06	4.83E+06	7.11E+06	9.13E+06	1.42E+06	6.66E+06	5.66E+06	8.07E+06	3.12E+06
2	30	Q15149|PLEC_HUMAN	R.RPELEDSTLR.Y	N	Y	21.9	25.6	1.9	1.17E+07	1.89E+07	2.16E+07	8.72E+06	1.16E+07	5.59E+06	1.09E+07	1.03E+07	1.53E+07	5.76E+06	6.98E+06	6.21E+06	6.06E+06	7.56E+06	7.26E+06	2.63E+07	1.74E+07	7.20E+06	1.28E+07	6.16E+06	1.97E+07	1.27E+07	1.00E+07	1.05E+07	7.25E+06	5.07E+06	4.87E+06	5.96E+06	9.27E+06	2.13E+07	5.60E+06	1.20E+07	9.33E+06	1.36E+07	1.41E+07	2.17E+07	6.74E+06	1.12E+07	9.13E+06	2.46E+07	7.53E+06
2	30	Q15149|PLEC_HUMAN	R.VAQLLER.W	N	Y	11.89	9.16	2.1	5.43E+06	1.01E+07	9.81E+06	3.05E+06	6.48E+06	3.25E+06	2.00E+06	4.69E+06	4.64E+06	5.52E+06	4.02E+06	2.04E+06	1.32E+06	3.74E+06	6.07E+06	1.57E+07	4.58E+06	3.33E+06	1.43E+06	1.89E+06	1.14E+07	4.77E+06	2.25E+06	4.73E+06	3.97E+06	2.21E+06	2.67E+06	4.61E+06	1.20E+07	1.50E+07	2.90E+06	6.40E+06	3.19E+06	3.37E+06	8.15E+06	8.90E+06	3.21E+06	4.56E+06	6.83E+06	7.09E+06	3.25E+06
2	30	Q15149|PLEC_HUMAN	R.EAIAELER.E	N	Y	15.32	60	1.4	5.33E+06	7.59E+06	8.48E+06	3.32E+06	5.43E+06	3.36E+06	0	4.93E+06	3.43E+06	5.12E+06	3.61E+06	2.08E+06	4.24E+06	3.36E+06	4.40E+06	1.71E+07	6.41E+06	3.91E+06	1.13E+06	2.45E+06	1.09E+07	7.29E+06	3.81E+06	2.26E+05	5.43E+06	2.36E+06	4.03E+06	5.54E+06	9.25E+06	1.54E+07	3.14E+06	5.96E+06	5.45E+06	2.64E+06	4.67E+06	1.27E+07	3.29E+06	3.86E+06	5.08E+06	8.17E+06	2.62E+06
2	30	Q15149|PLEC_HUMAN	R.ALQALEELR.L	N	Y	20.53	60	1.2	5.23E+06	7.16E+06	6.44E+06	3.13E+06	4.97E+06	4.21E+06	0	5.25E+06	2.79E+06	5.92E+06	4.08E+06	3.46E+06	2.45E+06	2.84E+06	3.43E+06	1.51E+07	3.60E+06	3.31E+06	5.51E+06	4.04E+06	9.96E+06	6.41E+06	3.80E+06	4.84E+06	5.37E+06	5.46E+06	3.05E+05	1.11E+07	1.13E+07	1.68E+07	3.67E+06	3.77E+06	2.40E+06	3.30E+06	6.64E+06	8.39E+06	3.56E+06	0	6.20E+06	5.97E+06	2.65E+06
2	30	Q15149|PLEC_HUMAN	K.GGELVYTDSEAR.D	N	Y	8.44	60	2.1	5.17E+06	8.13E+06	8.58E+06	1.59E+06	6.62E+06	3.04E+06	3.29E+06	5.32E+06	5.67E+06	3.60E+06	3.84E+06	1.99E+06	2.71E+06	2.85E+06	0	1.24E+07	6.20E+06	1.54E+06	1.90E+06	3.26E+06	1.64E+07	5.08E+06	3.81E+06	7.08E+06	0	6.22E+05	3.81E+06	6.77E+06	1.02E+07	1.45E+07	6.10E+05	6.22E+06	4.31E+06	4.25E+06	8.40E+06	8.78E+06	3.09E+06	2.92E+06	3.48E+06	9.63E+06	1.25E+06
2	30	Q15149|PLEC_HUMAN	R.LSVAAQEAAR.L	N	Y	23.61	53.82	1	5.08E+06	6.52E+06	7.37E+06	3.71E+06	5.56E+06	2.44E+06	1.86E+06	5.66E+06	3.20E+06	4.24E+06	3.14E+06	2.06E+06	2.98E+06	2.98E+06	3.90E+06	1.66E+07	5.76E+06	3.32E+06	4.76E+06	1.58E+06	8.00E+06	4.85E+06	4.81E+06	2.43E+06	2.45E+06	2.33E+06	2.25E+06	2.31E+06	4.43E+06	2.03E+07	3.35E+06	3.68E+06	5.19E+06	4.33E+06	5.96E+06	1.06E+07	2.93E+06	3.38E+06	4.34E+06	8.81E+06	3.15E+06
2	30	Q15149|PLEC_HUMAN	K.AYSDPSTGEPATYGELQQR.C	N	Y	15.17	60	1.4	6.76E+06	1.10E+07	1.01E+07	0	5.51E+06	2.02E+06	2.55E+06	6.16E+06	8.38E+06	3.08E+06	2.90E+06	2.91E+06	1.88E+06	2.25E+06	0	2.11E+07	5.56E+06	3.41E+06	2.78E+06	3.51E+06	1.53E+07	6.40E+06	4.51E+06	6.58E+06	5.89E+06	2.75E+06	4.86E+06	5.24E+06	1.33E+07	1.86E+07	2.49E+06	7.89E+06	3.07E+06	6.75E+06	1.24E+07	2.10E+07	3.04E+06	6.50E+06	8.29E+06	1.17E+07	3.08E+06
2	30	Q15149|PLEC_HUMAN	K.AALEEVER.L	N	Y	14.08	60	1.2	4.85E+06	8.23E+06	9.70E+06	1.26E+05	0	0	4.82E+06	5.54E+06	5.70E+06	2.90E+06	0	0	0	3.52E+06	5.41E+06	1.96E+07	0	4.22E+06	8.45E+05	0	1.01E+07	7.04E+06	5.79E+06	3.57E+06	3.94E+06	2.91E+06	0	0	4.70E+06	1.47E+07	0	4.26E+06	6.98E+06	6.92E+06	6.04E+06	1.39E+07	3.26E+06	3.51E+06	5.41E+06	1.20E+07	0
2	30	Q15149|PLEC_HUMAN	K.LEQLFQDEVAK.A	N	Y	9.36	60	3.9	4.63E+06	7.63E+06	5.33E+06	2.22E+06	4.37E+06	0	1.64E+06	3.57E+06	4.03E+06	2.22E+06	2.66E+06	1.97E+06	2.07E+06	3.59E+06	6.55E+05	1.63E+07	2.03E+06	3.02E+06	3.25E+06	2.56E+06	7.80E+06	4.23E+06	1.71E+06	5.02E+06	3.55E+06	0	1.19E+07	1.13E+07	9.05E+06	1.91E+07	2.51E+06	3.88E+06	2.50E+06	1.46E+06	6.83E+06	7.78E+06	2.70E+06	3.37E+06	6.10E+06	3.74E+06	1.74E+06
2	30	Q15149|PLEC_HUMAN	K.NLLDEELQR.L	N	Y	14.02	60	2.3	4.47E+06	4.31E+06	4.74E+06	3.21E+06	4.34E+06	1.53E+06	2.74E+06	3.88E+06	0	1.77E+06	1.67E+06	0	2.21E+06	3.41E+06	3.55E+06	1.36E+07	3.33E+06	3.48E+06	2.69E+06	3.64E+06	7.43E+06	4.31E+06	3.01E+06	6.02E+06	4.04E+06	7.49E+05	7.16E+06	9.61E+06	1.33E+07	1.49E+07	2.38E+06	2.27E+06	2.33E+06	3.49E+06	4.58E+06	9.23E+06	2.27E+06	3.97E+06	4.00E+06	6.37E+06	2.40E+06
2	30	Q15149|PLEC_HUMAN	K.GLVEDTLR.Q	N	Y	16.15	60	1.1	4.38E+06	5.82E+06	5.65E+06	3.06E+06	4.67E+06	2.15E+06	2.84E+06	4.13E+06	2.85E+06	3.34E+06	2.68E+06	1.58E+06	3.05E+06	1.51E+06	0	9.44E+06	4.73E+06	1.34E+06	1.61E+06	3.35E+06	1.10E+07	4.82E+06	2.00E+06	5.63E+06	4.35E+06	2.03E+06	3.09E+06	5.38E+06	7.89E+06	1.24E+07	3.21E+06	3.42E+06	3.42E+06	3.92E+06	5.92E+06	1.06E+07	2.42E+06	4.05E+06	4.81E+06	7.20E+06	2.69E+06
2	30	Q15149|PLEC_HUMAN	K.EQAELEAAR.Q	N	Y	15.55	60	1.6	4.36E+06	8.25E+06	7.44E+06	0	5.35E+06	0	0	5.50E+06	2.88E+06	3.70E+06	0	1.75E+06	3.98E+06	0	0	1.62E+07	7.56E+06	7.27E+06	0	0	7.22E+06	6.89E+06	6.84E+06	4.98E+06	0	0	3.79E+06	1.03E+06	3.20E+06	1.74E+07	0	4.79E+06	5.82E+06	3.82E+06	4.19E+06	4.74E+06	4.61E+04	5.31E+06	3.34E+06	8.99E+06	0
2	30	Q15149|PLEC_HUMAN	R.QQEELLAEENQR.L	N	Y	14.29	14.1	1.5	4.49E+06	8.56E+06	5.80E+06	3.30E+06	6.31E+06	2.23E+06	1.35E+06	4.49E+06	5.27E+06	2.91E+06	2.95E+06	1.24E+06	1.51E+06	2.72E+06	3.21E+06	1.15E+07	4.81E+06	2.56E+06	1.59E+06	2.06E+06	1.06E+07	3.78E+06	2.16E+06	3.44E+06	2.03E+06	1.59E+06	3.65E+06	4.12E+06	1.02E+07	1.28E+07	1.70E+06	6.28E+06	1.06E+06	3.10E+06	8.69E+06	7.33E+06	2.56E+06	4.00E+06	5.27E+06	6.30E+06	3.06E+06
2	30	Q15149|PLEC_HUMAN	R.SMVEEGTGLR.L	N	Y	10.23	60	1.4	4.12E+06	0	9.11E+06	3.93E+06	2.32E+06	2.26E+06	0	4.97E+06	0	2.42E+06	2.33E+06	2.22E+06	2.95E+06	4.12E+06	3.68E+06	1.60E+07	7.29E+06	0	2.33E+06	0	9.25E+06	5.90E+06	0	0	0	2.16E+06	2.00E+06	3.19E+06	8.08E+06	1.56E+07	2.01E+06	0	4.36E+06	4.61E+06	7.60E+06	5.06E+06	2.95E+06	4.97E+06	6.00E+06	1.09E+07	3.11E+06
2	30	Q15149|PLEC_HUMAN	R.FLQEEAEK.M	N	Y	8.74	8.87	2.6	4.11E+06	5.33E+06	4.08E+06	6.16E+06	3.98E+06	7.82E+06	4.71E+06	4.31E+06	5.31E+06	5.81E+06	9.45E+06	6.87E+05	3.52E+06	2.72E+06	3.75E+06	5.48E+06	3.18E+06	2.41E+06	4.15E+06	1.37E+06	4.77E+06	5.84E+06	3.27E+06	2.99E+06	3.31E+06	3.05E+06	1.40E+06	1.51E+06	2.68E+06	9.82E+06	4.93E+06	2.34E+06	3.19E+06	3.88E+06	2.87E+06	6.19E+06	2.48E+06	3.03E+06	4.08E+06	3.96E+06	2.51E+06
2	30	Q15149|PLEC_HUMAN	R.VPDVQDGVR.A	N	Y	10.83	60	1	4.10E+06	1.07E+06	9.24E+06	7.13E+06	5.78E+05	0	9.49E+06	0	7.14E+06	3.24E+06	0	3.98E+06	0	2.98E+06	5.44E+06	0	8.17E+06	4.89E+06	1.02E+07	0	1.24E+07	0	5.22E+06	0	0	3.15E+06	0	0	6.56E+06	1.18E+07	4.62E+06	0	3.99E+06	0	0	1.14E+07	0	5.31E+06	5.13E+06	1.13E+07	4.63E+06
2	30	Q15149|PLEC_HUMAN	R.QYDIDDAIAK.N	N	Y	8.72	60	2.3	4.08E+06	5.38E+06	2.21E+07	2.41E+06	7.42E+06	0	1.35E+06	0	0	1.85E+06	3.55E+05	1.09E+06	4.19E+06	0	1.16E+06	9.91E+06	0	2.49E+06	2.68E+06	0	0	0	2.83E+06	4.34E+06	4.37E+06	1.80E+06	0	0	7.13E+06	8.33E+06	4.27E+07	1.08E+07	1.67E+06	2.89E+05	6.08E+06	6.32E+06	0	2.63E+06	1.46E+06	0	2.29E+06
2	30	Q15149|PLEC_HUMAN	K.AEAELLQQQK.E	N	Y	8.86	60	2.1	4.00E+06	6.54E+06	7.24E+06	4.56E+06	5.16E+06	8.24E+05	0	3.69E+06	3.49E+06	1.58E+06	1.39E+06	0	0	3.81E+06	3.06E+06	1.36E+07	3.74E+06	2.60E+06	2.95E+06	1.44E+06	6.65E+06	4.02E+06	2.80E+05	3.05E+06	2.58E+06	1.38E+06	2.74E+06	2.83E+06	6.34E+06	1.11E+07	2.59E+06	2.92E+06	4.00E+06	3.04E+06	5.32E+06	1.14E+07	0	4.01E+06	4.70E+06	6.87E+06	2.92E+06
2	30	Q15149|PLEC_HUMAN	R.DDGTGQLLLPLSDAR.K	N	Y	12.19	60	2.7	4.00E+06	9.05E+06	4.58E+06	2.34E+06	3.99E+06	2.67E+06	1.31E+06	2.78E+06	3.48E+06	3.57E+06	1.45E+06	1.06E+06	0	1.96E+06	1.48E+06	1.29E+07	3.24E+06	2.38E+06	2.30E+06	3.94E+06	1.30E+07	3.78E+06	2.69E+06	4.87E+06	3.30E+06	0	3.16E+06	1.37E+07	7.38E+06	1.50E+07	0	5.19E+06	5.52E+05	2.63E+06	6.29E+06	5.02E+06	0	2.40E+06	3.43E+06	5.02E+06	0
2	30	Q15149|PLEC_HUMAN	K.QEELQQLEQQR.R	N	Y	8.6	60	1.9	4.31E+06	7.09E+06	5.88E+06	2.76E+06	5.73E+06	1.18E+05	0	2.95E+06	4.34E+06	2.18E+06	2.05E+06	1.07E+06	6.76E+06	2.91E+06	3.04E+06	1.36E+07	4.32E+06	1.92E+06	2.46E+06	9.58E+05	1.12E+07	2.73E+06	2.82E+06	2.86E+06	4.30E+06	3.55E+05	4.81E+06	4.87E+06	9.30E+06	1.58E+07	4.52E+05	5.32E+06	1.77E+06	1.92E+06	7.66E+06	1.07E+07	0	3.53E+06	5.08E+06	4.33E+06	2.50E+06
2	30	Q15149|PLEC_HUMAN	R.LTAEDLFEAR.I	N	Y	16.34	60	1.6	3.79E+06	5.36E+06	4.93E+06	1.85E+06	3.17E+06	2.18E+06	1.93E+06	3.54E+06	4.36E+06	3.60E+06	2.23E+06	1.43E+06	7.53E+05	1.18E+06	2.06E+06	1.06E+07	2.75E+06	1.29E+06	2.94E+06	3.60E+06	8.19E+06	5.58E+06	3.70E+06	5.29E+06	2.84E+06	3.71E+06	3.77E+06	8.36E+06	5.85E+06	1.05E+07	1.67E+06	4.39E+06	2.23E+06	2.54E+06	4.86E+06	6.01E+06	1.96E+06	1.21E+06	3.35E+06	3.81E+06	1.50E+06
2	30	Q15149|PLEC_HUMAN	K.EMELPAK.E	N	Y	7.37	60	3.8	3.76E+06	7.93E+06	4.44E+06	5.52E+06	3.61E+06	3.11E+06	0	0	4.39E+06	5.80E+06	5.10E+06	5.15E+06	0	0	4.68E+06	9.58E+06	6.41E+06	0	3.70E+06	6.12E+05	7.91E+06	3.81E+06	4.68E+06	6.15E+05	2.10E+06	0	2.85E+06	4.60E+06	4.68E+06	7.91E+06	0	4.34E+06	0	3.71E+06	5.46E+06	7.34E+06	0	6.27E+06	5.70E+06	8.22E+06	4.52E+06
2	30	Q15149|PLEC_HUMAN	R.GYFSEEMNR.V	N	Y	17.67	21.37	1.7	3.74E+06	6.71E+06	4.92E+06	1.92E+06	3.73E+06	1.10E+06	1.09E+06	2.81E+06	3.44E+06	1.41E+06	1.29E+06	8.36E+05	2.46E+06	2.74E+06	1.96E+06	1.04E+07	3.99E+06	2.14E+06	2.27E+06	1.63E+06	1.07E+07	4.21E+06	2.95E+06	4.10E+06	4.16E+06	1.43E+06	3.83E+06	4.35E+06	8.20E+06	1.07E+07	1.34E+06	4.39E+06	2.60E+06	2.57E+06	5.53E+06	9.42E+06	1.33E+06	2.93E+06	2.93E+06	4.95E+06	1.12E+06
2	30	Q15149|PLEC_HUMAN	R.QLAEEDLAQQR.A	N	Y	12.72	60	2.2	3.67E+06	4.41E+06	5.32E+06	2.98E+06	4.26E+06	1.55E+06	1.71E+06	3.42E+06	2.88E+06	3.39E+06	0	1.45E+06	2.23E+06	2.94E+06	3.57E+06	1.16E+07	3.50E+06	3.33E+06	1.13E+06	1.16E+06	6.57E+06	4.31E+06	3.19E+06	3.50E+06	2.51E+06	1.51E+06	2.43E+06	3.18E+06	6.31E+06	1.21E+07	2.53E+06	2.79E+06	2.98E+06	0	3.89E+06	9.68E+06	1.81E+06	3.24E+06	4.18E+06	5.69E+06	2.63E+06
2	30	Q15149|PLEC_HUMAN	H.SEEVTASQVAATK.T	N	Y	15.07	60	1.3	3.63E+06	7.57E+06	0	0	5.77E+06	1.69E+06	0	3.54E+06	4.61E+06	2.62E+06	3.28E+06	1.78E+06	2.87E+06	0	0	1.57E+07	4.83E+06	0	0	0	8.18E+06	4.29E+06	3.47E+06	2.96E+06	0	1.55E+06	2.66E+06	2.31E+06	5.55E+06	1.50E+07	2.99E+06	5.35E+06	4.17E+06	3.08E+06	5.71E+06	8.81E+06	1.56E+06	2.10E+06	5.68E+06	6.02E+06	5.55E+04
2	30	Q15149|PLEC_HUMAN	R.GLHQSIEEFR.A	N	Y	13	33.72	1.9	1.08E+07	1.56E+07	1.75E+07	4.93E+06	1.01E+07	3.72E+06	2.44E+06	8.76E+06	7.21E+06	5.77E+06	4.95E+06	3.27E+06	5.75E+06	6.63E+06	4.28E+06	3.04E+07	1.17E+07	4.65E+06	2.42E+06	1.99E+06	2.18E+07	1.09E+07	7.41E+06	1.66E+07	9.37E+06	3.80E+06	7.66E+06	1.23E+07	1.64E+07	2.70E+07	5.90E+06	1.21E+07	8.52E+06	1.04E+07	1.81E+07	2.21E+07	6.11E+06	9.95E+06	1.14E+07	2.24E+07	1.31E+07
2	30	Q15149|PLEC_HUMAN	R.SQVEEELFSVR.V	N	Y	8.58	60	1.7	3.53E+06	4.12E+06	3.96E+06	2.42E+06	2.89E+06	9.89E+05	0	3.86E+06	2.31E+06	2.51E+06	1.64E+06	2.50E+06	9.57E+05	1.76E+06	1.90E+06	1.11E+07	3.26E+06	3.56E+06	2.09E+06	2.88E+06	7.74E+06	4.45E+06	3.53E+06	4.39E+06	3.03E+06	2.49E+06	3.63E+06	5.46E+06	5.62E+06	9.78E+06	2.06E+06	3.28E+06	2.29E+06	2.66E+06	4.47E+06	8.25E+06	1.57E+06	3.52E+06	3.39E+06	4.83E+06	0
2	30	Q15149|PLEC_HUMAN	R.LQEAGILSAEELQR.L	N	Y	7.73	60	2.8	3.69E+06	8.31E+06	0	0	5.84E+06	1.26E+05	1.03E+05	5.35E+06	4.10E+06	4.46E+06	0	0	2.75E+06	3.36E+06	0	0	4.09E+06	0	2.26E+06	2.23E+06	9.93E+06	6.14E+06	5.50E+04	6.20E+06	1.66E+06	0	6.14E+06	1.24E+07	1.27E+07	1.72E+07	2.34E+06	6.11E+06	0	2.63E+06	6.62E+06	0	0	2.96E+06	4.03E+06	5.03E+06	0
2	30	Q15149|PLEC_HUMAN	R.SIQEELQQLR.Q	N	Y	6.14	60	2.8	3.47E+06	4.46E+06	3.42E+06	1.82E+06	4.00E+06	1.81E+06	7.44E+05	2.98E+06	1.82E+06	5.46E+06	1.33E+06	7.55E+05	1.12E+06	1.72E+06	2.49E+06	1.09E+07	2.63E+06	0	2.51E+06	1.73E+06	7.64E+06	4.12E+06	3.42E+06	4.56E+06	2.79E+06	2.68E+06	2.90E+06	1.01E+07	7.48E+06	1.30E+07	1.78E+06	2.85E+06	1.43E+06	1.09E+06	4.41E+06	6.74E+06	1.78E+06	2.21E+06	4.16E+06	4.03E+06	2.05E+06
2	30	Q15149|PLEC_HUMAN	R.MQEEVVR.R	N	Y	9.06	60	4	3.43E+06	0	7.54E+06	0	3.74E+06	2.51E+05	0	3.96E+06	4.01E+06	1.58E+06	9.97E+04	0	2.33E+06	0	0	1.40E+07	5.59E+06	5.87E+06	1.25E+05	2.02E+06	5.41E+06	5.53E+06	0	1.47E+06	6.62E+06	2.50E+05	1.67E+06	6.77E+05	2.72E+06	1.57E+07	3.76E+06	3.80E+06	5.05E+06	3.11E+06	3.62E+06	8.44E+06	0	4.27E+06	4.04E+06	8.97E+06	2.53E+06
2	30	Q15149|PLEC_HUMAN	R.VVIVDPETGK.E	N	Y	10.69	9.91	1.4	3.37E+06	7.02E+06	4.98E+06	1.60E+06	4.37E+06	1.30E+06	9.43E+05	2.30E+06	2.31E+06	2.72E+06	1.82E+06	9.01E+05	2.22E+06	1.77E+06	1.38E+06	1.19E+07	2.63E+06	1.45E+06	1.27E+06	1.03E+06	1.02E+07	2.87E+06	1.31E+06	1.98E+06	2.74E+06	1.40E+06	2.30E+06	3.13E+06	6.09E+06	1.03E+07	1.16E+06	2.50E+06	2.08E+06	1.84E+06	5.63E+06	6.24E+06	2.31E+06	2.11E+06	5.84E+06	5.56E+06	1.88E+06
2	30	Q15149|PLEC_HUMAN	R.LQLEATER.Q	N	Y	10.49	60	1.1	3.33E+06	4.54E+06	4.20E+06	3.12E+06	4.60E+06	2.19E+06	2.15E+06	3.61E+06	2.67E+06	3.04E+06	2.55E+06	2.14E+06	1.80E+06	2.50E+06	2.41E+06	9.86E+06	3.87E+06	5.13E+06	9.73E+05	2.88E+05	6.28E+06	3.67E+06	3.02E+06	0	2.04E+06	1.10E+06	1.71E+06	2.97E+06	5.22E+06	4.70E+06	1.77E+06	2.62E+06	3.33E+06	2.80E+06	4.42E+06	8.06E+06	1.87E+06	1.99E+06	4.69E+06	6.24E+06	2.10E+06
2	30	Q15149|PLEC_HUMAN	R.MGIVGPEFK.D	N	Y	5.56	60	3.7	3.31E+06	0	1.27E+07	0	5.70E+06	8.33E+04	0	0	0	3.94E+06	4.65E+06	0	0	8.69E+05	0	1.70E+07	0	0	0	0	0	0	0	1.29E+07	0	0	6.56E+06	2.14E+06	0	1.55E+07	0	0	0	0	8.71E+06	1.25E+07	0	0	7.97E+06	0	6.04E+06
2	30	Q15149|PLEC_HUMAN	R.DSQDAGGFGPEDR.L	N	Y	10.56	60	2	3.31E+06	7.47E+06	4.18E+06	1.22E+06	4.74E+06	2.24E+06	1.38E+06	1.85E+06	3.62E+06	3.38E+06	3.30E+06	0	2.47E+06	3.00E+06	1.26E+06	8.00E+06	3.47E+06	2.20E+06	2.61E+06	1.78E+06	1.03E+07	3.96E+06	2.78E+06	3.06E+06	2.12E+06	1.93E+06	3.20E+06	3.46E+06	4.17E+06	1.06E+07	1.48E+06	3.81E+06	2.57E+06	1.90E+06	3.76E+06	6.28E+06	1.64E+06	2.04E+06	1.54E+06	5.13E+06	6.49E+05
2	30	Q15149|PLEC_HUMAN	R.ELYQQLQR.G	N	Y	13.73	35.79	1.3	3.30E+06	5.80E+06	4.24E+06	2.42E+06	3.60E+06	1.56E+06	1.14E+06	2.76E+06	3.26E+06	2.85E+06	2.04E+06	9.93E+05	1.46E+06	2.44E+06	2.68E+06	1.22E+07	2.94E+06	1.49E+06	1.14E+06	1.73E+06	7.00E+06	3.46E+06	2.27E+06	3.61E+06	3.62E+06	1.40E+06	2.36E+06	2.87E+06	6.21E+06	1.08E+07	1.93E+06	3.92E+06	1.67E+06	4.55E+05	3.84E+06	6.64E+06	1.94E+06	2.84E+06	3.49E+06	3.88E+06	2.06E+06
2	30	Q15149|PLEC_HUMAN	K.FAEQTLR.Q	N	Y	7.61	60	1.2	3.20E+06	6.44E+06	6.93E+06	3.90E+06	4.10E+06	0	0	4.58E+06	2.45E+06	1.64E+06	0	0	3.09E+06	2.91E+06	3.83E+06	1.33E+07	0	2.28E+06	0	0	5.95E+06	3.50E+06	3.64E+06	0	1.87E+06	1.58E+06	2.17E+06	1.28E+06	0	1.09E+07	2.33E+06	3.40E+06	0	4.05E+06	4.89E+06	9.72E+06	1.91E+06	2.49E+06	3.91E+06	6.25E+06	1.99E+06
2	30	Q15149|PLEC_HUMAN	K.DTHDQLSEPSEVR.S	N	Y	20.25	37.94	1.1	1.03E+07	2.06E+07	1.60E+07	7.22E+06	1.12E+07	4.74E+06	5.37E+06	9.16E+06	1.48E+07	4.97E+06	5.68E+06	4.09E+06	5.28E+06	7.56E+06	6.02E+06	2.64E+07	1.21E+07	5.50E+06	1.11E+07	3.29E+06	2.19E+07	9.73E+06	9.12E+06	7.11E+06	5.58E+06	5.50E+06	5.88E+06	4.65E+06	7.04E+06	2.50E+07	5.32E+06	1.17E+07	9.10E+06	8.72E+06	1.71E+07	2.16E+07	5.47E+06	1.03E+07	8.72E+06	1.82E+07	5.46E+06
2	30	Q15149|PLEC_HUMAN	R.QAEVELASR.V	N	Y	3.72	60	2.5	2.83E+06	1.10E+06	0	2.08E+07	0	1.13E+06	2.51E+05	0	0	0	0	4.97E+06	0	0	3.16E+06	1.80E+07	5.54E+06	2.80E+06	0	3.72E+05	1.04E+06	3.52E+06	2.74E+06	2.85E+06	0	0	4.38E+06	0	0	0	2.64E+06	0	2.70E+06	3.71E+06	0	1.02E+07	0	2.63E+06	8.11E+06	6.56E+06	0
2	30	Q15149|PLEC_HUMAN	R.LAAEQELIR.L	N	Y	6.57	60	2.8	2.83E+06	9.26E+06	0	5.38E+06	7.01E+06	3.10E+06	0	0	0	6.12E+06	3.14E+06	5.49E+05	5.90E+06	5.23E+06	0	0	3.08E+05	0	6.51E+05	0	4.25E+05	5.84E+05	0	0	0	3.05E+06	3.98E+06	7.25E+06	1.55E+07	2.02E+07	6.03E+06	0	4.73E+06	0	9.98E+05	0	4.03E+06	6.64E+06	1.36E+06	0	0
2	30	Q15149|PLEC_HUMAN	R.QEELYSELQAR.E	N	Y	9.21	60	2.5	3.03E+06	5.54E+06	4.55E+06	9.36E+05	3.48E+06	0	0	2.49E+06	2.71E+06	3.52E+06	0	0	1.48E+06	2.19E+06	7.66E+05	6.94E+06	2.33E+06	9.03E+05	1.37E+06	1.06E+06	8.36E+06	2.36E+06	5.65E+05	2.54E+06	2.04E+06	2.16E+06	6.43E+06	6.68E+06	9.32E+06	8.70E+06	1.72E+06	3.09E+06	8.28E+05	1.74E+06	5.18E+06	5.14E+06	2.71E+06	1.47E+06	3.01E+06	4.08E+06	1.77E+06
2	30	Q15149|PLEC_HUMAN	R.HISDLYEDLR.D	N	Y	8.55	60	1.6	2.84E+06	4.60E+06	4.26E+06	1.89E+06	1.92E+05	8.81E+05	0	2.67E+06	2.63E+06	2.20E+06	0	3.90E+05	0	1.16E+06	1.95E+06	9.41E+06	3.07E+06	1.55E+06	2.65E+06	0	6.63E+06	3.07E+06	2.01E+06	4.35E+06	2.30E+06	1.35E+06	4.38E+06	6.73E+06	3.73E+06	9.68E+06	0	2.08E+06	1.93E+06	1.86E+06	5.23E+06	7.77E+06	1.14E+06	2.30E+06	3.07E+06	4.18E+06	1.64E+06
2	30	Q15149|PLEC_HUMAN	R.EQLQLLEEQHR.A	N	Y	17.34	27.32	1.3	1.27E+07	2.05E+07	2.07E+07	8.46E+06	1.08E+07	5.61E+06	1.61E+06	1.26E+07	1.76E+07	6.35E+06	5.73E+06	4.06E+06	5.34E+06	8.53E+06	7.94E+06	3.16E+07	1.53E+07	6.03E+06	6.27E+06	8.07E+06	2.52E+07	1.33E+07	9.00E+06	1.25E+07	1.24E+07	4.40E+06	7.29E+06	1.09E+07	2.24E+07	3.04E+07	7.35E+06	1.51E+07	7.25E+06	1.41E+07	2.23E+07	2.81E+07	6.60E+06	1.17E+07	1.35E+07	2.23E+07	7.66E+06
2	30	Q15149|PLEC_HUMAN	K.MQAVQEATR.L	N	Y	4.45	60	3.2	2.79E+06	0	1.26E+07	0	1.30E+06	0	0	1.42E+06	0	0	0	7.68E+05	5.53E+05	0	0	1.30E+07	9.88E+06	0	1.53E+05	4.54E+04	4.11E+06	1.25E+06	1.05E+07	0	2.36E+05	0	1.40E+06	1.01E+05	3.37E+06	1.59E+07	6.34E+06	0	0	0	1.82E+06	0	0	0	0	1.03E+07	0
2	30	Q15149|PLEC_HUMAN	R.LDLQYAK.L	N	Y	8.83	60	1.9	2.73E+06	5.98E+06	5.79E+06	3.05E+06	3.98E+06	0	0	0	3.99E+06	2.96E+06	1.81E+06	0	9.70E+05	4.96E+05	2.42E+06	0	3.57E+06	2.66E+06	1.60E+06	7.72E+05	7.14E+06	4.42E+05	2.66E+06	6.29E+05	2.54E+06	8.06E+05	2.43E+06	3.05E+06	6.24E+06	0	1.58E+06	0	3.05E+06	3.03E+06	5.36E+06	7.94E+06	1.92E+06	2.74E+06	4.66E+06	6.22E+06	2.08E+06
2	30	Q15149|PLEC_HUMAN	K.TEAEIALK.E	N	Y	8.9	60	2.5	2.72E+06	4.02E+06	3.46E+06	2.28E+06	3.43E+06	2.46E+06	1.19E+06	2.13E+06	1.49E+06	2.05E+06	3.10E+06	0	1.79E+06	1.63E+06	2.51E+06	6.62E+06	3.13E+06	1.70E+06	1.23E+06	6.73E+05	6.64E+06	2.47E+06	1.64E+06	2.17E+06	1.97E+06	3.29E+05	1.85E+06	3.10E+06	4.17E+06	8.51E+06	1.84E+06	1.40E+06	3.34E+06	1.33E+06	4.55E+06	6.40E+06	1.82E+05	2.01E+06	2.36E+06	4.31E+06	1.80E+06
2	30	Q15149|PLEC_HUMAN	R.LSFSGLR.A	N	Y	12.98	60	2	2.68E+06	3.93E+06	4.79E+06	1.43E+06	2.02E+06	1.47E+06	1.25E+06	2.61E+06	3.35E+06	2.06E+06	1.58E+06	1.26E+06	1.49E+06	8.76E+05	1.16E+06	6.57E+06	2.19E+06	1.19E+06	2.19E+06	2.53E+06	5.86E+06	2.66E+06	1.89E+06	3.82E+06	2.33E+06	1.39E+06	3.12E+06	5.04E+06	4.88E+06	5.31E+06	1.25E+06	3.09E+06	1.95E+06	4.68E+03	3.65E+06	3.99E+06	1.50E+06	1.97E+06	2.80E+06	4.64E+06	1.11E+06
2	30	Q15149|PLEC_HUMAN	R.LLDAQLATGGIVDPR.L	N	Y	9.66	60	3.2	3.27E+06	6.44E+06	3.68E+06	6.29E+05	3.26E+06	1.12E+06	0	2.18E+06	1.51E+06	3.51E+06	1.57E+06	4.40E+05	7.11E+05	1.78E+06	1.73E+06	1.45E+07	1.07E+06	1.02E+06	1.48E+06	2.04E+05	8.33E+06	3.52E+06	1.38E+06	1.64E+06	1.62E+06	4.30E+06	3.61E+06	6.97E+06	7.46E+06	1.22E+07	2.99E+06	3.17E+06	9.30E+05	7.12E+05	6.98E+06	6.93E+06	2.83E+06	3.98E+06	2.39E+06	1.84E+05	1.58E+06
2	30	Q15149|PLEC_HUMAN	R.QLAEEDAAR.Q	N	Y	16.65	60	0.8	2.61E+06	4.22E+06	2.42E+06	2.19E+06	2.71E+06	1.17E+06	1.55E+06	2.15E+06	2.13E+06	1.55E+06	1.27E+06	1.37E+06	9.30E+05	1.40E+06	2.73E+06	6.59E+06	1.85E+06	1.81E+06	2.30E+06	1.46E+06	3.40E+06	3.94E+06	1.35E+06	2.55E+06	3.97E+06	8.07E+05	1.38E+06	4.40E+05	7.95E+05	1.05E+07	2.03E+06	2.57E+06	2.57E+06	2.66E+06	2.92E+06	6.43E+06	1.45E+06	2.78E+06	2.70E+06	2.82E+06	1.87E+06
2	30	Q15149|PLEC_HUMAN	R.LLFNDVQTLK.D	N	Y	13.84	60	2.7	2.60E+06	5.08E+06	3.91E+06	1.26E+06	3.23E+06	1.25E+06	0	2.18E+06	5.55E+05	2.21E+06	1.11E+06	5.62E+05	1.11E+06	1.27E+06	1.90E+06	1.05E+07	0	1.29E+06	2.27E+06	4.53E+04	6.76E+06	2.04E+06	1.97E+06	1.97E+06	2.28E+06	3.11E+06	3.44E+06	7.11E+06	6.04E+06	9.66E+06	1.60E+06	3.10E+06	1.19E+06	0	4.28E+06	3.27E+06	1.70E+06	0	3.38E+06	3.78E+04	1.52E+06
2	30	Q15149|PLEC_HUMAN	R.MVEGYQGLR.C	N	Y	3.49	60	2.6	2.56E+06	2.27E+06	3.31E+06	9.82E+05	6.68E+05	6.41E+05	7.62E+05	6.66E+05	1.29E+06	4.52E+07	8.95E+05	1.11E+06	0	1.83E+05	1.39E+06	9.91E+06	2.36E+06	7.50E+05	3.91E+05	0	4.12E+06	2.11E+06	1.27E+06	1.46E+06	2.02E+06	5.05E+06	0	0	2.34E+06	6.85E+06	8.19E+04	9.14E+05	0	0	0	0	0	5.22E+05	6.63E+05	3.26E+06	0
2	30	Q15149|PLEC_HUMAN	R.LVASMEEAR.R	N	Y	6.41	60	2.1	2.54E+06	6.88E+06	4.27E+06	1.68E+06	4.83E+06	0	0	2.34E+06	2.16E+06	0	0	0	3.00E+06	2.40E+06	0	1.17E+07	0	1.83E+05	2.62E+06	0	8.34E+06	0	0	2.99E+06	0	3.26E+05	0	2.87E+06	6.21E+06	9.02E+06	0	3.37E+06	3.42E+06	1.70E+06	5.92E+06	4.84E+06	1.07E+06	0	2.67E+06	4.03E+06	0
2	30	Q15149|PLEC_HUMAN	R.QEQIQAMPLADSQAVR.E	N	Y	8.06	60	2.8	3.07E+06	4.91E+06	5.53E+06	1.10E+06	2.22E+06	0	3.21E+05	2.45E+06	4.15E+06	3.72E+05	0	1.84E+05	2.57E+05	6.58E+05	1.46E+06	9.87E+06	2.59E+06	1.29E+06	2.34E+06	1.67E+06	5.27E+06	2.70E+06	1.61E+06	3.59E+06	2.93E+06	1.86E+05	6.04E+06	5.43E+06	6.63E+06	1.18E+07	0	4.56E+06	9.73E+05	1.12E+06	4.70E+06	7.50E+06	1.18E+06	2.18E+06	3.73E+06	4.68E+06	1.35E+06
2	30	Q15149|PLEC_HUMAN	R.SAEAELQSK.R	N	Y	12.25	60	1.3	2.48E+06	7.82E+06	8.11E+06	5.02E+06	4.62E+06	2.64E+06	0	0	5.17E+06	2.48E+06	2.21E+06	1.90E+06	1.84E+06	2.20E+06	0	6.05E+05	0	0	3.28E+06	0	2.47E+06	7.68E+05	0	0	0	1.52E+06	2.35E+06	0	1.06E+06	6.51E+06	2.88E+06	1.34E+06	1.21E+06	2.42E+06	3.60E+06	1.19E+07	2.83E+06	5.76E+06	4.66E+06	0	2.20E+06
2	30	Q15149|PLEC_HUMAN	R.GYFDEEMNR.V	N	Y	17.94	60	1.1	2.38E+06	0	7.01E+06	2.56E+06	2.26E+06	0	0	1.98E+06	3.59E+06	0	0	0	1.24E+06	1.58E+06	2.84E+06	9.78E+05	4.02E+06	2.48E+06	2.73E+06	3.06E+06	5.49E+06	2.42E+06	2.81E+06	6.03E+06	3.89E+06	2.17E+06	1.54E+06	2.29E+06	4.21E+06	1.15E+06	1.06E+06	3.80E+06	1.77E+06	1.45E+06	7.77E+05	4.72E+05	1.09E+06	1.41E+06	2.46E+06	6.67E+06	2.03E+06
2	30	Q15149|PLEC_HUMAN	K.AQLEPVASPAK.K	N	Y	5.92	60	1.9	2.35E+06	8.51E+06	6.34E+06	5.46E+06	4.93E+06	0	0	0	5.29E+06	1.20E+06	0	3.12E+06	0	0	0	0	0	3.20E+06	0	0	5.93E+06	0	0	0	0	0	2.14E+06	2.43E+06	0	1.10E+07	3.49E+06	0	0	3.83E+06	6.66E+06	1.18E+07	2.11E+06	3.89E+05	4.90E+06	0	2.89E+06
2	30	Q15149|PLEC_HUMAN	R.GLFDEEMNEILTDPSDDTK.G	N	Y	13.93	60	2.8	2.89E+06	8.98E+06	5.05E+06	1.45E+06	1.84E+06	8.91E+05	8.46E+05	1.60E+06	4.28E+06	0	3.41E+05	3.78E+05	5.00E+05	6.24E+05	1.28E+06	1.13E+07	3.93E+06	1.93E+06	2.43E+06	2.00E+06	5.14E+06	1.88E+06	3.27E+06	3.58E+06	3.29E+06	3.37E+05	1.08E+06	3.23E+05	1.09E+06	7.32E+06	8.42E+05	2.55E+06	1.81E+06	1.30E+06	4.86E+06	7.53E+06	1.09E+06	3.82E+06	3.19E+06	7.40E+06	1.27E+06
2	30	Q15149|PLEC_HUMAN	R.QVEEEILALK.A	N	Y	10.81	60	2.3	2.29E+06	3.00E+06	3.01E+06	2.02E+06	2.78E+06	1.14E+06	0	1.45E+06	1.35E+06	1.84E+06	1.24E+06	1.15E+06	1.63E+06	1.83E+06	1.80E+06	6.53E+06	1.29E+06	2.19E+06	1.91E+06	0	3.92E+06	2.43E+06	1.87E+06	2.40E+06	1.90E+06	2.42E+06	1.74E+06	3.30E+06	4.78E+06	7.08E+06	1.84E+06	1.38E+06	6.43E+05	1.20E+06	2.57E+06	4.35E+06	2.16E+06	2.06E+06	3.22E+06	2.45E+06	2.15E+06
2	30	Q15149|PLEC_HUMAN	R.LLDAQLSTGGIVDPSK.S	N	Y	7.35	60	1.6	2.27E+06	5.06E+06	2.54E+06	1.69E+06	2.96E+06	0	0	1.58E+06	1.18E+06	1.87E+06	1.81E+06	7.73E+05	1.82E+06	1.62E+06	1.47E+06	8.16E+06	0	0	1.91E+06	0	6.12E+06	4.86E+05	0	9.84E+05	1.05E+06	3.47E+06	3.14E+06	6.57E+06	7.07E+06	8.60E+06	1.93E+06	2.57E+06	0	0	4.77E+06	3.83E+06	1.99E+06	1.90E+06	0	0	2.00E+06
2	30	Q15149|PLEC_HUMAN	R.QEQALLEEIER.H	N	Y	8.76	60	2.5	2.21E+06	0	6.66E+06	2.62E+06	1.53E+06	0	1.01E+06	1.35E+06	2.13E+06	0	0	0	0	0	2.62E+06	0	3.11E+06	2.59E+06	1.98E+06	3.60E+06	5.06E+06	2.12E+06	3.55E+06	5.03E+06	3.32E+06	4.37E+06	1.12E+06	4.86E+06	4.30E+06	0	5.81E+05	2.83E+06	9.56E+05	6.74E+05	0	0	4.01E+06	0	2.64E+06	4.99E+06	3.15E+06
2	30	Q15149|PLEC_HUMAN	R.QTNLENLDQAFSVAER.D	N	Y	11.35	18.57	3.1	3.20E+06	7.20E+06	6.63E+06	7.97E+05	4.17E+06	9.09E+05	4.85E+05	1.88E+06	1.55E+06	2.96E+06	9.67E+05	4.37E+05	4.19E+05	1.56E+06	1.62E+06	6.04E+06	1.57E+06	2.17E+06	2.48E+06	2.70E+06	8.00E+06	3.83E+06	8.36E+05	2.40E+06	3.40E+06	2.40E+06	3.25E+06	8.01E+06	7.47E+06	1.07E+07	2.93E+06	5.83E+06	4.98E+05	1.49E+06	7.09E+06	3.80E+06	1.82E+06	1.17E+06	3.58E+06	2.21E+06	1.58E+06
2	30	Q15149|PLEC_HUMAN	K.EQLNEYK.G	N	Y	5.96	60	3.3	2.16E+06	0	9.32E+06	0	3.18E+06	1.11E+06	7.65E+05	8.13E+05	5.39E+06	1.01E+06	1.33E+06	1.26E+06	9.70E+05	1.43E+06	0	5.02E+05	0	2.81E+06	2.04E+06	2.58E+06	4.21E+06	0	1.08E+06	2.56E+06	1.43E+06	9.57E+05	1.89E+06	6.40E+05	1.22E+06	9.95E+06	0	0	9.31E+05	0	4.60E+06	4.15E+05	8.87E+05	2.50E+06	2.23E+06	5.46E+06	1.76E+06
2	30	Q15149|PLEC_HUMAN	R.QVQVALETAQR.S	N	Y	14.28	60	1.4	2.14E+06	2.09E+06	3.01E+06	1.60E+06	2.71E+06	0	0	2.29E+06	1.17E+06	2.03E+06	9.19E+05	6.08E+05	1.07E+06	1.04E+06	1.65E+06	8.59E+06	2.32E+06	1.52E+06	7.01E+05	5.70E+05	4.91E+06	2.95E+06	1.14E+06	2.37E+06	0	8.56E+05	1.50E+06	2.08E+06	4.55E+06	7.30E+06	1.31E+06	1.91E+06	1.56E+06	0	3.98E+06	5.08E+06	5.19E+05	1.32E+06	1.69E+06	3.87E+06	1.28E+06
2	30	Q15149|PLEC_HUMAN	R.ELAEEAAR.L	N	Y	11.71	60	1.1	2.09E+06	7.37E+06	9.01E+06	3.28E+06	3.50E+06	2.09E+06	0	0	4.65E+06	2.69E+06	1.43E+06	0	0	1.32E+06	0	0	0	9.03E+05	1.19E+06	0	1.80E+06	2.44E+05	0	1.08E+05	0	8.60E+05	0	4.74E+05	7.81E+05	5.78E+06	1.48E+06	1.25E+06	0	2.15E+06	3.75E+06	1.19E+07	2.65E+06	5.39E+06	4.69E+06	2.90E+06	1.35E+06
2	30	Q15149|PLEC_HUMAN	R.VQMEELSK.L	N	Y	5.45	60	3.1	1.94E+06	0	2.33E+06	1.08E+06	0	0	4.33E+05	2.64E+06	4.22E+05	0	4.03E+05	0	0	0	1.13E+06	6.63E+06	4.14E+05	5.78E+05	4.98E+06	5.73E+05	6.65E+06	3.07E+06	0	1.75E+06	2.16E+06	8.42E+05	2.06E+06	3.10E+06	4.24E+06	4.96E+06	5.26E+05	0	5.18E+06	4.25E+05	0	6.03E+06	7.23E+05	2.07E+06	2.37E+06	4.07E+06	0
2	30	Q15149|PLEC_HUMAN	K.AVVQLKPR.H	N	Y	13.1	60	1	1.93E+06	3.59E+06	4.89E+06	1.76E+06	1.33E+06	7.72E+05	1.03E+06	1.28E+06	4.37E+06	4.39E+05	7.73E+05	9.11E+05	0	4.99E+05	1.36E+06	3.39E+06	1.63E+06	0	1.77E+06	5.44E+05	1.30E+06	1.42E+06	0	3.60E+05	1.31E+06	2.11E+05	1.25E+05	1.87E+05	6.34E+05	5.19E+06	5.73E+05	2.02E+06	9.70E+05	2.03E+06	2.80E+06	7.49E+06	7.59E+05	4.16E+06	3.01E+06	5.68E+06	1.31E+06
2	30	Q15149|PLEC_HUMAN	K.GLVGPELH.D	N	Y	7.23	60	1.5	1.82E+06	0	1.18E+06	2.47E+06	0	0	0	0	2.74E+06	0	0	0	8.92E+05	0	5.46E+06	0	3.45E+06	4.19E+06	0	0	0	0	1.83E+06	2.49E+05	8.13E+06	6.67E+06	3.36E+05	0	0	1.37E+07	3.37E+05	2.37E+06	3.53E+06	0	7.75E+06	0	0	0	1.01E+07	1.14E+06	0
2	30	Q15149|PLEC_HUMAN	R.SSSVGSSSSYPISPAVSR.T	N	Y	10.91	60	1.6	1.75E+06	2.00E+06	4.71E+05	1.78E+06	2.24E+05	2.16E+06	4.41E+05	4.61E+06	4.04E+06	1.40E+06	2.29E+06	3.73E+06	1.62E+06	6.44E+05	1.45E+06	0	5.92E+05	1.24E+06	1.30E+06	6.13E+05	6.16E+06	4.65E+06	1.45E+06	1.85E+06	1.60E+06	3.01E+05	1.59E+06	2.12E+06	1.21E+06	6.18E+04	1.51E+06	2.86E+06	0	4.60E+06	2.05E+06	0	4.38E+05	7.36E+05	1.07E+06	2.45E+06	8.74E+05
2	30	Q15149|PLEC_HUMAN	K.GFFDPNTHENLTYR.Q	N	Y	14.07	29.55	2.2	9.44E+06	1.48E+07	1.38E+07	4.63E+06	8.89E+06	3.41E+06	2.94E+06	9.07E+06	1.17E+07	4.63E+06	3.75E+06	1.57E+06	3.16E+06	4.11E+06	4.47E+06	2.39E+07	8.28E+06	7.18E+06	7.16E+06	7.92E+06	1.54E+07	8.97E+06	6.40E+06	1.04E+07	1.02E+07	4.54E+06	1.94E+07	2.30E+07	1.83E+07	2.23E+07	4.40E+06	9.53E+06	4.96E+06	6.73E+06	1.53E+07	2.02E+07	1.33E+06	7.68E+06	7.27E+06	1.16E+07	5.21E+06
2	30	Q15149|PLEC_HUMAN	R.QELEAELAK.V	N	Y	9.92	60	4.4	1.72E+06	3.14E+06	3.26E+06	1.83E+06	3.09E+06	9.02E+05	0	0	0	0	0	0	0	1.54E+06	2.46E+06	7.43E+06	2.48E+06	0	0	8.63E+05	9.68E+05	2.52E+06	1.66E+06	1.93E+06	0	9.48E+05	0	0	3.55E+06	7.49E+06	2.94E+05	2.48E+06	1.67E+06	0	3.73E+06	5.84E+06	4.34E+05	2.03E+06	2.55E+06	3.79E+06	1.58E+05
2	30	Q15149|PLEC_HUMAN	R.SQVMDEATALQLR.E	N	Y	8.05	60	3.7	2.15E+06	4.23E+06	4.59E+06	5.67E+05	1.28E+06	0	7.99E+05	2.12E+06	2.21E+06	1.95E+05	1.59E+05	0	0	1.27E+06	8.09E+05	8.63E+06	2.40E+06	1.40E+06	1.05E+06	0	5.95E+06	2.46E+06	2.87E+06	2.67E+06	2.33E+05	0	1.13E+06	3.54E+06	5.06E+06	9.92E+06	0	8.78E+05	0	4.08E+05	3.40E+06	6.56E+06	8.34E+05	9.30E+05	8.00E+05	3.99E+06	3.29E+05
2	30	Q15149|PLEC_HUMAN	R.QLQLAQEAAQK.R	N	Y	8.99	60	2.7	1.62E+06	1.14E+06	2.09E+06	1.94E+06	3.03E+06	7.62E+05	0	6.82E+05	2.66E+05	1.24E+06	7.69E+05	0	6.16E+05	1.12E+06	1.39E+05	8.80E+06	3.47E+05	1.89E+06	9.16E+05	0	4.52E+06	8.89E+05	1.42E+06	7.92E+05	1.41E+06	8.11E+05	1.09E+06	2.18E+06	4.09E+06	8.11E+06	1.38E+06	5.21E+05	0	1.51E+05	6.99E+05	5.50E+06	1.10E+06	1.74E+06	2.74E+06	2.34E+06	0
2	30	Q15149|PLEC_HUMAN	R.SELELTLGK.L	N	Y	5.95	60	2.5	1.51E+06	3.33E+06	1.90E+06	1.51E+06	2.12E+06	5.66E+04	9.19E+05	1.35E+06	2.17E+06	5.92E+05	0	6.98E+05	0	0	0	5.36E+06	1.74E+06	1.19E+06	0	1.21E+06	4.28E+06	1.84E+06	1.15E+06	0	0	0	4.02E+06	6.03E+06	1.06E+06	5.22E+06	0	1.60E+06	1.71E+06	0	2.67E+06	4.05E+06	0	1.41E+06	0	4.14E+06	0
2	30	Q15149|PLEC_HUMAN	R.SLSAIYLEK.L	N	Y	9.65	60	2.6	1.46E+06	2.86E+06	1.63E+06	3.99E+05	1.13E+06	6.39E+05	6.16E+05	7.90E+05	1.41E+06	4.70E+05	6.40E+05	1.57E+06	0	1.11E+06	1.34E+06	4.23E+06	1.05E+06	1.55E+06	9.64E+05	8.54E+05	2.75E+06	1.39E+06	9.10E+05	1.47E+06	9.52E+05	4.54E+05	2.20E+06	3.82E+06	3.29E+06	3.29E+06	4.17E+05	1.40E+06	1.04E+06	7.81E+05	1.73E+06	3.40E+06	7.42E+05	1.72E+06	1.01E+06	2.44E+06	0
2	30	Q15149|PLEC_HUMAN	K.LAAIGEATR.L	N	Y	3.62	60	4.2	1.41E+06	0	0	0	0	0	6.64E+06	0	0	0	0	2.11E+06	0	4.34E+06	0	0	0	0	0	0	3.87E+06	9.60E+06	0	0	0	0	0	2.22E+06	0	0	0	2.01E+06	0	7.93E+06	6.95E+06	1.26E+07	0	2.47E+06	0	0	0
2	30	Q15149|PLEC_HUMAN	R.LQLEETDHQK.N	N	Y	13.5	22.39	1.3	5.79E+06	7.96E+06	9.40E+06	4.86E+06	6.71E+06	2.15E+06	1.96E+06	5.57E+06	4.46E+06	1.76E+06	2.52E+06	1.43E+06	2.14E+06	2.47E+06	4.29E+06	2.01E+07	6.10E+06	6.00E+06	6.43E+06	1.95E+06	7.11E+06	5.51E+06	5.81E+06	3.00E+06	6.12E+06	1.94E+06	1.27E+06	1.16E+06	2.84E+06	2.14E+07	2.52E+06	3.32E+06	7.79E+06	4.64E+06	7.49E+06	1.32E+07	2.40E+06	5.57E+06	5.47E+06	9.63E+06	3.18E+06
2	30	Q15149|PLEC_HUMAN	R.AEMEVLLASK.A	N	Y	8.67	60	2.7	1.39E+06	2.11E+06	2.25E+06	8.67E+05	1.29E+06	0	6.39E+05	1.34E+06	0	3.09E+05	6.63E+05	0	9.58E+05	8.21E+05	1.02E+06	5.59E+06	1.25E+06	1.28E+06	1.59E+06	7.98E+05	2.44E+06	1.68E+06	1.99E+06	1.23E+06	0	0	2.81E+06	0	2.55E+06	4.19E+06	1.02E+06	1.13E+06	0	1.30E+06	1.64E+06	4.60E+06	0	3.75E+06	1.22E+06	1.20E+06	3.38E+05
2	30	Q15149|PLEC_HUMAN	K.FISETLR.R	N	Y	6.24	60	1.8	1.38E+06	3.18E+06	2.24E+06	0	1.84E+06	5.56E+05	0	1.13E+06	7.30E+05	1.64E+06	1.41E+06	4.28E+05	6.45E+05	0	0	5.37E+06	0	1.08E+06	3.09E+05	0	4.85E+06	1.73E+06	0	2.67E+05	1.69E+06	6.01E+05	0	1.96E+06	3.36E+06	4.71E+06	1.06E+06	1.43E+06	0	7.64E+05	3.41E+06	3.61E+06	7.48E+05	0	2.44E+06	1.92E+06	0
2	30	Q15149|PLEC_HUMAN	K.MSAAQALK.K	N	Y	3.96	60	5	1.38E+06	4.40E+06	4.17E+06	1.34E+06	0	0	0	0	0	1.99E+06	2.84E+04	0	9.40E+05	9.19E+05	0	5.80E+06	0	0	2.34E+06	0	2.79E+06	0	4.56E+05	8.04E+05	2.23E+06	4.99E+05	0	0	1.52E+06	3.92E+06	9.69E+05	3.70E+06	9.61E+05	0	2.45E+06	3.92E+06	0	3.96E+05	2.82E+05	4.22E+06	3.73E+05
2	30	Q15149|PLEC_HUMAN	R.AGLVGPEFHEK.L	N	Y	13.83	60	1.9	8.44E+06	1.30E+07	1.93E+07	5.40E+06	6.98E+06	2.95E+06	4.05E+06	8.33E+06	1.42E+07	3.94E+06	2.43E+06	2.67E+06	3.84E+06	3.45E+06	0	1.84E+07	1.62E+07	3.81E+06	3.17E+06	4.92E+06	1.61E+07	9.70E+06	7.56E+06	8.34E+06	1.21E+07	2.46E+06	3.64E+06	6.19E+06	8.10E+06	1.08E+07	4.38E+06	1.01E+07	0	1.12E+07	1.81E+07	1.97E+07	4.05E+06	1.05E+07	4.93E+06	2.36E+07	2.04E+06
2	30	Q15149|PLEC_HUMAN	K.ESYSALMR.E	N	Y	11.7	60	1.6	1.33E+06	1.54E+06	2.45E+06	1.13E+06	9.41E+05	0	6.16E+05	1.45E+06	1.50E+06	5.09E+05	7.28E+05	4.60E+05	9.93E+05	1.41E+06	5.52E+05	3.47E+06	2.00E+06	8.23E+05	9.42E+05	9.41E+05	3.06E+06	3.97E+05	9.29E+05	1.71E+06	1.56E+06	5.98E+05	1.16E+06	1.29E+06	2.03E+06	2.53E+06	1.12E+06	1.04E+06	0	9.72E+05	2.14E+06	2.61E+06	5.84E+05	1.45E+06	1.24E+06	2.29E+06	9.91E+05
2	30	Q15149|PLEC_HUMAN	K.GIYQSLEGAVQAGQLK.V	N	Y	7.83	19.2	3.4	2.23E+06	5.88E+06	1.61E+06	1.72E+05	3.49E+06	1.06E+06	7.15E+03	5.33E+05	1.39E+05	1.33E+06	7.05E+05	7.43E+04	8.13E+05	1.77E+06	6.86E+05	5.70E+06	4.62E+05	5.32E+05	2.02E+06	3.86E+05	8.15E+06	1.53E+05	3.05E+05	2.40E+05	1.21E+06	3.40E+06	1.09E+06	7.58E+06	5.59E+06	1.25E+07	1.46E+06	3.75E+06	1.66E+06	1.62E+05	3.73E+06	2.33E+06	1.76E+06	7.96E+05	4.16E+06	1.36E+06	1.13E+06
2	30	Q15149|PLEC_HUMAN	R.DPYTGQSVSLFQALK.K	N	Y	7.55	60	3	1.20E+06	2.17E+06	3.34E+06	3.92E+05	1.45E+06	4.36E+05	0	8.58E+05	9.09E+05	5.48E+05	5.76E+05	0	1.02E+06	4.04E+05	0	4.08E+06	1.75E+05	8.03E+05	7.22E+05	1.04E+06	3.48E+06	4.99E+05	0	1.16E+06	1.48E+06	4.22E+05	8.67E+05	3.24E+06	2.32E+06	3.26E+06	6.05E+05	1.08E+06	0	3.76E+04	2.39E+06	1.29E+06	6.92E+05	7.33E+04	1.14E+06	2.51E+06	2.05E+05
2	30	Q15149|PLEC_HUMAN	R.S(+79.97)SSVGSSSSYPISPAVSR.T	N	Y	7.32	60	2.1	1.13E+06	3.67E+06	0	0	1.52E+06	0	0	1.42E+06	1.42E+06	2.95E+05	0	0	0	8.98E+05	0	3.48E+06	1.57E+05	0	0	0	4.27E+06	2.03E+06	5.18E+05	7.57E+05	1.73E+05	0	1.15E+06	2.04E+06	3.89E+06	3.32E+06	9.93E+04	1.51E+06	0	4.94E+05	4.20E+06	1.29E+06	0	1.99E+06	2.74E+06	2.23E+06	0
2	30	Q15149|PLEC_HUMAN	K.SLAQAEAEK.Q	N	Y	11.24	60	1.5	1.13E+06	5.63E+06	5.94E+06	1.56E+06	2.65E+06	1.27E+06	0	0	3.16E+06	1.13E+06	0	0	1.27E+06	5.60E+05	0	0	0	0	0	0	0	0	0	0	0	0	1.16E+06	2.74E+05	2.73E+05	1.40E+06	6.38E+05	3.52E+05	0	0	1.53E+06	9.62E+06	1.67E+06	4.73E+06	3.72E+06	0	0
2	30	Q15149|PLEC_HUMAN	R.ANELQLR.W	N	Y	5.39	60	1.7	1.12E+06	0	0	0	2.28E+06	0	0	2.17E+06	3.38E+06	0	0	0	0	0	0	7.17E+06	0	0	8.73E+05	0	5.35E+06	2.43E+06	0	1.48E+06	0	0	0	0	0	4.75E+06	0	2.30E+06	1.29E+06	2.05E+06	4.28E+06	5.31E+06	0	2.60E+05	0	0	0
2	30	Q15149|PLEC_HUMAN	K.GWLYYEAGQR.F	N	Y	9.15	60	2.3	1.11E+06	1.32E+06	2.07E+06	8.75E+05	1.54E+06	0	0	1.16E+06	1.71E+06	8.57E+05	4.49E+05	0	0	2.58E+05	4.33E+05	1.95E+06	5.78E+05	9.16E+05	8.87E+05	6.88E+05	2.24E+06	1.61E+06	1.67E+06	1.43E+06	9.36E+05	9.19E+05	5.92E+05	3.54E+06	1.68E+06	3.48E+06	0	1.56E+06	7.61E+05	9.78E+05	1.32E+06	2.80E+06	0	8.59E+05	9.49E+05	1.73E+06	4.56E+05
2	30	Q15149|PLEC_HUMAN	K.LSIYNALK.K	N	Y	9.1	60	1.6	1.08E+06	1.85E+06	1.81E+06	2.82E+05	8.76E+05	2.71E+05	0	1.02E+06	7.00E+05	4.20E+05	1.87E+05	2.11E+05	2.31E+05	1.71E+05	4.32E+05	3.18E+06	5.85E+05	2.70E+05	8.12E+05	7.57E+05	1.86E+06	5.71E+05	5.08E+05	8.04E+05	7.43E+05	4.78E+05	5.08E+05	2.07E+06	1.88E+06	3.20E+06	5.56E+05	1.12E+06	8.53E+06	3.12E+05	1.36E+06	1.70E+06	1.77E+05	7.87E+05	8.84E+05	1.06E+06	5.14E+05
2	30	Q15149|PLEC_HUMAN	R.QLLEEELAR.L	N	Y	5.9	60	3.9	1.05E+06	0	1.79E+06	5.31E+05	1.61E+06	6.64E+05	0	9.62E+05	0	0	0	3.70E+05	8.12E+05	0	3.43E+05	6.80E+06	1.05E+05	1.73E+05	0	7.28E+05	3.89E+06	1.72E+06	0	1.20E+06	2.00E+05	0	3.15E+06	2.97E+06	0	5.69E+06	3.58E+05	1.15E+06	0	0	1.74E+06	3.14E+06	6.58E+04	7.02E+05	0	4.62E+05	4.77E+05
2	30	Q15149|PLEC_HUMAN	R.LSVYQAMK.K	N	Y	9.7	60	2.3	1.04E+06	1.69E+06	2.05E+06	5.50E+05	8.12E+05	7.65E+05	3.06E+05	1.07E+06	1.11E+06	8.92E+05	7.47E+05	3.45E+05	0	6.96E+05	1.17E+06	3.16E+06	8.09E+05	4.27E+05	5.88E+05	6.49E+05	2.50E+06	1.06E+06	7.67E+05	1.05E+06	2.01E+06	4.53E+05	5.37E+05	1.07E+06	1.85E+06	1.91E+06	6.80E+05	1.43E+06	0	0	1.78E+06	2.31E+06	5.86E+05	9.43E+05	1.28E+06	1.71E+06	6.35E+05
2	30	Q15149|PLEC_HUMAN	R.SWSLATFR.T	N	Y	11.38	60	1.3	1.03E+06	1.73E+06	2.09E+06	7.19E+05	8.09E+05	4.67E+05	5.18E+05	9.81E+05	1.49E+06	8.79E+05	4.05E+05	5.15E+05	0	0	7.86E+05	3.89E+06	0	4.59E+05	9.12E+05	0	2.71E+06	1.37E+06	1.05E+06	1.49E+06	8.69E+05	4.79E+05	6.74E+05	2.96E+06	1.44E+06	2.73E+06	0	1.32E+06	4.41E+05	1.01E+06	1.23E+06	2.07E+06	3.00E+05	0	9.40E+05	0	4.83E+05
2	30	Q15149|PLEC_HUMAN	K.TPVEVPVGGFK.G	N	Y	5.05	60	3.4	1.42E+06	2.65E+05	0	8.38E+05	3.83E+05	6.89E+04	0	6.29E+04	6.55E+05	6.06E+04	0	0	0	5.68E+05	3.14E+05	1.06E+07	3.62E+04	8.53E+05	4.36E+05	0	0	0	5.28E+05	7.20E+05	1.56E+06	1.38E+06	0	3.24E+05	0	9.93E+06	4.51E+05	1.81E+05	9.66E+05	0	5.08E+06	7.86E+06	1.50E+06	9.02E+05	7.30E+05	6.25E+06	5.34E+05
2	30	Q15149|PLEC_HUMAN	R.LGFHLPLEVAY.Q	N	Y	10.74	60	2.7	9.19E+05	3.63E+06	1.88E+06	6.50E+04	1.15E+06	3.69E+05	0	8.33E+05	1.14E+05	6.32E+05	4.70E+05	2.92E+04	3.43E+05	5.99E+05	6.56E+05	1.69E+06	0	7.75E+05	1.54E+06	0	3.06E+06	5.95E+05	1.19E+05	1.88E+05	1.82E+05	6.30E+05	1.22E+06	2.44E+06	1.62E+06	3.84E+06	4.98E+05	1.54E+06	0	1.39E+05	1.88E+06	1.48E+06	3.17E+05	6.11E+04	9.65E+05	7.03E+04	4.93E+05
2	30	Q15149|PLEC_HUMAN	R.VPVDVAY.R	N	Y	2.72	60	2	9.10E+05	1.51E+06	1.86E+06	0	0	4.15E+05	2.07E+06	0	2.14E+06	0	0	0	0	0	0	2.36E+06	1.68E+06	0	0	1.07E+06	2.09E+06	0	0	1.06E+06	1.14E+06	0	0	1.69E+06	0	3.98E+06	0	0	2.13E+06	1.30E+06	9.87E+05	4.34E+06	0	0	0	3.19E+06	0
2	30	Q15149|PLEC_HUMAN	R.QQGLASYDYVR.R	N	Y	5.46	60	3.2	8.97E+05	2.05E+06	1.30E+06	1.24E+06	8.42E+05	0	0	0	1.12E+06	3.28E+06	0	0	1.01E+05	2.39E+05	9.93E+05	4.26E+06	7.09E+05	0	5.37E+05	0	0	0	2.02E+05	9.41E+05	9.32E+05	0	0	1.19E+06	7.11E+05	2.80E+06	0	1.02E+06	3.42E+06	0	1.23E+06	2.62E+06	0	1.32E+06	8.83E+05	0	1.14E+06
2	30	Q15149|PLEC_HUMAN	R.DVAEVDTVR.R	N	Y	12.26	9.36	1.4	1.11E+07	1.73E+07	1.86E+07	7.78E+06	7.05E+06	5.97E+06	7.83E+06	1.01E+07	1.44E+07	6.21E+06	8.02E+06	5.01E+06	5.02E+06	6.01E+06	7.52E+06	2.87E+07	1.62E+07	5.06E+06	1.18E+07	5.52E+06	1.83E+07	1.12E+07	6.52E+06	7.31E+06	6.90E+06	4.00E+06	7.84E+06	7.12E+06	9.73E+06	2.36E+07	6.06E+06	1.12E+07	8.62E+06	1.13E+07	1.58E+07	2.55E+07	5.87E+06	1.23E+07	1.10E+07	2.25E+07	5.93E+06
2	30	Q15149|PLEC_HUMAN	R.SALDQYR.A	N	Y	11.73	16.8	1.1	7.03E+06	1.22E+07	1.33E+07	6.36E+06	7.21E+06	4.68E+06	4.22E+06	7.44E+06	8.82E+06	4.14E+06	5.61E+06	3.61E+06	2.17E+06	1.53E+06	7.42E+06	2.17E+07	1.07E+07	2.16E+06	7.39E+06	2.81E+06	1.22E+07	7.77E+06	5.61E+06	4.72E+06	3.97E+06	1.84E+06	2.86E+06	1.86E+06	5.68E+06	1.43E+07	2.13E+06	7.49E+06	5.81E+06	6.79E+06	1.02E+07	1.42E+07	5.83E+05	7.09E+06	7.78E+06	1.36E+07	4.63E+06
2	30	Q15149|PLEC_HUMAN	R.AQAEQAALR.Q	N	Y	7.38	60	1.7	8.04E+05	1.61E+06	5.91E+05	3.06E+06	5.80E+05	4.26E+05	7.44E+05	6.06E+05	0	0	4.40E+05	3.69E+05	1.52E+06	6.52E+05	2.97E+06	6.54E+05	7.44E+05	1.44E+06	6.56E+05	3.20E+05	2.59E+05	5.70E+05	0	2.26E+05	3.64E+06	8.20E+05	0	2.71E+04	3.32E+05	7.62E+05	5.67E+05	5.77E+05	5.15E+05	0	5.07E+05	2.39E+06	1.05E+06	9.72E+05	1.49E+06	4.64E+05	3.37E+05
2	30	Q15149|PLEC_HUMAN	R.LSYTQLLR.R	N	Y	5.24	60	2.3	7.88E+05	0	2.94E+06	5.09E+05	0	0	1.01E+05	1.36E+06	1.02E+06	0	0	0	0	6.98E+05	6.73E+05	3.97E+06	7.95E+05	3.48E+05	0	0	0	1.52E+06	1.04E+06	1.17E+06	6.98E+05	0	8.74E+05	2.88E+06	0	4.73E+06	0	1.35E+06	0	3.53E+05	0	2.01E+06	0	0	0	1.20E+06	6.80E+05
2	30	Q15149|PLEC_HUMAN	R.LGFHLPL.E	N	Y	9.98	60	1.3	7.68E+05	1.84E+06	9.11E+05	5.91E+05	8.80E+05	5.36E+05	0	4.68E+05	4.70E+05	5.47E+05	4.36E+05	1.77E+05	1.89E+05	4.15E+05	3.21E+05	2.75E+06	9.28E+04	4.17E+05	3.22E+05	1.88E+05	1.33E+06	0	4.79E+05	0	0	9.35E+05	7.22E+05	1.95E+06	2.06E+06	4.79E+06	2.45E+05	8.57E+05	3.70E+05	0	1.05E+06	2.08E+06	4.80E+05	3.85E+05	1.34E+06	7.75E+04	3.21E+05
2	30	Q15149|PLEC_HUMAN	D.MLSGNAGGFR.S	N	Y	6.36	60	2.3	7.67E+05	0	5.10E+05	2.19E+06	9.85E+05	1.34E+06	0	3.37E+05	1.41E+06	0	9.45E+05	1.99E+06	1.82E+06	0	1.77E+06	6.41E+05	6.68E+05	0	6.90E+05	1.18E+06	1.42E+06	3.55E+05	1.10E+06	0	2.14E+06	2.02E+05	5.24E+05	0	2.27E+06	6.82E+05	1.32E+06	5.27E+05	6.83E+05	0	0	1.33E+06	5.74E+05	0	2.55E+05	7.40E+05	0
2	30	Q15149|PLEC_HUMAN	K.VQSGSESVIQEYVDLR.T	N	Y	9.61	60	3.4	7.52E+05	1.87E+06	8.88E+05	1.54E+05	1.01E+06	0	0	5.48E+05	3.99E+05	8.53E+05	0	1.29E+05	0	0	0	2.39E+06	4.74E+05	3.15E+05	4.11E+05	0	2.36E+06	6.92E+05	3.21E+05	5.56E+05	2.11E+05	9.53E+05	1.24E+06	2.38E+06	1.14E+06	3.06E+06	2.18E+05	9.12E+05	0	0	2.29E+06	1.40E+06	8.76E+05	4.22E+05	9.93E+05	4.99E+05	3.75E+05
2	30	Q15149|PLEC_HUMAN	K.AEVVETTQVYTEEETR.R	N	Y	4.95	60	2.6	6.93E+05	2.53E+06	1.74E+05	0	5.87E+05	0	0	5.11E+04	0	1.16E+06	4.17E+05	0	0	3.72E+05	0	2.88E+06	0	0	0	0	3.99E+06	2.17E+05	0	0	0	2.59E+05	1.06E+06	1.96E+06	2.88E+06	5.31E+06	0	0	0	1.07E+05	2.97E+06	1.40E+06	3.22E+05	0	0	0	0
2	30	Q15149|PLEC_HUMAN	R.LAQGHTTVDELAR.R	N	Y	10.47	60	1.3	4.15E+06	5.52E+06	1.17E+07	2.38E+06	2.54E+06	7.46E+05	0	6.07E+06	8.44E+06	2.44E+06	6.74E+04	2.16E+06	0	1.44E+06	3.10E+06	8.48E+06	6.97E+06	1.59E+06	1.39E+06	3.67E+06	1.01E+07	6.32E+06	2.65E+06	4.70E+06	2.56E+06	1.22E+06	1.79E+06	2.28E+06	4.43E+06	4.42E+06	3.35E+06	6.58E+06	9.20E+05	7.27E+06	7.51E+06	6.64E+06	1.21E+06	3.24E+05	2.52E+06	9.49E+06	2.19E+06
2	30	Q15149|PLEC_HUMAN	K.EQMAQQLAEETQGFQR.T	N	Y	6.69	60	2.6	1.40E+06	1.66E+06	2.56E+06	0	7.66E+05	0	0	5.13E+05	4.23E+05	0	0	0	1.86E+05	0	9.32E+05	7.46E+06	8.51E+05	9.82E+04	5.54E+05	1.16E+05	3.44E+06	8.27E+05	1.44E+06	1.50E+06	1.41E+06	5.11E+05	2.16E+06	3.87E+06	4.67E+06	7.66E+06	0	1.23E+06	5.77E+05	0	9.88E+05	4.15E+06	0	8.50E+05	1.36E+06	1.66E+06	4.39E+05
2	30	Q15149|PLEC_HUMAN	K.DLLPSDMAVALLEAQAGTGHIIDPATSAR.L	N	Y	3.15	60	2.7	7.03E+05	3.08E+06	3.63E+06	0	0	0	3.49E+05	4.09E+05	4.28E+06	0	0	0	0	0	0	1.17E+06	1.95E+06	0	0	7.15E+05	2.05E+06	3.83E+05	1.67E+06	4.14E+05	1.27E+06	0	0	0	0	0	0	1.80E+05	1.38E+05	2.79E+05	8.71E+05	3.55E+06	0	1.71E+06	0	8.83E+05	0
2	30	Q15149|PLEC_HUMAN	K.EGVVGPELHHK.L	N	Y	6.74	60	4.3	6.09E+05	1.58E+06	7.82E+05	0	0	6.48E+04	1.52E+06	7.71E+05	1.83E+06	0	2.12E+05	7.01E+05	0	0	0	5.33E+05	1.05E+06	0	1.31E+06	5.79E+05	7.17E+05	7.35E+05	5.02E+05	1.18E+06	4.14E+05	2.62E+05	9.13E+04	7.92E+04	0	5.99E+05	0	6.68E+05	4.50E+05	1.50E+06	1.25E+06	6.34E+05	6.36E+05	0	0	1.58E+06	2.66E+05
2	30	Q15149|PLEC_HUMAN	R.LPVEVAYK.R	N	Y	12.85	15.04	1	9.01E+06	1.42E+07	1.53E+07	6.03E+06	8.82E+06	3.85E+06	4.91E+06	8.63E+06	1.05E+07	5.66E+06	4.31E+06	2.98E+06	5.77E+06	2.08E+06	5.98E+06	1.76E+07	1.16E+07	3.80E+06	3.72E+06	5.10E+06	1.95E+07	8.28E+06	3.52E+06	8.46E+06	1.00E+07	3.65E+06	4.01E+06	9.38E+06	1.34E+07	1.89E+07	5.25E+06	8.36E+06	6.48E+06	9.91E+06	1.37E+07	2.19E+07	5.82E+06	9.40E+06	9.85E+06	1.79E+07	5.24E+06
2	30	Q15149|PLEC_HUMAN	K.AGVVGPELHEQLLSAEK.A	N	Y	13.27	13.68	2.2	7.44E+06	1.13E+07	1.26E+07	4.30E+06	5.65E+06	2.64E+06	3.54E+06	5.15E+06	1.15E+07	3.31E+06	3.09E+06	1.82E+06	2.07E+06	3.72E+06	4.27E+06	1.56E+07	1.07E+07	5.73E+06	6.33E+06	6.43E+06	5.38E+06	7.40E+06	6.67E+06	9.54E+06	8.10E+06	3.30E+06	1.36E+07	1.27E+07	1.05E+07	1.46E+07	3.53E+06	6.64E+06	5.70E+06	7.45E+06	4.11E+06	1.90E+07	2.90E+06	7.08E+06	6.02E+06	1.56E+07	3.35E+06
2	30	Q15149|PLEC_HUMAN	Q.AVPATLPELEATK.A	N	Y	4.99	60	5.4	5.63E+05	1.05E+06	0	0	0	0	1.61E+06	4.65E+04	0	0	0	0	0	7.84E+05	0	2.18E+06	3.85E+05	1.44E+05	1.03E+06	1.38E+06	8.93E+05	4.10E+05	0	1.26E+06	0	0	7.54E+05	1.13E+06	1.13E+06	3.29E+06	0	2.47E+05	0	3.61E+05	5.56E+05	1.81E+06	1.56E+05	2.07E+05	5.58E+05	1.51E+05	0
2	30	Q15149|PLEC_HUMAN	R.QTLSIYQALK.K	N	Y	7.75	60	2	5.61E+05	1.16E+06	1.29E+06	2.97E+05	6.09E+05	0	0	5.81E+05	0	3.71E+05	0	0	0	0	2.74E+05	2.18E+06	4.05E+05	1.38E+05	4.98E+05	0	1.38E+06	8.24E+05	0	0	0	3.81E+05	0	1.19E+06	1.27E+06	2.18E+06	0	1.05E+06	0	3.58E+05	9.76E+05	1.73E+06	0	2.83E+05	9.89E+05	8.04E+05	2.66E+05
2	30	Q15149|PLEC_HUMAN	K.EEEEVGFDWSDR.N	N	Y	4.51	60	1.8	5.54E+05	2.37E+06	0	0	9.72E+05	0	0	0	0	6.13E+05	0	0	0	0	0	4.09E+06	0	0	0	0	2.90E+06	0	0	0	0	0	1.54E+06	3.35E+06	0	4.57E+06	0	3.17E+05	0	0	2.32E+06	0	0	0	1.40E+05	0	0
2	30	Q15149|PLEC_HUMAN	R.GTQGAEEVLR.A	N	Y	2.13	60	5.7	5.15E+05	3.23E+06	0	0	9.97E+04	0	0	0	0	4.26E+06	0	0	0	0	0	0	0	0	0	0	0	0	0	0	0	0	0	1.45E+07	0	0	0	0	0	0	0	0	0	0	0	0	0
2	30	Q15149|PLEC_HUMAN	R.AGTLSITEFADMLSGNAGGFR.S	N	Y	6.77	60	2.4	1.10E+06	3.49E+06	2.25E+06	6.35E+05	1.48E+05	0	4.40E+05	8.60E+05	3.58E+06	0	1.43E+04	1.41E+05	0	0	3.50E+05	3.01E+06	2.96E+06	8.43E+05	5.58E+05	1.94E+06	2.97E+06	7.32E+05	9.31E+05	1.44E+06	2.64E+05	0	0	0	0	3.80E+05	7.05E+04	9.61E+05	4.38E+05	1.07E+06	9.11E+05	6.47E+06	0	3.01E+06	2.49E+05	2.53E+06	4.27E+04
2	30	Q15149|PLEC_HUMAN	R.AALAHSEEVTASQVAATK.T	N	Y	12.32	18.03	2.5	3.88E+06	7.08E+06	8.94E+06	2.46E+06	2.77E+06	1.44E+06	1.77E+06	4.32E+06	6.82E+06	1.83E+06	1.57E+06	8.80E+05	7.09E+05	1.51E+06	2.84E+06	9.70E+06	6.39E+06	2.39E+06	1.06E+06	2.31E+06	7.35E+06	4.33E+06	1.40E+06	4.46E+06	1.79E+06	1.02E+06	2.14E+06	3.62E+06	4.72E+06	8.64E+06	1.36E+06	4.83E+06	1.69E+06	5.33E+05	9.98E+06	9.39E+06	1.15E+06	2.57E+06	1.78E+06	8.92E+06	3.25E+06
2	30	Q15149|PLEC_HUMAN	R.DPYTEQTISLF.Q	N	Y	6.21	60	2.2	5.02E+05	2.76E+06	2.01E+05	0	5.06E+05	3.61E+05	0	1.34E+05	5.07E+04	4.28E+05	1.30E+05	0	0	0	0	1.21E+06	0	4.60E+04	0	0	1.71E+06	4.64E+05	0	0	0	3.58E+05	8.57E+05	1.96E+06	1.10E+06	4.00E+06	1.80E+05	6.22E+05	0	0	1.10E+06	6.08E+05	6.67E+05	6.52E+04	9.73E+05	1.84E+04	0
2	30	Q15149|PLEC_HUMAN	R.QLEMSAEAER.L	N	Y	5.98	60	2.2	4.97E+05	8.76E+05	1.51E+06	0	0	1.24E+05	0	8.19E+05	2.43E+05	2.05E+05	3.31E+05	0	0	0	0	3.35E+06	5.23E+05	0	0	0	1.58E+06	6.33E+05	0	8.50E+05	6.27E+05	1.48E+05	0	0	1.11E+06	1.98E+06	0	5.27E+05	3.98E+05	0	0	1.56E+06	0	0	4.44E+05	7.87E+05	0
2	30	Q15149|PLEC_HUMAN	R.DDGTGQLLLPL.S	N	Y	8.73	17.52	2.1	4.90E+05	1.08E+06	6.17E+05	5.40E+03	4.87E+05	3.33E+05	1.67E+05	3.55E+05	3.95E+05	2.29E+05	2.63E+05	3.57E+04	9.92E+04	2.23E+05	2.28E+05	1.82E+06	2.79E+05	2.91E+05	2.59E+05	1.80E+05	1.14E+06	2.51E+05	5.82E+05	1.98E+05	2.08E+05	3.77E+05	4.87E+05	6.63E+05	9.82E+05	2.83E+06	2.29E+05	7.18E+05	2.15E+05	3.68E+04	4.25E+05	1.67E+06	2.57E+05	2.68E+05	3.91E+05	4.26E+05	2.79E+05
2	30	Q15149|PLEC_HUMAN	K.ATVSAPFGK.F	N	Y	6.08	60	2.9	5.02E+06	9.54E+06	1.17E+07	7.19E+05	0	8.28E+06	0	7.89E+06	2.21E+06	4.91E+06	0	1.04E+06	0	0	3.76E+06	1.34E+07	9.85E+06	0	0	2.56E+05	1.44E+07	6.78E+06	0	4.64E+06	0	0	2.43E+06	6.86E+06	8.42E+06	1.06E+07	4.66E+05	8.30E+06	0	9.27E+06	1.10E+07	1.13E+07	0	7.27E+06	6.21E+06	1.49E+07	2.91E+05
2	30	Q15149|PLEC_HUMAN	R.AFEETQIDIPGGGSH.G	N	Y	3.76	60	4	4.68E+05	1.35E+06	0	0	1.11E+06	0	0	0	2.80E+05	5.69E+05	0	0	0	0	0	2.73E+06	4.24E+05	0	0	0	1.15E+06	0	0	0	0	0	1.59E+06	1.88E+06	1.50E+06	4.23E+06	0	2.92E+05	0	0	3.77E+05	2.01E+06	0	0	0	2.08E+05	0
2	30	Q15149|PLEC_HUMAN	Q.IATGGVIDPVHSHR.V	N	Y	3.7	60	4.9	4.50E+05	3.02E+05	0	5.35E+05	6.19E+05	5.96E+05	0	7.71E+05	6.11E+05	4.59E+05	4.01E+05	2.59E+05	7.54E+05	7.54E+05	9.21E+05	1.84E+06	7.93E+05	5.65E+05	1.64E+05	9.48E+04	5.28E+05	3.65E+04	1.16E+05	3.53E+05	0	8.76E+05	2.44E+05	3.81E+05	1.28E+06	1.60E+06	0	1.30E+05	0	4.10E+05	0	1.00E+06	0	0	0	0	1.43E+06
2	30	Q15149|PLEC_HUMAN	R.LLEAQIATGGIIDPEESHR.L	N	Y	3.61	60	2.8	4.43E+05	1.69E+06	0	0	7.92E+05	0	0	0	0	2.41E+05	2.14E+05	0	0	1.92E+05	1.86E+05	3.24E+06	0	0	1.49E+05	0	2.87E+06	3.07E+05	0	0	0	7.56E+04	7.27E+05	1.35E+06	1.04E+06	2.05E+06	0	8.19E+04	0	0	9.15E+05	1.40E+06	1.19E+05	0	0	1.53E+05	0
2	30	Q15149|PLEC_HUMAN	K.GFFDPNTEENLTYLQLMER.C	N	Y	8.55	60	2.9	4.36E+05	1.40E+06	1.27E+06	5.22E+05	0	0	2.66E+05	4.37E+05	7.54E+05	0	0	0	0	0	1.07E+04	2.28E+06	7.20E+05	2.14E+05	0	4.16E+05	2.71E+05	5.61E+05	6.34E+05	6.04E+05	5.30E+05	0	0	0	0	3.00E+05	0	3.65E+05	0	4.52E+05	5.78E+05	2.14E+06	0	7.89E+05	1.04E+05	7.55E+05	0
2	30	Q15149|PLEC_HUMAN	R.HKPLLIDMNK.V	N	Y	13.25	14.77	2.2	6.11E+06	9.02E+06	9.87E+06	4.10E+06	5.47E+06	2.23E+06	2.82E+06	5.12E+06	9.49E+06	2.04E+06	2.45E+06	1.27E+06	2.56E+06	3.44E+06	4.46E+06	1.75E+07	7.67E+06	3.25E+06	3.60E+06	2.35E+06	9.41E+06	6.13E+06	4.08E+06	6.13E+06	6.49E+06	2.01E+06	2.65E+06	4.27E+06	8.61E+06	1.46E+07	2.38E+06	7.21E+06	3.91E+06	6.43E+06	1.12E+07	1.47E+07	3.18E+06	5.83E+06	6.75E+06	1.10E+07	3.90E+06
2	30	Q15149|PLEC_HUMAN	K.AELELELGR.I	N	Y	5.23	60	6.4	4.21E+05	7.02E+05	8.44E+05	2.30E+05	2.48E+05	0	5.04E+05	7.20E+05	4.17E+05	0	0	0	0	1.22E+06	1.33E+05	1.62E+06	0	1.41E+06	6.18E+05	0	2.78E+05	0	0	1.14E+06	5.17E+05	5.89E+05	0	0	5.06E+05	6.86E+05	1.88E+06	1.64E+05	0	0	2.96E+05	1.21E+06	9.67E+04	0	0	4.75E+05	4.34E+04
2	30	Q15149|PLEC_HUMAN	R.AQLMADFQAGR.V	N	Y	3.4	60	5.5	4.20E+05	7.56E+05	0	0	0	0	0	8.60E+05	1.33E+05	0	0	0	0	0	1.15E+06	0	0	0	0	0	0	0	5.67E+05	1.70E+06	0	0	0	0	0	1.23E+06	0	8.51E+05	0	1.50E+05	1.75E+06	2.67E+06	0	0	6.61E+04	0	3.84E+06
2	30	Q15149|PLEC_HUMAN	R.FLEVQYLTGGLIEPDTPGR.V	N	Y	8.53	60	3.6	8.71E+05	2.49E+06	2.02E+06	4.91E+05	4.87E+05	1.82E+05	1.56E+05	7.10E+05	8.29E+05	3.32E+05	1.85E+05	3.00E+05	0	0	2.82E+05	3.71E+06	0	4.57E+05	7.16E+05	5.01E+05	2.10E+06	9.29E+05	2.72E+05	7.36E+05	9.15E+05	0	7.81E+05	1.35E+06	6.58E+05	3.25E+06	1.49E+05	8.68E+05	3.82E+05	1.80E+05	1.82E+06	3.04E+06	4.38E+05	4.88E+05	7.19E+05	5.08E+05	8.38E+04
2	30	Q15149|PLEC_HUMAN	Y.VSSLYDAMPR.V	N	Y	1.96	60	3.7	4.03E+05	2.33E+06	0	0	0	0	0	0	0	1.64E+05	0	0	0	0	0	5.58E+06	0	0	0	0	0	0	0	5.37E+05	7.57E+04	0	0	0	0	4.86E+06	0	0	5.39E+05	0	0	9.98E+05	0	0	2.09E+06	0	0
2	30	Q15149|PLEC_HUMAN	R.DALDGPAAEAEPEHSFDGLR.R	N	Y	10.54	60	2.3	6.44E+06	1.11E+07	9.20E+06	2.69E+06	5.20E+06	1.06E+06	1.00E+06	5.31E+06	7.13E+06	1.27E+06	2.04E+06	0	2.17E+06	3.37E+06	2.32E+06	1.54E+07	6.93E+06	4.16E+06	2.96E+06	5.05E+06	1.56E+07	7.76E+06	5.43E+06	7.00E+06	2.83E+06	2.13E+06	1.81E+07	1.34E+07	1.17E+07	2.39E+07	2.50E+06	6.35E+06	2.87E+06	2.69E+06	7.41E+06	1.63E+07	9.99E+05	5.01E+06	5.50E+06	1.08E+07	2.14E+06
2	30	Q15149|PLEC_HUMAN	K.GLVGPELHDR.L	N	Y	14.01	13	1.1	8.35E+06	1.44E+07	1.41E+07	6.08E+06	6.83E+06	4.05E+06	6.65E+06	7.71E+06	1.14E+07	4.95E+06	4.56E+06	5.07E+06	3.59E+06	5.16E+06	4.99E+06	9.31E+06	1.39E+07	5.10E+06	5.26E+06	5.17E+06	1.52E+07	8.25E+06	5.77E+06	7.48E+06	8.80E+06	3.28E+06	4.43E+06	6.77E+06	9.51E+06	1.55E+07	4.76E+06	8.52E+06	7.01E+06	8.97E+06	1.36E+07	1.77E+07	3.81E+06	9.01E+06	5.81E+06	2.24E+07	4.34E+06
2	30	Q15149|PLEC_HUMAN	K.EQELQQTLQQEQSVLDQLR.G	N	Y	6.34	60	3.6	1.41E+06	4.23E+06	2.18E+06	1.05E+06	2.25E+06	1.20E+05	3.04E+05	1.04E+06	4.91E+05	3.77E+05	1.83E+05	7.12E+04	7.94E+04	0	9.27E+05	6.75E+06	8.93E+05	5.97E+05	1.30E+06	3.98E+05	3.42E+06	1.24E+06	7.98E+05	1.18E+06	1.27E+06	0	1.54E+06	2.93E+06	1.82E+06	7.60E+06	0	8.93E+05	0	3.31E+05	2.31E+06	3.90E+06	7.68E+04	1.15E+06	4.12E+05	8.61E+05	0
2	30	Q15149|PLEC_HUMAN	R.QEQIQAMP(+15.99)LADSQAVR.E	N	Y	3.17	60	2	3.77E+05	9.66E+05	0	0	4.73E+04	1.26E+05	0	8.64E+05	3.82E+05	0	0	5.16E+05	0	0	0	2.98E+06	1.22E+05	0	0	0	1.07E+06	1.04E+05	0	0	0	0	0	1.59E+05	1.35E+05	1.44E+06	0	0	0	0	1.25E+06	1.76E+06	0	2.58E+05	3.95E+05	1.55E+06	0
2	30	Q15149|PLEC_HUMAN	K.SIITYVSSLYDAMPR.V	N	Y	8.62	60	2.1	8.55E+05	1.79E+06	1.82E+06	9.21E+05	4.72E+05	9.72E+03	7.96E+05	8.60E+05	2.03E+06	0	0	4.69E+04	0	3.60E+04	9.97E+04	2.49E+06	6.02E+05	1.09E+06	3.68E+05	1.76E+06	1.37E+06	6.70E+05	2.52E+06	1.60E+06	1.13E+06	3.25E+04	1.15E+05	0	9.58E+04	7.19E+05	6.29E+04	4.30E+05	9.56E+05	1.18E+06	7.96E+05	3.47E+06	0	1.51E+06	2.35E+05	1.75E+06	2.18E+04
2	30	Q15149|PLEC_HUMAN	H.YSELTTLTSQYIK.F	N	Y	4.12	60	2.2	3.73E+05	1.72E+06	0	0	3.30E+05	0	0	0	0	9.16E+05	2.89E+05	0	0	0	0	3.47E+06	0	0	0	0	7.72E+05	0	0	0	0	0	2.65E+05	9.49E+05	5.11E+05	2.94E+06	0	0	0	0	1.49E+06	1.62E+06	0	0	2.88E+05	0	0
2	30	Q15149|PLEC_HUMAN	R.TQLASWSDPTEETGPVAGILDTETLEK.V	N	Y	8.6	60	3.6	3.14E+06	9.39E+06	7.80E+06	1.15E+06	2.71E+06	1.24E+06	1.62E+06	2.65E+06	3.59E+06	6.23E+05	2.04E+05	3.89E+05	5.89E+05	1.05E+06	1.45E+06	1.04E+07	3.06E+06	1.97E+06	2.38E+06	2.53E+06	5.96E+06	4.42E+06	2.37E+06	3.29E+06	2.08E+06	0	1.91E+06	1.85E+06	3.27E+06	1.21E+07	3.00E+05	5.56E+06	1.52E+06	2.16E+06	3.29E+06	7.69E+06	3.42E+05	1.12E+06	1.50E+06	4.26E+06	1.43E+05
2	30	Q15149|PLEC_HUMAN	K.VSITEAMHR.N	N	Y	3.53	60	4.3	3.70E+05	0	8.24E+05	0	8.55E+05	0	0	0	0	2.26E+06	6.28E+06	0	6.28E+05	0	0	0	0	0	0	0	0	0	0	0	0	0	0	0	0	7.79E+05	0	0	4.74E+05	0	0	7.63E+05	0	2.54E+05	2.46E+05	0	3.17E+05
2	30	Q15149|PLEC_HUMAN	K.SLLAWQSLR.R	N	Y	4.3	60	1.8	3.61E+05	1.01E+06	7.59E+05	0	5.23E+05	0	0	4.04E+05	3.80E+05	4.48E+05	0	0	0	0	0	1.54E+06	4.02E+05	2.00E+05	0	0	1.17E+06	0	4.94E+05	2.37E+05	0	1.83E+05	2.85E+05	1.27E+06	7.09E+05	2.47E+06	0	5.28E+05	0	0	3.82E+05	1.31E+06	1.01E+05	0	3.26E+05	1.47E+05	0
2	30	Q15149|PLEC_HUMAN	R.LLEAQIATGGIIDPVHSHR.V	N	Y	4.67	60	2.2	3.59E+05	1.56E+06	7.70E+05	0	8.04E+05	0	0	0	7.39E+05	0	0	0	0	0	0	3.33E+06	0	0	0	0	1.68E+06	0	0	0	0	0	0	1.30E+06	0	1.92E+06	0	0	6.12E+05	0	9.18E+05	0	0	0	0	0	0
2	30	Q15149|PLEC_HUMAN	R.LGFHLPLEVAYQR.G	N	Y	10.2	19.49	2.8	3.29E+06	5.65E+06	3.87E+06	1.26E+06	3.16E+06	1.57E+06	6.83E+04	3.12E+06	5.46E+06	1.98E+06	1.30E+06	7.25E+05	7.61E+05	1.53E+06	2.28E+06	1.03E+07	6.04E+05	1.73E+06	4.78E+06	8.01E+05	7.44E+06	1.72E+06	5.37E+05	2.32E+06	6.27E+06	3.23E+06	2.44E+06	7.77E+06	5.43E+06	7.21E+06	1.79E+06	7.26E+06	5.33E+06	7.75E+05	7.90E+06	2.06E+06	2.05E+06	1.41E+06	2.34E+06	8.05E+05	1.51E+06
2	30	Q15149|PLEC_HUMAN	R.GLFDEEMNEILTDP(+15.99)SDDTK.G	N	Y	4.74	60	2.5	3.55E+05	1.59E+06	0	0	0	1.65E+05	0	0	0	5.47E+05	3.74E+05	0	0	0	0	1.15E+06	0	0	0	0	2.07E+06	0	0	0	0	0	4.95E+05	1.72E+06	4.40E+05	1.44E+06	0	0	0	0	1.70E+06	1.55E+06	4.14E+05	6.80E+05	0	0	0
2	30	Q15149|PLEC_HUMAN	R.YASGSSASLGGPESAVA	N	Y	3.87	60	1.8	3.49E+05	8.01E+05	1.02E+06	0	0	1.65E+05	0	4.04E+05	0	0	0	0	0	0	0	2.27E+06	0	0	0	4.28E+05	0	0	1.15E+05	6.30E+05	0	0	0	0	0	3.89E+06	0	3.25E+05	5.46E+05	0	1.05E+06	1.81E+06	0	0	1.76E+05	0	0
2	30	Q15149|PLEC_HUMAN	K.DLLPSDMAVALLEAQAGTGH.I	N	Y	8.91	60	2.7	1.39E+06	4.63E+06	2.58E+06	1.30E+06	1.00E+06	2.74E+05	5.75E+05	6.18E+05	3.04E+06	6.60E+04	1.37E+05	1.73E+05	2.66E+05	9.27E+04	0	6.41E+06	1.81E+06	1.39E+06	5.85E+05	6.99E+05	2.90E+06	4.88E+05	1.69E+06	1.13E+06	6.20E+05	8.25E+04	6.85E+05	0	5.05E+05	3.15E+06	2.79E+05	1.45E+06	1.58E+06	7.40E+05	1.55E+06	8.20E+06	6.48E+05	1.22E+06	1.29E+06	1.43E+06	2.88E+05
2	30	Q15149|PLEC_HUMAN	R.THYSELTTLTSQYIK.F	N	Y	3.44	60	5.7	3.18E+05	2.98E+05	2.15E+06	3.88E+05	3.51E+05	7.44E+05	0	0	0	2.94E+05	7.04E+05	0	0	0	0	1.39E+06	0	0	3.14E+05	0	1.30E+06	0	3.88E+05	0	0	0	1.07E+06	1.52E+06	7.04E+05	0	0	0	0	1.76E+05	2.00E+05	0	0	0	0	1.35E+05	7.38E+05
2	30	Q15149|PLEC_HUMAN	R.DPYTGQSVSLF.Q	N	Y	4.15	60	2.1	3.13E+05	1.11E+06	0	0	5.05E+05	0	0	1.15E+05	0	1.73E+05	0	0	0	0	1.18E+05	1.72E+06	0	1.64E+05	0	0	1.56E+06	9.10E+04	0	0	0	4.52E+05	0	1.29E+06	6.87E+05	3.09E+06	0	0	0	0	8.48E+05	1.87E+05	4.37E+04	0	6.84E+05	0	0
2	30	Q15149|PLEC_HUMAN	R.FPVTDAVNK.G	N	Y	13.68	60	1.3	1.20E+07	2.04E+07	2.08E+07	1.01E+07	1.36E+07	6.96E+06	7.50E+06	1.06E+07	0	6.79E+06	7.68E+06	5.31E+06	1.08E+07	1.00E+07	9.39E+06	3.02E+07	1.65E+07	9.51E+06	0	6.16E+06	2.48E+07	1.29E+07	8.65E+06	1.05E+07	1.49E+07	6.08E+06	1.19E+06	1.14E+07	2.11E+07	2.95E+07	1.00E+07	0	9.53E+06	1.20E+07	5.73E+05	2.49E+07	9.33E+06	1.41E+07	1.47E+07	2.38E+07	8.71E+06
2	30	Q15149|PLEC_HUMAN	F.FDPNT(+203.08)HENLTYLQLLER.C	N	Y	4.78	60	3.9	2.95E+05	0	0	0	2.73E+06	0	0	0	1.14E+06	0	5.26E+05	0	0	0	0	0	0	0	2.55E+06	1.92E+06	0	4.67E+05	0	2.30E+06	0	0	0	0	0	0	0	6.01E+05	0	0	0	0	4.71E+05	0	0	0	0
2	30	Q15149|PLEC_HUMAN	R.DALDGPAAEAEPEH.S	N	Y	2.91	60	2.9	2.89E+05	5.49E+05	0	0	6.67E+05	7.72E+04	0	0	0	0	0	0	0	1.13E+05	0	2.25E+06	0	0	0	0	9.43E+05	0	0	0	0	0	3.73E+05	2.11E+05	1.18E+06	3.42E+06	0	8.15E+04	0	0	0	1.95E+06	0	0	6.32E+05	0	0
2	30	Q15149|PLEC_HUMAN	K.QITMEELVR.S	N	Y	4.9	60	3.4	2.66E+05	6.38E+05	0	0	0	0	0	5.94E+05	3.22E+05	1.16E+05	0	0	0	0	0	1.43E+06	0	0	0	0	1.33E+06	4.97E+05	0	1.64E+05	0	0	1.15E+05	7.82E+05	0	2.19E+06	0	6.90E+05	0	0	6.55E+05	4.70E+05	0	0	0	3.42E+05	4.17E+04
2	30	Q15149|PLEC_HUMAN	K.GIIRPGTAFELLEAQAATGYVIDPIK.G	N	Y	8.73	60	2.9	2.60E+05	6.50E+05	6.93E+05	2.03E+05	2.70E+05	0	0	4.87E+05	8.95E+05	0	0	0	0	0	0	5.87E+05	5.67E+05	1.48E+05	0	4.83E+05	7.23E+05	5.10E+05	5.25E+05	6.04E+05	0	1.26E+05	0	0	0	0	0	1.61E+05	0	3.67E+05	0	1.03E+06	1.37E+05	0	7.94E+04	8.53E+05	0
2	30	Q15149|PLEC_HUMAN	Q.LATGGIVDPR.L	N	Y	3.57	60	1.1	2.54E+05	1.84E+06	0	0	0	0	0	0	0	2.48E+05	0	0	0	0	0	0	0	0	0	0	0	7.83E+05	0	0	0	0	0	7.89E+05	1.12E+06	3.72E+06	0	0	0	0	1.68E+06	0	0	0	0	3.89E+05	0
2	30	Q15149|PLEC_HUMAN	R.YLQDLLAWVEENQHR.V	N	Y	7.27	60	3.7	2.48E+05	7.95E+05	4.97E+05	2.06E+04	4.42E+05	0	2.80E+04	1.81E+05	1.03E+05	3.36E+04	1.93E+04	4.38E+04	2.08E+04	6.74E+04	1.86E+05	1.53E+06	7.18E+04	3.77E+04	2.09E+05	1.23E+05	7.89E+05	1.67E+05	2.75E+05	6.21E+04	2.39E+05	0	2.36E+05	5.18E+05	1.75E+05	7.90E+05	0	3.26E+05	1.83E+05	1.07E+05	5.15E+05	4.76E+05	1.66E+04	2.36E+05	4.82E+04	6.86E+04	3.89E+04
2	30	Q15149|PLEC_HUMAN	R.LLEAQIATGGVIDPVHSHR.V	N	Y	4.54	60	4.9	8.09E+05	3.48E+05	3.63E+06	0	0	5.26E+05	1.47E+05	2.74E+05	7.30E+05	1.43E+05	6.12E+05	0	0	0	9.55E+05	6.16E+05	1.71E+06	6.70E+05	0	4.92E+05	1.26E+05	4.47E+05	0	0	1.86E+06	1.35E+05	0	8.84E+05	2.78E+05	6.43E+06	0	8.65E+05	0	5.96E+05	1.91E+06	0	0	1.44E+06	8.32E+05	4.93E+06	1.81E+05
2	30	Q15149|PLEC_HUMAN	K.SEEMQTVQQEQLLQETQALQQSFLSEK.D	N	Y	6.27	60	4.4	2.43E+05	1.04E+06	0	2.04E+05	0	0	2.05E+04	5.91E+05	5.61E+05	0	0	0	0	0	0	1.98E+06	4.79E+05	0	4.82E+05	0	0	5.84E+05	4.05E+05	8.08E+05	5.81E+05	0	0	0	0	6.99E+05	0	0	1.37E+05	4.39E+05	0	0	0	6.47E+05	0	2.33E+05	0
2	30	Q15149|PLEC_HUMAN	K.DPYTGQQISLF.Q	N	Y	7.41	60	1.8	2.43E+05	1.00E+06	2.82E+05	0	3.39E+05	0	0	1.61E+05	0	0	0	0	0	0	1.08E+05	1.71E+06	0	0	4.62E+04	0	6.83E+05	2.88E+05	0	0	0	1.51E+05	8.18E+04	0	6.32E+05	2.39E+06	0	0	0	0	6.51E+05	7.45E+05	4.60E+04	0	4.51E+05	0	0
2	30	Q15149|PLEC_HUMAN	R.DPYTEQTISLFQAMK.K	N	Y	4.1	60	3.9	4.37E+05	4.21E+05	2.51E+06	8.59E+04	8.10E+05	5.19E+04	0	4.46E+05	2.40E+05	0	2.44E+04	0	0	2.27E+05	2.69E+05	5.59E+04	1.09E+05	0	0	0	2.80E+06	3.78E+05	1.48E+05	6.00E+05	0	2.10E+05	1.37E+06	2.16E+06	1.82E+06	8.12E+05	0	3.94E+05	5.78E+04	1.33E+05	3.91E+05	2.32E+05	8.65E+04	0	3.99E+05	2.99E+05	0
2	30	Q15149|PLEC_HUMAN	R.VLADPS(+203.08)DDTK.G	N	Y	4.61	60	1.8	2.32E+05	0	0	7.11E+05	1.30E+06	0	0	1.62E+05	0	5.10E+05	3.24E+05	4.45E+05	0	2.76E+05	0	3.38E+05	0	9.16E+05	2.41E+05	2.76E+05	0	0	9.46E+05	3.21E+05	3.27E+05	0	0	0	0	3.62E+05	0	0	1.01E+06	0	7.72E+04	0	0	0	0	1.10E+05	2.43E+05
2	30	Q15149|PLEC_HUMAN	K.DYELQLVTYK.A	N	Y	2.68	60	5.2	2.23E+05	0	4.55E+05	0	0	0	0	0	0	0	0	0	8.25E+05	0	0	1.58E+06	2.99E+05	3.18E+05	0	0	0	0	3.23E+05	9.85E+04	4.51E+05	0	6.39E+05	0	0	2.15E+06	7.72E+04	0	0	0	0	1.63E+06	0	0	0	0	0
2	30	Q15149|PLEC_HUMAN	L.VGPELHDR.L	N	Y	3.24	60	5.8	2.21E+05	0	4.67E+05	0	0	3.15E+05	0	3.53E+05	0	0	0	0	7.94E+05	8.72E+04	8.37E+04	2.34E+05	0	0	0	0	1.59E+05	0	4.31E+05	0	0	4.60E+04	1.69E+04	0	0	7.55E+05	0	0	0	3.86E+06	0	0	0	0	8.43E+04	7.30E+05	0
2	30	Q15149|PLEC_HUMAN	R.LFNAIIHR.H	N	Y	5.57	60	1.6	2.20E+05	5.62E+05	5.77E+05	0	5.28E+05	1.57E+05	0	4.06E+05	5.33E+05	2.00E+05	0	0	2.93E+05	0	0	1.36E+06	0	0	0	0	3.72E+05	0	0	0	0	0	0	3.92E+05	9.97E+04	6.79E+05	0	2.84E+05	0	0	6.12E+05	6.76E+05	1.84E+05	0	3.76E+05	3.32E+05	5.18E+04
2	30	Q15149|PLEC_HUMAN	R.SLESLHSFVAAATK.E	N	Y	7.47	60	2.9	1.31E+06	2.42E+06	3.55E+06	4.85E+05	5.86E+05	0	1.38E+05	1.53E+06	1.27E+06	0	0	3.30E+05	0	3.93E+05	6.23E+05	3.65E+06	1.66E+06	8.30E+05	9.45E+05	1.03E+06	1.48E+06	2.10E+06	8.35E+05	1.83E+06	0	9.65E+05	1.43E+06	1.54E+06	2.57E+06	3.40E+06	4.22E+05	1.65E+06	6.01E+05	1.71E+06	1.76E+06	3.56E+06	4.74E+05	9.56E+05	6.00E+05	2.86E+06	1.59E+05
2	30	Q15149|PLEC_HUMAN	K.LLLWSQR.M	N	Y	4.02	60	2.3	2.11E+05	0	0	0	0	0	0	3.69E+05	0	0	0	0	0	0	0	2.29E+06	1.49E+05	0	0	1.66E+05	1.16E+06	0	0	4.96E+05	0	2.03E+05	3.18E+05	0	1.05E+06	0	0	5.07E+05	0	0	3.67E+05	0	3.89E+04	0	0	7.61E+05	1.39E+05
2	30	Q15149|PLEC_HUMAN	R.VDGAEWGVDLPSVEAQLGSHR.G	N	Y	6.07	60	3.9	4.77E+06	1.23E+07	7.57E+06	2.22E+06	4.47E+06	1.07E+06	9.86E+05	3.19E+06	1.13E+07	1.71E+06	1.19E+06	9.05E+05	6.41E+05	1.78E+06	1.80E+06	1.62E+07	4.37E+06	2.98E+06	3.79E+06	3.13E+06	1.07E+07	3.85E+06	2.57E+06	7.18E+06	4.73E+06	8.55E+05	3.50E+06	8.81E+06	5.93E+06	1.09E+07	1.68E+06	6.26E+06	1.10E+06	2.89E+06	8.32E+06	1.13E+07	1.46E+06	2.11E+06	2.60E+06	5.40E+06	0
2	30	Q15149|PLEC_HUMAN	F.SSSSYSSSGYGR.R	N	Y	7.64	60	2	1.69E+05	3.23E+05	1.19E+05	0	1.45E+05	0	1.13E+05	1.66E+05	1.22E+05	0	0	0	2.14E+05	0	0	1.16E+06	2.85E+05	2.01E+05	0	9.60E+04	3.85E+05	1.74E+05	1.75E+05	8.43E+04	0	0	4.60E+04	1.41E+04	3.28E+04	9.40E+05	0	1.21E+05	0	1.29E+05	1.67E+05	7.22E+05	0	0	1.50E+05	3.44E+05	0
2	30	Q15149|PLEC_HUMAN	R.SSIAGLLLK.A	N	Y	2.52	60	1	1.53E+05	0	0	0	0	0	0	0	0	0	0	0	0	0	0	0	0	2.07E+05	0	1.56E+06	2.13E+06	0	0	0	0	0	0	0	2.68E+06	0	0	0	0	0	0	0	0	0	0	0	0
2	30	Q15149|PLEC_HUMAN	K.DLLP(+15.99)SDMAVALLEAQAGTGHIIDPATSAR.L	N	Y	3.6	60	4.3	1.51E+05	3.07E+05	5.00E+05	1.34E+04	1.71E+05	0	0	1.62E+05	3.36E+05	0	3.70E+05	1.89E+04	0	0	0	6.62E+04	7.15E+04	0	0	0	2.85E+05	2.76E+05	0	2.89E+05	7.86E+05	0	0	1.33E+05	0	0	5.92E+04	3.62E+05	0	3.98E+05	3.36E+05	3.58E+05	0	4.42E+05	0	4.36E+04	0
2	30	Q15149|PLEC_HUMAN	H.SFVAAATK.E	N	Y	3.93	60	4.3	1.50E+05	4.91E+05	0	3.85E+05	2.91E+05	5.92E+04	0	0	0	0	2.05E+05	0	0	0	0	8.82E+05	0	3.16E+05	0	0	0	0	1.04E+05	8.22E+04	0	0	5.43E+04	0	3.36E+05	1.89E+06	0	0	0	0	0	5.90E+05	0	0	3.64E+05	0	0
2	30	Q15149|PLEC_HUMAN	R.QALHSLELHYQAFLR.D	N	Y	5.6	60	6.5	1.48E+05	3.00E+05	2.62E+05	0	7.35E+04	0	0	0	0	0	0	0	0	0	0	4.71E+05	0	0	5.04E+05	0	0	2.39E+05	0	0	0	0	0	5.52E+05	0	3.83E+05	0	0	1.74E+06	0	3.11E+05	8.58E+05	0	8.06E+04	0	0	0
2	30	Q15149|PLEC_HUMAN	K.ELMWLNEK.E	N	Y	3.5	60	4	1.43E+05	0	0	0	3.31E+05	0	0	0	0	0	0	0	0	0	0	1.26E+06	2.43E+05	0	0	2.03E+05	1.02E+05	0	0	0	2.95E+05	0	1.70E+05	8.54E+05	0	1.29E+06	0	0	0	0	3.87E+05	0	0	0	0	9.96E+05	0
2	30	Q15149|PLEC_HUMAN	Q.AATGFLVDPVR.N	N	Y	4.63	60	3.3	1.41E+05	0	3.64E+05	0	0	0	0	0	0	0	0	0	0	0	2.68E+05	2.26E+05	0	2.37E+05	5.06E+05	0	0	0	9.28E+05	0	7.34E+05	1.23E+05	0	0	2.02E+05	4.28E+05	1.88E+05	0	0	0	2.46E+05	0	0	0	0	0	5.88E+05
2	30	Q15149|PLEC_HUMAN	M.QSDLIPEEQR.A	N	Y	2.61	60	2.4	1.38E+05	3.64E+05	0	0	4.32E+05	0	0	0	0	0	0	0	0	0	0	1.54E+06	0	0	0	0	4.63E+05	0	0	0	0	0	0	1.97E+05	3.05E+05	2.31E+06	0	0	0	0	7.51E+04	0	0	0	0	2.40E+05	0
2	30	Q15149|PLEC_HUMAN	R.GANVIAGVWLEEAGQK.L	N	Y	2.76	60	4.8	1.76E+05	4.83E+05	8.70E+05	0	1.74E+05	0	0	1.16E+05	0	0	0	0	0	0	0	9.77E+05	0	8.35E+04	1.32E+05	0	0	0	0	1.27E+05	2.25E+05	0	0	2.29E+05	0	0	0	1.19E+06	0	5.44E+04	8.37E+04	6.11E+05	0	0	7.87E+04	3.90E+05	4.41E+04
2	30	Q15149|PLEC_HUMAN	R.ATTAALLLEAQAATGFLVDPVR.N	N	Y	5.91	60	2.7	1.26E+05	3.92E+05	9.95E+04	1.70E+05	2.59E+05	2.09E+05	8.78E+04	0	2.74E+05	1.46E+05	5.61E+03	0	0	0	0	4.37E+05	5.18E+04	1.81E+04	2.55E+04	0	3.93E+05	5.58E+04	1.53E+05	5.16E+04	1.02E+05	2.38E+05	1.99E+04	0	0	1.33E+04	0	7.18E+04	1.42E+04	1.06E+05	1.76E+05	6.79E+05	6.19E+05	2.14E+04	9.26E+04	9.04E+04	0
2	30	Q15149|PLEC_HUMAN	R.GPLPTEEQR.V	N	Y	2.09	60	1.6	1.25E+05	0	0	0	0	0	0	0	0	0	0	0	0	0	0	1.87E+06	0	0	8.87E+04	0	0	0	0	0	0	0	0	0	0	2.01E+06	0	0	0	0	0	1.31E+06	0	0	0	1.12E+05	0
2	30	Q15149|PLEC_HUMAN	K.GFFDPNTHENLTYLQLLER.C	N	Y	8.78	60	3.4	1.50E+06	4.97E+06	3.07E+06	1.45E+05	3.77E+04	6.11E+05	9.06E+05	1.12E+06	1.90E+05	5.05E+05	0	2.25E+05	0	1.11E+06	1.44E+06	7.43E+06	4.39E+05	5.19E+05	2.65E+06	0	4.17E+06	4.27E+04	9.20E+04	2.82E+05	1.58E+06	5.67E+05	2.03E+06	2.86E+06	1.77E+06	7.69E+06	0	5.99E+05	0	1.23E+06	3.65E+06	3.00E+06	0	7.80E+05	9.85E+05	1.98E+06	0
2	30	Q15149|PLEC_HUMAN	R.LYVHEAVK.A	N	Y	3.49	60	3.6	1.24E+05	1.44E+06	0	0	0	0	0	0	5.42E+05	0	0	3.58E+05	0	0	0	1.16E+06	0	0	0	0	0	0	0	0	0	1.81E+05	0	0	0	6.95E+05	0	0	0	0	4.05E+05	0	0	0	0	0	0
2	30	Q15149|PLEC_HUMAN	A.TLPELEATK.A	N	Y	2.87	60	6.5	1.20E+05	0	0	5.66E+05	2.68E+05	0	0	0	6.16E+05	6.62E+05	0	0	0	0	0	1.18E+06	0	0	0	0	0	0	2.00E+04	0	4.94E+04	0	0	2.57E+05	0	0	0	0	0	0	0	1.46E+06	0	6.54E+04	0	0	0
2	30	Q15149|PLEC_HUMAN	R.APVPASELLASGVL.S	N	Y	5.18	60	3.5	1.16E+05	2.76E+05	1.34E+05	1.92E+05	0	5.70E+04	0	0	0	8.27E+04	0	0	0	0	0	6.62E+05	0	0	0	3.43E+05	2.04E+05	3.47E+04	0	0	0	0	1.40E+05	4.28E+05	2.81E+05	1.05E+06	0	9.05E+04	0	0	0	6.40E+05	0	0	0	2.22E+05	0
2	30	Q15149|PLEC_HUMAN	R.LEAQHQALVTLWH.Q	N	Y	3.06	60	2.7	1.15E+05	0	0	0	0	0	0	0	0	7.22E+04	0	0	0	0	0	9.53E+05	0	0	0	0	3.29E+05	0	0	9.54E+05	0	0	1.81E+05	6.39E+05	0	1.24E+06	0	0	0	0	0	5.53E+05	0	0	3.86E+04	0	0
2	30	Q15149|PLEC_HUMAN	R.LQAEEAER.R	N	Y	3.52	60	1.5	1.14E+05	1.17E+06	0	0	0	0	0	0	0	1.03E+05	0	0	0	0	0	9.78E+04	0	0	0	0	0	0	0	0	0	0	1.23E+05	0	0	1.86E+05	0	0	0	0	0	1.33E+06	6.26E+05	8.91E+05	3.93E+05	0	0
2	30	Q15149|PLEC_HUMAN	R.QTNLENLDQAF.S	N	Y	1.42	60	2	1.11E+05	0	0	0	0	0	0	0	0	0	0	0	0	0	0	2.62E+05	0	0	0	0	0	0	0	0	0	9.63E+04	0	7.10E+05	7.60E+05	2.49E+06	0	0	0	0	0	4.66E+05	0	0	0	0	0
2	30	Q15149|PLEC_HUMAN	K.AGVAAPATQVAQVTLQSVQR.R	N	Y	6.53	60	3.8	1.30E+06	0	6.58E+06	1.86E+06	3.18E+06	0	1.14E+06	1.09E+06	2.73E+06	0	0	0	0	3.41E+05	2.20E+06	0	5.55E+05	1.60E+06	4.90E+05	2.86E+06	2.37E+06	2.12E+05	2.20E+06	3.72E+06	1.22E+06	1.93E+06	9.73E+05	3.57E+06	2.30E+06	0	0	2.98E+06	0	3.41E+04	0	0	1.22E+06	1.02E+05	8.74E+05	9.42E+05	8.12E+05
2	30	Q15149|PLEC_HUMAN	K.GFFDPNTHEN.L	N	Y	2.25	60	3.9	1.10E+05	4.04E+05	0	0	0	0	0	0	0	0	0	0	0	0	0	1.23E+06	0	0	0	0	0	5.51E+04	0	0	0	0	0	0	4.59E+05	1.35E+06	0	0	0	0	0	9.55E+05	0	0	1.44E+05	0	0
2	30	Q15149|PLEC_HUMAN	Q.IATGGIIDPVHSHR.V	N	Y	4.36	60	3.6	1.08E+05	3.54E+05	1.01E+05	0	0	0	0	4.68E+04	2.35E+05	1.33E+05	0	0	0	0	0	1.04E+06	0	2.64E+05	0	4.82E+04	0	0	0	0	1.46E+05	0	0	3.99E+04	0	8.20E+05	0	5.03E+04	1.72E+05	1.73E+05	3.14E+05	6.19E+05	0	1.01E+05	0	0	0
2	30	Q15149|PLEC_HUMAN	K.LISLFQAMK.K	N	Y	3.64	60	2.6	1.08E+05	1.95E+05	4.11E+05	0	1.30E+05	0	0	0	0	0	0	0	0	0	0	9.86E+05	0	0	0	0	1.48E+05	0	0	1.04E+05	0	0	0	4.80E+05	5.23E+05	9.37E+05	0	0	0	0	1.38E+05	1.20E+05	0	1.01E+05	0	0	3.08E+04
2	30	Q15149|PLEC_HUMAN	K.DPYTGQQISLFQAM.Q	N	Y	3.52	60	2.3	1.05E+05	2.09E+05	3.45E+05	0	0	0	0	0	0	0	0	0	0	0	0	7.99E+05	0	5.61E+04	0	0	4.36E+05	0	0	0	0	0	2.14E+05	3.94E+05	1.21E+05	8.76E+05	0	3.09E+05	0	0	0	1.40E+05	3.82E+04	0	0	0	9.25E+04
2	30	Q15149|PLEC_HUMAN	M.SLWEVMQSDLIPEEQR.A	N	Y	2.38	60	2	9.65E+04	7.41E+05	0	0	1.15E+05	0	0	0	0	0	0	0	0	0	0	1.09E+06	0	0	0	0	0	8.44E+04	0	0	0	0	1.69E+04	0	0	8.35E+05	0	1.88E+05	0	0	2.28E+05	6.83E+05	0	0	4.74E+04	1.18E+05	0
2	30	Q15149|PLEC_HUMAN	Q.IATGGIIDPEESHR.L	N	Y	2.69	60	3.2	6.63E+05	5.15E+05	0	0	2.90E+06	0	6.38E+05	4.44E+05	1.68E+06	3.64E+05	0	0	0	0	0	8.50E+06	4.58E+05	6.24E+05	0	0	0	1.02E+06	0	1.63E+05	1.00E+06	1.67E+05	1.88E+05	0	0	1.02E+06	0	0	0	6.30E+05	0	6.28E+06	3.99E+05	6.94E+05	0	0	8.64E+04
2	30	Q15149|PLEC_HUMAN	R.LAEVEAALEK.Q	N	Y	7.42	6.1	2	5.42E+06	6.56E+06	6.38E+06	3.39E+06	5.40E+06	3.55E+06	2.41E+06	4.31E+06	2.80E+06	3.86E+06	3.84E+06	3.65E+06	3.21E+06	3.35E+06	4.19E+06	1.86E+07	4.13E+06	2.40E+06	4.03E+06	3.16E+06	8.18E+06	5.59E+06	2.42E+06	4.77E+06	4.85E+06	2.53E+06	2.24E+06	6.16E+06	1.13E+07	1.69E+07	3.61E+06	4.31E+06	3.39E+06	3.80E+06	8.78E+06	1.34E+07	2.90E+06	4.33E+06	6.23E+06	6.66E+06	3.33E+06
2	30	Q15149|PLEC_HUMAN	R.DPYSGSTISLFQAM.Q	N	Y	4.46	60	2	8.07E+04	0	3.36E+05	0	0	0	0	0	1.36E+05	3.45E+04	0	0	0	0	0	5.20E+05	0	0	0	0	4.25E+05	0	0	0	0	0	1.10E+05	2.13E+05	1.70E+05	3.61E+05	0	0	0	0	1.77E+05	4.10E+05	6.57E+04	0	0	2.05E+05	0
2	30	Q15149|PLEC_HUMAN	R.QLAEGTAQQR.L	N	Y	2.96	60	5	7.98E+04	2.89E+05	0	0	0	0	0	0	0	0	0	0	0	0	0	2.20E+04	0	0	0	0	0	3.05E+05	0	0	1.98E+06	0	0	0	0	2.81E+04	0	0	0	0	0	4.84E+05	7.39E+04	2.43E+05	0	0	0
2	30	Q15149|PLEC_HUMAN	R.NDDIADGNPK.L	N	Y	2.9	60	3.3	7.93E+04	6.95E+05	1.55E+05	0	0	0	0	0	0	2.50E+05	5.99E+05	5.25E+05	0	0	0	0	0	0	0	6.64E+03	0	0	0	0	0	0	0	0	0	0	0	0	3.34E+04	0	0	7.05E+05	0	2.02E+05	2.37E+05	0	0
2	30	Q15149|PLEC_HUMAN	K.SIITYVSSLYDAMP(+15.99)R.V	N	Y	3.04	60	3.7	7.72E+04	3.36E+05	3.38E+05	0	1.17E+05	0	8.21E+03	3.99E+04	2.21E+04	5.57E+04	2.18E+04	0	0	0	0	2.74E+04	0	0	5.70E+04	0	4.33E+05	2.71E+04	0	1.30E+04	0	0	2.90E+05	7.67E+05	4.30E+04	1.84E+05	0	4.06E+04	0	0	4.58E+04	1.26E+05	0	0	0	0	0
2	30	Q15149|PLEC_HUMAN	L.MADFQAGR.V	N	Y	1.93	60	5.7	6.88E+04	0	4.43E+05	0	4.45E+05	4.62E+05	0	3.23E+04	0	0	0	0	0	0	0	5.24E+05	1.32E+05	0	0	0	0	0	0	0	0	0	0	7.48E+04	0	8.44E+05	0	0	0	0	0	0	0	0	0	0	0
2	30	Q15149|PLEC_HUMAN	H.VQAVQGPLGSPPK.R	N	Y	2.61	60	6.2	6.74E+04	0	0	0	0	0	0	0	0	0	0	0	0	0	0	7.37E+05	0	0	0	0	0	0	0	0	0	0	0	0	0	1.00E+06	0	0	1.16E+06	0	0	0	0	0	0	0	0
2	30	Q15149|PLEC_HUMAN	R.AFEETQIDIPGGGSHGGSTM.S	N	Y	1.67	60	2.6	6.63E+04	1.41E+05	0	0	0	0	0	0	0	0	0	0	0	0	0	1.38E+06	0	0	0	0	0	0	0	0	0	0	0	0	0	1.33E+06	0	0	0	0	0	0	0	0	0	0	0
2	30	Q15149|PLEC_HUMAN	S.SYSSSGYGR.R	N	Y	5.42	60	2.6	6.52E+04	0	0	2.08E+05	0	0	0	6.24E+04	0	0	0	3.10E+05	0	0	0	1.34E+05	0	1.67E+05	2.22E+05	6.96E+04	8.21E+04	0	0	6.84E+04	0	0	0	8.78E+04	0	0	5.22E+05	0	0	1.18E+05	1.99E+05	0	0	0	0	1.91E+05	1.31E+05
2	30	Q15149|PLEC_HUMAN	Y.QSLEGAVQAGQLK.V	N	Y	3.04	60	4.8	5.86E+04	1.86E+05	0	0	0	0	0	0	0	0	0	0	0	0	0	4.85E+05	0	0	0	0	0	0	0	0	0	0	0	0	0	6.98E+05	0	0	0	0	1.04E+06	0	0	0	1.05E+05	0	0
2	30	Q15149|PLEC_HUMAN	K.VPPGYHPLDVEK.E	N	Y	4.73	6.15	1.4	7.67E+06	1.22E+07	1.13E+07	5.58E+06	7.03E+06	3.19E+06	4.61E+06	6.51E+06	1.06E+07	3.68E+06	2.63E+06	2.51E+06	2.83E+06	1.89E+06	2.91E+06	2.62E+07	9.23E+06	4.89E+06	2.11E+06	3.91E+06	1.67E+07	6.93E+06	3.27E+06	6.03E+06	8.30E+06	1.84E+06	4.56E+06	7.30E+06	1.12E+07	2.06E+07	2.43E+06	7.48E+06	7.18E+06	7.22E+06	1.10E+07	2.25E+07	2.98E+06	8.21E+06	6.51E+06	1.56E+07	2.93E+06
2	30	Q15149|PLEC_HUMAN	N.VIAGVWLEEAGQK.L	N	Y	1.41	60	7.1	5.70E+04	7.22E+04	0	0	0	0	0	0	0	0	0	0	0	0	0	1.25E+06	0	0	0	0	0	0	0	0	0	0	0	0	0	1.12E+06	0	0	0	0	0	0	0	0	0	0	0
2	30	Q15149|PLEC_HUMAN	R.SLQEEHVAVAQLR.E	N	Y	3.94	60	1.8	7.57E+05	1.23E+06	2.22E+06	2.84E+05	4.87E+05	8.68E+04	0	1.28E+06	2.78E+05	4.24E+05	0	0	0	5.86E+05	0	3.26E+06	6.89E+05	0	7.57E+04	3.97E+05	2.92E+06	9.46E+05	0	1.70E+06	0	2.38E+05	5.67E+05	9.06E+05	7.58E+05	7.90E+05	0	4.41E+05	0	1.15E+06	1.71E+06	2.47E+06	0	5.35E+05	0	1.33E+06	0
2	30	Q15149|PLEC_HUMAN	K.SEEMQTVQQEQLLQETQALQQSF.L	N	Y	1.57	60	1.9	5.47E+04	9.12E+04	0	0	0	0	0	0	0	0	0	0	0	0	0	7.91E+05	0	0	0	0	0	0	0	0	0	0	0	0	0	5.93E+05	0	0	0	0	0	8.63E+05	0	0	0	0	0
2	30	Q15149|PLEC_HUMAN	K.DPYTGQQISLFQAMQK.G	N	Y	2.67	60	5.8	5.45E+04	0	4.10E+05	0	0	0	0	4.06E+04	1.59E+05	0	0	0	0	0	0	1.83E+04	1.42E+05	0	0	4.77E+04	0	0	0	3.06E+05	0	0	0	0	0	0	0	0	0	0	0	1.78E+05	0	1.04E+05	0	2.51E+05	0
2	30	Q15149|PLEC_HUMAN	R.QLAAEEER.R	N	Y	1.74	60	3	5.32E+04	1.04E+06	0	0	0	0	0	0	0	0	0	0	0	0	0	0	0	0	0	0	0	0	0	0	0	0	0	0	0	2.90E+04	0	0	0	0	0	8.81E+05	0	3.43E+05	0	0	0
2	30	Q15149|PLEC_HUMAN	F.LVPPPNQEAQEAVTR.L	N	Y	4.98	60	0.4	5.06E+04	0	0	0	0	0	0	0	0	0	0	0	0	0	0	1.09E+06	0	0	0	0	0	0	0	0	0	0	0	0	0	1.09E+06	0	0	0	0	0	0	0	0	0	0	0
2	30	Q15149|PLEC_HUMAN	K.GFFDPNTHENLTY.L	N	Y	1.94	60	2	5.04E+04	0	0	0	0	0	0	0	0	0	0	0	0	0	0	6.76E+05	0	0	0	0	0	0	0	0	0	0	0	0	1.71E+05	1.10E+06	0	0	0	0	0	0	0	0	2.20E+05	0	0
2	30	Q15149|PLEC_HUMAN	K.QYINAIK.D	N	Y	2.11	60	3.4	4.80E+04	4.50E+05	0	0	0	0	0	0	0	0	0	0	0	0	0	4.45E+05	0	0	0	0	5.49E+05	0	0	0	0	0	0	0	0	6.18E+05	0	0	0	0	0	0	0	0	0	0	0
2	30	Q15149|PLEC_HUMAN	K.ELEEVSPETPVVPATTQR.T	N	Y	2.75	60	1.4	4.40E+04	0	0	0	0	0	0	0	0	0	0	0	0	0	0	6.94E+05	0	0	0	0	0	0	0	0	0	0	0	0	0	7.45E+05	0	0	0	0	0	4.52E+05	0	0	0	0	0
2	30	Q15149|PLEC_HUMAN	R.LTVNEAVK.E	N	Y	3.78	60	1	3.40E+06	7.19E+06	5.10E+06	2.22E+06	4.06E+06	1.22E+06	0	4.75E+06	4.51E+06	2.53E+06	1.59E+06	0	1.29E+06	4.49E+06	4.02E+06	1.14E+07	0	2.02E+06	0	0	5.89E+06	4.51E+06	4.69E+06	0	0	1.88E+06	1.73E+06	2.26E+06	3.27E+06	8.73E+06	3.72E+06	5.43E+06	2.29E+06	3.10E+06	7.23E+06	9.25E+06	2.63E+06	3.03E+06	3.08E+06	0	2.84E+06
2	30	Q15149|PLEC_HUMAN	R.QTNLEN(+.98)LDQAFSVAER.D	N	Y	1.86	60	2.9	3.69E+04	0	5.93E+03	0	0	0	0	0	0	0	6.97E+04	0	0	0	0	0	0	0	0	0	0	4.85E+05	0	0	0	9.48E+05	0	0	0	0	0	0	0	0	0	0	0	0	0	0	7.71E+04
2	30	Q15149|PLEC_HUMAN	Q.SLEQGAQEESR.C	N	Y	2.28	60	5.9	3.64E+04	1.39E+05	0	4.82E+04	0	0	0	0	0	0	0	0	0	0	0	5.03E+05	0	0	0	3.07E+04	0	0	0	0	0	0	0	0	2.74E+04	5.35E+05	0	0	0	0	0	0	0	0	0	0	1.93E+05
2	30	Q15149|PLEC_HUMAN	K.DLLP(+15.99)SDMAVALLEAQAGTGH.I	N	Y	2.63	60	3.4	1.12E+05	3.34E+05	5.05E+05	5.26E+03	8.54E+04	2.16E+05	0	0	0	2.65E+05	0	0	0	0	0	4.22E+04	0	0	0	0	3.16E+05	5.17E+04	0	2.43E+04	0	0	1.34E+05	4.59E+05	6.35E+04	4.75E+05	0	0	0	0	2.10E+05	5.43E+05	0	0	0	0	1.49E+05
2	30	Q15149|PLEC_HUMAN	R.APVPASELLASGVLS.R	N	Y	2.01	60	3.9	3.35E+04	0	0	0	0	0	0	0	0	0	0	0	0	0	0	3.58E+05	0	0	0	0	0	0	0	0	0	0	0	0	1.86E+05	8.33E+05	0	0	0	0	0	2.41E+04	0	0	0	0	0
2	30	Q15149|PLEC_HUMAN	K.LQNVQIALDYLR.H	N	Y	1.69	60	4.7	3.01E+04	0	0	1.53E+04	0	0	0	0	0	0	0	0	0	0	0	8.61E+05	4.97E+04	0	0	0	0	0	0	0	0	0	0	0	0	0	0	0	0	0	0	0	0	0	0	0	0
2	30	Q15149|PLEC_HUMAN	K.VTLVQTLEIQR.Q	N	Y	3.1	60	3.2	2.96E+04	0	0	0	1.10E+05	0	0	0	0	0	0	0	0	0	0	4.59E+05	0	0	0	0	0	0	0	0	0	0	0	0	0	3.88E+05	0	0	0	0	0	2.86E+05	0	0	0	3.16E+04	0
2	30	Q15149|PLEC_HUMAN	R.DGHNLISLLEVLSGDSLPR.E	N	Y	4.05	60	1.7	1.18E+06	2.89E+06	0	0	5.30E+05	0	2.12E+06	1.04E+06	4.33E+06	0	2.50E+04	1.51E+06	6.14E+04	4.79E+04	5.52E+05	2.74E+06	4.38E+06	2.53E+06	7.57E+05	2.17E+04	1.21E+06	1.44E+06	4.38E+06	2.38E+06	1.83E+06	0	1.55E+05	0	1.30E+04	3.50E+05	1.13E+05	1.20E+06	1.63E+06	1.57E+06	7.44E+05	5.49E+06	0	2.72E+06	2.96E+05	0	1.73E+05
2	30	Q15149|PLEC_HUMAN	R.N(+.98)LVDNITGQR.L	N	Y	2.29	60	3.1	2.49E+04	0	0	0	0	0	0	0	0	0	0	0	0	0	2.31E+05	0	0	0	2.55E+05	0	0	0	0	0	0	0	0	0	0	1.14E+05	0	0	0	0	0	2.20E+05	0	0	0	0	2.52E+05
2	30	Q15149|PLEC_HUMAN	R.SDEGQLS(+79.97)PATR.G	N	Y	1.45	60	2	2.06E+04	0	0	0	0	0	0	0	0	0	0	0	0	0	0	3.01E+05	0	0	0	0	0	0	0	0	0	0	0	0	7.02E+04	5.13E+05	0	0	0	0	0	0	0	0	0	0	0
2	30	Q15149|PLEC_HUMAN	R.LSAEAEK.V	N	Y	3.84	60	4.8	1.96E+04	0	3.55E+04	0	6.11E+04	5.72E+04	1.76E+04	6.23E+03	8.23E+03	0	0	0	0	0	0	8.08E+03	0	6.27E+04	9.40E+04	0	0	1.61E+04	0	6.81E+03	0	6.80E+04	0	0	0	4.03E+04	9.07E+04	4.95E+04	0	0	0	0	5.71E+04	0	0	4.68E+04	0
2	30	Q15149|PLEC_HUMAN	R.LLEAAAQSTK.G	N	Y	3.27	60	2.2	1.84E+06	5.71E+06	2.39E+06	0	3.40E+06	1.29E+06	3.36E+05	4.10E+05	1.06E+06	9.80E+05	0	0	1.08E+06	1.70E+06	9.78E+05	7.04E+06	7.31E+05	3.57E+05	1.38E+06	2.01E+05	3.96E+06	8.72E+05	4.55E+05	4.01E+05	1.00E+06	7.85E+05	1.08E+06	1.04E+06	2.39E+06	1.24E+07	1.37E+06	1.28E+06	7.19E+05	7.44E+05	3.18E+06	4.35E+06	1.86E+06	1.06E+06	2.53E+06	1.46E+06	8.48E+05
2	30	Q15149|PLEC_HUMAN	K.GFFDPNTHEN(+.98)LTYLQLLER.C	N	Y	1.97	60	3.9	1.53E+04	0	0	1.90E+05	0	0	1.11E+05	0	0	0	0	0	0	0	0	0	0	1.28E+04	0	0	0	0	0	1.21E+05	0	0	0	0	0	0	0	5.78E+04	0	1.43E+05	0	0	0	2.20E+04	0	0	0
2	30	Q15149|PLEC_HUMAN	R.AGTLSITEFADMLSGN(+.98)AGGFR.S	N	Y	2.27	60	4.9	4.48E+04	1.66E+05	2.54E+05	0	0	0	0	1.30E+04	2.59E+05	0	0	0	0	0	1.32E+04	2.46E+04	3.87E+04	0	0	5.97E+03	1.20E+04	2.91E+04	2.70E+05	0	1.34E+05	0	0	0	0	0	0	5.17E+04	0	0	9.88E+04	9.33E+04	0	0	8.13E+04	2.54E+05	0
2	30	Q15149|PLEC_HUMAN	R.EEAAVDAQQQK.R	N	Y	3.48	60	2	1.18E+04	0	5.19E+04	0	2.26E+04	0	3.23E+04	3.32E+04	0	0	0	0	0	0	0	1.11E+05	0	0	0	0	4.10E+03	0	0	0	0	0	0	0	0	3.66E+04	0	0	0	0	0	1.10E+05	0	0	0	0	0
2	30	Q15149|PLEC_HUMAN	R.HHTAAFEER.R	N	Y	2.62	60	2.2	6.04E+03	1.75E+04	0	0	7.87E+03	0	5.70E+03	1.15E+04	0	0	0	0	0	0	0	0	1.13E+04	0	0	0	0	5.37E+03	0	0	0	0	0	0	0	3.75E+04	0	0	0	0	1.22E+04	2.83E+04	0	6.82E+04	1.06E+04	2.31E+04	0
2	30	Q15149|PLEC_HUMAN	R.PGTAFELLEAQAATGYVIDPIK.G	N	Y	2.12	60	7.4	6.64E+04	0	4.68E+04	3.42E+04	0	0	0	0	1.49E+05	0	0	0	0	0	0	7.47E+05	4.47E+05	0	0	1.21E+05	0	0	3.85E+04	0	0	5.78E+04	4.80E+04	7.34E+04	0	3.50E+05	0	4.09E+03	0	0	1.14E+05	0	2.96E+05	1.44E+04	0	1.09E+05	4.11E+04
2	30	Q15149|PLEC_HUMAN	R.TVTVWELISSEYFTAEQR.Q	N	Y	1.21	60	3.4	1.09E+04	6.58E+04	1.10E+04	0	9.48E+03	0	0	0	0	0	0	0	0	2.09E+04	0	4.87E+04	0	0	0	2.96E+04	0	0	2.91E+04	1.37E+04	0	0	0	0	0	0	0	0	0	0	0	1.68E+05	4.21E+04	0	0	0	3.08E+04
2	30	Q15149|PLEC_HUMAN	R.ALAEEAK.R	N	Y	1.32	60	2.1	2.05E+03	0	0	0	0	0	0	0	0	0	0	0	0	0	0	5.18E+04	0	0	0	0	0	0	0	0	0	0	0	0	0	1.78E+04	0	0	0	0	0	0	0	0	0	1.86E+04	0
2	30	Q15149|PLEC_HUMAN	K.ELAQEQAR.R	N	Y	1.06	60	8	1.18E+03	0	0	0	0	4.99E+03	0	0	0	0	0	0	0	0	0	4.16E+04	0	0	0	0	0	0	0	0	0	0	0	0	0	0	0	0	0	4.07E+03	0	0	0	0	0	0	0
3	7	Q01082|SPTB2_HUMAN	H.LADELINSGHSDAATIAEWK.D	Y	Y	6.75	11.1	6	8.49E+07	3.86E+06	5.03E+05	2.21E+05	7.55E+05	6.37E+08	2.74E+05	1.21E+07	1.80E+06	2.60E+05	6.09E+05	2.53E+06	2.15E+06	1.80E+06	1.77E+07	3.27E+05	4.38E+05	4.10E+05	2.57E+06	1.85E+06	9.27E+05	1.47E+06	4.88E+06	1.39E+06	3.25E+06	1.01E+09	3.80E+05	2.38E+06	1.23E+07	5.81E+05	7.13E+08	4.48E+04	9.15E+05	2.18E+08	4.63E+06	2.18E+05	5.68E+08	2.03E+05	2.25E+05	6.55E+05	2.10E+06
3	7	Q01082|SPTB2_HUMAN	K.TALPAQSAATLPAR.T	Y	Y	26.52	60	1.1	2.13E+07	2.32E+07	2.92E+07	1.73E+07	1.56E+07	3.15E+07	1.17E+07	3.10E+07	2.86E+07	2.57E+07	3.58E+07	4.07E+07	1.59E+07	1.22E+07	1.58E+07	1.84E+07	1.80E+07	1.12E+07	1.71E+07	1.22E+07	2.87E+07	3.22E+07	8.94E+06	1.51E+07	3.22E+07	8.20E+06	6.77E+06	1.19E+07	4.10E+07	1.51E+07	1.71E+07	2.99E+07	1.67E+07	3.28E+07	2.51E+07	1.57E+07	1.33E+07	2.58E+07	1.74E+07	3.46E+07	1.27E+07
3	7	Q01082|SPTB2_HUMAN	R.VAVVNQIAR.Q	N	Y	26.79	60	1	1.17E+07	1.44E+07	1.58E+07	9.10E+06	1.11E+07	1.89E+07	5.45E+06	1.72E+07	1.33E+07	1.90E+07	2.12E+07	2.41E+07	9.54E+06	8.45E+06	9.80E+06	9.71E+06	1.01E+07	7.62E+06	7.61E+06	4.91E+06	1.67E+07	1.74E+07	3.61E+06	7.02E+06	1.78E+07	5.18E+06	4.41E+06	7.52E+06	2.54E+07	1.07E+07	8.91E+06	1.45E+07	9.19E+06	1.21E+07	1.28E+07	6.69E+06	8.87E+06	1.09E+07	1.11E+07	1.56E+07	7.95E+06
3	7	Q01082|SPTB2_HUMAN	R.LVSDGNINSDR.I	N	Y	24.6	60	0.9	1.16E+07	1.46E+07	1.18E+07	9.39E+06	1.26E+07	2.09E+07	5.95E+06	1.91E+07	1.37E+07	1.52E+07	2.78E+07	1.89E+07	9.90E+06	8.39E+06	8.30E+06	1.28E+07	9.40E+06	6.91E+06	2.09E+07	3.67E+06	1.75E+07	2.20E+07	5.84E+06	8.33E+06	2.10E+07	5.73E+06	3.02E+06	3.14E+06	1.12E+07	1.26E+07	8.87E+06	1.67E+07	1.19E+07	1.06E+07	1.06E+07	4.93E+06	6.20E+06	9.42E+06	6.83E+06	1.42E+07	5.72E+06
3	7	Q01082|SPTB2_HUMAN	R.AQTLPTSVVTITSESSPGK.R	N	Y	14.38	10.06	2.4	1.24E+07	1.38E+07	1.59E+07	1.05E+07	1.02E+07	2.41E+07	5.51E+06	2.04E+07	1.57E+07	1.58E+07	2.58E+07	2.44E+07	1.16E+07	7.80E+06	4.65E+06	4.95E+06	9.96E+06	3.15E+06	1.69E+07	9.41E+06	1.61E+07	2.08E+07	4.37E+06	1.03E+07	1.32E+07	1.04E+07	7.40E+06	1.69E+07	2.08E+07	7.52E+06	1.09E+07	1.41E+07	1.20E+07	1.03E+07	1.15E+07	6.25E+06	1.01E+07	1.34E+07	6.71E+06	1.78E+07	5.30E+06
3	7	Q01082|SPTB2_HUMAN	K.INAVVETGR.R	N	Y	14.58	12.55	1.6	9.14E+06	1.21E+07	1.20E+07	9.80E+06	1.06E+07	1.46E+07	4.33E+06	1.25E+07	1.24E+07	1.02E+07	1.66E+07	1.74E+07	8.85E+06	5.20E+06	8.98E+06	9.20E+06	7.11E+06	6.74E+06	2.15E+07	2.71E+06	1.40E+07	1.31E+07	4.01E+06	4.63E+06	9.23E+06	4.47E+06	2.91E+06	3.52E+06	9.77E+06	7.59E+06	8.16E+06	1.31E+07	5.90E+06	9.54E+06	9.61E+06	4.41E+06	5.36E+06	9.06E+06	6.73E+06	1.34E+07	6.72E+06
3	7	Q01082|SPTB2_HUMAN	R.EIGQSVDEVEK.L	N	Y	12.19	60	1.1	9.05E+06	1.67E+07	9.37E+06	0	1.27E+07	2.47E+07	1.83E+06	1.33E+07	1.89E+07	1.70E+07	2.96E+07	2.59E+07	5.85E+06	8.42E+06	0	0	0	0	6.77E+06	0	1.97E+07	1.37E+07	0	0	9.39E+06	5.46E+06	4.72E+06	9.59E+06	1.40E+07	0	5.89E+06	1.59E+07	9.50E+06	1.39E+07	1.41E+07	7.04E+06	7.97E+06	3.10E+06	7.20E+06	1.28E+07	5.33E+06
3	7	Q01082|SPTB2_HUMAN	R.DVEDEILWVGER.M	N	Y	13	20.62	2.7	1.02E+07	1.34E+07	1.26E+07	4.32E+06	1.03E+07	2.17E+07	3.70E+06	1.29E+07	1.39E+07	1.29E+07	1.91E+07	1.49E+07	6.29E+06	6.15E+06	6.54E+06	8.66E+06	7.14E+06	9.12E+06	1.69E+07	7.47E+06	1.59E+07	1.39E+07	2.93E+06	5.73E+06	1.47E+07	6.85E+06	6.22E+06	1.48E+07	1.68E+07	1.00E+07	8.74E+06	1.35E+07	7.79E+06	1.03E+07	1.15E+07	5.03E+06	7.44E+06	8.00E+06	9.05E+06	1.28E+07	2.85E+06
3	7	Q01082|SPTB2_HUMAN	R.LQAAYAGDK.A	N	Y	10.89	34.73	2.8	8.62E+06	3.16E+05	7.68E+06	8.12E+06	7.61E+06	5.89E+06	1.74E+06	8.73E+06	6.85E+06	3.92E+06	7.59E+06	1.20E+07	8.67E+06	6.60E+06	4.77E+06	3.64E+06	1.83E+07	1.34E+07	1.01E+07	2.02E+07	1.46E+07	8.51E+06	1.77E+06	1.83E+07	9.06E+06	1.46E+07	1.29E+07	2.55E+06	2.23E+06	1.31E+07	1.35E+07	6.16E+06	1.41E+07	3.76E+06	4.03E+06	2.21E+07	1.74E+07	4.93E+06	3.53E+06	7.91E+06	4.80E+06
3	7	Q01082|SPTB2_HUMAN	K.EVAELTR.L	N	Y	10.16	8.94	1.1	8.36E+06	1.29E+07	9.46E+06	7.71E+06	8.42E+06	1.23E+07	6.58E+06	1.19E+07	1.25E+07	9.04E+06	1.49E+07	1.87E+07	4.76E+06	3.10E+06	6.68E+06	7.25E+06	8.87E+06	3.61E+06	1.48E+07	2.72E+06	9.22E+06	1.50E+07	4.99E+06	5.59E+06	1.35E+07	3.86E+06	1.54E+06	1.51E+06	3.33E+06	9.95E+06	5.47E+06	1.12E+07	1.24E+07	9.12E+06	7.94E+06	4.24E+06	3.41E+06	6.46E+06	5.22E+06	1.31E+07	5.62E+06
3	7	Q01082|SPTB2_HUMAN	K.VLDNAIETEK.M	N	Y	16.97	12.91	1.4	8.05E+06	1.02E+07	9.15E+06	7.28E+06	8.05E+06	1.30E+07	4.10E+06	1.03E+07	1.01E+07	1.06E+07	1.54E+07	1.57E+07	7.60E+06	6.78E+06	6.39E+06	6.37E+06	7.81E+06	6.61E+06	7.31E+06	3.25E+06	1.40E+07	1.04E+07	2.39E+06	5.17E+06	8.24E+06	3.42E+06	3.86E+06	5.62E+06	1.33E+07	7.37E+06	6.26E+06	9.09E+06	7.78E+06	8.21E+06	8.23E+06	5.32E+06	5.44E+06	8.68E+06	6.37E+06	1.21E+07	5.82E+06
3	7	Q01082|SPTB2_HUMAN	R.LSGIEER.Y	N	Y	10.66	60	1.6	7.72E+06	1.49E+07	1.60E+07	0	0	0	9.28E+06	1.79E+07	1.65E+07	1.66E+07	0	0	0	0	0	0	1.32E+07	0	2.77E+07	5.32E+06	1.57E+07	2.12E+07	0	7.67E+06	2.56E+07	0	0	2.68E+06	7.77E+06	0	1.27E+07	1.65E+07	0	1.33E+07	1.28E+07	0	0	0	0	1.76E+07	0
3	7	Q01082|SPTB2_HUMAN	R.TQETPSAQMEGFLNR.K	N	Y	15.13	13.85	1.9	8.56E+06	1.20E+07	1.01E+07	5.11E+06	1.00E+07	1.05E+07	2.24E+06	1.25E+07	1.10E+07	7.90E+06	1.05E+07	1.01E+07	5.85E+06	5.63E+06	5.07E+06	5.40E+06	6.19E+06	6.93E+06	6.10E+06	6.88E+06	1.28E+07	1.85E+07	4.01E+06	1.03E+07	1.11E+07	7.73E+06	5.75E+06	1.34E+07	1.70E+07	9.06E+06	7.31E+06	1.34E+07	5.69E+06	9.97E+06	1.04E+07	4.90E+06	5.18E+06	7.50E+06	6.31E+06	9.69E+06	4.79E+06
3	7	Q01082|SPTB2_HUMAN	R.DQNTVETLQR.M	N	Y	10.2	60	3	6.43E+06	2.39E+07	6.81E+06	3.90E+06	1.50E+07	2.87E+07	2.45E+06	1.42E+07	1.76E+07	1.92E+07	0	0	0	3.77E+06	0	3.25E+06	3.91E+06	3.08E+06	1.55E+07	1.96E+06	0	1.39E+07	1.41E+06	3.63E+06	5.58E+06	7.21E+05	1.62E+06	5.92E+06	0	2.73E+06	0	1.30E+07	2.58E+06	8.66E+06	1.33E+07	4.71E+06	0	8.48E+06	1.53E+05	8.26E+06	3.26E+06
3	7	Q01082|SPTB2_HUMAN	R.SQNIVTDSSSLSAEAIR.Q	N	Y	13.41	60	2.1	7.18E+06	8.04E+06	8.65E+06	3.55E+06	6.43E+06	1.26E+07	1.23E+06	1.12E+07	7.31E+06	1.29E+07	1.46E+07	1.21E+07	6.59E+06	3.28E+06	3.24E+06	5.22E+06	1.89E+06	3.78E+06	1.05E+07	5.76E+06	1.08E+07	1.17E+07	0	4.81E+06	1.01E+07	7.26E+06	9.09E+06	1.10E+07	1.37E+07	5.72E+06	5.32E+06	9.48E+06	3.97E+06	8.73E+06	9.95E+06	9.89E+05	5.73E+06	5.78E+06	4.81E+06	8.00E+06	4.32E+06
3	7	Q01082|SPTB2_HUMAN	R.QNLLSQSH.A	N	Y	19.86	60	0.6	6.02E+06	9.98E+06	6.39E+06	6.96E+06	7.88E+06	0	4.10E+06	8.88E+06	9.15E+06	7.18E+06	0	1.48E+07	5.43E+06	4.84E+06	6.79E+06	7.41E+06	5.51E+06	4.36E+06	1.39E+07	2.36E+06	9.34E+06	9.21E+06	2.70E+06	2.32E+06	5.22E+06	3.24E+06	1.92E+06	1.63E+06	6.21E+06	5.46E+06	4.98E+06	7.24E+06	6.93E+06	6.96E+06	6.87E+06	4.26E+06	4.25E+06	6.31E+06	5.58E+06	9.33E+06	5.14E+06
3	7	Q01082|SPTB2_HUMAN	R.TQTAIASEDMPNTLTEAEK.L	N	Y	10.41	60	2.4	6.27E+06	8.40E+06	6.41E+06	0	6.46E+06	6.90E+06	2.01E+06	7.72E+06	7.21E+06	5.39E+06	7.11E+06	6.87E+06	6.95E+06	6.17E+06	0	4.56E+06	3.65E+06	0	1.49E+07	5.54E+06	1.01E+07	8.58E+06	1.15E+06	5.86E+06	9.34E+06	3.23E+06	1.31E+07	1.10E+07	1.62E+07	7.42E+06	5.70E+06	7.87E+06	4.94E+06	5.44E+06	5.57E+06	2.98E+06	4.02E+06	5.85E+06	5.24E+06	6.60E+06	3.31E+06
3	7	Q01082|SPTB2_HUMAN	R.EVDDLEQWIAER.E	N	Y	9.33	60	2.3	5.99E+06	7.56E+06	9.79E+06	0	7.21E+06	1.57E+07	5.67E+04	8.86E+06	7.87E+06	9.85E+06	1.36E+07	1.10E+06	4.86E+06	5.08E+06	6.01E+06	6.00E+06	7.70E+04	1.10E+06	1.32E+07	5.23E+06	1.18E+07	1.18E+06	1.95E+06	3.30E+05	1.05E+07	6.58E+06	3.33E+06	9.15E+06	1.35E+07	7.75E+06	6.01E+06	1.13E+07	2.05E+05	7.24E+06	8.42E+06	7.11E+05	5.27E+06	3.04E+05	6.00E+06	1.29E+05	4.31E+06
3	7	Q01082|SPTB2_HUMAN	R.LAEISDVWEEMK.T	N	Y	15.23	52.98	2.2	5.80E+06	9.92E+06	8.19E+06	5.55E+05	6.69E+06	1.03E+07	9.54E+04	1.00E+07	8.05E+06	6.78E+06	8.06E+06	1.16E+06	4.34E+06	4.67E+06	5.89E+06	6.84E+06	1.29E+05	9.55E+05	1.38E+07	3.54E+06	1.15E+07	1.97E+06	6.71E+05	5.93E+05	7.29E+06	7.44E+06	3.46E+06	9.85E+06	1.54E+07	8.06E+06	5.79E+06	1.11E+07	4.74E+05	6.93E+06	8.39E+06	2.92E+06	4.28E+06	1.23E+06	6.77E+06	5.73E+05	4.63E+06
3	7	Q01082|SPTB2_HUMAN	R.FESLEPEMNNQASR.V	N	Y	9.91	6.99	2.8	5.91E+06	7.69E+06	7.63E+06	3.48E+06	5.73E+06	7.47E+06	2.07E+06	7.75E+06	8.45E+06	7.05E+06	8.37E+06	8.89E+06	3.11E+06	3.86E+06	1.72E+06	5.51E+06	4.14E+06	4.62E+06	9.81E+06	3.44E+06	9.83E+06	9.93E+06	1.44E+06	5.67E+06	1.14E+07	2.78E+06	2.56E+06	4.78E+06	1.40E+07	5.87E+06	4.45E+06	7.58E+06	4.67E+06	6.38E+06	7.12E+06	4.02E+06	3.53E+06	5.33E+06	5.16E+06	7.35E+06	3.39E+06
3	7	Q01082|SPTB2_HUMAN	H.GLESQIQSDDYGK.D	N	Y	7.86	60	1.9	5.38E+06	7.27E+05	2.71E+06	2.72E+06	1.86E+06	2.67E+07	2.81E+06	4.27E+06	9.84E+06	1.24E+07	3.68E+07	2.70E+07	4.53E+06	1.07E+06	2.04E+06	5.87E+05	1.20E+06	3.36E+06	2.71E+06	1.65E+06	1.38E+07	4.22E+06	1.51E+06	3.99E+06	4.53E+06	2.66E+06	2.72E+06	6.71E+06	1.14E+07	1.21E+06	3.36E+05	8.01E+06	8.58E+05	1.34E+06	3.67E+06	0	4.99E+06	3.50E+06	2.55E+06	4.06E+05	7.95E+05
3	7	Q01082|SPTB2_HUMAN	R.ALVADSHPESER.I	Y	Y	20.93	28.72	0.8	2.83E+07	3.08E+07	4.09E+07	3.02E+07	2.33E+07	4.55E+07	2.04E+07	3.46E+07	4.03E+07	2.48E+07	5.02E+07	7.39E+07	1.82E+07	1.87E+07	2.45E+07	2.15E+07	3.16E+07	3.24E+07	4.88E+07	1.18E+07	3.07E+07	5.41E+07	1.57E+07	1.60E+07	4.02E+07	1.17E+07	1.07E+07	4.15E+06	1.46E+07	2.47E+07	2.16E+07	2.91E+07	3.32E+07	3.61E+07	1.86E+07	1.33E+07	1.44E+07	3.66E+07	1.93E+07	4.77E+07	1.33E+07
3	7	Q01082|SPTB2_HUMAN	K.GEQVSQN(+.98)GLPAEQGSPR.M	N	Y	5.75	6.82	1.8	5.46E+06	8.32E+06	6.43E+06	4.09E+06	6.43E+06	5.99E+06	1.53E+06	9.21E+06	1.06E+07	5.51E+06	8.59E+06	6.06E+06	7.45E+06	5.58E+06	5.91E+06	5.27E+06	4.25E+06	4.13E+06	8.67E+06	2.88E+06	8.88E+06	1.08E+07	1.52E+06	3.12E+06	6.33E+06	1.50E+06	4.46E+05	1.34E+06	4.24E+06	6.87E+06	3.31E+06	9.58E+06	1.58E+06	7.40E+06	7.08E+06	2.52E+06	2.40E+06	4.79E+06	3.77E+06	1.02E+07	2.52E+06
3	7	Q01082|SPTB2_HUMAN	H.TEMPTTLEGAEAAIK.K	N	Y	15.48	60	2.2	4.77E+06	9.70E+06	3.88E+06	4.93E+06	6.52E+06	7.38E+06	0	5.93E+06	5.03E+06	3.91E+06	7.04E+06	6.22E+06	4.71E+06	4.68E+06	3.40E+06	4.45E+06	0	4.15E+06	1.19E+07	0	8.69E+06	4.84E+06	0	1.52E+06	5.54E+06	5.50E+06	3.83E+06	5.21E+06	1.49E+07	6.50E+06	4.68E+06	3.95E+06	5.57E+06	3.14E+06	6.26E+06	3.58E+06	4.45E+06	3.43E+06	5.76E+06	4.78E+06	1.89E+06
3	7	Q01082|SPTB2_HUMAN	R.DLVAIEAK.L	N	Y	16.27	60	1.8	4.67E+06	5.91E+06	6.17E+06	4.97E+05	6.03E+06	8.82E+06	3.60E+06	7.19E+06	5.72E+06	8.19E+06	1.03E+07	1.29E+07	3.36E+06	3.17E+06	4.25E+06	3.90E+06	5.76E+06	6.97E+05	0	3.16E+06	8.42E+06	0	1.24E+06	4.78E+06	8.89E+06	2.37E+06	2.13E+06	5.04E+06	1.06E+07	4.67E+06	3.75E+06	0	5.98E+06	7.61E+06	6.40E+06	3.90E+06	3.32E+06	5.85E+06	4.31E+06	0	4.92E+05
3	7	Q01082|SPTB2_HUMAN	R.LVSQDNFGFDLPAVEAATK.K	N	Y	10.33	60	3	5.75E+06	9.65E+06	9.17E+06	1.47E+06	5.09E+06	1.31E+07	1.69E+06	9.17E+06	2.20E+06	8.77E+06	1.16E+07	4.70E+06	4.13E+06	3.13E+06	4.87E+06	6.66E+06	3.41E+06	3.45E+06	1.04E+07	1.28E+06	1.05E+07	9.23E+06	0	4.76E+06	1.09E+07	3.07E+06	3.81E+06	6.41E+06	9.16E+06	5.96E+06	4.44E+06	9.03E+06	1.34E+06	4.61E+06	8.57E+06	3.84E+06	3.70E+06	3.23E+06	5.05E+06	3.99E+06	2.93E+06
3	7	Q01082|SPTB2_HUMAN	K.DLTSVMR.L	N	Y	21.27	25.94	1.3	4.28E+06	5.50E+06	5.09E+06	3.57E+06	3.91E+06	5.39E+06	2.02E+06	5.92E+06	4.54E+06	3.76E+06	5.25E+06	5.86E+06	4.82E+06	3.35E+06	3.27E+06	4.08E+06	3.25E+06	2.65E+06	5.96E+06	2.59E+06	4.77E+06	6.06E+06	1.21E+06	3.56E+06	6.99E+06	2.32E+06	1.43E+06	3.39E+06	1.01E+07	4.50E+06	4.09E+06	5.35E+06	3.91E+06	5.50E+06	5.35E+06	3.43E+06	2.35E+06	4.56E+06	4.37E+06	5.77E+06	2.63E+06
3	7	Q01082|SPTB2_HUMAN	K.ILSSDDYGK.D	N	Y	11.01	7.29	1	4.23E+06	6.23E+06	4.96E+06	3.57E+06	5.57E+06	5.98E+06	1.85E+06	5.95E+06	5.14E+06	4.82E+06	8.29E+06	7.48E+06	3.71E+06	3.09E+06	3.59E+06	4.03E+06	2.82E+06	2.88E+06	7.94E+06	1.90E+06	6.50E+06	6.56E+06	2.00E+06	2.24E+06	4.18E+06	2.27E+06	1.63E+06	1.90E+06	4.74E+06	6.03E+06	3.90E+06	5.06E+06	5.76E+06	3.39E+06	4.32E+06	1.94E+06	2.46E+06	2.98E+06	2.91E+06	6.10E+06	2.66E+06
3	7	Q01082|SPTB2_HUMAN	K.DEQSAVSMLK.K	N	Y	15.63	23	1.1	4.20E+06	6.87E+06	5.03E+06	3.20E+06	4.28E+06	4.05E+06	1.65E+06	5.64E+06	5.50E+06	3.56E+06	4.65E+06	4.59E+06	4.16E+06	3.09E+06	3.97E+06	3.28E+06	2.29E+06	2.17E+06	6.92E+06	2.33E+06	7.93E+06	6.31E+06	5.26E+05	4.28E+06	7.66E+06	2.32E+06	2.08E+06	3.54E+06	1.05E+07	3.68E+06	3.76E+06	6.23E+06	4.23E+06	3.91E+06	6.59E+06	2.23E+06	1.43E+06	4.22E+06	3.91E+06	4.80E+06	2.02E+06
3	7	Q01082|SPTB2_HUMAN	K.SAATWDER.F	N	Y	19.57	47.59	1.5	4.17E+06	5.43E+06	4.39E+06	3.67E+06	4.15E+06	5.67E+06	7.58E+06	5.49E+06	5.05E+06	4.73E+06	7.35E+06	9.12E+06	3.44E+06	2.79E+06	3.61E+06	3.29E+06	4.03E+06	1.93E+06	6.06E+06	2.30E+06	2.50E+06	7.53E+06	2.29E+06	2.37E+06	7.86E+06	2.47E+06	1.03E+06	1.03E+06	2.84E+06	4.84E+06	3.45E+06	5.60E+06	6.11E+06	4.08E+06	4.18E+06	2.22E+06	2.29E+06	4.13E+06	2.56E+06	5.03E+06	2.49E+06
3	7	Q01082|SPTB2_HUMAN	R.LNDGNEYLFQAK.D	N	Y	17.13	15.12	1.8	4.01E+06	4.33E+06	3.54E+06	2.78E+06	4.36E+06	6.98E+06	1.63E+06	4.58E+06	4.34E+06	5.87E+06	8.22E+06	6.93E+06	4.15E+06	3.15E+06	2.65E+06	2.60E+06	2.64E+06	3.03E+06	5.79E+06	2.68E+06	7.12E+06	5.66E+06	1.25E+06	2.87E+06	5.09E+06	2.35E+06	4.89E+06	7.82E+06	6.98E+06	2.50E+06	3.05E+06	4.17E+06	3.40E+06	3.80E+06	3.79E+06	2.00E+06	2.48E+06	3.42E+06	3.54E+06	4.65E+06	2.17E+06
3	7	Q01082|SPTB2_HUMAN	Y.HSEVPVSLK.E	N	Y	15.89	23.23	1.5	3.85E+06	5.65E+06	2.47E+06	4.01E+06	3.22E+06	9.09E+06	4.24E+06	4.09E+06	3.91E+06	4.44E+06	9.47E+06	6.32E+06	3.81E+06	2.79E+06	3.17E+06	4.68E+06	3.26E+06	2.29E+06	7.77E+06	6.56E+05	5.33E+06	4.94E+06	9.10E+05	1.14E+06	2.43E+06	1.48E+06	1.23E+06	1.98E+06	6.98E+06	5.10E+06	2.38E+06	3.77E+06	5.97E+06	3.54E+06	3.26E+06	2.65E+06	2.10E+06	3.64E+06	4.52E+06	4.56E+06	2.88E+06
3	7	Q01082|SPTB2_HUMAN	K.FMELLEPLNER.K	N	Y	11.41	60	2.7	3.71E+06	6.61E+06	4.99E+06	2.08E+06	4.39E+06	6.14E+06	1.05E+06	4.61E+06	3.55E+06	2.62E+06	3.97E+06	2.91E+06	2.64E+06	3.79E+06	2.96E+06	3.31E+06	2.00E+06	3.09E+06	7.53E+06	2.87E+06	6.19E+06	5.47E+06	0	3.25E+06	5.31E+06	0	2.72E+06	5.77E+06	8.73E+06	5.21E+06	3.11E+06	5.74E+06	3.37E+06	2.72E+06	4.44E+06	1.12E+06	1.35E+06	2.45E+06	4.17E+06	3.46E+06	2.70E+06
3	7	Q01082|SPTB2_HUMAN	R.ENEVLEAWK.S	N	Y	11.66	60	2.3	3.57E+06	6.14E+06	5.19E+06	2.54E+06	4.27E+06	7.00E+06	1.91E+06	4.92E+06	6.16E+06	5.63E+06	7.10E+06	6.45E+06	0	0	2.73E+06	0	3.33E+06	3.96E+06	8.18E+06	5.28E+06	4.96E+06	8.19E+06	0	3.52E+06	8.25E+06	0	0	7.93E+06	0	3.60E+06	0	5.99E+06	3.84E+06	5.18E+06	4.62E+06	0	0	3.53E+06	0	3.67E+06	0
3	7	Q01082|SPTB2_HUMAN	K.EIEELQSQAQALSQEGK.S	N	Y	9.37	60	2.5	4.55E+06	7.98E+06	4.91E+06	0	5.51E+06	4.52E+06	6.59E+05	7.48E+06	6.86E+06	4.47E+06	4.90E+06	6.48E+06	3.94E+06	2.19E+06	0	3.66E+06	0	0	1.05E+07	2.06E+06	6.11E+06	6.69E+06	0	2.46E+06	6.91E+06	1.65E+06	9.16E+06	8.24E+06	1.20E+07	4.96E+06	5.73E+06	5.51E+06	3.94E+06	3.63E+06	6.51E+06	3.68E+06	2.40E+06	2.42E+06	4.24E+06	3.51E+06	5.95E+06
3	7	Q01082|SPTB2_HUMAN	K.QALQDTLALYK.M	N	Y	11.08	60	1.9	3.25E+06	2.59E+06	3.63E+06	1.33E+06	6.52E+06	4.54E+06	3.64E+05	2.73E+06	1.53E+06	8.76E+06	7.26E+06	2.21E+06	8.44E+06	5.74E+06	1.76E+06	2.28E+06	0	5.41E+05	4.35E+06	1.09E+06	5.31E+06	4.61E+06	1.31E+06	2.77E+06	4.01E+06	2.74E+06	4.44E+06	1.18E+07	8.06E+06	3.40E+06	2.72E+06	2.59E+06	0	1.20E+06	2.45E+06	9.24E+05	2.34E+06	8.08E+05	2.43E+06	2.38E+06	1.89E+06
3	7	Q01082|SPTB2_HUMAN	H.AYQQFLR.D	N	Y	10.36	10.46	2.2	3.18E+06	3.11E+06	4.11E+06	2.10E+06	3.50E+06	4.91E+06	6.05E+05	5.57E+06	4.20E+06	4.47E+06	5.78E+06	5.54E+06	2.35E+06	2.29E+06	2.99E+06	2.77E+06	1.57E+06	1.05E+06	4.60E+06	1.61E+06	6.31E+06	6.07E+06	1.08E+06	1.94E+06	5.29E+06	1.75E+06	1.57E+06	2.57E+06	6.72E+06	1.55E+06	2.02E+06	4.03E+06	2.77E+06	2.73E+06	4.62E+06	1.66E+06	2.44E+06	3.31E+06	2.52E+06	4.31E+06	1.32E+06
3	7	Q01082|SPTB2_HUMAN	R.EQWANLEQLSAIR.K	N	Y	10.39	60	3.4	3.41E+06	3.11E+06	4.32E+06	4.25E+06	5.54E+06	8.37E+06	1.73E+06	3.83E+06	2.30E+06	6.31E+06	4.61E+06	5.95E+06	1.31E+06	3.06E+06	3.04E+06	1.70E+06	2.09E+06	3.72E+06	8.08E+06	1.95E+05	5.30E+06	4.85E+06	7.15E+04	3.28E+06	6.86E+06	2.24E+06	1.02E+06	5.78E+06	4.92E+06	2.70E+06	1.58E+06	6.19E+06	0	3.26E+06	1.72E+06	1.95E+06	1.23E+06	2.50E+06	2.61E+06	2.43E+06	3.89E+06
3	7	Q01082|SPTB2_HUMAN	K.LEDLEVIQHR.F	N	Y	18.6	15.52	1.6	1.65E+07	1.85E+07	2.29E+07	1.38E+07	1.73E+07	2.05E+07	9.48E+06	2.07E+07	2.14E+07	1.56E+07	2.23E+07	2.22E+07	1.81E+07	1.16E+07	1.35E+07	1.32E+07	1.56E+07	8.34E+06	1.72E+07	1.04E+07	2.56E+07	1.89E+07	6.61E+06	1.28E+07	2.97E+07	7.76E+06	5.76E+06	1.15E+07	3.38E+07	1.29E+07	1.57E+07	1.65E+07	1.61E+07	1.86E+07	2.16E+07	9.74E+06	1.14E+07	1.88E+07	1.48E+07	2.70E+07	1.39E+07
3	7	Q01082|SPTB2_HUMAN	K.HQILEQAVEDYAETVHQLSK.T	N	Y	9.74	60	2.5	3.31E+06	5.49E+06	5.00E+06	2.30E+06	3.93E+06	2.98E+06	0	4.67E+06	3.90E+06	2.84E+06	3.85E+06	3.69E+06	1.67E+06	1.96E+06	3.99E+06	3.35E+06	2.69E+06	3.19E+06	9.04E+06	3.59E+06	4.18E+06	6.47E+06	2.50E+05	3.99E+06	6.53E+06	1.64E+06	3.07E+06	6.27E+06	4.80E+06	4.65E+06	2.53E+06	4.79E+06	2.00E+06	1.20E+06	5.22E+06	1.65E+06	1.12E+06	0	1.44E+06	2.75E+06	1.38E+06
3	7	Q01082|SPTB2_HUMAN	R.VQAVVAVAR.E	N	Y	16.78	60	0.9	2.96E+06	3.54E+06	3.23E+06	3.73E+06	3.24E+06	5.20E+06	1.43E+06	4.52E+06	4.98E+06	4.91E+06	7.42E+06	8.30E+06	1.38E+06	1.48E+06	2.58E+06	3.51E+06	1.99E+06	1.97E+06	1.11E+06	5.66E+05	4.01E+06	4.53E+06	1.47E+06	0	3.06E+06	9.92E+05	5.05E+05	1.68E+06	3.33E+06	2.39E+06	1.89E+06	3.02E+06	3.49E+06	5.16E+06	3.75E+06	0	1.79E+06	1.10E+06	2.42E+06	5.23E+06	1.91E+06
3	7	Q01082|SPTB2_HUMAN	N.IVTDSSSLSAEAIR.Q	N	Y	11.44	60	3.1	2.84E+06	3.82E+06	2.20E+06	0	3.10E+06	6.33E+06	3.83E+06	3.78E+06	1.93E+06	5.92E+06	7.98E+06	8.06E+05	2.79E+06	2.10E+06	1.50E+06	2.98E+06	8.11E+05	1.05E+06	2.59E+06	3.08E+06	5.29E+06	1.71E+06	9.46E+05	3.35E+06	3.23E+06	8.18E+05	1.13E+06	3.20E+06	9.64E+06	3.58E+06	2.30E+06	3.79E+06	1.38E+06	1.73E+06	2.75E+06	5.63E+05	1.48E+06	1.85E+06	3.99E+06	3.34E+06	1.51E+06
3	7	Q01082|SPTB2_HUMAN	R.DLDDFQSWLSR.T	N	Y	16.38	60	1.9	2.75E+06	6.20E+06	3.48E+06	7.67E+05	3.29E+06	8.28E+06	3.56E+05	2.69E+06	1.23E+06	4.28E+06	6.45E+06	2.41E+06	2.46E+06	2.36E+06	2.59E+06	3.05E+06	3.19E+05	3.79E+05	7.59E+06	1.30E+06	5.93E+06	2.00E+06	4.45E+05	6.53E+05	2.82E+06	2.93E+06	2.90E+06	5.48E+06	5.87E+06	3.72E+06	3.09E+06	3.44E+06	5.05E+05	1.28E+06	3.93E+06	5.11E+05	8.23E+05	8.69E+05	2.53E+06	1.28E+06	1.88E+06
3	7	Q01082|SPTB2_HUMAN	K.QQMLENQMEVR.K	N	Y	12.55	60	1.8	2.53E+06	3.62E+06	3.70E+06	1.48E+06	1.74E+06	1.45E+06	1.05E+06	3.92E+06	3.32E+06	1.48E+06	2.37E+06	3.18E+06	1.74E+06	8.54E+05	2.82E+06	2.73E+06	2.16E+06	0	2.41E+06	2.19E+06	4.67E+06	5.00E+06	1.11E+06	2.30E+06	5.50E+06	8.86E+05	1.49E+06	1.49E+06	5.31E+06	2.87E+06	2.94E+06	4.93E+06	2.06E+06	2.74E+06	3.71E+06	1.24E+06	1.21E+06	2.12E+06	2.35E+06	2.64E+06	2.95E+06
3	7	Q01082|SPTB2_HUMAN	R.ITDLYTDLR.D	N	Y	9.17	60	1.9	2.49E+06	0	3.95E+06	2.14E+06	3.61E+06	9.33E+06	0	4.19E+06	0	8.01E+06	9.11E+06	9.87E+06	0	0	0	3.25E+06	1.95E+06	0	4.98E+06	0	3.48E+06	6.29E+06	0	0	0	0	2.25E+05	5.79E+06	7.72E+06	3.49E+06	2.83E+06	0	0	4.13E+06	0	0	2.05E+06	0	3.14E+06	1.45E+06	2.16E+06
3	7	Q01082|SPTB2_HUMAN	R.LTTLELLEVR.R	N	Y	15.16	60	2.4	2.46E+06	4.21E+06	3.50E+06	3.83E+04	3.19E+06	6.37E+06	0	3.38E+06	4.01E+06	3.88E+06	6.30E+06	4.45E+05	1.72E+06	1.78E+06	2.47E+06	2.80E+06	1.77E+04	7.80E+05	5.00E+06	1.90E+06	4.22E+06	1.27E+05	6.28E+05	0	1.43E+06	2.89E+06	1.98E+06	6.14E+06	4.46E+06	3.39E+06	2.45E+06	4.21E+06	2.58E+04	4.45E+06	2.67E+06	1.38E+05	1.94E+06	1.83E+05	2.45E+06	6.87E+04	1.29E+06
3	7	Q01082|SPTB2_HUMAN	K.DVAEEIANYRPTLDTLHEQASALPQEHAESPDVR.G	N	Y	12.72	60	3.4	6.14E+06	7.30E+06	1.22E+07	2.99E+06	4.51E+06	4.71E+06	0	1.16E+07	1.10E+07	2.19E+06	4.48E+06	8.82E+06	0	5.92E+05	6.44E+06	1.35E+06	6.54E+06	4.24E+06	1.83E+07	7.91E+06	9.64E+06	1.56E+07	0	5.24E+06	1.49E+07	0	3.06E+06	4.93E+06	6.33E+06	3.31E+06	4.73E+06	1.03E+07	4.56E+06	1.19E+07	8.25E+06	2.31E+06	0	6.49E+06	1.88E+06	1.22E+07	2.34E+06
3	7	Q01082|SPTB2_HUMAN	K.LESEHPDQAQAILSR.L	N	Y	18.34	37.65	1.6	1.27E+07	1.48E+07	1.78E+07	9.58E+06	1.08E+07	1.45E+07	6.03E+06	1.77E+07	1.52E+07	1.40E+07	2.16E+07	1.97E+07	1.26E+07	9.92E+06	1.00E+07	1.10E+07	1.24E+07	1.01E+07	1.11E+07	5.28E+06	2.13E+07	1.90E+07	3.76E+06	9.99E+06	2.27E+07	5.96E+06	7.01E+06	9.93E+06	2.70E+07	1.27E+07	1.19E+07	1.46E+07	1.04E+07	1.67E+07	1.16E+07	6.51E+06	7.16E+06	1.53E+07	1.11E+07	1.78E+07	8.59E+06
3	7	Q01082|SPTB2_HUMAN	R.LQALDTGWNELHK.M	N	Y	13.64	26.74	2	1.41E+07	1.58E+07	1.68E+07	1.04E+07	1.50E+07	1.59E+07	5.48E+06	1.82E+07	1.89E+07	1.42E+07	1.61E+07	1.74E+07	1.06E+07	7.78E+06	8.11E+06	4.74E+06	3.07E+06	1.56E+07	2.12E+07	1.29E+07	1.94E+07	2.01E+07	6.58E+06	1.30E+07	2.42E+07	1.15E+07	2.15E+07	2.01E+07	3.30E+07	1.33E+07	1.12E+07	1.96E+07	1.27E+07	1.50E+07	1.46E+07	6.84E+06	8.75E+06	1.27E+07	1.31E+07	1.69E+07	1.15E+07
3	7	Q01082|SPTB2_HUMAN	R.WDVDDWDNENSSAR.L	N	Y	14.01	60	1.9	2.08E+06	2.73E+06	2.52E+06	1.41E+06	2.38E+06	3.73E+06	0	3.25E+06	3.09E+06	3.98E+06	4.00E+06	3.74E+06	0	3.35E+05	1.66E+06	2.01E+06	1.27E+06	1.37E+06	3.65E+06	8.60E+05	4.40E+06	4.75E+06	6.40E+05	2.20E+06	2.52E+06	1.14E+06	0	4.21E+06	0	2.88E+06	1.49E+06	3.29E+06	1.83E+06	2.45E+06	2.13E+06	1.10E+06	0	2.05E+06	1.21E+06	2.56E+06	1.32E+06
3	7	Q01082|SPTB2_HUMAN	K.EQWLNNMQIPEK.L	N	Y	7.62	60	2.7	2.02E+06	2.67E+06	3.16E+06	1.87E+06	2.30E+06	0	0	3.48E+06	4.32E+06	0	9.67E+05	2.00E+06	0	0	1.65E+06	2.23E+06	1.88E+06	1.99E+06	6.61E+06	3.04E+06	4.07E+06	2.43E+06	6.07E+05	2.93E+06	5.58E+06	8.03E+05	0	2.05E+06	0	9.29E+05	1.68E+06	2.59E+06	2.88E+06	2.97E+06	2.90E+06	2.69E+05	0	3.41E+06	0	3.64E+06	1.74E+06
3	7	Q01082|SPTB2_HUMAN	R.PTLDTLHEQASALPQEHAESPDVR.G	N	Y	10.59	60	1.8	1.98E+06	1.77E+06	9.22E+05	1.75E+06	1.85E+06	1.46E+06	1.11E+06	2.30E+06	2.83E+06	1.90E+06	2.25E+06	2.45E+06	1.58E+06	0	1.13E+06	1.87E+06	2.07E+06	2.27E+06	3.45E+06	9.89E+05	3.39E+06	1.18E+06	0	1.56E+06	4.15E+06	3.64E+05	4.10E+06	2.26E+06	5.67E+06	2.46E+06	1.91E+06	2.70E+06	3.02E+06	1.82E+06	1.55E+06	1.55E+06	8.89E+05	2.46E+06	1.48E+06	3.12E+06	1.34E+06
3	7	Q01082|SPTB2_HUMAN	R.ETASELLMR.L	N	Y	5.83	60	1.9	1.73E+06	8.85E+06	0	0	5.12E+06	6.25E+06	0	1.92E+05	0	4.94E+06	0	0	0	0	0	2.51E+06	0	0	0	0	8.99E+06	6.49E+06	0	0	0	6.98E+04	9.36E+06	6.72E+06	0	6.10E+06	0	0	3.68E+06	0	0	0	0	0	0	0	5.28E+06
3	7	Q01082|SPTB2_HUMAN	R.TQTAIASEDMP(+15.99)NTLTEAEK.L	N	Y	5.02	60	2.9	1.83E+06	1.25E+06	2.32E+06	8.26E+05	2.48E+06	8.37E+06	3.32E+05	2.40E+06	1.65E+06	6.43E+06	8.76E+06	8.25E+06	8.88E+05	0	3.43E+05	7.44E+05	5.87E+05	0	1.51E+06	5.99E+05	2.94E+06	3.30E+06	0	4.05E+05	1.78E+06	4.22E+05	8.11E+05	1.38E+06	2.63E+06	0	3.85E+05	1.32E+06	6.53E+05	2.54E+06	8.74E+05	6.20E+05	0	2.11E+06	8.26E+05	3.05E+06	0
3	7	Q01082|SPTB2_HUMAN	K.VLVLSQDYGK.H	N	Y	13.99	60	1.8	1.66E+06	2.70E+06	2.29E+06	1.39E+06	2.26E+06	3.12E+06	7.57E+05	2.39E+06	2.07E+06	3.11E+06	3.68E+06	3.35E+06	0	0	1.14E+06	1.75E+06	7.17E+05	0	2.30E+06	0	3.82E+06	2.40E+06	1.17E+06	1.16E+06	2.86E+06	8.77E+05	0	2.70E+06	4.67E+06	1.57E+06	0	1.94E+06	1.15E+06	1.34E+06	0	0	1.12E+06	1.42E+06	2.14E+06	2.88E+06	1.49E+06
3	7	Q01082|SPTB2_HUMAN	R.DASVAEAWLLGQEPY.L	N	Y	14.46	45.39	2.2	1.65E+06	5.70E+06	2.60E+06	1.09E+06	1.82E+06	4.72E+06	1.02E+06	2.66E+06	1.96E+06	7.96E+05	2.75E+06	3.10E+06	1.19E+06	1.54E+05	1.00E+06	2.10E+06	1.78E+05	2.59E+06	2.41E+06	1.05E+06	3.04E+06	3.36E+06	7.31E+04	1.19E+06	2.23E+06	3.91E+05	8.91E+05	9.21E+05	1.15E+06	1.46E+06	1.12E+06	2.92E+06	1.34E+05	6.36E+05	1.52E+06	2.96E+06	1.04E+06	4.49E+05	1.66E+06	1.85E+05	8.13E+05
3	7	Q01082|SPTB2_HUMAN	R.TQILAASYELHK.F	N	Y	10.92	30.06	2.1	4.83E+06	5.97E+06	5.61E+06	4.21E+06	5.03E+06	7.07E+06	5.77E+06	5.29E+06	8.24E+06	3.13E+06	7.45E+06	8.57E+06	4.45E+06	3.01E+06	3.96E+06	3.99E+06	4.82E+06	2.85E+06	4.94E+06	4.11E+06	7.06E+06	3.91E+06	1.47E+06	5.97E+06	1.20E+07	1.68E+06	3.27E+05	2.82E+06	6.23E+06	1.76E+06	4.97E+06	3.92E+06	3.31E+06	7.04E+06	3.95E+06	3.56E+06	1.95E+06	8.65E+06	2.64E+06	8.14E+06	2.37E+06
3	7	Q01082|SPTB2_HUMAN	R.TQETP(+15.99)SAQMEGFLNR.K	N	Y	4.94	60	1.4	1.53E+06	1.45E+06	1.14E+06	0	1.75E+06	7.49E+06	0	2.86E+06	1.48E+06	6.35E+06	1.00E+07	8.46E+06	0	0	0	6.18E+05	5.10E+05	0	8.50E+05	0	3.80E+06	2.57E+06	0	3.92E+05	0	2.25E+05	0	1.35E+06	1.17E+06	2.51E+05	6.33E+04	1.03E+06	0	2.25E+06	1.57E+06	5.67E+05	5.83E+05	1.06E+06	3.50E+05	1.68E+06	0
3	7	Q01082|SPTB2_HUMAN	R.FESLEP(+15.99)EMNNQASR.V	N	Y	10.75	60	2	1.52E+06	2.10E+06	1.23E+06	4.92E+05	1.99E+06	5.40E+06	5.53E+05	2.06E+06	1.37E+06	4.88E+06	6.77E+06	4.74E+06	1.07E+06	7.19E+05	1.79E+05	1.26E+06	6.42E+05	4.64E+05	6.78E+05	4.66E+05	2.65E+06	2.69E+06	0	5.87E+05	1.35E+06	5.15E+05	6.07E+05	1.58E+06	2.48E+06	1.17E+06	6.15E+05	1.19E+06	4.49E+05	1.94E+06	1.73E+06	9.73E+05	8.88E+05	1.01E+06	1.04E+06	2.11E+06	0
3	7	Q01082|SPTB2_HUMAN	K.QLWGLLIEETEK.R	N	Y	9.94	60	2.4	1.46E+06	2.87E+06	2.71E+06	9.87E+04	1.93E+06	1.87E+06	2.65E+04	1.93E+05	4.49E+05	1.04E+06	1.97E+06	3.85E+05	9.24E+05	8.77E+05	1.60E+06	1.83E+06	1.88E+05	1.84E+05	5.14E+06	5.17E+04	2.42E+06	3.77E+06	1.83E+05	1.14E+04	5.03E+06	1.06E+06	1.44E+06	2.05E+06	2.01E+06	1.62E+06	1.27E+06	2.25E+06	1.12E+06	1.74E+05	1.68E+06	1.93E+06	7.33E+05	1.81E+06	1.47E+06	0	9.20E+05
3	7	Q01082|SPTB2_HUMAN	K.DEQSAVSMLK(+15.99).K	N	Y	8.74	60	3.3	1.43E+06	1.50E+05	1.16E+06	9.19E+05	4.27E+05	8.33E+06	0	2.19E+06	1.81E+06	1.22E+06	1.18E+07	4.95E+06	6.88E+05	1.24E+06	8.34E+05	9.60E+05	4.56E+05	5.04E+05	9.27E+05	3.66E+05	0	2.41E+06	2.36E+05	7.78E+05	1.20E+06	8.95E+05	4.08E+05	0	6.07E+05	1.10E+06	0	1.54E+06	3.17E+06	1.84E+06	0	8.30E+05	0	1.04E+06	0	2.11E+06	7.38E+05
3	7	Q01082|SPTB2_HUMAN	K.MLTAQDMSYDEAR.N	N	Y	11.41	60	1.9	1.22E+06	9.38E+05	1.84E+06	4.00E+05	1.06E+06	1.07E+06	1.15E+05	2.08E+06	1.63E+06	1.05E+06	7.56E+05	1.37E+06	1.59E+06	9.44E+05	5.83E+05	1.53E+06	8.08E+05	5.15E+05	1.96E+06	7.82E+05	3.52E+06	2.33E+06	0	1.58E+06	2.57E+06	5.11E+05	7.86E+05	1.19E+06	3.92E+06	1.07E+06	9.94E+05	1.92E+06	6.28E+05	1.42E+06	1.08E+06	4.72E+05	3.24E+05	1.16E+06	8.53E+05	1.21E+06	3.97E+05
3	7	Q01082|SPTB2_HUMAN	H.DIQALGTQVR.Q	N	Y	8.44	60	1.6	1.22E+06	0	1.07E+06	0	1.42E+06	2.51E+06	5.26E+05	1.75E+06	1.52E+06	1.97E+06	2.97E+06	2.97E+06	7.80E+05	9.41E+05	4.02E+05	1.15E+06	1.19E+06	1.23E+06	1.11E+06	5.60E+05	1.28E+06	2.82E+06	0	0	1.48E+06	4.72E+05	5.41E+05	9.05E+05	5.18E+06	1.18E+06	1.13E+06	2.08E+06	1.47E+06	8.05E+05	4.33E+05	9.88E+05	2.76E+05	9.96E+05	1.46E+06	1.19E+06	8.36E+05
3	7	Q01082|SPTB2_HUMAN	R.VDTVNHLADELINSGH.S	N	Y	11.41	60	1.9	1.20E+06	1.52E+06	7.04E+05	1.00E+06	1.44E+06	3.00E+06	0	1.44E+06	9.67E+05	1.31E+06	2.54E+06	1.94E+06	1.18E+06	7.91E+05	1.20E+06	1.60E+06	1.33E+05	1.52E+06	3.05E+06	7.23E+05	2.26E+06	7.43E+05	0	5.46E+05	1.35E+06	9.81E+05	8.94E+05	2.38E+06	3.45E+06	2.73E+06	6.50E+05	1.93E+06	2.27E+06	2.55E+05	0	4.49E+05	5.32E+05	3.52E+05	1.29E+06	2.39E+05	8.04E+05
3	7	Q01082|SPTB2_HUMAN	K.TAASGIPY.H	N	Y	3.68	60	3	1.15E+06	1.22E+06	2.00E+06	1.00E+06	1.41E+06	1.61E+06	2.77E+06	0	1.11E+06	9.94E+05	1.93E+06	2.33E+06	1.11E+06	0	0	0	1.79E+06	4.58E+05	7.52E+05	1.11E+06	2.60E+06	1.99E+06	4.82E+05	8.16E+05	7.24E+05	3.59E+05	7.76E+05	1.01E+06	2.03E+06	3.21E+05	0	1.08E+06	1.92E+06	1.57E+06	0	0	0	1.84E+06	6.97E+05	4.63E+06	0
3	7	Q01082|SPTB2_HUMAN	K.VSEEAESQQQWDTSK.G	N	Y	7.66	60	1.7	1.13E+06	2.93E+06	1.10E+06	0	2.75E+06	2.53E+06	0	5.82E+05	7.38E+05	2.66E+06	3.66E+06	0	2.45E+06	2.29E+06	5.92E+05	8.28E+05	0	5.89E+05	1.83E+06	0	3.75E+06	7.89E+05	0	5.53E+05	5.78E+05	1.19E+06	2.07E+06	1.72E+06	3.92E+06	1.77E+06	1.43E+06	9.21E+05	0	0	1.50E+06	0	6.84E+05	0	6.13E+05	0	0
3	7	Q01082|SPTB2_HUMAN	H.TEMP(+15.99)TTLEGAEAAIK.K	N	Y	5.08	60	2.9	1.13E+06	2.43E+06	7.35E+05	6.30E+05	0	7.42E+06	6.87E+05	2.43E+06	0	5.92E+06	7.77E+06	5.56E+06	4.40E+05	0	4.58E+05	1.50E+06	0	7.25E+05	0	0	0	2.42E+06	0	0	7.56E+05	1.58E+05	0	0	0	1.66E+06	0	0	6.92E+05	0	1.56E+06	0	0	0	1.77E+06	1.61E+06	3.36E+05
3	7	Q01082|SPTB2_HUMAN	R.DASVAEAWLLGQEPYLSSR.E	N	Y	9.33	60	3.7	2.32E+06	2.80E+06	8.09E+06	7.02E+05	7.71E+05	3.61E+06	1.72E+05	6.62E+06	2.40E+06	1.31E+06	3.19E+06	3.69E+06	1.21E+05	6.48E+04	9.25E+05	6.95E+05	1.39E+06	1.15E+06	7.23E+06	1.98E+06	2.46E+06	7.57E+06	7.14E+05	1.92E+06	9.93E+06	0	1.59E+05	6.02E+05	3.04E+05	1.31E+05	8.15E+05	6.09E+06	1.14E+06	2.46E+06	3.32E+06	3.23E+05	3.20E+04	2.45E+06	1.96E+05	1.04E+06	5.22E+05
3	7	Q01082|SPTB2_HUMAN	H.TTFEHDIQALGTQVR.Q	N	Y	6.84	60	2.5	1.09E+06	0	0	0	3.17E+06	0	0	0	0	0	0	0	0	8.30E+04	0	1.04E+06	0	0	3.37E+06	0	3.81E+06	4.70E+06	4.36E+05	3.99E+06	2.16E+06	0	0	0	8.25E+06	2.30E+06	2.38E+06	0	0	0	0	0	0	7.64E+05	1.34E+06	3.74E+06	0
3	7	Q01082|SPTB2_HUMAN	R.ELEAENYHDIK.R	N	Y	15.1	12.55	1.2	4.54E+06	6.52E+06	5.17E+06	3.71E+06	4.74E+06	8.33E+06	3.00E+06	6.57E+06	7.96E+06	5.92E+06	9.74E+06	1.05E+07	2.77E+06	3.08E+06	3.61E+06	2.75E+06	3.86E+06	2.19E+06	4.98E+06	2.22E+06	7.24E+06	7.41E+06	1.81E+06	2.29E+06	5.73E+06	1.66E+06	1.81E+06	2.69E+06	4.57E+06	2.32E+06	3.37E+06	5.16E+06	5.36E+06	6.93E+06	6.04E+06	2.51E+06	2.86E+06	3.89E+06	2.83E+06	7.28E+06	2.36E+06
3	7	Q01082|SPTB2_HUMAN	K.ESSPIPSPTSDR.K	N	Y	3.88	60	3.4	1.07E+06	1.67E+05	0	3.22E+06	1.87E+05	1.07E+06	0	0	2.21E+06	1.01E+05	9.30E+05	2.23E+06	3.49E+06	0	2.57E+06	0	0	2.54E+06	1.42E+06	1.21E+06	4.45E+06	1.49E+06	0	2.07E+06	1.83E+06	0	1.61E+05	1.15E+06	4.09E+06	0	1.30E+06	1.43E+06	0	0	7.92E+04	0	0	3.27E+05	1.02E+06	2.34E+06	0
3	7	Q01082|SPTB2_HUMAN	R.LAEISDVWEEMK(+15.99).T	N	Y	8.01	60	3.3	1.05E+06	1.69E+06	1.42E+06	5.14E+05	1.13E+06	3.55E+06	6.00E+05	1.79E+06	6.47E+05	2.15E+06	4.75E+06	2.35E+06	3.41E+05	7.10E+05	3.16E+05	7.77E+05	6.50E+05	0	0	6.06E+05	1.30E+06	1.42E+06	1.81E+05	0	8.58E+05	1.30E+06	4.03E+05	2.32E+06	1.34E+06	1.12E+06	1.01E+06	1.26E+06	0	1.17E+06	1.12E+06	6.81E+05	6.77E+05	4.11E+05	9.65E+05	9.96E+05	4.36E+05
3	7	Q01082|SPTB2_HUMAN	K.IN(+.98)AVVETGR.R	N	Y	4.68	60	3.9	1.04E+06	7.57E+04	4.51E+05	1.35E+06	8.10E+05	4.27E+05	9.09E+05	0	1.08E+06	9.83E+05	3.65E+05	3.47E+05	5.20E+05	3.07E+06	2.93E+06	1.35E+06	1.18E+06	5.01E+06	2.23E+05	1.11E+06	1.33E+06	1.60E+05	5.86E+06	0	1.24E+06	2.23E+05	4.34E+05	2.59E+05	0	1.51E+06	7.94E+05	7.96E+05	0	7.69E+05	0	1.35E+06	0	1.20E+06	1.72E+05	6.63E+05	1.28E+06
3	7	Q01082|SPTB2_HUMAN	K.QEDFMTTMDANEEK.I	N	Y	7.21	60	1.8	1.01E+06	1.88E+06	1.39E+06	0	1.44E+06	5.17E+05	0	1.94E+06	1.61E+06	5.34E+04	0	5.15E+05	1.67E+06	6.27E+05	6.29E+05	0	5.66E+05	5.90E+05	2.82E+06	6.87E+05	2.03E+06	2.26E+06	1.26E+05	8.07E+05	2.55E+06	0	3.53E+06	1.93E+06	3.53E+06	5.51E+05	7.05E+05	2.51E+06	1.44E+06	0	0	3.15E+05	3.97E+05	0	6.21E+05	6.00E+05	0
3	7	Q01082|SPTB2_HUMAN	K.HLLGVEDLLQK.H	N	Y	9.32	60	4.1	2.55E+06	4.17E+06	3.01E+06	3.89E+06	2.72E+06	4.77E+06	1.70E+06	3.38E+06	4.12E+06	2.47E+06	3.71E+06	5.86E+06	2.30E+06	2.68E+06	2.23E+06	3.57E+06	3.63E+05	1.52E+05	4.69E+06	2.61E+06	3.45E+06	1.05E+05	7.56E+05	2.38E+06	3.80E+06	5.45E+06	1.66E+06	4.21E+06	4.32E+06	3.50E+06	3.28E+06	3.39E+06	3.08E+06	7.32E+04	3.46E+06	7.13E+05	1.37E+06	0	3.42E+06	6.97E+05	3.11E+05
3	7	Q01082|SPTB2_HUMAN	K.EGEDMIAEEHFGSEK.I	N	Y	15.09	15.18	1.3	4.35E+06	6.06E+06	4.36E+06	2.18E+06	4.23E+06	4.94E+06	1.72E+06	5.44E+06	6.24E+06	3.34E+06	5.20E+06	5.83E+06	4.77E+06	3.83E+06	2.83E+06	2.71E+06	3.74E+06	2.66E+06	6.69E+06	2.58E+06	8.77E+06	6.16E+06	1.25E+06	3.95E+06	1.00E+07	2.12E+06	2.74E+06	4.10E+06	9.46E+06	3.13E+06	4.23E+06	5.46E+06	5.08E+06	6.34E+06	6.28E+06	1.65E+06	2.67E+06	3.59E+06	2.67E+06	5.69E+06	2.49E+06
3	7	Q01082|SPTB2_HUMAN	R.DVSSVELLMNNHQGIK.A	N	Y	11.14	7.76	2.1	6.85E+06	6.60E+06	8.90E+06	5.92E+06	6.74E+06	7.04E+06	1.18E+06	7.83E+06	8.02E+06	6.27E+06	7.21E+06	9.18E+06	3.56E+06	3.16E+06	3.87E+06	3.78E+06	6.85E+06	6.40E+06	1.49E+07	1.24E+07	8.86E+06	1.03E+07	3.61E+06	1.08E+07	1.30E+07	6.97E+06	3.93E+06	9.28E+06	1.08E+07	4.92E+06	5.73E+06	8.19E+06	4.64E+06	9.33E+06	7.66E+06	3.43E+06	3.55E+06	9.12E+06	4.27E+06	9.24E+06	4.13E+06
3	7	Q01082|SPTB2_HUMAN	K.ESS(+79.97)PIPSPTSDR.K	N	Y	5.16	60	1.8	9.64E+05	1.37E+06	0	0	2.00E+05	6.73E+05	0	2.23E+06	1.76E+06	8.98E+05	1.81E+06	1.76E+06	1.64E+06	1.24E+06	2.01E+05	7.31E+05	0	0	1.58E+06	1.95E+05	2.80E+06	2.93E+06	0	0	1.10E+06	5.11E+05	9.32E+05	9.27E+05	1.48E+06	1.31E+06	1.26E+06	1.69E+06	0	1.44E+06	9.46E+05	7.83E+05	5.76E+05	0	7.38E+05	2.62E+06	0
3	7	Q01082|SPTB2_HUMAN	K.EGMQLISEKPETEAVVK.E	N	Y	15.22	15.46	2	7.21E+06	1.01E+07	1.09E+07	3.66E+06	6.46E+06	5.59E+06	3.26E+06	8.48E+06	8.99E+06	4.01E+06	6.00E+06	6.40E+06	6.47E+06	4.55E+06	2.57E+06	5.41E+06	5.60E+06	5.21E+06	1.13E+07	7.19E+06	9.67E+06	9.48E+06	2.24E+06	8.23E+06	1.41E+07	3.30E+06	1.16E+07	9.01E+06	1.65E+07	6.22E+06	5.35E+06	8.30E+06	7.05E+06	7.23E+06	9.40E+06	2.87E+06	3.20E+06	8.52E+06	6.64E+06	1.09E+07	4.27E+06
3	7	Q01082|SPTB2_HUMAN	R.DTGNIGQER.V	N	Y	8.19	60	2.3	9.07E+05	5.41E+06	4.34E+06	1.41E+05	7.73E+05	2.72E+06	0	1.23E+06	3.09E+06	1.32E+06	8.64E+05	1.64E+06	6.56E+04	1.30E+05	0	0	0	8.60E+04	2.32E+05	0	1.67E+05	0	0	0	0	1.72E+05	4.16E+05	1.12E+05	1.04E+05	2.02E+05	2.14E+05	5.95E+04	3.70E+04	3.00E+05	4.70E+05	3.53E+06	3.20E+06	4.30E+06	3.18E+06	2.39E+05	1.13E+05
3	7	Q01082|SPTB2_HUMAN	K.SNAHYNLQNAF.N	N	Y	8.61	60	3.2	8.53E+05	1.60E+06	7.15E+05	4.22E+05	1.86E+06	1.24E+06	0	1.03E+06	6.35E+05	1.11E+06	1.58E+06	1.41E+06	1.52E+06	5.32E+05	3.66E+05	8.88E+05	4.43E+05	9.01E+05	1.71E+06	0	1.70E+06	1.29E+06	0	4.30E+05	1.07E+06	0	0	2.23E+06	2.91E+06	9.23E+05	5.69E+05	1.31E+06	1.19E+06	5.41E+05	6.45E+05	4.44E+05	1.99E+05	0	8.98E+05	9.39E+05	0
3	7	Q01082|SPTB2_HUMAN	K.MWEVLESTTQTK.A	N	Y	3.38	60	5.3	8.34E+05	0	3.21E+06	5.03E+06	1.60E+06	0	0	0	0	5.79E+05	7.39E+05	2.20E+06	3.41E+05	0	0	0	1.80E+06	0	8.24E+06	0	0	4.98E+06	0	0	0	0	0	1.16E+06	3.17E+06	0	0	2.81E+06	0	0	0	0	0	0	0	0	0
3	7	Q01082|SPTB2_HUMAN	K.NEIDNYEEDYQK.M	N	Y	7.59	60	1.5	7.98E+05	0	9.93E+05	0	4.63E+05	2.18E+06	7.67E+05	9.57E+05	0	1.70E+06	2.59E+06	2.28E+06	2.59E+06	4.35E+05	0	1.32E+06	2.77E+05	0	1.99E+06	0	1.69E+06	1.11E+06	0	8.91E+05	9.79E+05	1.96E+05	6.74E+05	5.84E+05	2.40E+06	1.01E+06	0	0	0	0	0	1.37E+06	0	1.01E+06	0	1.95E+06	0
3	7	Q01082|SPTB2_HUMAN	K.ESS(+79.97)PIPS(+79.97)PTSDR.K	N	Y	3.35	60	1.5	6.92E+05	2.24E+06	0	0	3.84E+06	4.33E+06	0	0	0	2.56E+06	4.95E+06	2.57E+06	0	9.69E+05	0	0	0	0	1.39E+05	0	3.36E+06	0	4.76E+04	6.63E+05	0	0	0	1.36E+06	2.65E+06	0	0	9.66E+04	0	0	0	0	0	0	0	0	0
3	7	Q01082|SPTB2_HUMAN	F.NLAEQHLGLTK.L	N	Y	3.71	60	3.4	1.33E+06	0	2.02E+06	7.72E+05	1.27E+07	2.70E+06	0	0	0	4.77E+06	4.00E+06	1.59E+06	0	0	0	0	0	1.97E+05	2.57E+05	0	5.76E+05	1.15E+06	9.97E+05	0	4.10E+06	0	1.49E+05	2.44E+05	0	0	4.71E+05	0	1.73E+07	0	1.79E+05	0	0	2.12E+06	0	0	8.40E+05
3	7	Q01082|SPTB2_HUMAN	K.LLTQHENIK.N	N	Y	11.45	25.81	2	4.05E+06	4.12E+06	7.99E+06	2.90E+06	2.66E+06	4.08E+06	8.94E+05	7.25E+06	6.45E+06	2.55E+06	3.88E+06	6.92E+06	1.48E+06	1.58E+06	4.41E+06	2.90E+06	4.17E+06	3.03E+06	1.16E+07	1.57E+06	4.18E+06	6.56E+06	2.08E+06	2.49E+06	1.15E+07	1.77E+06	4.24E+05	5.53E+05	1.97E+06	2.04E+06	3.99E+06	5.71E+06	2.61E+06	4.38E+06	5.03E+06	1.37E+06	1.80E+06	4.92E+06	1.48E+06	5.24E+06	2.82E+06
3	7	Q01082|SPTB2_HUMAN	K.SNAHYNLQNAFNLAEQHLGLTK.L	N	Y	8.92	60	2.9	2.36E+06	1.39E+06	6.25E+06	1.27E+06	1.13E+06	1.43E+06	9.21E+04	4.57E+06	6.33E+06	8.93E+05	9.86E+05	3.37E+06	0	0	1.65E+06	1.29E+06	1.96E+06	1.54E+06	6.97E+06	9.70E+05	2.86E+06	4.83E+06	7.36E+05	6.27E+06	1.01E+07	5.37E+05	7.74E+05	1.79E+06	1.80E+06	5.23E+05	1.37E+06	6.22E+06	0	2.03E+06	3.81E+06	1.02E+06	0	2.16E+06	0	2.47E+06	2.15E+05
3	7	Q01082|SPTB2_HUMAN	K.DVAEEIANYR.P	N	Y	6.11	60	2.3	6.51E+05	9.14E+05	7.17E+05	0	1.16E+06	1.80E+06	0	0	0	9.09E+05	2.45E+06	1.10E+06	0	4.30E+05	6.14E+05	5.11E+05	0	6.20E+05	8.56E+05	0	1.24E+06	6.98E+05	2.97E+05	4.53E+05	0	3.62E+05	1.33E+06	1.94E+06	2.69E+06	1.85E+06	0	8.15E+05	1.19E+06	0	0	0	2.44E+05	6.55E+05	3.64E+05	7.87E+05	5.74E+05
3	7	Q01082|SPTB2_HUMAN	K.QAEAFLNNQEYVLAH.T	N	Y	5.78	60	2.2	5.86E+05	8.90E+05	0	0	1.31E+06	8.87E+05	0	1.02E+06	0	1.27E+06	1.36E+06	1.16E+06	4.18E+05	0	0	5.70E+05	0	2.13E+05	1.57E+06	0	2.27E+06	4.37E+05	0	0	4.32E+05	7.94E+05	5.91E+05	0	2.99E+06	1.18E+06	6.78E+05	7.87E+05	0	4.14E+05	1.07E+06	3.45E+05	0	6.40E+05	4.98E+05	2.17E+05	5.19E+05
3	7	Q01082|SPTB2_HUMAN	R.DQN(+.98)TVETLQR.M	N	Y	4.16	60	5.5	5.53E+05	1.18E+05	9.79E+05	2.03E+06	1.54E+05	0	0	3.53E+05	0	1.60E+05	0	0	1.87E+06	6.45E+05	8.65E+05	0	9.32E+05	0	2.70E+05	0	0	0	6.31E+05	4.96E+05	1.38E+06	6.25E+05	0	0	7.24E+05	7.41E+05	1.79E+06	1.70E+05	2.15E+06	2.43E+05	0	1.03E+06	1.39E+06	0	4.48E+05	1.06E+06	0
3	7	Q01082|SPTB2_HUMAN	K.IVSSSDVGHDEY.S	N	Y	4.43	60	1.9	5.52E+05	0	0	0	0	1.41E+06	0	7.95E+05	0	1.26E+06	2.20E+06	2.99E+06	0	1.20E+06	0	6.71E+05	0	0	6.73E+05	5.82E+04	0	1.15E+06	0	0	5.29E+05	0	1.00E+06	0	3.00E+06	1.79E+06	0	0	0	3.50E+05	7.77E+05	0	0	3.80E+05	1.25E+06	4.05E+05	6.41E+05
3	7	Q01082|SPTB2_HUMAN	K.VIESTQDLGNDLAGVMALQR.K	N	Y	7.49	60	2.3	2.21E+06	4.12E+06	2.45E+05	4.20E+05	1.86E+06	1.83E+06	3.74E+05	5.12E+06	3.13E+06	1.78E+06	1.58E+06	3.75E+06	1.39E+06	5.23E+05	2.42E+06	1.47E+06	1.78E+06	1.58E+06	7.27E+06	4.26E+04	4.47E+06	6.21E+06	4.00E+05	2.10E+06	7.37E+06	0	1.88E+06	2.54E+06	3.66E+06	7.62E+05	5.23E+05	5.08E+06	1.43E+06	2.63E+06	1.54E+06	1.83E+05	0	1.59E+06	2.34E+05	2.00E+06	6.09E+05
3	7	Q01082|SPTB2_HUMAN	R.AFEDEMSGR.S	N	Y	13.9	60	1.2	6.86E+06	1.10E+07	1.06E+07	6.73E+06	0	3.07E+05	4.55E+06	1.32E+07	1.33E+07	0	0	1.33E+07	7.64E+06	7.21E+06	7.32E+06	7.39E+06	9.52E+06	5.20E+06	7.11E+06	2.98E+06	0	1.36E+07	4.04E+06	5.86E+06	9.39E+06	3.82E+06	3.88E+06	0	1.10E+07	6.37E+06	5.64E+06	1.14E+07	1.11E+07	1.21E+07	8.67E+06	6.06E+06	0	5.47E+06	6.95E+06	1.30E+07	5.00E+06
3	7	Q01082|SPTB2_HUMAN	R.ELEAENYH.D	N	Y	11.43	60	1.1	5.16E+05	9.79E+05	0	7.27E+05	9.87E+05	1.54E+06	0	6.16E+05	0	8.78E+05	1.71E+06	2.05E+06	0	4.83E+05	2.46E+05	5.66E+05	0	3.22E+05	9.37E+05	0	7.13E+05	7.75E+05	0	0	6.54E+05	4.07E+05	0	1.89E+05	5.98E+05	1.15E+06	3.69E+05	6.90E+05	1.15E+06	3.17E+05	4.80E+05	3.42E+05	2.97E+05	4.50E+05	5.31E+05	5.97E+05	0
3	7	Q01082|SPTB2_HUMAN	K.LEDLEVIQH.R	N	Y	5.58	60	4.9	5.16E+05	9.88E+05	0	5.28E+05	1.19E+06	1.24E+06	3.39E+05	0	3.97E+04	1.87E+06	1.16E+06	5.57E+05	8.35E+05	0	0	5.72E+05	0	0	7.23E+05	0	5.96E+05	8.01E+05	1.24E+05	0	0	0	1.51E+06	8.35E+05	1.67E+06	1.25E+06	7.64E+05	4.88E+05	6.35E+05	8.08E+05	0	0	1.60E+05	7.28E+05	0	0	3.06E+05
3	7	Q01082|SPTB2_HUMAN	K.IVSSSDVGHDEYSTQSLVK.K	N	Y	12.2	18.77	1.5	6.02E+06	6.82E+06	7.90E+06	5.04E+06	6.78E+06	6.45E+06	2.34E+06	8.04E+06	4.74E+06	9.60E+06	7.73E+06	8.44E+06	5.85E+06	3.70E+06	6.03E+06	5.46E+06	3.65E+06	3.33E+06	6.27E+06	5.56E+06	1.08E+07	9.15E+06	9.70E+05	6.23E+06	1.04E+07	2.68E+06	2.18E+06	4.70E+06	1.33E+07	6.57E+06	5.33E+06	6.49E+06	4.25E+06	5.50E+06	5.79E+06	3.63E+06	3.62E+06	6.33E+06	5.05E+06	8.63E+06	4.72E+06
3	7	Q01082|SPTB2_HUMAN	K.LLDPEDISVDHPDEK.S	N	Y	12.47	13.19	2.9	9.16E+06	1.15E+07	9.99E+06	5.39E+06	9.01E+06	1.27E+07	3.86E+06	1.20E+07	9.13E+06	1.16E+07	1.57E+07	1.43E+07	8.53E+06	3.25E+06	4.92E+06	6.54E+06	5.73E+06	5.73E+06	1.54E+07	7.39E+06	1.42E+07	1.45E+07	3.99E+06	8.02E+06	1.27E+07	5.84E+06	1.44E+07	1.70E+07	2.22E+07	6.42E+06	6.21E+06	9.86E+06	9.20E+06	1.01E+07	8.46E+06	3.37E+06	2.71E+06	7.43E+06	7.98E+06	1.25E+07	3.29E+06
3	7	Q01082|SPTB2_HUMAN	K.EGEDMIAEEH.F	N	Y	6.28	60	1.5	4.70E+05	9.42E+05	0	0	5.75E+05	9.10E+05	0	8.90E+05	8.07E+05	0	8.50E+05	1.34E+06	0	0	0	6.27E+05	4.91E+05	7.47E+05	1.60E+06	0	1.11E+06	1.05E+06	2.26E+05	0	7.78E+05	0	1.24E+05	0	1.39E+06	1.43E+06	0	1.11E+06	1.64E+06	5.28E+05	0	0	0	0	0	8.25E+05	2.05E+05
3	7	Q01082|SPTB2_HUMAN	K.EQWLNNMQIP(+15.99)EK.L	N	Y	4.53	60	3.9	4.59E+05	3.24E+05	0	0	0	1.29E+06	2.90E+06	6.49E+05	0	1.84E+06	1.79E+06	9.47E+05	0	0	0	1.79E+05	0	0	2.99E+05	4.34E+06	4.44E+05	6.77E+05	0	0	0	0	4.07E+05	1.08E+06	6.47E+05	2.66E+05	4.87E+04	1.58E+05	0	1.14E+05	4.31E+05	0	0	0	2.98E+05	3.33E+05	0
3	7	Q01082|SPTB2_HUMAN	K.DVAEEIANYRPTLDTLHEQASALPQEH.A	N	Y	6.26	60	4.2	1.68E+06	3.10E+06	2.38E+06	1.65E+06	2.62E+06	2.83E+06	3.46E+05	0	6.15E+05	1.02E+06	2.58E+06	1.45E+06	0	1.44E+06	0	4.70E+05	1.22E+06	2.71E+06	3.50E+06	0	3.49E+06	3.28E+06	0	8.36E+05	2.19E+06	4.91E+05	8.99E+05	2.95E+06	4.06E+06	4.26E+06	1.94E+06	2.00E+06	2.50E+06	1.20E+06	0	0	3.36E+04	3.31E+06	2.06E+06	2.16E+06	2.60E+06
3	7	Q01082|SPTB2_HUMAN	R.DGMAFNALIHK.H	N	Y	8.46	60	4	2.12E+06	1.74E+06	3.67E+06	2.16E+06	1.15E+06	1.48E+06	0	4.92E+06	4.31E+06	7.39E+05	1.63E+06	2.94E+06	9.43E+05	2.17E+06	1.39E+06	7.35E+05	2.51E+06	7.54E+05	3.49E+06	2.01E+06	3.03E+06	3.94E+06	6.65E+05	2.55E+06	3.39E+06	1.07E+06	7.93E+04	3.07E+06	5.40E+06	4.69E+05	1.56E+05	1.15E+07	1.35E+06	3.37E+06	1.32E+06	0	0	2.24E+06	6.58E+05	3.44E+06	3.83E+05
3	7	Q01082|SPTB2_HUMAN	K.TAGYPNVNIHNFTTSWR.D	N	Y	10.19	8.16	3.5	6.71E+06	3.06E+06	1.95E+07	1.98E+06	3.16E+06	3.92E+06	1.11E+07	5.00E+06	3.74E+06	3.00E+06	3.93E+06	5.02E+06	3.56E+06	2.86E+06	3.10E+06	3.65E+06	1.48E+07	3.60E+06	5.51E+06	1.53E+07	4.77E+06	6.51E+06	1.83E+07	1.74E+07	4.45E+06	5.07E+06	5.01E+06	5.38E+06	8.04E+06	2.84E+06	3.44E+06	3.51E+06	4.79E+06	4.42E+06	2.44E+06	1.93E+06	5.74E+06	2.56E+06	3.95E+06	2.23E+07	2.19E+06
3	7	Q01082|SPTB2_HUMAN	K.SIITYVVTYYHYFSK.M	N	Y	11.26	60	1.7	4.08E+05	3.31E+05	2.24E+05	8.57E+05	3.37E+05	7.37E+04	5.43E+05	4.80E+05	7.82E+05	0	1.72E+05	1.94E+06	9.65E+04	3.89E+04	1.53E+05	2.67E+05	4.24E+05	4.85E+05	5.93E+05	8.42E+05	1.91E+05	6.60E+05	7.32E+05	4.83E+05	1.09E+06	5.85E+04	4.11E+04	5.45E+03	3.12E+04	1.30E+05	7.56E+04	3.14E+05	6.37E+05	9.01E+05	1.56E+05	5.16E+05	0	1.07E+06	6.08E+04	6.58E+05	5.55E+04
3	7	Q01082|SPTB2_HUMAN	R.FESLEPEMN(+.98)NQASR.V	N	Y	6.19	60	1.7	3.95E+05	0	4.33E+05	0	0	1.19E+06	0	8.81E+05	4.12E+05	9.90E+05	1.76E+06	1.33E+06	2.07E+05	0	1.25E+05	3.65E+05	7.18E+04	0	9.32E+05	2.72E+05	3.01E+05	1.13E+06	0	0	7.75E+05	0	5.56E+04	9.93E+04	1.62E+06	2.97E+05	0	4.86E+05	0	7.70E+05	6.43E+05	0	0	0	0	4.88E+05	1.82E+05
3	7	Q01082|SPTB2_HUMAN	R.DVSSVELLMNNH.Q	N	Y	5.34	60	3.3	3.90E+05	1.02E+06	0	4.92E+05	5.92E+05	2.12E+05	0	0	5.91E+05	4.54E+05	8.14E+05	1.17E+06	3.12E+05	0	3.74E+05	3.14E+05	0	2.52E+05	0	0	7.04E+05	4.06E+05	0	9.67E+05	1.04E+06	0	7.67E+05	9.85E+05	1.92E+06	1.33E+06	0	3.23E+05	3.49E+05	0	2.07E+05	0	5.24E+05	0	0	0	4.90E+05
3	7	Q01082|SPTB2_HUMAN	R.MAETVDTSEMVN(+.98)GATEQR.T	N	Y	5.24	60	2.4	3.84E+05	1.03E+06	3.09E+05	0	7.11E+05	3.18E+05	0	8.67E+05	9.97E+05	1.70E+05	0	5.01E+05	1.92E+04	0	0	8.29E+04	1.53E+05	9.27E+04	8.50E+05	0	6.69E+05	9.45E+05	0	0	8.40E+05	0	4.68E+05	0	1.06E+06	3.27E+05	1.62E+05	9.52E+05	6.84E+05	3.35E+05	9.96E+05	0	0	0	0	4.98E+05	0
3	7	Q01082|SPTB2_HUMAN	R.IDDIFER.S	N	Y	13.65	60	2.1	1.24E+07	1.60E+07	1.16E+07	6.11E+06	1.26E+07	2.31E+07	6.19E+06	1.74E+07	1.53E+07	1.92E+07	2.52E+07	2.51E+07	1.27E+07	9.06E+06	6.09E+06	8.52E+06	8.58E+06	7.20E+06	1.42E+07	7.90E+06	2.23E+07	1.76E+07	0	9.42E+06	1.17E+07	7.50E+06	1.85E+07	1.98E+07	2.62E+07	7.04E+06	9.84E+06	1.49E+07	1.12E+07	1.01E+07	1.39E+07	6.33E+06	7.42E+06	8.58E+06	1.02E+07	1.49E+07	5.32E+06
3	7	Q01082|SPTB2_HUMAN	K.VIESTQDLGNDLAGVM.A	N	Y	3.5	60	4.9	3.59E+05	9.37E+05	5.51E+06	2.50E+05	3.86E+05	2.87E+05	2.83E+04	0	0	0	2.93E+05	2.04E+05	0	0	0	0	0	0	8.65E+05	0	1.30E+06	0	1.06E+05	0	5.85E+05	0	4.92E+05	6.17E+05	6.52E+05	6.83E+05	2.66E+05	5.52E+05	0	0	0	0	2.11E+05	2.74E+05	2.74E+05	2.76E+05	8.17E+04
3	7	Q01082|SPTB2_HUMAN	R.LILEVHQFSR.D	N	Y	6.55	60	1.5	3.51E+05	1.84E+05	0	0	6.03E+05	8.06E+05	0	4.77E+05	7.54E+05	3.16E+05	1.06E+06	1.06E+06	1.74E+05	3.36E+05	0	0	0	0	1.10E+06	0	3.21E+05	4.50E+05	0	0	1.69E+06	0	5.87E+05	1.16E+06	1.40E+05	0	0	5.13E+05	6.56E+05	5.24E+05	6.36E+05	0	0	1.06E+06	0	0	0
3	7	Q01082|SPTB2_HUMAN	K.TAASGIPYHSEVPVSLK.E	N	Y	9.73	60	2.3	4.34E+06	4.01E+06	6.62E+06	2.75E+06	2.89E+06	3.82E+06	1.37E+06	8.43E+06	9.23E+06	3.39E+06	5.54E+06	7.62E+06	2.76E+06	1.03E+06	2.83E+06	1.72E+06	3.23E+06	2.23E+06	9.00E+06	5.23E+06	2.48E+06	7.31E+06	1.50E+06	5.97E+06	7.88E+06	2.00E+06	3.96E+06	5.71E+06	6.38E+06	1.22E+06	0	6.50E+06	4.12E+06	7.34E+06	4.47E+06	1.23E+06	1.27E+06	4.08E+06	1.56E+06	1.07E+07	1.32E+06
3	7	Q01082|SPTB2_HUMAN	R.LEEASLLHQF.Q	N	Y	6.03	60	4.6	3.02E+05	9.05E+05	0	0	6.60E+05	1.23E+06	0	0	9.22E+05	4.95E+05	0	1.28E+06	0	3.62E+05	7.00E+05	8.43E+05	0	9.61E+04	0	0	1.06E+06	0	0	0	0	5.71E+04	0	1.22E+06	1.09E+06	0	0	6.58E+05	4.75E+05	0	0	0	3.45E+05	0	2.78E+05	0	0
3	7	Q01082|SPTB2_HUMAN	K.HEVSASTQSTPASSR.A	N	Y	18.4	60	0.7	2.61E+06	4.65E+06	5.98E+06	4.84E+06	2.76E+06	5.60E+06	8.81E+05	1.32E+06	8.61E+06	2.92E+06	4.50E+06	7.62E+06	1.46E+06	8.35E+03	1.95E+06	3.83E+05	1.59E+06	2.46E+06	3.85E+06	1.25E+06	8.61E+05	1.33E+06	1.71E+05	7.78E+05	0	1.16E+06	2.25E+05	1.73E+05	3.89E+05	2.51E+06	2.25E+06	3.30E+06	1.58E+06	3.34E+06	1.92E+06	2.91E+06	2.35E+06	5.74E+06	3.81E+06	4.98E+06	1.76E+06
3	7	Q01082|SPTB2_HUMAN	K.HEAIETDIAAYEER.V	N	Y	6.91	60	2.8	1.65E+06	1.38E+06	0	0	2.52E+06	4.07E+06	4.51E+05	1.70E+06	9.17E+05	4.59E+06	6.39E+06	2.88E+06	1.45E+06	1.14E+06	2.92E+05	5.90E+05	3.01E+05	4.97E+05	2.65E+06	0	6.31E+06	2.21E+06	0	6.63E+05	2.39E+06	9.77E+05	4.08E+06	5.65E+06	2.99E+06	1.12E+06	1.15E+06	1.37E+06	1.89E+06	2.01E+06	1.53E+06	0	6.63E+05	1.96E+05	2.98E+05	1.16E+06	0
3	7	Q01082|SPTB2_HUMAN	R.LEMNLGLQK.I	N	Y	3.66	60	0.7	2.87E+05	0	0	0	0	0	0	2.33E+06	0	0	0	3.06E+06	0	0	0	0	0	0	0	0	2.25E+06	2.60E+06	0	0	0	0	0	0	0	0	0	2.12E+06	0	0	0	0	0	0	0	0	0
3	7	Q01082|SPTB2_HUMAN	F.MELLEPLNER.K	N	Y	4.2	60	3.6	2.74E+05	5.44E+05	0	0	6.96E+05	1.19E+06	0	4.01E+05	0	9.37E+05	1.21E+06	9.74E+05	1.07E+05	0	0	3.01E+05	0	0	0	0	4.73E+05	3.42E+05	0	0	0	0	2.48E+05	1.02E+06	1.24E+06	4.65E+05	0	1.06E+05	0	0	4.15E+05	0	3.02E+05	0	2.43E+05	0	0
3	7	Q01082|SPTB2_HUMAN	K.DVAEEIAN(+.98)YRPTLDTLHEQASALPQEHAESPDVR.G	N	Y	2.93	60	2.1	4.20E+05	2.27E+06	0	1.45E+06	0	0	1.81E+06	0	0	0	0	2.78E+06	1.96E+06	9.99E+05	0	1.99E+05	1.92E+06	0	0	0	0	0	2.58E+06	0	0	1.56E+06	0	0	0	0	0	0	0	0	0	0	0	0	0	0	0
3	7	Q01082|SPTB2_HUMAN	K.GEQVSQNGLPAEQGSPR.M	N	Y	4.62	60	3.1	2.30E+05	0	7.31E+05	5.16E+05	0	0	0	0	0	0	0	0	0	2.37E+05	6.07E+05	1.63E+05	0	2.12E+05	9.58E+05	0	0	6.26E+05	3.37E+05	4.86E+05	7.96E+05	0	1.22E+05	0	3.14E+05	3.21E+05	2.47E+05	5.60E+05	0	4.58E+05	0	0	0	2.44E+05	0	6.43E+05	3.73E+05
3	7	Q01082|SPTB2_HUMAN	R.DVSSVELLMN(+.98)NHQGIK.A	N	Y	3.05	60	4.7	2.12E+05	6.52E+05	0	0	4.33E+05	7.31E+05	0	2.92E+05	0	6.28E+05	3.27E+05	1.78E+05	0	1.68E+05	0	0	3.64E+05	0	6.50E+05	0	7.71E+05	0	0	0	2.57E+05	0	1.74E+05	3.25E+05	1.03E+06	0	0	0	0	1.99E+05	3.02E+05	0	0	3.11E+05	3.17E+05	2.40E+05	0
3	7	Q01082|SPTB2_HUMAN	R.LVSDGNIN(+.98)SDR.I	N	Y	3.03	60	1.3	2.03E+05	0	0	0	2.91E+05	1.26E+06	0	6.17E+05	0	8.98E+05	0	2.17E+06	0	0	0	2.12E+05	0	0	0	0	8.34E+05	1.17E+05	0	0	0	0	0	0	0	1.65E+05	0	0	5.53E+05	0	8.75E+04	1.84E+05	2.05E+05	0	1.99E+05	2.44E+05	0
3	7	Q01082|SPTB2_HUMAN	K.DDEEMNTWIQAISSAISSDK.H	N	Y	6.1	60	1.8	4.77E+05	1.54E+06	1.17E+06	1.53E+06	2.18E+04	9.09E+03	1.03E+06	2.25E+05	2.87E+06	0	0	9.38E+05	0	0	6.57E+04	2.11E+05	9.44E+05	6.15E+05	2.32E+05	3.58E+05	1.06E+05	5.68E+05	6.04E+05	4.19E+05	8.11E+05	0	0	0	0	0	1.22E+04	1.20E+05	4.19E+05	2.29E+05	7.88E+04	1.12E+06	0	2.39E+06	1.52E+05	7.61E+05	0
3	7	Q01082|SPTB2_HUMAN	W.GLLIEETEK.R	N	Y	2.27	60	2.6	1.74E+05	0	6.32E+05	0	0	3.44E+05	0	0	0	1.65E+05	3.24E+05	1.19E+06	0	0	0	0	0	0	0	0	6.74E+05	4.96E+05	0	0	0	0	0	0	4.77E+05	5.44E+05	0	0	0	1.67E+06	0	0	0	9.48E+05	0	0	0
3	7	Q01082|SPTB2_HUMAN	R.MHTTFEHDIQALGTQVR.Q	N	Y	8.28	60	2.5	2.96E+06	3.71E+06	6.96E+06	1.13E+06	2.34E+06	2.20E+06	0	6.19E+06	4.31E+06	1.39E+06	2.51E+06	3.41E+06	5.69E+05	9.44E+05	2.09E+06	2.21E+06	1.27E+06	1.77E+06	7.27E+06	3.55E+06	3.93E+06	7.09E+06	0	4.82E+06	6.93E+06	1.90E+06	1.17E+06	4.20E+06	5.98E+06	1.64E+06	3.11E+06	5.04E+06	0	3.74E+06	3.84E+06	5.68E+05	8.95E+05	2.09E+06	8.21E+05	4.49E+06	1.15E+06
3	7	Q01082|SPTB2_HUMAN	K.HEVSASTQSTPAS(+203.08)SR.A	N	Y	18.3	60	0.9	2.22E+06	2.61E+06	4.33E+06	3.14E+06	1.94E+06	3.50E+06	1.24E+06	1.96E+06	2.46E+06	1.57E+06	3.38E+06	4.94E+06	1.87E+06	0	2.48E+06	8.11E+05	3.63E+06	3.76E+06	5.14E+06	2.12E+06	7.54E+05	2.84E+06	6.00E+05	1.52E+06	0	1.03E+06	1.19E+05	1.49E+05	3.70E+05	2.62E+06	2.79E+06	1.45E+06	1.70E+06	3.19E+06	1.38E+06	1.44E+06	1.25E+06	2.94E+06	2.04E+06	5.45E+06	1.42E+06
3	7	Q01082|SPTB2_HUMAN	R.SGHFEQAIK.E	N	Y	2.48	60	5.8	7.00E+05	0	2.41E+06	0	0	4.01E+06	0	0	4.21E+06	0	0	1.62E+06	1.69E+06	0	0	9.56E+05	3.04E+05	1.42E+05	0	0	4.46E+05	0	0	0	3.71E+05	3.29E+05	0	0	1.24E+05	5.30E+05	2.97E+05	0	0	0	2.91E+05	1.16E+06	3.46E+06	4.12E+06	2.06E+06	8.11E+05	1.12E+05
3	7	Q01082|SPTB2_HUMAN	K.HQILEQAVEDYAETVH.Q	N	Y	5.33	60	2.3	8.01E+05	1.82E+06	0	1.09E+06	1.24E+06	1.69E+05	1.85E+05	8.34E+05	1.92E+05	0	6.24E+05	2.63E+05	0	2.07E+05	1.54E+06	1.09E+06	1.40E+05	1.72E+05	1.79E+06	0	1.48E+06	2.64E+05	0	0	0	0	1.53E+06	2.32E+06	5.20E+06	3.04E+06	0	8.28E+05	1.65E+06	2.26E+05	7.21E+05	6.55E+05	0	3.52E+05	2.12E+06	0	8.80E+05
3	7	Q01082|SPTB2_HUMAN	K.QEDFMTTMDANEEK(+15.99).I	N	Y	3.54	60	1.9	1.54E+05	3.01E+05	0	0	4.77E+05	3.52E+05	0	2.93E+05	2.72E+05	4.80E+05	1.09E+06	5.45E+05	0	0	0	0	0	0	0	0	5.02E+05	2.34E+05	0	1.43E+05	0	5.28E+04	1.01E+05	4.74E+05	4.14E+05	0	0	2.88E+05	7.22E+04	2.39E+05	2.35E+05	0	0	4.54E+04	0	0	0
3	7	Q01082|SPTB2_HUMAN	K.VIESTQDLGNDLAGVMAL.Q	N	Y	5.35	60	2.9	1.52E+05	5.09E+05	1.69E+05	4.21E+04	4.21E+05	5.15E+05	2.08E+05	4.27E+05	0	1.03E+05	0	3.04E+05	1.92E+05	0	1.07E+05	3.13E+05	0	0	2.88E+05	6.92E+04	3.36E+05	1.33E+05	0	7.97E+04	2.77E+05	0	1.79E+04	4.36E+04	1.29E+05	2.29E+05	0	2.50E+05	6.02E+04	9.14E+04	1.54E+05	2.49E+05	2.19E+05	1.19E+05	2.28E+05	0	0
3	7	Q01082|SPTB2_HUMAN	H.EVSASTQSTPASSR.A	N	Y	9.21	60	1.5	1.45E+05	1.24E+05	0	1.64E+05	1.52E+05	2.91E+05	1.24E+05	3.27E+05	1.63E+05	1.31E+05	3.49E+05	7.49E+05	0	0	8.24E+04	2.42E+05	1.06E+05	1.72E+05	2.30E+05	0	9.14E+04	3.57E+05	0	8.36E+04	0	1.82E+04	2.03E+04	0	9.68E+04	1.81E+05	0	2.46E+05	2.60E+05	1.88E+05	5.47E+04	1.28E+05	5.36E+04	8.94E+04	1.56E+05	3.58E+05	1.18E+05
3	7	Q01082|SPTB2_HUMAN	F.EHDIQALGTQVR.Q	N	Y	7.95	60	2.3	8.00E+05	1.34E+06	5.43E+05	4.30E+05	1.12E+06	1.34E+06	5.85E+05	1.33E+06	1.15E+06	9.91E+05	1.90E+06	2.10E+06	6.83E+05	5.93E+05	6.83E+05	5.06E+05	5.27E+05	5.05E+05	7.79E+05	9.45E+04	1.40E+06	1.53E+06	0	3.33E+05	4.23E+05	1.34E+05	3.72E+05	4.53E+05	2.65E+06	1.77E+06	3.98E+05	1.21E+06	3.28E+05	5.77E+05	6.52E+05	2.81E+05	2.16E+05	5.99E+05	1.46E+06	5.57E+05	4.62E+05
3	7	Q01082|SPTB2_HUMAN	N.SLVGVQQQLQAFNTYR.T	N	Y	4.96	60	4.6	2.22E+05	2.75E+05	2.43E+05	5.08E+04	1.77E+05	5.01E+05	0	3.29E+05	1.44E+05	9.89E+05	6.74E+05	5.99E+05	0	0	1.74E+05	2.02E+05	0	1.87E+05	7.38E+05	0	3.47E+05	7.79E+04	0	0	2.98E+05	1.18E+05	9.93E+03	7.31E+05	0	2.52E+05	0	1.50E+05	0	1.88E+05	1.41E+05	2.58E+05	0	1.18E+05	4.44E+05	1.89E+05	2.20E+05
3	7	Q01082|SPTB2_HUMAN	K.EK(+30.01)RFSLFGK(+114.04)K.K	N	Y	3.27	60	3.4	1.30E+05	0	0	0	2.27E+05	0	0	0	1.27E+05	0	0	0	0	0	0	0	0	4.56E+04	2.69E+04	0	0	0	8.28E+05	0	4.02E+05	0	0	0	0	0	0	0	3.92E+06	0	0	0	0	0	0	0	0
3	7	Q01082|SPTB2_HUMAN	R.FESLEP(+15.99)EMN(+.98)NQASR.V	N	Y	3.75	60	2	1.21E+05	0	0	0	0	1.22E+06	0	0	0	1.22E+06	1.72E+06	8.23E+05	0	0	0	0	0	0	0	0	2.35E+05	0	0	0	0	0	0	0	0	0	0	0	0	0	0	0	0	0	0	0	0
3	7	Q01082|SPTB2_HUMAN	H.LLGVEDLLQK.H	N	Y	5.86	60	1.5	1.05E+05	3.90E+05	0	0	1.77E+05	2.44E+05	0	1.12E+05	0	3.21E+05	2.43E+05	8.97E+04	0	0	0	1.47E+05	0	0	0	0	2.67E+05	0	0	0	0	0	1.14E+05	2.54E+05	8.08E+05	3.56E+05	0	2.03E+05	0	0	0	0	8.24E+04	0	4.21E+05	0	6.22E+04
3	7	Q01082|SPTB2_HUMAN	H.ELGQDYEHVTMLQER.F	N	Y	7.56	60	2.1	1.65E+06	2.25E+06	4.35E+05	7.95E+05	2.05E+06	1.67E+06	1.43E+05	1.96E+06	1.39E+06	1.07E+06	2.15E+06	1.91E+06	1.94E+06	1.39E+06	1.17E+06	1.82E+06	4.33E+05	2.06E+06	2.89E+06	9.24E+05	2.73E+06	1.97E+06	2.49E+05	8.81E+05	1.54E+06	1.07E+06	3.34E+06	2.60E+06	8.12E+06	3.33E+06	1.23E+06	1.75E+06	1.29E+06	8.85E+05	8.12E+05	5.06E+05	0	1.36E+06	3.16E+06	1.42E+06	9.15E+05
3	7	Q01082|SPTB2_HUMAN	K.FANSLVGVQQQLQAFNTYR.T	N	Y	5.38	60	3.8	5.18E+05	1.01E+06	9.12E+05	0	4.63E+05	1.36E+06	0	1.61E+06	3.24E+04	7.31E+05	9.24E+05	5.72E+05	1.77E+05	0	5.59E+05	4.21E+05	7.03E+04	7.96E+04	1.88E+06	3.96E+05	1.61E+06	1.62E+05	3.26E+03	1.02E+06	2.45E+06	0	4.03E+05	9.37E+05	4.08E+05	1.96E+05	7.09E+04	7.43E+05	0	7.46E+04	8.94E+05	0	7.24E+04	3.23E+05	0	2.88E+05	9.22E+04
3	7	Q01082|SPTB2_HUMAN	K.WLHGLESQIQSDDYGK.D	N	Y	6.33	60	3.3	8.55E+05	1.34E+06	6.72E+05	4.80E+05	0	8.92E+05	0	1.51E+06	6.39E+05	1.44E+06	1.13E+06	1.12E+06	7.39E+05	5.10E+05	4.44E+05	7.44E+05	0	9.97E+05	1.78E+06	6.77E+05	3.79E+05	1.64E+06	2.15E+05	0	1.33E+06	6.07E+05	1.97E+06	1.89E+06	3.03E+06	8.94E+05	9.16E+05	5.98E+05	3.97E+05	7.91E+05	2.42E+05	0	4.40E+05	1.15E+06	8.49E+05	1.27E+06	5.71E+05
3	7	Q01082|SPTB2_HUMAN	R.ERIIYIR.E	N	Y	4.41	60	2.6	9.04E+04	0	8.45E+04	0	0	0	3.22E+05	3.57E+05	0	0	0	0	0	0	0	0	1.41E+05	0	0	3.17E+05	0	2.38E+05	0	0	0	0	0	0	0	5.67E+04	1.26E+05	2.82E+05	0	6.83E+05	2.88E+05	2.99E+05	0	0	0	2.05E+05	0
3	7	Q01082|SPTB2_HUMAN	K.SNAHYNLQNAFN(+.98)LAEQHLGLTK.L	N	Y	2.26	60	4.1	7.93E+04	8.51E+05	0	0	0	0	0	0	0	0	0	0	7.39E+04	0	0	0	8.71E+05	0	0	0	4.44E+05	0	0	0	0	0	0	0	5.33E+04	0	0	0	0	0	0	0	0	1.12E+06	0	0	0
3	7	Q01082|SPTB2_HUMAN	R.DVSSVELLMNNHQGIK(+15.99).A	N	Y	5.04	60	3.5	1.01E+06	1.62E+06	7.05E+05	0	1.46E+06	2.91E+06	4.57E+04	1.69E+06	1.16E+06	2.70E+06	3.82E+06	2.55E+06	2.76E+05	6.16E+05	0	2.61E+05	2.98E+05	0	8.66E+05	0	2.77E+06	2.06E+06	0	2.68E+05	1.58E+06	7.42E+05	1.09E+06	3.07E+06	1.44E+06	3.18E+05	7.08E+05	8.20E+05	2.74E+05	1.54E+06	1.59E+06	0	4.08E+05	3.77E+05	0	1.38E+06	0
3	7	Q01082|SPTB2_HUMAN	R.QNLLSQSHAYQQFLR.D	N	Y	3.01	60	3.4	7.16E+04	0	0	0	0	0	0	0	0	0	0	0	0	0	0	0	0	0	8.98E+05	0	0	0	0	0	2.18E+06	0	0	0	0	0	0	0	0	0	0	0	0	0	0	0	0
3	7	Q01082|SPTB2_HUMAN	K.TAGYPNVNIH.N	N	Y	1.36	60	3	6.38E+04	0	0	0	2.04E+05	0	8.74E+05	0	0	0	0	0	0	0	0	1.16E+05	0	0	0	0	6.01E+04	0	0	0	0	0	0	7.02E+04	4.20E+05	7.05E+05	1.51E+05	0	0	0	0	0	0	0	1.46E+05	0	0
3	7	Q01082|SPTB2_HUMAN	K.TAGYPNVNIHNF.T	N	Y	3.75	60	4.5	6.17E+04	0	0	0	0	0	0	0	0	3.89E+05	0	6.07E+05	0	0	6.04E+05	0	0	2.60E+05	0	0	0	0	0	0	0	0	0	0	7.92E+05	0	0	0	0	0	0	0	0	0	0	0	0
3	7	Q01082|SPTB2_HUMAN	R.TQTAIASEDMP(+15.99)N(+.98)TLTEAEK.L	N	Y	1.43	60	1.8	5.79E+04	0	0	1.76E+06	0	0	0	0	0	0	0	0	0	0	0	0	0	1.01E+05	0	0	0	0	0	5.54E+05	0	0	0	0	0	7.65E+04	0	0	0	0	0	0	0	0	0	0	0
3	7	Q01082|SPTB2_HUMAN	R.DTGN(+.98)IGQER.V	N	Y	2.85	60	5.3	5.13E+04	0	0	0	0	5.19E+05	1.12E+05	1.77E+04	0	2.64E+05	4.54E+05	7.01E+05	0	0	0	0	0	0	0	0	1.15E+04	0	0	0	0	3.67E+04	0	0	5.38E+03	0	0	0	0	4.42E+04	0	0	0	0	0	0	0
3	7	Q01082|SPTB2_HUMAN	K.GEQVS(+79.97)QN(+.98)GLPAEQGSPR.M	N	Y	1.77	60	2.5	4.67E+04	0	0	0	0	3.68E+05	0	0	0	2.21E+05	7.36E+05	4.63E+05	0	0	0	0	0	0	0	0	0	0	0	0	0	0	0	9.91E+04	4.89E+04	0	0	0	0	0	7.09E+04	0	0	0	0	0	0
3	7	Q01082|SPTB2_HUMAN	K.TK(+114.04)VIEST(+365.13)QDLGNDLAGVMALQR.K	N	Y	1.89	60	2.5	4.11E+04	5.37E+05	0	0	0	2.31E+05	0	0	0	3.76E+05	4.35E+05	0	0	0	0	0	0	0	0	0	0	0	0	0	0	0	0	0	0	0	0	0	2.72E+04	0	9.53E+04	0	0	0	0	6.61E+04	0
3	7	Q01082|SPTB2_HUMAN	K.QAEAFLNNQEYVLAHTEMPTTLEGAEAAIK.K	N	Y	1.6	60	4.7	3.69E+04	0	0	0	0	0	0	0	1.38E+05	0	0	0	0	0	0	0	1.29E+05	0	0	0	0	1.42E+05	0	1.92E+05	7.66E+05	0	0	0	0	0	0	0	0	2.19E+05	0	0	0	0	0	0	0
3	7	Q01082|SPTB2_HUMAN	K.QAEAFLNN(+.98)QEYVLAHTEMPTTLEGAEAAIK.K	N	Y	1.4	60	2.7	3.53E+04	2.21E+05	0	0	2.40E+05	0	0	6.03E+04	0	0	0	0	0	0	0	0	0	0	0	0	0	0	0	0	0	5.01E+05	0	0	0	0	0	0	3.82E+04	0	0	0	0	0	0	9.01E+04	0
3	7	Q01082|SPTB2_HUMAN	R.LVSQDN(+.98)FGFDLPAVEAATK.K	N	Y	1.58	60	4.6	2.77E+04	7.67E+04	0	1.68E+05	0	0	0	0	0	0	0	1.34E+04	0	0	0	2.07E+04	0	0	0	0	0	0	0	4.43E+04	1.75E+04	0	0	1.25E+05	0	0	0	0	0	0	0	6.88E+05	0	0	0	3.81E+04	0
3	7	Q01082|SPTB2_HUMAN	R.VDTVNHLADELIN(+.98)SGHSDAATIAEWK.D	N	Y	1.15	60	5.8	2.75E+04	0	0	0	0	0	0	0	0	0	0	0	0	0	0	0	4.36E+05	0	0	0	0	0	0	0	0	0	0	0	0	0	0	0	0	7.71E+04	0	0	0	0	0	6.70E+05	0
3	7	Q01082|SPTB2_HUMAN	K.HEVSASTQS(+79.97)TPASSR.A	N	Y	3.34	60	2.4	2.30E+04	1.35E+05	3.42E+04	0	0	0	3.04E+04	2.57E+04	3.29E+04	0	0	3.23E+04	0	0	0	9.15E+04	2.84E+04	0	0	2.36E+04	0	2.49E+04	0	0	0	0	0	0	8.01E+03	0	0	4.93E+04	1.54E+05	0	6.81E+04	0	0	0	3.26E+04	1.25E+05	0
3	7	Q01082|SPTB2_HUMAN	A.ET(+203.08)VDTSEMVN(+.98)GATEQR.T	N	Y	1.32	60	4.6	1.78E+04	0	0	0	0	0	0	0	0	0	0	0	0	0	0	3.95E+05	0	0	0	0	0	0	0	0	0	0	0	3.02E+05	0	0	0	0	0	0	0	0	0	0	6.81E+04	0	0
3	7	Q01082|SPTB2_HUMAN	R.DMGEMVTQGQTDAQYMFLR.Q	N	Y	2.29	60	3.7	6.72E+04	2.86E+05	0	2.26E+04	0	0	0	1.61E+05	3.81E+04	0	0	0	0	0	0	0	0	0	6.66E+05	0	4.45E+05	8.88E+04	0	0	3.31E+05	1.36E+05	0	0	0	0	0	4.11E+05	0	1.09E+04	0	0	0	0	5.61E+04	0	9.65E+04
3	7	Q01082|SPTB2_HUMAN	R.VDTVN(+.98)HLADELINSGH.S	N	Y	1.35	60	5	1.53E+04	0	0	0	0	0	0	0	0	0	0	0	0	0	0	0	0	0	0	0	0	0	0	0	0	0	9.55E+04	0	0	0	0	0	0	0	4.04E+05	0	0	0	0	0	0
3	7	Q01082|SPTB2_HUMAN	R.TQTAIASEDMPNTLTEAEK(+30.01).L	N	Y	0.27	60	0	9.07E+03	0	0	0	0	0	0	0	0	0	0	3.90E+05	0	0	0	0	0	0	0	0	0	0	0	0	0	0	0	0	0	0	0	0	0	0	0	0	0	0	0	0	0
3	7	Q01082|SPTB2_HUMAN	K.HQILEQAVEDYAETVHQL.S	N	Y	3.17	60	3	1.26E+05	5.13E+05	0	3.30E+05	1.91E+05	7.03E+04	0	1.17E+05	1.70E+05	4.75E+04	7.32E+04	2.56E+05	0	3.00E+04	6.11E+04	0	6.02E+04	2.28E+05	5.10E+05	0	4.76E+05	3.17E+05	0	0	3.79E+05	0	2.97E+05	2.52E+05	3.76E+05	0	0	0	0	6.61E+04	9.26E+04	0	0	1.48E+05	0	0	0
3	7	Q01082|SPTB2_HUMAN	K.VIESTQDLGN(+.98)DLAGVMALQR.K	N	Y	1.03	60	4.1	7.65E+03	0	3.26E+04	0	0	0	4.74E+04	0	5.43E+04	0	0	0	0	0	0	0	0	2.25E+04	0	0	0	0	0	0	0	0	0	0	0	0	0	0	0	1.46E+05	0	0	0	0	0	2.63E+04	0
3	7	Q01082|SPTB2_HUMAN	K.FANSLVGVQQQLQAFN(+.98)TYR.T	N	Y	1.97	60	4.7	7.49E+03	0	0	0	0	0	0	0	7.70E+04	1.27E+05	0	0	0	0	0	0	0	0	0	0	0	0	0	0	0	0	0	0	0	0	0	9.65E+04	0	0	0	2.20E+04	0	0	0	0	0
3	7	Q01082|SPTB2_HUMAN	K.VDSIDDR.H	N	Y	1.36	60	3.9	7.18E+03	0	0	0	0	1.48E+05	3.43E+04	0	0	7.61E+04	0	0	0	0	0	0	0	0	0	0	2.88E+03	0	0	0	0	0	2.81E+04	0	0	0	0	0	3.15E+03	0	1.59E+04	0	0	0	0	0	0
3	7	Q01082|SPTB2_HUMAN	L.QSQAQALSQEGK.S	N	Y	0.46	60	0	6.13E+03	0	0	0	0	0	0	0	0	0	0	0	0	0	0	0	0	0	0	0	0	0	0	0	0	0	0	0	0	2.64E+05	0	0	0	0	0	0	0	0	0	0	0
3	7	Q01082|SPTB2_HUMAN	R.QIEAQEKPR.D	N	Y	4.85	60	1.2	5.76E+03	1.85E+04	1.09E+04	0	1.13E+04	0	0	2.94E+04	1.83E+04	8.85E+03	1.59E+04	2.49E+04	0	0	0	1.06E+04	0	0	2.14E+04	0	0	1.45E+04	0	0	0	6.23E+03	0	0	0	0	0	0	0	0	1.47E+04	0	0	0	1.24E+03	1.61E+04	0
3	7	Q01082|SPTB2_HUMAN	R.RPPS(+79.97)PEPSTK.V	N	Y	1.57	60	3.3	5.47E+03	9.23E+04	0	0	0	3.29E+04	0	0	0	0	0	4.13E+04	0	0	0	0	0	0	0	0	0	0	0	0	0	0	0	0	0	2.73E+03	0	0	0	0	0	0	0	6.58E+04	0	0	0
3	7	Q01082|SPTB2_HUMAN	R.EVVAGSHELGQDYEHVTMLQER.F	N	Y	9.78	60	3.7	7.27E+06	5.32E+06	1.30E+07	4.78E+06	5.66E+06	5.94E+06	0	1.17E+07	1.17E+07	4.18E+06	5.70E+06	8.81E+06	5.20E+06	4.00E+06	4.44E+06	5.24E+06	8.14E+06	5.13E+06	1.57E+07	7.64E+06	7.74E+06	1.54E+07	2.62E+06	1.16E+07	1.79E+07	3.73E+06	1.11E+07	1.05E+07	1.35E+07	4.00E+06	7.13E+06	1.15E+07	5.52E+06	1.10E+07	7.19E+06	1.34E+06	1.38E+06	9.22E+06	3.76E+06	1.27E+07	3.36E+06
3	7	Q01082|SPTB2_HUMAN	K.LESEHPDQAQ.A	N	Y	1.36	60	5.2	3.07E+03	7.33E+04	0	4.84E+04	0	0	0	0	0	0	0	0	0	0	0	0	0	0	0	0	0	0	1.02E+04	0	0	0	0	0	0	0	0	0	0	0	0	0	0	0	0	0	0
3	7	Q01082|SPTB2_HUMAN	R.VDTVNHLADELINSGHSDAATIAEWK.D	N	Y	5.56	60	3.7	2.82E+06	4.61E+06	2.18E+06	0	3.53E+06	2.99E+06	3.54E+05	5.17E+06	8.54E+05	1.54E+06	2.91E+06	1.33E+06	1.85E+06	1.53E+06	6.98E+06	3.16E+06	3.21E+05	1.77E+06	9.18E+06	2.95E+06	7.10E+06	3.09E+06	5.25E+05	3.84E+06	1.28E+07	1.11E+06	2.06E+06	2.45E+06	3.39E+06	2.92E+06	2.41E+06	4.18E+06	7.19E+05	4.43E+05	3.85E+06	1.38E+06	0	3.70E+06	1.78E+06	4.08E+05	1.95E+06
4	16	P14136|GFAP_HUMAN	R.MPPPLPTR.V	Y	Y	6.02	7.45	1.2	2.22E+09	4.93E+09	3.77E+09	8.06E+08	9.01E+08	2.99E+08	4.75E+09	3.62E+09	4.30E+09	4.60E+08	3.22E+08	1.85E+08	5.75E+08	3.67E+08	4.15E+08	3.01E+09	3.03E+09	8.35E+08	8.75E+08	5.13E+09	2.33E+09	4.87E+09	9.24E+08	4.11E+09	1.54E+09	5.78E+08	1.26E+09	9.08E+08	1.50E+09	2.31E+09	7.76E+08	3.76E+09	1.27E+09	5.46E+09	4.21E+09	2.66E+09	9.94E+08	1.01E+09	9.72E+08	4.36E+09	7.94E+08
4	16	P14136|GFAP_HUMAN	R.LEEEGQSLK.D	N	Y	64.73	60	1.5	1.81E+09	3.97E+09	2.52E+09	6.63E+08	8.13E+08	2.40E+08	3.61E+09	4.22E+09	3.06E+09	4.89E+08	3.04E+08	1.80E+08	4.61E+08	2.70E+08	6.33E+08	2.44E+09	2.05E+09	1.05E+09	2.07E+09	2.57E+09	1.69E+09	6.49E+09	1.11E+09	3.12E+09	1.52E+09	7.52E+08	9.53E+08	2.90E+08	4.25E+08	2.33E+09	7.01E+08	4.83E+09	1.06E+09	2.74E+09	2.27E+09	1.47E+09	7.92E+08	6.51E+08	5.57E+08	2.64E+09	6.36E+08
4	16	P14136|GFAP_HUMAN	R.LEAENNLAAYR.Q	N	Y	11.65	13.45	1.7	1.57E+09	2.93E+09	2.48E+09	5.79E+08	9.60E+08	2.36E+08	2.76E+09	2.20E+09	2.79E+09	6.82E+08	2.84E+08	1.27E+08	6.34E+08	3.39E+08	6.11E+08	2.42E+09	1.88E+09	6.95E+08	1.05E+09	2.63E+09	2.17E+09	3.07E+09	7.48E+08	3.85E+09	1.47E+09	7.34E+08	1.41E+09	1.12E+09	1.38E+09	2.15E+09	6.09E+08	2.32E+09	8.18E+08	3.34E+09	2.49E+09	1.72E+09	1.11E+09	5.33E+08	7.06E+08	2.43E+09	7.32E+08
4	16	P14136|GFAP_HUMAN	K.ALAAELNQLR.A	N	Y	41.59	60	1.6	1.48E+09	3.51E+09	2.12E+09	4.72E+08	6.95E+08	1.98E+08	2.47E+09	2.37E+09	2.28E+09	5.44E+08	2.11E+08	1.01E+08	4.82E+08	2.31E+08	4.62E+08	2.12E+09	1.53E+09	6.16E+08	1.36E+09	4.57E+09	1.36E+09	3.64E+09	6.35E+08	2.42E+09	1.19E+09	7.63E+08	2.94E+09	1.91E+09	1.18E+09	1.78E+09	6.10E+08	2.40E+09	6.54E+08	2.48E+09	2.10E+09	1.50E+09	9.05E+08	5.04E+08	6.73E+08	2.36E+09	6.07E+08
4	16	P14136|GFAP_HUMAN	K.IESLEEEIR.F	N	Y	35.45	60	2.5	1.22E+09	2.99E+09	1.46E+09	3.62E+08	6.64E+08	1.75E+08	2.30E+09	1.84E+09	1.81E+09	4.59E+08	1.86E+08	7.94E+07	5.13E+08	2.40E+08	3.69E+08	7.89E+08	1.09E+09	4.98E+08	1.06E+09	2.89E+09	1.83E+09	2.78E+09	4.62E+08	3.44E+09	9.83E+08	7.25E+08	2.24E+09	1.67E+09	9.02E+08	1.46E+09	4.87E+08	1.81E+09	6.94E+08	2.07E+09	1.30E+09	1.21E+09	7.91E+08	3.64E+08	5.13E+08	1.75E+09	4.80E+08
4	16	P14136|GFAP_HUMAN	R.ELQEQLAR.Q	N	Y	74.05	60	1	1.09E+09	2.87E+09	1.67E+09	4.02E+08	6.18E+08	1.72E+08	2.21E+09	2.06E+09	1.77E+09	4.34E+08	2.07E+08	1.08E+08	3.38E+08	2.02E+08	4.38E+08	1.66E+09	1.27E+09	3.37E+08	1.19E+09	1.39E+09	1.34E+09	2.68E+09	5.17E+08	2.11E+09	6.49E+08	5.42E+08	5.45E+08	2.98E+08	4.29E+08	1.25E+09	4.00E+08	2.11E+09	6.13E+08	1.93E+09	1.98E+09	1.01E+09	6.41E+08	3.34E+08	3.90E+08	1.88E+09	4.83E+08
4	16	P14136|GFAP_HUMAN	R.AEMMELNDR.F	N	Y	30.42	60	1.3	1.09E+09	2.23E+09	1.73E+09	3.96E+08	4.61E+08	1.57E+08	1.83E+09	1.64E+09	1.84E+09	2.19E+08	1.72E+08	1.04E+08	4.72E+08	2.47E+08	3.55E+08	1.28E+09	1.65E+09	5.43E+08	6.80E+08	1.30E+09	1.58E+09	2.27E+09	6.48E+08	3.04E+09	1.08E+09	5.03E+08	8.42E+08	6.49E+08	8.34E+08	9.80E+08	4.99E+08	1.93E+09	6.29E+08	2.13E+09	2.11E+09	1.27E+09	6.11E+08	4.71E+08	4.13E+08	1.84E+09	4.04E+08
4	16	P14136|GFAP_HUMAN	K.LADVYQAELR.E	N	Y	36.17	60	2.8	7.87E+08	1.74E+09	9.82E+08	2.10E+08	4.18E+08	1.13E+08	1.01E+09	1.20E+09	1.06E+09	3.40E+08	1.27E+08	5.42E+07	2.78E+08	1.52E+08	2.50E+08	1.05E+09	8.35E+08	2.33E+08	5.72E+08	1.59E+09	1.40E+09	1.72E+09	3.29E+08	1.96E+09	6.94E+08	3.96E+08	1.95E+09	1.02E+09	6.34E+08	7.22E+08	3.28E+08	1.27E+09	3.47E+08	1.34E+09	1.63E+09	6.93E+08	5.13E+08	2.37E+08	2.43E+08	1.15E+09	3.10E+08
4	16	P14136|GFAP_HUMAN	R.SYVSSGEMMVGGLAPGR.R	N	Y	22.36	60	2.1	9.01E+08	1.64E+09	1.49E+09	2.55E+08	2.65E+08	6.86E+07	1.52E+09	1.44E+09	1.55E+09	1.08E+08	6.21E+07	4.08E+07	1.65E+08	1.22E+08	2.15E+08	6.24E+08	1.13E+09	3.68E+08	6.18E+08	3.29E+09	8.63E+08	2.32E+09	5.48E+08	3.24E+09	3.68E+08	3.92E+08	8.44E+08	5.35E+08	4.78E+08	7.29E+08	2.51E+08	1.78E+09	5.04E+08	2.05E+09	1.35E+09	7.61E+08	2.41E+08	2.38E+08	2.44E+08	1.49E+09	2.71E+08
4	16	P14136|GFAP_HUMAN	R.FASYIEK.V	N	Y	42.26	60	1.9	6.18E+08	1.64E+09	9.00E+08	2.31E+08	3.65E+08	9.84E+07	1.27E+09	1.04E+09	9.48E+08	2.45E+08	1.26E+08	5.47E+07	1.68E+08	1.15E+08	2.45E+08	9.04E+08	6.34E+08	2.87E+08	3.07E+08	8.60E+08	9.57E+08	1.51E+09	2.69E+08	1.53E+09	3.71E+08	2.94E+08	4.78E+08	4.19E+08	4.48E+08	7.94E+08	2.77E+08	1.18E+09	3.46E+08	1.05E+09	9.87E+08	5.33E+08	3.57E+08	2.02E+08	2.45E+08	1.02E+09	2.45E+08
4	16	P14136|GFAP_HUMAN	R.MP(+15.99)PPLPTR.V	N	Y	5.86	7.55	1.5	4.53E+08	1.11E+09	7.14E+08	1.68E+08	1.09E+08	9.45E+07	1.39E+09	8.05E+08	8.61E+08	2.56E+08	1.20E+08	6.64E+07	1.18E+08	7.39E+07	1.24E+08	6.29E+08	6.35E+08	1.30E+08	4.16E+08	7.02E+08	2.00E+08	1.12E+09	1.52E+08	7.31E+08	1.86E+08	1.48E+08	1.76E+08	1.40E+08	1.58E+08	4.11E+08	1.58E+08	7.22E+08	2.27E+08	1.14E+09	7.51E+08	5.54E+08	2.36E+08	2.08E+08	1.58E+08	1.03E+09	1.33E+08
4	16	P14136|GFAP_HUMAN	M.MVGGLAPGR.R	N	Y	31.92	60	1	2.47E+08	6.50E+08	3.44E+08	1.22E+08	1.17E+08	3.05E+07	7.48E+08	4.48E+08	4.03E+08	4.54E+07	3.44E+07	2.50E+07	6.80E+07	4.18E+07	1.14E+08	5.13E+08	3.06E+08	8.18E+07	7.48E+07	3.06E+08	2.27E+08	6.00E+08	8.52E+07	3.73E+08	7.55E+07	5.93E+07	1.06E+08	6.34E+07	1.73E+08	4.15E+08	6.95E+07	4.91E+08	1.77E+08	4.33E+08	3.42E+08	3.18E+08	9.43E+07	7.86E+07	1.49E+08	4.46E+08	1.36E+08
4	16	P14136|GFAP_HUMAN	R.LDQLTANSAR.L	N	Y	15.07	38.28	2.2	2.38E+08	3.91E+08	5.83E+08	4.85E+07	7.23E+07	1.58E+07	2.96E+08	5.91E+08	6.67E+08	4.50E+07	1.72E+07	2.71E+07	4.23E+07	1.88E+07	6.31E+07	1.48E+08	3.36E+08	5.16E+07	3.22E+08	4.10E+08	2.44E+08	6.90E+08	1.31E+08	6.02E+08	1.95E+08	1.13E+08	6.05E+07	5.00E+07	3.91E+07	4.31E+07	9.21E+07	4.76E+08	8.52E+07	5.49E+08	3.29E+08	8.72E+07	1.31E+08	8.75E+07	2.67E+07	5.32E+08	5.08E+07
4	16	P14136|GFAP_HUMAN	R.LDQLTAN.S	N	Y	18.2	49.19	1.7	4.31E+08	1.67E+09	2.17E+08	2.14E+08	3.51E+08	1.20E+08	4.19E+08	3.04E+08	2.75E+08	1.88E+08	1.23E+08	6.06E+07	1.67E+08	8.50E+07	5.64E+07	7.92E+08	6.70E+08	1.73E+08	6.05E+08	3.73E+08	6.77E+08	3.95E+08	2.80E+08	8.42E+08	2.59E+08	2.80E+08	3.29E+08	1.62E+08	2.00E+08	6.18E+08	2.19E+08	3.94E+08	3.53E+08	1.12E+09	9.93E+08	2.08E+08	2.29E+08	2.43E+08	2.51E+08	1.12E+09	2.52E+08
4	16	P14136|GFAP_HUMAN	H.EAEEWYR.S	N	Y	48.67	60	0.9	2.28E+08	5.36E+08	2.53E+08	9.00E+07	1.44E+08	3.41E+07	4.95E+08	3.75E+08	3.13E+08	6.69E+07	4.51E+07	1.88E+07	1.03E+08	5.24E+07	9.14E+07	4.21E+08	2.29E+08	1.29E+08	1.16E+08	3.93E+08	3.39E+08	6.35E+08	1.23E+08	6.58E+08	1.07E+08	1.08E+08	2.24E+08	1.49E+08	1.93E+08	3.90E+08	8.75E+07	4.40E+08	1.41E+08	2.70E+08	2.81E+08	1.58E+08	1.18E+08	7.04E+07	9.77E+07	3.32E+08	9.33E+07
4	16	P14136|GFAP_HUMAN	R.HLQEYQDLLNVK.L	N	Y	44.83	60	1.5	4.74E+08	1.19E+09	5.22E+08	1.71E+08	2.49E+08	7.58E+07	1.00E+09	7.20E+08	5.94E+08	1.48E+08	8.09E+07	3.25E+07	1.56E+08	7.58E+07	1.09E+08	4.07E+08	4.52E+08	2.68E+08	3.06E+08	1.09E+09	5.13E+08	8.65E+08	2.38E+08	1.07E+09	3.61E+08	3.26E+08	1.06E+09	6.13E+08	3.36E+08	6.15E+08	1.97E+08	8.82E+08	2.52E+08	6.40E+08	7.94E+08	4.05E+08	3.10E+08	1.52E+08	2.05E+08	7.38E+08	2.07E+08
4	16	P14136|GFAP_HUMAN	R.DNLAQDLATVR.Q	Y	Y	49.92	60	1.5	2.33E+09	4.92E+09	3.02E+09	7.70E+08	1.03E+09	2.87E+08	4.38E+09	3.55E+09	3.75E+09	8.01E+08	3.14E+08	1.58E+08	5.61E+08	3.38E+08	5.66E+08	2.90E+09	2.40E+09	9.82E+08	1.17E+09	5.98E+09	2.58E+09	5.39E+09	1.37E+09	6.98E+09	9.62E+08	2.04E+09	1.75E+09	2.83E+09	1.58E+09	2.62E+09	7.93E+08	3.75E+09	1.09E+09	4.41E+09	3.61E+09	2.44E+09	7.63E+08	7.81E+08	8.59E+08	4.04E+09	9.24E+08
4	16	P14136|GFAP_HUMAN	R.SYVSSGEMMVGGLAP(+15.99)GR.R	N	Y	33.14	60	2.2	2.37E+08	6.03E+08	1.04E+08	8.80E+07	1.25E+08	3.14E+07	1.78E+08	5.35E+08	4.92E+08	1.00E+08	3.71E+07	2.27E+07	6.70E+07	3.77E+07	5.23E+07	3.19E+08	2.96E+08	2.62E+07	1.39E+08	6.92E+08	2.94E+08	7.97E+08	1.34E+08	8.48E+08	1.03E+08	1.40E+08	2.22E+08	2.43E+08	1.40E+08	2.39E+08	8.54E+07	5.00E+08	1.20E+08	5.08E+08	4.66E+08	3.03E+08	1.10E+08	9.59E+07	8.80E+07	1.26E+08	7.95E+07
4	16	P14136|GFAP_HUMAN	R.ITIPVQTFSNLQIR.E	N	Y	30.77	60	2.3	2.09E+08	4.60E+08	2.64E+08	6.25E+07	1.15E+08	2.21E+07	2.91E+08	5.19E+08	2.69E+08	6.28E+07	2.16E+07	1.08E+07	3.84E+07	2.29E+07	7.40E+07	3.42E+08	1.71E+08	1.07E+08	1.66E+08	6.25E+08	2.46E+08	3.23E+08	1.74E+08	7.92E+08	1.88E+08	1.43E+08	1.75E+08	1.97E+08	1.24E+08	2.18E+08	7.90E+07	4.92E+08	7.59E+07	1.85E+08	3.59E+08	1.43E+08	9.49E+07	5.39E+07	8.10E+07	1.92E+08	7.75E+07
4	16	P14136|GFAP_HUMAN	R.TQYEAMASSNMH.E	N	Y	16.99	38.61	0.8	1.44E+08	2.95E+08	2.40E+08	4.87E+07	5.86E+07	1.43E+07	2.05E+08	2.92E+08	2.71E+08	2.30E+07	1.62E+07	1.12E+07	5.00E+07	2.95E+07	5.92E+07	1.80E+08	2.02E+08	6.28E+07	4.81E+07	2.81E+08	2.02E+08	3.77E+08	9.13E+07	4.39E+08	9.42E+07	5.83E+07	1.05E+08	5.77E+07	7.94E+07	1.13E+08	4.95E+07	2.95E+08	8.45E+07	2.78E+08	2.12E+08	1.31E+08	7.09E+07	4.02E+07	4.35E+07	2.66E+08	4.98E+07
4	16	P14136|GFAP_HUMAN	K.FADLTDAAAR.N	Y	Y	25.63	60	1.2	1.81E+09	4.00E+09	2.80E+09	5.93E+08	8.13E+08	2.60E+08	3.85E+09	3.08E+09	2.93E+09	6.37E+08	3.00E+08	1.69E+08	5.68E+08	3.29E+08	6.56E+08	2.66E+09	1.99E+09	5.63E+08	1.01E+09	3.25E+09	2.46E+09	3.95E+09	7.65E+08	3.88E+09	1.52E+09	7.07E+08	1.18E+09	1.10E+09	1.46E+09	2.08E+09	6.85E+08	3.19E+09	9.20E+08	3.24E+09	3.38E+09	2.13E+09	1.12E+09	7.17E+08	7.95E+08	3.13E+09	7.05E+08
4	16	P14136|GFAP_HUMAN	K.PDLTAALK.E	N	Y	39.16	60	1.6	9.68E+07	2.46E+08	7.39E+07	5.51E+07	5.92E+07	1.69E+07	4.66E+08	1.14E+08	1.16E+08	3.53E+07	1.83E+07	6.77E+06	2.08E+07	1.87E+07	4.22E+07	1.78E+08	9.60E+07	4.78E+07	6.10E+07	1.11E+08	1.25E+08	1.56E+08	3.62E+07	1.46E+08	5.36E+07	4.14E+07	5.09E+07	6.84E+07	1.03E+08	2.26E+08	3.62E+07	1.45E+08	8.22E+07	4.51E+07	1.49E+08	1.65E+08	5.21E+07	4.38E+07	5.13E+07	1.33E+08	3.89E+07
4	16	P14136|GFAP_HUMAN	R.SYVSSGEM.M	N	Y	15.73	60	1.1	8.48E+07	2.10E+08	9.89E+07	3.77E+07	4.95E+07	1.09E+07	2.51E+08	1.67E+08	1.59E+08	1.54E+07	1.06E+07	9.37E+06	1.71E+07	1.58E+07	3.25E+07	1.45E+08	9.55E+07	6.52E+07	2.69E+07	1.01E+08	9.15E+07	2.14E+08	4.65E+07	1.56E+08	3.04E+07	1.90E+07	6.56E+07	2.89E+07	5.86E+07	1.28E+08	2.51E+07	1.50E+08	5.55E+07	5.28E+06	1.04E+08	1.25E+08	3.06E+07	3.37E+07	5.70E+07	1.66E+08	7.97E+07
4	16	P14136|GFAP_HUMAN	R.EAASYQEALAR.L	N	Y	29.04	60	2.2	1.21E+09	2.93E+09	2.04E+09	4.16E+08	5.91E+08	1.79E+08	2.29E+09	2.39E+09	2.21E+09	5.30E+08	2.28E+08	1.29E+08	2.02E+08	2.39E+08	4.68E+08	1.77E+09	1.58E+09	5.53E+08	7.45E+08	7.07E+07	1.80E+09	3.02E+09	5.68E+08	3.08E+09	8.81E+08	5.63E+08	9.19E+08	7.71E+08	8.22E+08	1.27E+09	5.08E+08	2.26E+09	5.42E+08	2.58E+09	2.12E+09	8.77E+08	4.51E+08	4.60E+08	4.76E+08	2.24E+09	4.91E+08
4	16	P14136|GFAP_HUMAN	R.QEADEATLAR.L	N	Y	33.42	60	2	1.22E+09	2.70E+09	1.78E+09	4.74E+08	5.78E+08	1.63E+08	2.64E+09	1.92E+09	2.12E+09	3.77E+08	2.04E+08	1.32E+08	3.20E+08	1.79E+08	4.93E+08	1.93E+09	1.56E+09	7.80E+08	1.45E+09	1.77E+09	1.24E+09	3.03E+09	7.96E+08	2.35E+09	1.06E+09	5.56E+08	7.22E+08	1.98E+08	3.36E+08	1.56E+09	4.48E+08	2.04E+09	7.79E+08	2.07E+09	1.43E+09	1.19E+09	6.24E+08	4.78E+08	4.32E+08	2.20E+09	5.02E+08
4	16	P14136|GFAP_HUMAN	K.LLEGEENR.I	N	Y	39.7	60	1.2	7.00E+08	1.54E+09	8.81E+08	3.24E+08	3.13E+08	1.15E+08	1.83E+09	1.22E+09	1.14E+09	1.83E+08	1.28E+08	9.23E+07	1.59E+08	9.88E+07	2.72E+08	9.82E+08	1.02E+09	4.63E+08	7.27E+08	1.02E+09	5.64E+08	1.59E+09	4.40E+08	1.26E+09	5.54E+08	2.78E+08	4.48E+08	7.89E+07	1.16E+08	8.79E+08	2.87E+08	1.22E+09	4.48E+08	1.26E+09	8.41E+08	7.05E+08	3.63E+08	2.75E+08	2.35E+08	1.25E+09	2.70E+08
4	16	P14136|GFAP_HUMAN	R.ITIPVQTF.S	N	Y	20.56	60	2.7	5.77E+07	3.01E+08	2.15E+06	6.73E+05	5.57E+07	1.73E+07	3.08E+06	4.74E+06	2.21E+06	2.64E+07	7.49E+06	9.27E+04	1.70E+07	9.45E+06	2.47E+07	1.07E+08	1.16E+06	4.77E+07	1.02E+08	6.47E+06	1.48E+08	5.82E+06	1.61E+06	5.90E+06	5.04E+07	1.09E+08	4.81E+07	1.67E+08	9.65E+07	2.20E+08	3.88E+07	2.05E+08	6.74E+07	5.42E+06	1.32E+08	2.02E+07	6.18E+07	3.76E+05	4.63E+07	4.59E+06	3.00E+07
4	16	P14136|GFAP_HUMAN	R.EAASYQEAL.A	N	Y	16.39	60	0.9	5.63E+07	1.67E+08	4.61E+07	0	5.65E+07	0	1.47E+08	7.86E+07	7.46E+07	4.72E+07	0	0	3.02E+07	0	0	9.86E+07	4.03E+07	3.31E+07	3.05E+07	7.85E+07	1.04E+08	1.17E+08	3.13E+07	1.13E+08	2.71E+07	3.85E+07	7.05E+07	6.11E+07	7.41E+07	1.61E+08	3.26E+07	1.08E+08	4.74E+07	7.32E+07	5.88E+07	9.80E+07	3.34E+07	2.12E+07	0	5.29E+07	0
4	16	P14136|GFAP_HUMAN	M.VGGLAPGR.R	N	Y	26.03	60	1.3	4.60E+07	3.74E+08	1.92E+08	3.67E+07	5.03E+07	1.92E+07	1.15E+07	5.79E+06	2.40E+08	1.73E+07	1.16E+07	5.52E+06	1.91E+07	9.31E+06	5.17E+06	3.12E+06	1.86E+07	1.61E+07	2.46E+07	1.42E+07	1.35E+07	8.40E+06	9.94E+05	7.68E+06	1.22E+06	1.98E+07	4.41E+07	6.22E+06	1.48E+07	5.29E+07	1.18E+07	3.04E+07	3.35E+06	7.06E+07	9.47E+07	1.69E+08	5.69E+07	5.90E+07	7.00E+07	4.96E+07	1.99E+07
4	16	P14136|GFAP_HUMAN	R.LEAEN(+.98)NLAAYR.Q	N	Y	12.92	37.06	2.7	4.35E+07	1.02E+08	7.09E+07	9.28E+06	3.67E+07	8.10E+06	7.00E+07	7.24E+07	6.89E+07	5.90E+07	2.02E+06	4.18E+06	2.48E+07	1.34E+07	1.14E+07	6.22E+07	3.76E+07	1.05E+07	2.56E+07	9.71E+06	8.33E+07	1.07E+08	1.69E+07	1.22E+08	3.94E+07	3.19E+07	2.51E+07	6.03E+07	3.08E+07	5.73E+07	1.38E+07	5.27E+07	2.03E+07	8.08E+07	8.90E+07	4.38E+07	3.54E+07	9.97E+06	1.73E+07	5.81E+07	1.39E+07
4	16	P14136|GFAP_HUMAN	M.ASSNMHEAEEWYR.S	N	Y	40.77	60	1.1	1.48E+08	3.59E+08	1.78E+08	5.04E+07	7.47E+07	1.66E+07	2.84E+08	2.18E+08	2.04E+08	2.46E+07	1.81E+07	7.82E+06	7.09E+07	3.22E+07	5.19E+07	2.37E+08	1.78E+08	8.16E+07	8.76E+07	1.90E+08	2.29E+08	3.42E+08	9.19E+07	4.45E+08	1.07E+08	7.34E+07	1.74E+08	9.04E+07	1.19E+08	2.01E+08	5.53E+07	2.49E+08	8.36E+07	2.43E+08	2.43E+08	1.74E+08	8.13E+07	4.59E+07	5.78E+07	2.31E+08	5.89E+07
4	16	P14136|GFAP_HUMAN	R.VDFSLAGALNAGFK.E	N	Y	7.29	12.16	1.1	4.65E+07	1.59E+08	6.17E+07	3.11E+07	3.32E+07	1.04E+07	1.13E+08	9.23E+07	6.14E+07	1.72E+07	6.83E+06	2.63E+06	8.89E+06	4.14E+06	1.21E+07	7.19E+07	4.78E+07	2.52E+07	3.22E+07	1.34E+08	5.64E+07	8.12E+07	2.93E+07	6.63E+07	2.79E+07	1.75E+07	2.39E+07	1.29E+07	8.24E+06	3.13E+07	8.53E+06	6.34E+07	1.82E+07	7.05E+07	5.26E+07	8.98E+07	2.17E+07	3.62E+07	1.27E+07	6.67E+07	2.60E+07
4	16	P14136|GFAP_HUMAN	K.ALAAELN(+.98)QLR.A	N	Y	9.45	60	2.1	3.72E+07	1.12E+08	1.00E+08	1.98E+06	4.02E+07	1.11E+07	5.22E+07	7.24E+07	4.74E+07	5.22E+07	0	6.40E+06	0	0	0	5.12E+07	1.24E+05	2.10E+07	2.99E+07	8.57E+07	4.31E+07	1.04E+08	2.17E+07	7.62E+07	6.35E+05	6.68E+07	5.41E+05	6.57E+07	0	9.95E+07	0	4.10E+05	0	7.28E+07	4.63E+07	3.95E+07	3.83E+07	2.37E+06	2.14E+07	6.79E+07	0
4	16	P14136|GFAP_HUMAN	R.LDQLTAN(+.98)SAR.L	N	Y	12.2	60	1.7	2.58E+07	5.75E+07	3.40E+07	6.17E+06	1.64E+07	1.98E+06	5.03E+07	3.67E+07	5.63E+07	2.06E+07	0	1.13E+06	7.81E+06	3.22E+06	5.83E+06	3.32E+07	2.47E+07	6.99E+06	2.30E+07	3.82E+07	1.95E+07	1.26E+08	1.26E+07	6.94E+07	1.28E+07	1.71E+07	8.14E+06	8.67E+06	2.62E+07	1.91E+07	7.20E+06	4.37E+07	1.32E+07	6.73E+07	4.05E+07	2.09E+07	1.68E+07	5.23E+06	6.05E+06	3.67E+07	6.26E+06
4	16	P14136|GFAP_HUMAN	L.AAELNQLR.A	N	Y	24.98	60	1.5	2.42E+07	6.81E+07	2.23E+07	1.47E+07	1.42E+07	0	1.16E+08	2.74E+07	3.28E+07	1.59E+05	0	0	1.09E+07	5.33E+06	8.11E+06	4.51E+07	3.01E+07	8.96E+06	2.26E+07	2.74E+07	2.72E+07	4.56E+07	1.28E+07	3.49E+07	9.45E+06	9.88E+06	1.33E+07	1.07E+07	1.34E+07	5.38E+07	0	3.46E+07	1.83E+07	3.55E+07	3.86E+07	3.36E+07	0	9.30E+06	1.12E+07	4.21E+07	1.28E+07
4	16	P14136|GFAP_HUMAN	R.SYVSSGEMM.V	N	Y	18.33	60	1.3	3.00E+07	7.98E+07	3.77E+07	9.88E+06	1.04E+07	1.88E+06	7.08E+07	6.01E+07	5.53E+07	1.96E+06	1.55E+06	1.31E+06	9.82E+06	3.60E+06	8.96E+06	4.96E+07	3.47E+07	1.19E+07	1.17E+07	4.78E+07	3.37E+07	4.56E+07	1.24E+07	8.21E+07	1.11E+07	6.78E+06	1.97E+07	1.12E+07	2.81E+07	3.76E+07	9.60E+06	6.88E+07	1.82E+07	5.15E+07	5.41E+07	1.32E+07	7.49E+06	1.10E+07	1.77E+07	5.66E+07	1.42E+07
4	16	P14136|GFAP_HUMAN	R.TQYEAMASSNMHEAEEWYR.S	N	Y	13.71	47.25	1	1.03E+08	1.02E+08	2.33E+08	2.31E+07	2.78E+07	2.87E+06	9.94E+07	1.80E+08	1.59E+08	9.27E+06	2.56E+06	1.14E+06	1.69E+07	9.53E+06	1.68E+07	6.13E+07	1.21E+08	2.33E+07	9.62E+07	4.31E+08	1.12E+08	2.57E+08	6.13E+07	5.64E+08	1.18E+08	7.10E+07	6.27E+07	5.71E+07	3.04E+07	2.45E+07	2.63E+07	1.96E+08	3.63E+07	2.17E+08	1.73E+08	3.93E+07	3.73E+07	3.10E+07	9.45E+06	1.58E+08	3.88E+07
4	16	P14136|GFAP_HUMAN	M.PPPLPTR.V	N	Y	25.04	60	1.2	1.99E+07	3.21E+07	1.37E+07	4.26E+07	7.99E+06	6.87E+06	2.73E+07	1.29E+07	2.07E+07	5.54E+06	7.55E+06	2.91E+06	3.06E+07	8.86E+06	3.92E+07	1.11E+07	2.27E+07	3.79E+07	3.89E+07	1.38E+07	1.69E+07	2.49E+07	6.06E+07	8.77E+06	1.71E+07	1.43E+07	1.24E+07	6.13E+06	1.02E+07	1.74E+07	2.93E+07	1.68E+07	1.82E+07	1.93E+07	2.13E+07	1.06E+07	2.22E+07	1.04E+07	8.63E+06	3.13E+07	4.85E+07
4	16	P14136|GFAP_HUMAN	R.LEAENNLAAY.R	N	Y	17.15	60	1	1.95E+07	5.54E+07	1.47E+07	4.68E+06	1.60E+07	0	3.50E+07	2.36E+07	1.95E+07	1.13E+07	0	0	1.28E+07	4.54E+06	4.66E+06	2.75E+07	1.42E+07	1.08E+07	1.38E+07	3.56E+07	3.50E+07	3.68E+07	1.01E+07	4.27E+07	0	1.47E+07	6.44E+07	4.47E+07	2.65E+07	4.38E+07	6.33E+06	3.57E+07	1.07E+07	1.36E+07	3.40E+07	2.02E+07	1.30E+07	0	9.64E+05	1.71E+07	6.85E+06
4	16	P14136|GFAP_HUMAN	Y.VSSGEMMVGGLAPGR.R	N	Y	14.39	60	2.4	1.99E+07	4.70E+07	2.14E+07	3.80E+06	6.00E+06	8.74E+05	4.44E+07	2.88E+07	3.01E+07	5.35E+05	9.88E+05	0	5.72E+06	1.49E+06	4.26E+06	2.11E+07	2.22E+07	7.37E+06	2.02E+07	5.45E+07	1.85E+07	4.14E+07	6.13E+06	6.39E+07	1.51E+07	1.56E+07	3.48E+07	1.63E+07	1.10E+07	2.17E+07	4.28E+06	3.80E+07	1.09E+07	3.35E+07	3.20E+07	1.87E+07	1.67E+07	5.41E+06	5.71E+06	2.92E+07	4.68E+06
4	16	P14136|GFAP_HUMAN	N.MHEAEEWYR.S	N	Y	25.15	60	1.5	6.02E+07	1.46E+08	6.30E+07	2.66E+07	4.21E+07	6.12E+06	1.86E+08	9.26E+07	7.89E+07	1.47E+07	7.83E+06	2.32E+06	2.00E+07	9.09E+06	2.73E+07	9.81E+07	6.93E+07	3.15E+07	2.12E+07	7.33E+07	8.55E+07	1.39E+08	3.44E+07	1.33E+08	2.61E+07	2.60E+07	7.14E+07	4.07E+07	3.57E+07	1.24E+08	1.63E+07	1.09E+08	4.00E+07	8.16E+07	7.93E+07	7.92E+07	3.73E+07	1.91E+07	2.53E+07	8.67E+07	2.89E+07
4	16	P14136|GFAP_HUMAN	K.ALAAELN.Q	N	Y	10.13	60	1.2	1.75E+07	4.53E+07	1.76E+07	6.95E+06	9.82E+06	2.36E+06	4.89E+07	2.63E+07	3.01E+07	4.80E+06	2.78E+06	0	5.47E+06	2.06E+06	1.94E+06	3.47E+07	2.04E+07	7.47E+06	7.68E+06	1.57E+07	2.05E+07	3.27E+07	7.14E+06	2.75E+07	9.71E+06	6.95E+06	1.37E+07	8.80E+06	1.15E+07	2.63E+07	3.97E+06	2.26E+07	1.01E+07	3.57E+07	3.13E+07	2.90E+07	1.11E+07	6.90E+06	1.04E+07	3.33E+07	8.76E+06
4	16	P14136|GFAP_HUMAN	K.FADLTDAAA.R	N	Y	20.2	60	1.8	2.41E+07	5.58E+07	2.22E+07	6.55E+06	1.44E+07	1.35E+06	5.48E+07	3.05E+07	2.54E+07	8.48E+06	4.77E+06	1.89E+06	1.09E+07	9.46E+05	4.76E+06	3.47E+07	3.44E+07	9.70E+06	1.25E+07	4.97E+07	2.26E+07	4.25E+07	9.72E+06	4.93E+07	1.17E+07	1.07E+07	4.83E+07	2.14E+07	2.67E+07	3.74E+07	9.78E+06	4.32E+07	1.03E+07	3.80E+07	4.66E+07	1.49E+07	1.62E+07	1.14E+07	1.69E+07	4.05E+07	1.04E+07
4	16	P14136|GFAP_HUMAN	F.ADLTDAAAR.N	N	Y	10.14	60	2	1.62E+07	5.18E+07	0	7.18E+06	7.57E+06	0	8.25E+07	2.27E+07	2.36E+07	0	0	9.81E+05	0	0	0	2.75E+07	2.69E+07	0	1.78E+07	2.05E+07	1.65E+07	3.25E+07	1.33E+07	2.53E+07	1.13E+07	0	6.58E+06	2.63E+06	0	3.01E+07	0	2.38E+07	1.41E+07	2.53E+07	2.95E+07	3.40E+07	5.63E+06	0	5.11E+06	3.04E+07	2.14E+04
4	16	P14136|GFAP_HUMAN	H.LQEYQDLLNVK.L	N	Y	18.77	49.62	1.9	1.56E+07	4.25E+07	1.40E+07	5.59E+06	8.85E+06	2.52E+06	3.20E+07	2.35E+07	1.88E+07	4.64E+06	2.57E+06	3.79E+05	5.00E+06	2.63E+06	2.88E+06	2.34E+07	1.66E+07	8.16E+06	1.45E+07	3.28E+07	2.16E+07	1.34E+07	5.21E+06	4.28E+07	7.71E+06	1.59E+07	1.73E+07	2.28E+07	1.41E+07	2.68E+07	5.41E+06	3.25E+07	7.93E+06	1.96E+07	2.31E+07	1.60E+07	9.90E+06	4.15E+06	7.53E+06	2.08E+07	6.95E+06
4	16	P14136|GFAP_HUMAN	K.LQDETN(+.98)LR.L	N	Y	14.37	60	1.5	1.55E+07	3.35E+06	3.97E+07	0	8.44E+06	5.07E+06	4.95E+07	2.68E+06	3.16E+07	2.59E+07	1.60E+06	1.41E+06	0	4.39E+06	5.26E+06	3.61E+06	2.84E+07	0	1.83E+06	3.25E+07	1.81E+06	6.43E+07	9.68E+06	3.30E+07	0	1.42E+07	4.56E+06	4.75E+06	0	2.41E+07	0	2.37E+07	5.82E+06	5.39E+07	2.47E+06	1.82E+07	1.47E+07	0	0	4.35E+07	0
4	16	P14136|GFAP_HUMAN	Y.VSSGEMMVGGLAP(+15.99)GR.R	N	Y	15.92	42.51	2	1.54E+07	5.27E+07	1.40E+07	3.28E+06	4.46E+06	4.84E+06	5.74E+07	1.97E+07	2.25E+07	3.84E+06	9.06E+06	6.95E+06	3.07E+06	2.36E+06	8.54E+05	2.56E+07	1.45E+07	1.56E+06	7.34E+06	3.17E+07	2.00E+07	2.76E+07	1.47E+06	3.87E+07	7.48E+06	7.05E+06	6.61E+06	1.05E+07	5.37E+06	1.21E+07	5.14E+06	3.09E+07	4.41E+06	2.70E+07	3.49E+07	2.36E+07	5.27E+06	2.04E+06	2.74E+06	2.67E+07	1.33E+06
4	16	P14136|GFAP_HUMAN	R.VDFSLAGALN(+.98)AGFK.E	N	Y	8.1	16.84	3.2	1.50E+07	1.41E+08	2.89E+07	2.21E+05	4.77E+06	1.21E+06	6.21E+04	1.94E+07	1.14E+07	8.36E+06	2.21E+06	1.32E+05	2.58E+06	6.55E+05	8.03E+05	1.69E+07	3.17E+06	1.91E+06	1.68E+07	1.79E+07	2.16E+07	4.70E+07	5.85E+05	9.04E+06	1.23E+07	6.18E+06	1.46E+07	1.03E+07	2.39E+06	7.91E+06	2.47E+06	5.45E+07	1.95E+06	1.12E+07	5.46E+07	1.59E+07	6.04E+06	5.27E+05	2.73E+06	1.31E+07	4.47E+06
4	16	P14136|GFAP_HUMAN	R.HLQEYQDLLNVK(+30.01).L	N	Y	8.63	60	1.9	1.40E+07	5.28E+07	1.03E+07	4.53E+06	3.46E+06	0	5.03E+07	2.31E+07	2.69E+07	0	0	4.23E+06	2.94E+06	7.36E+05	1.28E+06	6.65E+06	9.34E+06	4.35E+06	9.10E+06	3.30E+07	1.36E+07	2.07E+07	5.10E+06	2.84E+07	1.09E+07	8.85E+06	1.87E+07	1.38E+07	0	6.80E+06	4.17E+06	2.01E+07	1.98E+07	2.97E+07	4.09E+07	1.01E+07	1.01E+07	5.37E+06	4.11E+06	2.04E+07	2.97E+06
4	16	P14136|GFAP_HUMAN	K.LQDETNLR.L	N	Y	32.26	60	1.6	1.38E+09	3.33E+09	2.33E+09	6.53E+08	7.68E+08	1.94E+08	2.97E+09	1.96E+09	2.68E+09	4.05E+08	2.33E+08	1.30E+08	3.64E+08	2.37E+08	5.88E+08	2.43E+09	1.69E+09	5.33E+08	1.31E+09	2.07E+09	1.22E+09	3.47E+09	9.99E+08	2.63E+09	1.22E+09	6.68E+08	3.74E+08	2.65E+08	4.34E+08	2.07E+09	5.32E+08	2.11E+09	9.40E+08	2.41E+09	1.74E+09	1.25E+09	7.50E+08	5.68E+08	5.32E+08	2.45E+09	5.74E+08
4	16	P14136|GFAP_HUMAN	H.VELDVAKPDLTAALK.E	N	Y	24.81	60	1.8	6.76E+07	2.15E+08	5.93E+07	2.51E+07	3.84E+07	6.38E+06	1.13E+08	9.46E+07	8.62E+07	1.72E+07	6.25E+06	3.50E+06	2.00E+07	8.32E+06	1.82E+07	1.03E+08	4.73E+07	3.46E+07	7.74E+07	1.55E+08	9.55E+07	1.65E+08	3.31E+07	1.91E+08	3.95E+07	6.58E+07	6.72E+07	9.52E+07	5.93E+07	1.27E+08	2.31E+07	1.32E+08	4.41E+07	8.20E+07	1.25E+08	7.03E+07	4.05E+07	7.43E+05	3.46E+07	6.75E+05	3.32E+07
4	16	P14136|GFAP_HUMAN	R.ITIPVQTFSN(+.98)LQIR.E	N	Y	8.55	60	3.1	1.29E+07	8.28E+07	1.74E+07	4.20E+04	2.44E+06	0	7.46E+06	2.92E+07	1.86E+07	7.35E+06	3.50E+04	0	3.59E+05	0	1.23E+05	1.20E+07	8.92E+06	0	8.91E+06	1.98E+07	2.23E+07	5.27E+07	7.47E+05	2.59E+07	7.23E+06	5.85E+06	1.03E+07	1.65E+07	1.21E+06	6.92E+06	4.83E+05	4.70E+07	1.87E+06	2.57E+07	4.29E+07	2.93E+06	5.06E+06	6.91E+05	1.46E+06	1.11E+07	4.18E+05
4	16	P14136|GFAP_HUMAN	R.QQVHVELDVAKPDLTAALK.E	N	Y	12.51	29.1	2.2	1.65E+08	4.30E+08	1.79E+08	1.14E+08	5.12E+07	1.88E+06	7.40E+08	2.26E+08	4.36E+08	3.82E+06	2.28E+06	2.45E+06	7.44E+06	7.25E+06	2.37E+07	1.63E+08	1.70E+08	6.15E+07	1.02E+08	4.80E+08	8.25E+07	2.49E+08	1.29E+08	3.75E+08	8.71E+07	2.00E+07	6.66E+07	2.93E+07	1.70E+07	5.07E+07	2.18E+07	1.77E+08	1.08E+08	4.46E+08	1.58E+08	2.50E+08	1.90E+07	8.32E+07	1.23E+07	3.89E+08	1.51E+07
4	16	P14136|GFAP_HUMAN	R.ITIPVQTFSNL.Q	N	Y	20.75	54.22	1.9	1.05E+07	1.65E+07	1.15E+06	6.57E+05	3.63E+06	1.44E+06	4.26E+05	1.64E+07	2.62E+06	4.30E+06	1.07E+06	2.27E+05	1.80E+06	7.04E+05	2.93E+06	7.80E+06	1.68E+05	1.62E+06	8.29E+07	5.85E+06	1.75E+07	8.50E+06	4.69E+05	6.34E+06	8.58E+07	3.37E+07	1.32E+07	2.74E+07	5.52E+06	6.64E+06	1.07E+07	1.57E+07	1.47E+05	3.16E+06	1.83E+07	6.38E+05	2.36E+07	2.78E+06	2.14E+06	2.07E+06	3.70E+06
4	16	P14136|GFAP_HUMAN	D.NLAQDLATVR.Q	N	Y	16.09	60	2.1	9.17E+06	2.93E+07	8.25E+06	1.61E+06	5.81E+06	1.38E+06	1.27E+07	8.69E+06	9.98E+06	3.77E+06	1.22E+06	0	3.50E+06	1.20E+06	8.91E+05	9.85E+06	7.28E+06	4.84E+06	3.79E+06	2.32E+07	1.44E+07	1.87E+07	5.81E+06	2.33E+07	4.25E+06	1.15E+07	2.71E+07	1.14E+07	7.33E+06	1.31E+07	3.72E+06	1.15E+07	3.73E+06	8.45E+06	2.12E+07	3.85E+06	1.03E+07	0	7.93E+06	1.14E+07	4.22E+06
4	16	P14136|GFAP_HUMAN	F.SLAGALN(+.98)AGFK.E	N	Y	10.56	60	2.1	8.85E+06	5.06E+07	6.35E+06	1.01E+06	3.33E+06	0	2.22E+07	1.08E+07	1.28E+07	4.64E+06	0	0	0	2.76E+05	5.98E+05	9.16E+06	6.08E+06	1.14E+06	6.03E+06	1.31E+07	1.68E+07	1.83E+07	1.09E+06	1.04E+07	3.49E+06	1.15E+07	1.35E+07	2.29E+07	5.01E+06	1.44E+07	3.63E+05	1.79E+07	4.80E+06	1.30E+07	2.43E+07	6.05E+06	6.84E+06	1.33E+06	2.32E+06	1.13E+07	1.01E+06
4	16	P14136|GFAP_HUMAN	R.TQYEAMASSN.M	N	Y	11.27	60	1.4	8.24E+06	2.02E+07	1.14E+07	2.83E+06	6.12E+06	7.49E+05	1.12E+07	1.44E+07	1.41E+07	1.21E+06	5.57E+05	0	3.26E+06	9.14E+05	3.80E+06	1.07E+07	7.66E+06	4.79E+06	1.07E+07	1.69E+07	1.41E+07	2.23E+07	4.87E+06	2.66E+07	3.33E+06	5.46E+06	1.03E+07	4.58E+06	4.05E+06	1.17E+07	2.64E+06	1.59E+07	5.64E+06	1.24E+07	7.96E+06	6.82E+06	2.33E+06	1.56E+06	1.30E+06	1.23E+07	2.25E+06
4	16	P14136|GFAP_HUMAN	R.TQYEAMASSN(+.98)MHEAEEWYR.S	N	Y	14.78	60	1.7	4.92E+07	1.55E+08	7.20E+07	2.11E+06	1.06E+07	0	4.49E+07	9.31E+07	1.23E+08	3.03E+06	0	0	8.07E+05	0	1.08E+06	3.80E+07	4.17E+07	1.24E+06	3.61E+07	1.97E+08	6.71E+07	1.65E+08	1.34E+07	1.75E+08	3.80E+07	2.50E+07	3.20E+07	2.22E+07	1.64E+06	1.91E+07	1.46E+06	1.94E+08	1.72E+07	1.24E+08	1.44E+08	2.22E+07	1.38E+07	5.19E+06	3.30E+06	2.60E+07	4.66E+06
4	16	P14136|GFAP_HUMAN	R.ITIPVQT.F	N	Y	8.66	60	2.1	1.07E+07	1.63E+07	2.45E+06	0	6.91E+06	2.52E+06	1.42E+07	8.59E+06	7.45E+06	1.06E+07	1.97E+06	7.33E+05	1.75E+07	2.74E+05	6.93E+05	8.58E+06	7.53E+06	0	1.28E+07	2.65E+07	8.71E+06	2.51E+07	1.22E+07	1.05E+07	1.37E+07	2.76E+07	1.19E+07	5.16E+07	4.92E+06	9.65E+06	6.06E+06	6.89E+06	8.74E+06	4.63E+06	1.01E+07	3.76E+06	3.93E+07	2.57E+06	2.25E+06	1.46E+07	2.73E+06
4	16	P14136|GFAP_HUMAN	Y.EAMASSNMHEAEEWYR.S	N	Y	20.05	60	1.9	2.40E+07	3.94E+07	3.91E+07	3.35E+06	6.15E+06	4.75E+05	3.37E+07	4.30E+07	3.37E+07	2.05E+06	5.88E+05	2.15E+05	6.16E+06	2.70E+06	4.48E+06	2.56E+07	3.16E+07	6.90E+06	2.12E+07	7.75E+07	3.05E+07	6.03E+07	1.04E+07	1.02E+08	2.05E+07	1.13E+07	4.98E+07	1.77E+07	1.26E+07	1.32E+07	5.62E+06	4.35E+07	9.03E+06	4.59E+07	3.59E+07	1.76E+07	1.07E+07	5.96E+06	4.48E+06	3.88E+07	7.18E+06
4	16	P14136|GFAP_HUMAN	A.SYQEALAR.L	N	Y	8.53	60	1.4	5.57E+06	1.60E+07	7.73E+06	4.74E+06	0	0	1.39E+07	8.92E+06	7.26E+06	2.50E+06	1.96E+06	0	0	0	4.61E+06	1.45E+07	7.07E+06	2.10E+06	4.95E+06	6.46E+06	2.02E+06	1.27E+07	3.44E+06	8.45E+06	0	1.94E+06	2.85E+06	2.01E+06	0	9.57E+06	3.49E+06	1.15E+07	4.40E+06	7.61E+06	8.02E+06	1.35E+07	1.78E+06	1.65E+06	2.45E+06	7.95E+06	3.85E+06
4	16	P14136|GFAP_HUMAN	R.TQYEAMASSN(+.98)MH.E	N	Y	11.93	60	2.4	5.57E+06	2.13E+07	5.74E+06	0	1.07E+06	0	7.71E+06	1.33E+07	1.41E+07	1.57E+06	0	0	5.68E+05	0	0	7.00E+06	5.70E+06	0	3.38E+06	1.36E+07	1.32E+07	2.45E+07	8.42E+05	1.62E+07	2.28E+06	2.21E+06	3.39E+06	3.91E+06	1.49E+06	4.58E+06	4.59E+05	1.81E+07	8.39E+05	1.25E+07	8.84E+06	3.10E+06	2.45E+06	6.85E+05	5.14E+05	7.66E+06	0
4	16	P14136|GFAP_HUMAN	E.MMVGGLAPGR.R	N	Y	14.12	60	1.3	5.30E+06	1.55E+07	8.93E+06	2.06E+06	1.84E+06	0	9.15E+06	1.14E+07	8.34E+06	9.10E+05	1.05E+05	0	1.52E+06	0	1.69E+06	1.07E+07	5.44E+06	1.40E+06	2.17E+06	1.23E+07	7.36E+06	1.25E+07	1.82E+06	1.35E+07	2.45E+06	1.33E+06	1.99E+06	1.70E+06	5.29E+06	8.67E+06	0	1.16E+07	2.27E+06	8.82E+06	8.55E+06	5.03E+06	1.70E+06	1.21E+06	2.81E+06	8.99E+06	2.67E+06
4	16	P14136|GFAP_HUMAN	A.GALNAGFK.E	N	Y	5.98	60	2.1	5.17E+06	9.87E+06	2.32E+06	2.43E+06	1.81E+06	0	1.68E+07	3.83E+06	4.64E+06	1.36E+05	1.15E+06	0	2.58E+06	2.60E+06	2.47E+06	5.19E+07	4.54E+06	2.30E+06	2.17E+06	3.00E+06	6.30E+06	3.75E+06	2.41E+06	7.12E+06	3.15E+06	1.66E+06	6.76E+05	0	5.32E+06	3.46E+06	1.31E+06	4.10E+06	1.57E+06	9.35E+06	1.76E+07	4.42E+06	2.28E+06	1.07E+06	7.10E+05	9.69E+06	1.82E+06
4	16	P14136|GFAP_HUMAN	R.AEMMELN.D	N	Y	10.17	60	1.7	7.12E+06	1.85E+07	8.49E+06	1.93E+06	2.58E+06	8.24E+04	2.37E+07	1.27E+07	1.37E+07	0	2.93E+05	0	1.06E+06	6.45E+04	2.87E+05	1.15E+07	8.81E+06	2.90E+06	4.28E+06	1.28E+07	7.03E+06	1.24E+07	2.58E+06	1.69E+07	4.71E+06	2.44E+06	1.30E+07	4.14E+06	5.25E+06	1.12E+07	1.91E+06	1.16E+07	5.47E+06	1.62E+07	1.00E+07	4.58E+06	4.03E+06	3.00E+06	3.81E+06	1.74E+07	3.02E+06
4	16	P14136|GFAP_HUMAN	R.HLQEYQDLLN(+.98)VK.L	N	Y	7.7	60	3	8.53E+06	2.75E+07	9.65E+06	1.13E+05	1.57E+06	1.84E+05	3.20E+07	2.81E+07	1.11E+07	3.70E+06	0	0	3.85E+05	8.57E+05	1.87E+05	7.38E+06	5.99E+06	0	1.68E+06	2.94E+07	1.03E+07	2.16E+07	1.77E+06	2.49E+07	2.83E+06	5.46E+06	4.89E+06	5.43E+06	9.53E+05	6.12E+06	1.53E+05	1.66E+07	2.79E+05	2.52E+07	1.56E+07	3.20E+06	1.55E+06	4.09E+05	1.09E+06	2.17E+07	1.28E+05
4	16	P14136|GFAP_HUMAN	R.KIESLEEEIR.F	N	Y	14.98	40.62	1.6	1.11E+07	2.49E+07	1.70E+07	2.18E+06	5.21E+06	3.35E+05	4.26E+07	1.53E+07	1.05E+07	3.00E+06	4.15E+05	2.98E+05	2.39E+06	4.48E+05	2.24E+06	1.87E+07	1.31E+07	9.39E+05	3.16E+06	2.87E+07	1.59E+07	1.66E+07	1.77E+06	4.27E+07	8.55E+06	5.14E+06	5.63E+06	8.58E+06	7.73E+06	1.07E+07	3.79E+06	1.50E+07	3.19E+06	1.58E+07	2.03E+07	1.47E+07	8.18E+06	4.64E+06	4.35E+06	1.14E+07	2.56E+06
4	16	P14136|GFAP_HUMAN	E.MMELNDR.F	N	Y	11.17	60	0.8	4.26E+06	1.28E+07	5.73E+06	1.62E+06	2.14E+06	0	8.68E+06	8.67E+06	7.30E+06	8.11E+05	4.16E+05	2.73E+05	1.26E+06	3.69E+05	1.44E+06	6.61E+06	5.91E+06	9.61E+05	2.21E+06	5.29E+06	4.47E+06	1.05E+07	1.86E+06	8.74E+06	2.78E+06	1.36E+06	2.70E+06	1.48E+06	2.53E+06	4.79E+06	1.32E+06	9.42E+06	2.43E+06	6.81E+06	8.77E+06	4.66E+06	2.12E+06	1.38E+06	1.66E+06	8.20E+06	1.70E+06
4	16	P14136|GFAP_HUMAN	H.EAEEWYRSK(+30.01)FADLTDAAAR.N	N	Y	10.32	60	2.3	1.55E+07	5.57E+07	9.26E+06	3.67E+06	6.15E+06	0	2.15E+07	2.61E+07	3.36E+07	1.36E+06	0	0	0	0	4.94E+06	1.97E+07	7.22E+06	7.62E+06	8.25E+06	3.64E+07	1.86E+07	4.46E+07	7.82E+06	4.92E+07	7.82E+06	5.07E+06	4.32E+07	1.93E+07	1.06E+07	1.90E+07	1.40E+06	5.77E+07	1.37E+07	1.55E+07	3.12E+07	1.12E+07	4.69E+06	1.79E+06	4.67E+06	7.31E+06	6.13E+06
4	16	P14136|GFAP_HUMAN	R.AEMMELN(+.98)DR.F	N	Y	7.21	11.77	1.2	5.22E+07	1.06E+08	7.38E+07	1.20E+07	1.80E+07	3.78E+06	1.16E+08	7.89E+07	9.89E+07	1.11E+07	4.08E+06	2.06E+06	1.63E+07	7.48E+06	1.40E+07	6.79E+07	5.68E+07	1.32E+07	3.37E+07	1.18E+08	6.88E+07	1.42E+08	2.42E+07	1.40E+08	4.97E+07	2.42E+07	3.38E+07	2.49E+07	4.19E+07	5.62E+07	1.58E+07	7.00E+07	3.68E+07	1.30E+08	9.08E+07	5.73E+07	2.75E+07	1.86E+07	1.90E+07	8.45E+07	1.47E+07
4	16	P14136|GFAP_HUMAN	S.YQEALAR.L	N	Y	13.43	42.24	1.8	3.51E+06	7.87E+06	4.57E+06	1.93E+06	2.30E+06	1.96E+06	4.67E+06	3.51E+06	6.36E+06	1.46E+06	1.88E+06	2.60E+06	3.52E+06	1.82E+06	1.65E+06	2.64E+06	4.04E+06	3.68E+06	4.46E+06	2.82E+06	3.61E+06	4.47E+06	3.64E+06	3.25E+06	5.93E+06	2.33E+06	2.66E+06	4.93E+05	9.45E+05	3.08E+06	2.70E+06	5.32E+06	2.06E+06	4.68E+06	4.33E+06	1.97E+06	3.85E+06	4.11E+06	2.46E+06	4.51E+06	7.88E+06
4	16	P14136|GFAP_HUMAN	R.SY(+79.97)VSSGEMMVGGLAPGR.R	N	Y	7.62	60	2.8	3.87E+06	6.30E+06	1.48E+07	0	6.57E+05	3.55E+05	7.14E+06	4.05E+06	3.31E+06	1.35E+06	1.20E+05	0	0	0	0	2.39E+07	3.20E+06	0	0	1.11E+07	2.12E+06	1.96E+06	0	7.52E+06	0	0	1.50E+06	1.29E+06	4.43E+06	1.64E+07	0	4.89E+06	3.87E+06	1.72E+06	9.03E+06	2.23E+07	2.45E+05	1.29E+06	4.27E+05	3.00E+06	0
4	16	P14136|GFAP_HUMAN	F.SLAGALNAGFK.E	N	Y	13.16	28.58	1.8	3.96E+07	1.03E+08	3.96E+07	1.95E+07	2.39E+07	5.01E+06	1.12E+08	5.43E+07	4.65E+07	1.64E+07	5.55E+06	2.59E+06	1.55E+07	6.37E+06	1.30E+07	7.09E+07	1.76E+07	2.54E+07	1.82E+07	9.14E+07	4.61E+07	7.83E+07	1.48E+07	8.37E+07	1.59E+07	3.51E+07	3.55E+06	5.53E+07	4.03E+07	9.21E+07	1.09E+07	6.07E+07	2.43E+07	4.97E+07	3.31E+07	5.58E+07	2.67E+07	1.23E+07	2.66E+07	5.52E+07	2.08E+07
4	16	P14136|GFAP_HUMAN	M.ASSN(+.98)MHEAEEWYR.S	N	Y	17.63	49.1	1.4	1.51E+07	7.48E+07	1.40E+07	1.47E+06	5.21E+06	5.72E+05	3.14E+07	2.52E+07	3.36E+07	2.90E+06	6.13E+05	2.19E+05	2.92E+06	7.59E+05	1.27E+06	2.33E+07	5.49E+06	1.91E+06	8.63E+06	2.54E+07	2.52E+07	4.33E+07	3.69E+06	2.55E+07	8.55E+06	6.73E+06	1.88E+07	1.07E+07	7.67E+06	1.96E+07	2.57E+06	5.23E+07	9.61E+06	2.05E+07	3.35E+07	1.44E+07	7.38E+06	2.32E+06	4.44E+06	1.91E+07	2.03E+06
4	16	P14136|GFAP_HUMAN	D.VYQAELR.E	N	Y	11.28	60	1.6	3.27E+06	1.05E+07	3.38E+06	1.53E+06	2.84E+06	2.72E+05	5.29E+06	5.70E+06	3.97E+06	2.14E+06	6.74E+05	0	1.12E+06	4.74E+05	1.19E+06	7.51E+06	3.04E+06	1.54E+06	3.81E+06	3.34E+06	7.10E+06	8.70E+06	0	5.16E+06	1.45E+06	2.20E+06	2.17E+06	1.60E+06	1.81E+06	5.52E+06	8.81E+05	4.98E+06	1.93E+06	5.15E+06	5.58E+06	2.72E+06	2.03E+06	0	1.07E+06	5.00E+06	1.59E+06
4	16	P14136|GFAP_HUMAN	R.LEEEGQSLK(+30.01)DEMAR.H	N	Y	10	17.87	2.4	9.95E+06	2.34E+07	1.09E+07	3.34E+07	6.55E+06	6.93E+05	1.55E+07	1.66E+07	1.85E+07	9.07E+06	1.53E+06	5.56E+05	1.05E+06	2.53E+06	3.20E+07	1.29E+07	4.64E+06	6.28E+06	6.85E+06	1.06E+07	1.03E+07	2.30E+07	4.40E+06	1.28E+07	5.60E+06	5.43E+06	3.04E+06	3.60E+06	1.57E+06	8.16E+06	3.39E+06	1.82E+07	3.47E+06	1.75E+07	1.56E+07	7.32E+06	5.31E+06	2.68E+06	1.55E+06	1.55E+07	5.79E+06
4	16	P14136|GFAP_HUMAN	R.SKFADLTDAAAR.N	N	Y	3.74	60	3.5	3.16E+06	3.20E+06	5.07E+06	0	0	0	1.14E+07	1.37E+07	0	0	0	0	0	0	0	4.88E+06	5.01E+06	0	0	5.61E+06	0	4.70E+06	0	9.22E+06	0	0	0	0	0	0	0	3.93E+06	1.14E+06	6.77E+06	3.26E+07	4.39E+06	0	0	0	4.51E+06	0
4	16	P14136|GFAP_HUMAN	K.LLEGEEN.R	N	Y	2.98	60	2.4	3.16E+06	1.31E+07	2.79E+06	1.89E+06	2.02E+06	5.60E+05	1.29E+07	1.13E+07	7.08E+06	1.65E+06	6.83E+05	0	0	0	1.37E+06	0	5.00E+06	1.49E+06	2.71E+06	2.99E+06	4.02E+06	2.41E+05	2.33E+06	3.89E+06	1.70E+06	1.20E+06	1.82E+06	1.51E+06	7.30E+05	9.52E+06	0	6.53E+06	3.72E+06	4.65E+06	0	2.51E+05	2.42E+06	1.27E+06	0	7.66E+06	9.99E+05
4	16	P14136|GFAP_HUMAN	R.ELQEQLA.R	N	Y	3.08	60	2	3.10E+06	1.15E+06	0	0	3.09E+06	0	1.24E+07	0	7.02E+06	6.82E+06	0	9.93E+06	0	0	0	9.50E+06	1.87E+06	0	2.56E+06	3.20E+06	2.67E+06	0	0	7.94E+06	4.10E+06	9.20E+05	1.96E+06	1.45E+06	3.42E+06	6.36E+06	6.82E+05	0	0	0	2.48E+06	6.26E+06	4.10E+06	0	5.38E+06	1.16E+07	3.35E+06
4	16	P14136|GFAP_HUMAN	K.IHEEEVR.E	N	Y	15.53	60	0.5	3.00E+06	8.28E+06	5.89E+06	1.13E+06	1.26E+06	4.46E+05	1.45E+07	5.12E+06	7.13E+06	5.96E+05	3.55E+05	2.58E+05	0	5.50E+06	9.82E+05	5.44E+06	4.33E+06	1.06E+06	1.85E+06	6.76E+06	2.37E+05	3.60E+06	1.14E+06	2.90E+06	0	8.52E+05	0	0	1.21E+05	1.85E+06	6.07E+05	2.09E+06	1.34E+06	5.70E+06	4.00E+06	3.62E+06	2.23E+06	1.49E+06	1.11E+06	7.16E+06	6.58E+05
4	16	P14136|GFAP_HUMAN	K.TVEMRDGEVIK.E	N	Y	10.05	60	2.1	2.98E+06	0	0	5.24E+06	0	5.74E+06	6.98E+06	4.69E+06	0	0	6.47E+06	5.58E+06	0	0	0	1.49E+07	3.76E+06	6.57E+06	2.57E+06	1.83E+06	9.90E+05	5.56E+06	0	1.17E+06	3.23E+06	2.78E+06	0	0	3.67E+06	0	3.50E+06	1.12E+05	2.98E+06	2.90E+06	6.15E+06	8.28E+06	4.38E+06	0	0	2.76E+06	9.83E+06
4	16	P14136|GFAP_HUMAN	L.EAENNLAAYR.Q	N	Y	14.59	60	1.5	2.73E+06	1.40E+07	8.76E+06	8.40E+05	1.08E+06	0	9.19E+06	3.03E+06	2.61E+06	0	0	0	0	0	6.49E+05	5.49E+06	2.60E+06	4.75E+05	2.40E+06	5.40E+06	2.61E+06	4.74E+06	9.65E+05	8.43E+06	1.43E+06	9.81E+05	1.63E+06	8.52E+05	0	5.84E+06	0	3.17E+06	1.31E+06	3.50E+06	4.20E+06	3.37E+06	4.52E+05	0	0	2.49E+06	9.56E+05
4	16	P14136|GFAP_HUMAN	R.QQVHVELDVAK.P	N	Y	9.58	19	1.7	2.05E+07	3.87E+07	1.09E+07	2.02E+07	1.43E+07	2.08E+06	1.56E+08	2.02E+07	2.28E+07	5.01E+06	4.21E+06	1.54E+06	8.47E+06	5.08E+06	8.20E+06	4.42E+07	2.21E+07	9.90E+06	9.95E+06	1.23E+07	2.21E+07	2.04E+07	1.22E+07	1.62E+07	1.26E+07	7.70E+06	1.46E+07	1.03E+07	1.64E+07	6.11E+07	8.96E+06	3.17E+06	1.81E+07	2.98E+07	2.37E+07	3.56E+07	6.02E+06	8.98E+06	7.07E+06	2.01E+07	1.27E+07
4	16	P14136|GFAP_HUMAN	I.EK(+114.04)VRFLEQQNK.A	N	Y	14.06	55.88	2.8	1.18E+07	1.08E+07	6.82E+06	2.35E+07	1.25E+07	3.47E+05	1.36E+07	5.45E+06	1.29E+07	4.82E+06	1.97E+05	5.40E+04	1.29E+07	2.30E+07	3.19E+07	1.15E+07	8.15E+06	3.24E+07	1.19E+07	1.68E+07	1.02E+07	1.09E+06	1.91E+07	1.64E+07	9.94E+06	2.75E+07	5.74E+06	1.23E+07	4.33E+07	7.10E+06	1.08E+07	1.42E+07	7.36E+06	5.03E+06	5.76E+06	5.98E+06	1.78E+07	3.59E+06	1.44E+07	6.68E+06	9.62E+06
4	16	P14136|GFAP_HUMAN	K.SVSEGHLK.R	N	Y	11.96	60	0.7	2.61E+06	7.51E+06	5.76E+06	1.00E+06	1.20E+06	4.33E+05	7.01E+06	5.53E+06	9.37E+06	6.36E+05	6.23E+05	3.37E+05	0	0	9.88E+05	4.40E+06	5.83E+06	1.30E+06	2.42E+06	5.95E+06	9.74E+04	6.05E+06	1.43E+06	5.05E+06	0	9.38E+05	0	1.28E+05	8.10E+04	1.66E+06	8.44E+05	2.99E+06	1.41E+06	4.26E+06	3.67E+06	2.26E+06	1.01E+06	1.26E+06	6.79E+05	5.46E+06	4.91E+05
4	16	P14136|GFAP_HUMAN	R.QKLQDETNLR.L	N	Y	14.51	54.67	1.1	8.88E+06	1.89E+07	1.33E+07	4.81E+06	3.17E+06	5.36E+05	3.96E+07	1.38E+07	1.00E+07	7.18E+05	2.91E+05	6.95E+04	3.49E+06	1.58E+06	3.46E+06	1.71E+07	1.17E+07	8.95E+05	5.52E+06	1.94E+07	7.18E+06	1.16E+07	3.08E+06	3.65E+07	8.51E+06	5.39E+05	2.36E+06	1.88E+06	3.18E+06	1.31E+07	5.59E+06	2.51E+06	5.18E+06	9.59E+06	9.33E+06	4.15E+06	7.50E+06	4.35E+06	1.78E+06	1.09E+07	2.12E+06
4	16	P14136|GFAP_HUMAN	T.KLADVYQAELR.E	N	Y	7.48	14.34	2.6	3.42E+06	2.55E+06	1.27E+06	2.18E+06	3.30E+06	2.98E+06	4.86E+06	9.67E+05	2.04E+06	1.23E+07	2.78E+06	3.40E+06	3.55E+06	4.00E+06	6.14E+06	6.38E+06	3.38E+06	3.17E+06	1.11E+06	6.78E+06	4.22E+06	5.74E+06	1.59E+06	4.86E+06	4.96E+05	1.81E+05	8.27E+05	2.57E+06	3.75E+06	3.68E+06	2.02E+06	4.77E+06	1.44E+06	2.53E+06	1.78E+06	1.16E+06	4.24E+06	3.93E+06	7.14E+06	2.11E+06	6.74E+06
4	16	P14136|GFAP_HUMAN	K.ALAAELNQL.R	N	Y	14.04	49.82	1.1	1.04E+07	2.59E+07	8.83E+06	1.93E+06	5.67E+06	1.08E+06	2.27E+07	1.18E+07	1.16E+07	3.11E+06	7.78E+05	5.47E+05	1.69E+06	8.51E+05	2.11E+06	1.55E+07	1.10E+07	4.71E+06	8.43E+06	2.68E+07	1.10E+07	1.59E+07	5.71E+06	2.61E+07	5.01E+06	7.87E+06	1.38E+07	1.28E+07	1.03E+07	2.29E+07	3.54E+06	2.01E+07	4.09E+06	1.64E+07	1.97E+07	1.11E+07	5.60E+06	3.42E+06	6.02E+06	1.39E+07	4.35E+06
4	16	P14136|GFAP_HUMAN	R.QLQS(+79.97)LTCDLESLR.G	N	Y	6.55	60	2.2	2.38E+06	1.46E+07	1.32E+06	5.48E+04	1.82E+06	1.74E+05	8.49E+05	2.53E+06	5.54E+05	3.38E+05	1.35E+05	0	6.38E+05	2.66E+05	1.69E+05	3.83E+06	2.84E+06	1.67E+05	3.17E+06	7.50E+06	5.17E+06	6.22E+06	7.16E+05	2.69E+06	7.24E+05	3.94E+06	5.22E+06	3.80E+06	2.87E+05	4.50E+06	1.15E+06	5.66E+06	3.73E+05	6.76E+05	9.44E+06	3.02E+05	3.30E+06	0	3.77E+05	1.19E+06	3.66E+05
4	16	P14136|GFAP_HUMAN	E.AASYQEALAR.L	N	Y	13.98	60	3.2	2.31E+06	1.01E+07	5.46E+06	0	2.26E+06	7.08E+05	1.57E+06	5.15E+06	3.18E+06	5.96E+05	9.00E+05	0	6.05E+05	0	0	7.34E+05	5.42E+06	0	0	3.10E+06	4.47E+06	5.66E+06	0	3.18E+06	2.50E+06	1.20E+06	2.17E+06	1.70E+06	0	8.90E+05	9.26E+05	3.37E+06	7.35E+05	5.51E+06	8.22E+06	1.43E+06	2.39E+06	0	0	7.12E+06	4.11E+05
4	16	P14136|GFAP_HUMAN	K.HEANDYR.R	N	Y	11.09	60	0.5	2.17E+06	4.63E+06	4.02E+06	6.56E+05	7.80E+05	2.77E+05	5.34E+06	4.68E+06	5.09E+06	2.89E+05	3.00E+05	1.46E+05	0	0	6.98E+05	3.31E+06	2.99E+06	7.85E+05	2.68E+06	6.27E+06	0	6.27E+06	1.55E+06	6.30E+06	0	6.71E+05	2.67E+06	3.61E+04	1.40E+05	8.34E+05	5.96E+05	2.16E+06	7.19E+05	3.14E+06	2.91E+06	1.79E+06	8.56E+05	9.94E+05	6.40E+05	4.79E+06	4.52E+05
4	16	P14136|GFAP_HUMAN	R.LEEEGQSLKDEMAR.H	N	Y	12.78	60	2.1	8.83E+06	1.46E+07	1.42E+07	0	2.22E+06	0	2.82E+07	1.28E+07	5.14E+06	1.67E+06	0	0	1.63E+06	1.70E+05	5.59E+05	1.04E+07	1.01E+07	6.13E+05	3.24E+06	2.60E+07	1.30E+07	1.11E+07	6.76E+05	5.62E+07	7.06E+06	5.98E+06	5.15E+06	8.44E+06	3.73E+06	6.04E+06	1.80E+06	2.32E+07	3.51E+06	9.59E+06	1.21E+07	5.82E+06	8.94E+06	2.58E+06	1.87E+06	6.98E+06	9.39E+05
4	16	P14136|GFAP_HUMAN	R.HLQEYQDLLN.V	N	Y	7.65	60	3	1.90E+06	8.11E+06	0	0	1.47E+06	0	5.73E+06	3.09E+06	0	9.80E+05	0	0	0	0	6.15E+05	4.32E+06	2.03E+06	0	0	0	3.40E+06	2.85E+06	4.86E+05	2.20E+06	0	1.82E+06	8.49E+06	4.28E+06	0	8.21E+06	0	4.09E+06	1.08E+06	1.51E+06	3.41E+06	3.84E+06	1.12E+06	0	0	1.15E+06	7.28E+05
4	16	P14136|GFAP_HUMAN	R.TQYEAMAS.S	N	Y	3.82	60	1.5	1.84E+06	6.75E+06	1.72E+06	0	5.13E+05	0	4.52E+06	3.08E+06	3.80E+06	0	0	0	0	0	0	3.79E+06	2.59E+06	0	1.36E+06	1.93E+06	2.07E+06	4.00E+06	1.43E+06	3.79E+06	5.03E+05	4.80E+05	8.76E+05	1.97E+05	0	9.77E+05	0	2.76E+06	7.42E+05	4.81E+06	5.49E+06	2.55E+06	7.07E+05	0	5.16E+05	4.92E+06	9.57E+05
4	16	P14136|GFAP_HUMAN	R.LEAENNLA.A	N	Y	4.03	60	1.3	1.82E+06	5.11E+06	3.32E+06	0	1.20E+06	2.69E+05	5.12E+06	2.62E+06	4.70E+06	2.43E+05	9.60E+04	0	0	0	3.07E+05	2.79E+06	3.29E+06	6.77E+05	1.09E+06	1.28E+06	1.29E+06	2.54E+06	4.86E+05	1.83E+06	1.03E+06	5.94E+05	6.69E+05	5.89E+05	0	1.77E+06	0	0	0	5.87E+06	2.07E+06	3.68E+06	2.28E+06	7.44E+05	7.73E+05	5.82E+06	9.16E+05
4	16	P14136|GFAP_HUMAN	K.FADLTDA.A	N	Y	3.66	60	2.6	1.81E+06	6.08E+06	2.52E+06	0	0	0	5.97E+06	3.16E+06	3.80E+06	0	0	0	0	0	0	2.85E+06	1.55E+06	0	1.93E+06	2.79E+06	1.99E+06	4.39E+06	9.48E+05	4.50E+06	1.29E+06	5.89E+05	2.95E+06	0	0	2.24E+06	8.50E+04	2.95E+06	0	4.87E+06	1.91E+06	1.95E+06	0	8.63E+05	0	4.02E+06	8.75E+05
4	16	P14136|GFAP_HUMAN	L.AGALN(+.98)AGFK.E	N	Y	6.72	60	2.8	1.79E+06	2.68E+06	0	8.82E+06	0	5.58E+05	1.75E+06	1.38E+06	9.96E+06	0	8.50E+05	9.21E+05	2.49E+06	7.04E+04	1.74E+06	0	0	5.55E+06	1.05E+07	0	1.65E+06	1.71E+06	1.18E+05	0	1.38E+07	5.42E+05	4.06E+05	1.40E+04	2.33E+06	1.37E+06	1.35E+06	1.35E+06	1.60E+05	0	8.64E+05	4.90E+05	8.84E+05	0	9.55E+05	0	1.17E+06
4	16	P14136|GFAP_HUMAN	K.FADLTDAA.A	N	Y	3.27	60	2.4	1.73E+06	7.32E+06	1.91E+06	0	0	0	9.41E+05	3.48E+06	3.65E+06	0	0	0	0	0	0	5.42E+06	1.96E+06	0	1.22E+06	0	2.15E+06	4.23E+06	0	4.72E+06	0	9.27E+05	0	1.02E+06	1.44E+06	4.48E+06	1.37E+05	3.17E+06	1.14E+06	3.20E+05	4.23E+06	3.52E+06	0	0	1.23E+06	2.46E+06	8.41E+05
4	16	P14136|GFAP_HUMAN	Q.EADEATLAR.L	N	Y	8.26	60	2.2	1.71E+06	6.12E+06	5.96E+06	0	0	0	7.58E+06	3.86E+06	0	0	0	0	0	0	0	3.95E+06	0	0	1.51E+06	5.13E+06	0	6.49E+06	1.32E+06	7.28E+06	0	0	7.43E+05	0	0	2.56E+06	0	0	0	4.27E+06	1.63E+06	1.56E+06	6.96E+05	0	0	0	0
4	16	P14136|GFAP_HUMAN	D.VAKPDLTAALK.E	N	Y	19.59	60	1	8.44E+06	2.70E+07	1.12E+07	2.10E+06	5.11E+06	7.80E+05	1.36E+07	1.47E+07	1.42E+07	2.63E+06	9.42E+05	5.24E+05	2.62E+06	4.60E+05	2.59E+06	1.18E+07	9.25E+06	1.98E+06	4.63E+06	1.28E+07	1.30E+07	1.60E+07	2.09E+06	1.63E+07	8.78E+06	3.88E+06	4.72E+06	5.98E+06	6.08E+06	9.23E+06	2.70E+06	1.54E+07	3.50E+06	1.76E+07	2.04E+07	1.01E+07	6.58E+06	3.26E+06	3.66E+06	1.63E+07	3.64E+06
4	16	P14136|GFAP_HUMAN	R.ITIPVQTFSN.L	N	Y	8	60	2.1	8.65E+06	2.75E+07	1.03E+07	1.46E+06	4.69E+06	7.69E+05	1.36E+07	1.55E+07	1.40E+07	2.24E+06	7.59E+05	2.13E+05	6.99E+05	5.92E+05	2.15E+06	1.19E+07	6.20E+06	3.12E+06	7.18E+06	2.46E+07	1.37E+07	2.76E+05	2.52E+06	2.84E+07	4.10E+06	9.39E+06	1.13E+07	1.36E+07	7.06E+06	1.49E+07	2.70E+06	1.77E+07	3.67E+06	1.25E+07	1.80E+07	9.67E+06	5.67E+06	0	4.03E+06	1.25E+07	2.58E+06
4	16	P14136|GFAP_HUMAN	R.LEAENNLAA.Y	N	Y	5.93	60	1.3	1.68E+06	4.61E+06	2.08E+06	0	8.17E+05	0	5.61E+06	2.76E+06	3.36E+06	0	0	0	0	0	0	2.50E+06	2.65E+06	0	4.55E+05	1.67E+06	1.13E+06	3.20E+06	4.26E+05	1.73E+06	9.94E+05	2.44E+05	2.21E+05	0	7.55E+05	1.96E+06	0	2.01E+06	6.45E+05	4.65E+06	4.49E+06	2.70E+06	1.85E+06	7.07E+05	1.36E+06	3.99E+06	1.04E+06
4	16	P14136|GFAP_HUMAN	R.LRLDQLTAN.S	N	Y	8.28	60	3.2	1.64E+06	2.23E+06	1.35E+06	8.49E+05	3.57E+05	3.89E+05	1.22E+06	1.87E+06	4.54E+06	0	5.50E+05	5.75E+05	1.15E+05	0	9.64E+04	1.78E+06	3.66E+06	5.49E+05	3.82E+05	4.35E+06	0	3.64E+06	1.38E+06	4.24E+06	6.11E+05	0	2.22E+06	2.47E+05	1.21E+06	2.04E+06	0	1.68E+06	9.92E+04	5.66E+06	1.26E+06	3.34E+06	0	0	1.84E+05	6.32E+06	1.26E+05
4	16	P14136|GFAP_HUMAN	K.LADVYQA.E	N	Y	2.71	60	1.5	1.64E+06	6.07E+06	1.51E+06	0	0	0	5.71E+06	2.99E+06	3.11E+06	0	0	0	0	0	0	4.77E+06	1.86E+06	1.03E+06	6.06E+05	1.22E+06	0	3.81E+06	0	2.69E+06	9.13E+05	6.43E+05	0	0	0	2.85E+06	0	1.82E+06	7.19E+05	3.11E+06	3.60E+06	4.07E+06	0	8.11E+05	1.89E+06	3.46E+06	1.59E+06
4	16	P14136|GFAP_HUMAN	L.DVAKPDLTAALK.E	N	Y	13.94	60	2.2	5.14E+06	1.67E+07	4.37E+06	7.52E+05	2.80E+06	0	1.48E+07	5.95E+06	7.93E+06	9.38E+05	1.67E+05	0	1.04E+06	3.56E+05	9.50E+05	8.07E+06	4.89E+06	1.44E+06	3.93E+06	8.13E+06	6.84E+06	8.84E+06	1.15E+06	1.11E+07	3.78E+06	2.69E+06	8.86E+06	6.14E+06	4.60E+06	9.00E+06	1.22E+06	7.34E+06	1.45E+06	8.57E+06	1.05E+07	6.69E+06	3.27E+06	1.57E+06	2.64E+06	8.09E+06	1.90E+06
4	16	P14136|GFAP_HUMAN	R.NIVVKTVEMR.D	N	Y	11.41	60	1.8	4.96E+06	1.28E+07	1.01E+07	4.05E+05	7.76E+05	0	2.79E+07	8.10E+06	6.77E+06	0	0	0	3.66E+05	0	3.66E+05	1.00E+07	6.78E+06	0	7.63E+05	6.59E+06	3.97E+06	5.09E+06	8.77E+05	1.87E+07	1.06E+06	3.65E+05	2.21E+06	9.55E+05	1.56E+06	7.02E+06	0	6.49E+06	1.27E+06	1.16E+07	8.94E+06	5.46E+06	7.25E+05	2.20E+06	1.05E+06	6.58E+06	4.72E+05
4	16	P14136|GFAP_HUMAN	R.SYVSSGE.M	N	Y	4.59	60	0.8	1.43E+06	4.53E+06	1.68E+06	0	6.66E+05	0	3.91E+06	3.20E+06	3.30E+06	0	0	0	0	0	0	2.79E+06	1.49E+06	5.78E+05	6.34E+05	2.23E+06	9.58E+05	4.17E+06	5.78E+05	2.71E+06	2.33E+05	0	6.31E+05	9.02E+04	2.32E+05	2.21E+06	0	2.56E+06	7.76E+05	2.55E+06	1.84E+06	1.72E+06	0	4.68E+05	7.54E+05	3.22E+06	7.16E+05
4	16	P14136|GFAP_HUMAN	E.NNLAAYR.Q	N	Y	8.44	60	1.9	1.40E+06	5.03E+06	2.26E+06	0	0	0	3.88E+06	1.81E+06	2.07E+06	0	0	0	0	9.15E+04	0	4.01E+06	1.62E+06	0	0	2.91E+06	3.56E+05	3.77E+06	1.70E+05	3.59E+06	0	8.40E+05	4.85E+05	1.72E+04	0	3.48E+06	0	3.42E+06	1.60E+05	2.62E+06	1.70E+06	1.59E+06	6.20E+05	0	5.57E+05	2.56E+06	8.64E+05
4	16	P14136|GFAP_HUMAN	S.LRGTNESLER.Q	N	Y	6.88	60	4.1	1.34E+06	1.42E+06	1.98E+06	0	0	2.14E+05	5.61E+06	2.41E+06	2.39E+06	2.40E+04	5.79E+04	1.03E+05	1.24E+05	5.51E+04	8.69E+04	1.42E+06	2.02E+06	1.54E+06	1.12E+06	1.36E+06	4.80E+04	1.60E+06	1.50E+06	1.34E+06	6.71E+05	1.14E+05	2.92E+05	3.00E+04	0	1.87E+05	0	1.94E+06	2.46E+06	4.92E+06	3.25E+05	1.88E+06	2.60E+05	4.87E+05	0	7.53E+06	2.79E+05
4	16	P14136|GFAP_HUMAN	K.LLEGEEN(+.98)R.I	N	Y	6.42	60	2.6	2.15E+07	6.70E+07	1.60E+07	2.21E+06	6.63E+06	0	6.33E+07	4.85E+07	4.90E+07	8.39E+06	4.50E+05	0	1.03E+06	4.44E+05	1.71E+06	3.07E+07	3.44E+07	3.05E+06	1.41E+07	4.22E+07	1.67E+07	8.31E+07	7.32E+06	3.29E+07	1.68E+07	6.97E+06	9.24E+06	3.85E+06	1.04E+06	1.53E+07	2.72E+06	5.54E+07	1.33E+07	5.11E+07	3.24E+07	8.30E+06	8.72E+06	1.64E+06	2.29E+06	6.08E+07	1.84E+06
4	16	P14136|GFAP_HUMAN	R.HLQEYQDLL.N	N	Y	8.4	60	3.3	1.31E+06	4.10E+06	0	5.12E+05	8.15E+05	8.30E+04	5.68E+06	1.22E+06	1.23E+06	3.54E+05	2.09E+05	0	0	1.46E+05	0	2.31E+06	1.51E+06	1.00E+06	7.16E+05	1.96E+06	1.62E+06	2.05E+06	4.59E+05	2.03E+06	3.31E+05	6.09E+05	2.47E+06	2.70E+06	8.39E+05	5.07E+06	6.91E+05	1.48E+06	9.46E+05	1.80E+06	2.14E+06	8.03E+05	4.24E+05	0	7.34E+04	2.14E+06	0
4	16	P14136|GFAP_HUMAN	R.QEADEATLA.R	N	Y	6.6	60	1.7	1.24E+06	6.43E+06	0	0	1.94E+06	0	3.21E+06	1.43E+06	0	8.18E+04	0	0	5.16E+05	0	0	1.69E+06	0	0	0	4.93E+06	2.64E+06	3.42E+06	0	3.21E+06	0	1.06E+06	2.38E+06	7.27E+05	1.16E+06	4.51E+06	0	3.15E+06	0	1.56E+06	2.34E+06	1.13E+06	8.15E+05	0	0	0	0
4	16	P14136|GFAP_HUMAN	A.DLTDAAAR.N	N	Y	8.59	60	2.4	1.20E+06	4.09E+06	1.45E+06	0	4.97E+05	0	3.30E+06	1.64E+06	2.45E+06	2.45E+05	0	0	1.75E+05	0	1.08E+05	1.22E+06	1.77E+06	4.94E+05	0	2.97E+06	1.48E+06	3.04E+06	8.40E+05	2.43E+06	0	4.27E+05	1.01E+06	1.60E+05	0	1.05E+06	0	2.19E+06	2.24E+06	1.97E+06	1.68E+06	1.39E+06	3.39E+05	2.39E+05	6.31E+04	2.53E+06	0
4	16	P14136|GFAP_HUMAN	R.ETSLDTKSVSEGHLK.R	N	Y	9.31	60	1.9	3.45E+06	7.86E+06	2.96E+06	0	0	0	2.01E+07	4.15E+06	2.00E+06	0	0	0	0	0	0	5.29E+06	4.50E+06	0	0	7.92E+06	2.16E+06	5.47E+06	0	2.56E+07	1.81E+06	3.25E+06	2.04E+06	2.29E+06	0	3.52E+06	0	4.85E+06	2.27E+06	2.85E+06	4.93E+06	1.42E+06	3.12E+06	0	0	3.13E+06	0
4	16	P14136|GFAP_HUMAN	R.DNLAQDLAT.V	N	Y	6.41	60	3.6	4.60E+06	1.35E+07	1.91E+06	0	2.54E+06	0	1.28E+07	6.29E+06	3.91E+06	9.50E+05	0	0	8.92E+05	2.10E+05	0	1.20E+07	4.54E+06	2.67E+06	6.89E+05	1.14E+07	5.00E+06	6.54E+06	0	8.48E+06	8.45E+05	2.17E+06	1.00E+07	7.94E+06	6.09E+06	1.80E+07	6.12E+05	6.08E+06	2.12E+06	0	4.29E+06	9.49E+06	1.38E+06	0	2.19E+06	7.51E+06	1.70E+06
4	16	P14136|GFAP_HUMAN	S.SGEMMVGGLAPGR.R	N	Y	6.3	60	2.4	1.18E+06	3.21E+06	0	0	0	0	3.16E+06	0	0	0	0	0	7.35E+04	0	0	7.91E+05	1.41E+06	0	1.00E+07	3.82E+06	0	7.09E+04	0	5.18E+06	6.20E+06	0	3.33E+06	0	0	1.08E+06	0	0	0	1.14E+06	2.62E+06	0	2.24E+06	0	0	1.30E+06	0
4	16	P14136|GFAP_HUMAN	D.VAK(+114.04)PDLTAALK.E	N	Y	8.1	60	2.5	1.11E+06	3.15E+06	1.18E+06	2.43E+05	4.96E+05	0	2.54E+06	1.20E+06	2.35E+06	2.42E+05	2.13E+05	1.75E+05	0	1.49E+05	0	9.95E+05	1.66E+06	5.62E+05	1.33E+06	1.20E+06	1.89E+06	2.27E+06	6.66E+05	2.06E+06	1.48E+06	3.13E+05	3.52E+05	9.22E+05	1.25E+06	9.28E+05	0	1.94E+06	3.28E+05	2.84E+06	2.24E+06	1.01E+06	6.63E+05	5.23E+05	5.52E+05	2.44E+06	2.28E+05
4	16	P14136|GFAP_HUMAN	M.ASSNMHEAEEWYRSK(+30.01)FADLTDAAAR.N	N	Y	10.21	60	2	2.58E+06	1.05E+07	1.37E+06	0	2.29E+05	0	3.04E+06	4.54E+06	7.40E+06	0	0	0	0	0	0	3.41E+06	4.56E+05	0	2.30E+06	7.14E+06	3.47E+06	8.50E+06	1.77E+05	1.22E+07	4.33E+05	4.12E+05	9.94E+06	2.71E+06	1.04E+06	3.41E+06	0	1.16E+07	9.29E+05	6.84E+05	6.67E+06	8.95E+05	0	0	0	0	0
4	16	P14136|GFAP_HUMAN	S.SNMHEAEEWYR.S	N	Y	12.05	60	1.5	4.74E+06	1.44E+07	4.45E+06	1.14E+06	1.90E+06	0	1.22E+07	8.21E+06	6.01E+06	2.94E+05	0	0	1.19E+06	0	7.79E+05	1.09E+07	4.65E+06	2.00E+06	2.40E+06	7.62E+06	7.86E+06	1.05E+07	2.43E+06	1.44E+07	1.81E+06	1.76E+06	5.34E+06	2.94E+06	2.89E+06	7.31E+06	7.33E+05	7.51E+06	2.49E+06	7.79E+06	1.19E+07	5.23E+06	1.98E+06	5.18E+05	8.45E+05	8.34E+06	1.91E+06
4	16	P14136|GFAP_HUMAN	R.DNLAQDLATVRQK(+178.05)LQDE.T	N	Y	7.36	60	1.2	1.07E+06	7.61E+05	7.18E+05	1.11E+06	0	0	9.45E+06	6.96E+05	6.44E+06	0	0	1.41E+05	0	0	8.69E+03	1.63E+05	4.24E+06	8.33E+05	1.92E+04	0	0	1.21E+06	3.26E+06	1.58E+06	0	0	0	0	0	0	0	5.60E+05	8.13E+05	3.46E+06	2.68E+05	2.84E+06	0	1.37E+06	0	2.85E+06	0
4	16	P14136|GFAP_HUMAN	R.DN(+.98)LAQDLATVR.Q	N	Y	6.29	13.86	3.2	2.76E+07	4.07E+07	5.03E+07	2.00E+06	1.55E+06	1.71E+06	5.76E+07	7.56E+07	3.11E+07	3.90E+07	1.08E+06	2.51E+06	2.20E+06	1.57E+06	1.52E+06	3.99E+07	2.14E+07	2.31E+06	2.51E+06	1.43E+08	3.47E+07	4.38E+07	5.30E+06	1.02E+08	5.80E+06	4.55E+07	7.70E+06	1.99E+07	9.72E+06	2.21E+07	2.91E+06	2.01E+07	1.94E+06	6.10E+07	2.97E+07	1.30E+07	2.87E+07	3.41E+06	2.72E+06	4.66E+07	2.49E+06
4	16	P14136|GFAP_HUMAN	L.RK(+114.04)IHEEEVR.E	N	Y	4.8	60	3.4	1.06E+06	8.38E+06	1.59E+06	0	0	0	3.98E+06	1.98E+06	3.80E+06	0	0	0	0	0	0	1.73E+06	1.19E+06	0	0	1.27E+06	9.28E+05	1.78E+06	0	1.92E+06	0	0	4.36E+04	0	0	0	0	5.07E+05	1.71E+05	4.96E+06	1.51E+06	7.43E+05	0	0	0	2.40E+06	0
4	16	P14136|GFAP_HUMAN	R.FASY(+79.97)IEK(+15.99)VRFLEQQNK.A	N	Y	5.02	60	2.9	1.02E+06	3.72E+06	6.41E+05	8.98E+04	0	0	0	2.40E+06	6.60E+06	0	0	0	0	0	0	1.77E+05	3.38E+06	0	0	3.58E+06	0	3.15E+06	0	0	0	0	0	0	0	0	0	0	0	5.53E+06	2.12E+06	0	0	0	0	1.11E+05	0
4	16	P14136|GFAP_HUMAN	Q.TFSNLQIR.E	N	Y	4.62	60	4.8	9.27E+05	2.22E+06	0	0	1.00E+06	1.08E+06	0	0	0	8.59E+05	3.15E+05	0	3.67E+06	2.33E+06	0	0	0	0	0	2.97E+06	1.14E+06	1.46E+05	0	0	6.29E+06	2.67E+06	1.08E+06	7.62E+05	3.54E+06	0	3.49E+06	0	0	3.53E+06	0	0	2.69E+06	6.21E+04	0	0	0
4	16	P14136|GFAP_HUMAN	Y.EAMASSN(+.98)MHEAEEWYR.S	N	Y	9.34	60	2.2	7.29E+06	4.57E+07	2.42E+06	0	8.76E+05	0	1.20E+07	6.22E+06	1.44E+07	0	0	0	0	0	8.46E+04	6.32E+06	3.66E+06	5.06E+05	4.03E+06	2.37E+07	1.28E+07	2.19E+07	8.05E+05	2.03E+07	1.89E+06	1.54E+06	2.56E+07	1.17E+07	3.60E+06	8.87E+06	0	2.34E+07	9.86E+05	1.01E+07	1.81E+07	3.81E+06	8.42E+05	0	1.09E+06	6.67E+06	1.43E+05
4	16	P14136|GFAP_HUMAN	R.ITIPVQTFSNLQ.I	N	Y	7.22	60	2.8	8.91E+05	0	0	5.92E+05	1.59E+06	0	1.25E+06	0	1.77E+06	2.14E+05	2.36E+05	2.38E+05	2.37E+06	0	1.27E+06	0	1.47E+06	1.33E+06	0	5.89E+06	7.64E+05	0	1.66E+06	3.90E+06	1.65E+06	0	1.26E+06	0	3.50E+06	0	0	2.64E+05	1.64E+06	3.24E+05	0	6.17E+05	7.63E+04	8.63E+05	0	1.77E+06	9.94E+05
4	16	P14136|GFAP_HUMAN	A.RLEEEGQSLK.D	N	Y	10.13	17.67	2.1	1.92E+06	2.04E+06	1.95E+06	1.69E+06	1.00E+05	2.19E+05	7.57E+06	5.24E+06	4.06E+06	1.80E+05	1.66E+05	4.44E+05	1.76E+05	2.40E+05	5.28E+05	3.49E+06	4.09E+06	1.98E+06	2.17E+06	1.69E+06	1.02E+06	2.54E+06	2.26E+06	1.71E+06	1.26E+06	4.54E+05	9.82E+05	1.19E+05	2.32E+05	2.14E+06	5.93E+05	1.29E+06	2.86E+06	4.79E+06	1.41E+06	1.83E+06	6.70E+05	1.87E+06	3.71E+05	5.38E+06	6.04E+05
4	16	P14136|GFAP_HUMAN	S.KFADLTDAAAR.N	N	Y	10.38	60	2.8	8.61E+05	1.56E+06	1.90E+06	4.83E+05	6.58E+04	7.06E+05	1.60E+06	1.42E+06	1.23E+06	0	0	2.64E+04	0	2.11E+05	0	8.65E+05	9.96E+05	0	3.42E+05	1.52E+06	9.34E+05	1.95E+06	9.51E+05	2.17E+06	4.56E+05	1.48E+05	4.89E+05	2.92E+05	1.15E+06	3.52E+05	0	1.46E+06	9.89E+05	1.91E+06	1.38E+06	1.51E+06	6.18E+05	7.88E+05	3.66E+05	1.58E+06	5.36E+04
4	16	P14136|GFAP_HUMAN	R.DNLAQDLA.T	N	Y	6.95	60	2.8	4.46E+06	1.66E+07	2.56E+06	1.16E+06	4.75E+06	3.32E+05	8.92E+06	4.82E+06	4.45E+06	1.43E+06	2.26E+05	0	1.20E+06	4.28E+05	8.17E+05	9.86E+06	1.64E+06	1.92E+06	1.34E+06	6.76E+06	5.46E+06	6.16E+06	2.02E+06	2.58E+06	0	2.51E+06	1.45E+07	1.10E+07	6.23E+06	1.37E+07	1.81E+06	4.24E+06	2.60E+06	4.81E+06	8.55E+06	1.39E+07	1.42E+06	3.60E+05	1.51E+06	3.76E+06	1.40E+06
4	16	P14136|GFAP_HUMAN	L.ADVYQAELR.E	N	Y	5.84	60	3.7	8.31E+05	6.42E+06	4.69E+06	6.50E+05	4.53E+05	0	2.17E+06	0	0	0	0	1.34E+06	1.05E+06	0	2.48E+04	9.72E+05	0	7.35E+05	0	7.98E+05	0	0	5.32E+05	3.54E+06	3.89E+05	5.26E+05	4.71E+05	2.21E+05	0	2.40E+06	0	0	0	6.80E+05	1.31E+06	1.52E+06	0	0	1.37E+06	8.22E+05	0
4	16	P14136|GFAP_HUMAN	A.DVYQAELR.E	N	Y	5.48	60	4	8.16E+05	9.29E+05	1.15E+06	4.21E+05	1.10E+06	7.32E+05	0	5.11E+05	0	1.69E+06	5.10E+05	6.89E+05	3.63E+05	7.42E+05	0	2.59E+06	4.03E+05	1.50E+06	1.40E+05	4.06E+05	0	7.72E+05	5.37E+06	0	0	1.93E+05	0	4.07E+06	3.87E+05	1.71E+06	0	0	1.02E+05	4.99E+05	1.39E+06	2.16E+06	0	0	8.07E+05	1.31E+06	1.58E+05
4	16	P14136|GFAP_HUMAN	K.ALAAELNQ.L	N	Y	3.17	60	2.8	7.65E+05	1.09E+07	0	0	0	0	1.14E+07	0	0	0	6.13E+04	0	0	0	0	0	0	0	0	0	5.41E+05	0	0	0	0	0	0	0	6.15E+06	0	0	0	0	0	0	0	0	0	0	3.72E+06	0
4	16	P14136|GFAP_HUMAN	R.LEEEGQSL.K	N	Y	2.93	60	1.3	7.60E+05	2.14E+06	5.52E+05	0	3.69E+05	0	3.14E+06	1.55E+06	1.46E+06	0	0	0	0	0	0	1.88E+06	1.27E+06	0	0	1.12E+06	2.54E+05	1.34E+06	0	8.52E+05	0	0	0	0	0	1.03E+06	0	8.86E+05	0	2.53E+06	2.14E+06	1.76E+06	1.31E+05	0	6.41E+05	1.62E+06	3.34E+05
4	16	P14136|GFAP_HUMAN	E.RKIESLEEEIR.F	N	Y	3.36	60	1.7	7.54E+05	1.47E+06	0	0	1.15E+06	3.65E+05	4.71E+05	1.20E+06	0	3.16E+06	1.86E+06	3.69E+05	1.49E+06	7.77E+05	1.07E+06	1.82E+06	0	9.73E+05	0	0	6.38E+05	1.37E+06	0	4.92E+05	0	0	0	0	3.45E+06	2.69E+06	1.06E+06	5.64E+05	7.20E+05	0	3.88E+05	0	3.72E+05	0	1.80E+06	0	1.58E+06
4	16	P14136|GFAP_HUMAN	K.LADVYQAEL.R	N	Y	2.49	60	3.1	7.11E+05	2.72E+06	7.70E+05	0	0	0	1.35E+06	0	1.11E+06	0	0	0	0	1.23E+06	0	2.07E+06	4.18E+05	0	0	1.23E+06	0	1.17E+05	2.65E+05	1.90E+06	0	0	3.06E+05	0	2.54E+06	1.52E+06	2.68E+05	8.78E+05	0	1.41E+06	0	1.48E+06	9.25E+05	0	1.55E+06	1.41E+06	1.38E+06
4	16	P14136|GFAP_HUMAN	R.MPPPLPT.R	N	Y	1.8	60	2.3	2.53E+06	4.65E+06	2.56E+06	1.54E+06	9.94E+04	0	5.04E+06	0	0	0	0	0	0	0	2.88E+05	1.13E+07	0	3.42E+04	0	5.46E+06	7.58E+05	2.69E+06	8.87E+05	4.38E+06	0	5.30E+05	1.07E+06	6.67E+05	0	1.06E+06	0	1.71E+06	4.00E+06	0	4.79E+05	5.34E+07	1.60E+05	0	0	1.55E+04	0
4	16	P14136|GFAP_HUMAN	A.EMMELNDR.F	N	Y	4.72	60	0.8	6.76E+05	7.78E+06	7.57E+06	0	0	0	0	0	0	0	0	0	0	0	0	8.01E+04	0	0	0	2.65E+06	0	4.54E+05	0	7.58E+06	0	0	4.15E+05	0	0	0	0	0	0	0	0	0	0	0	0	0	0
4	16	P14136|GFAP_HUMAN	R.ITIPVQTFS.N	N	Y	4.74	60	3.1	1.74E+06	7.21E+06	7.44E+05	0	0	0	3.16E+06	1.32E+06	1.25E+06	0	0	0	0	0	4.49E+04	1.70E+06	6.05E+05	1.97E+05	1.06E+07	4.06E+06	0	2.67E+06	0	4.51E+06	9.87E+06	8.33E+05	1.45E+06	2.29E+06	9.65E+05	4.50E+06	0	2.93E+06	6.82E+05	1.33E+06	2.28E+06	0	2.42E+05	8.97E+03	0	2.08E+06	0
4	16	P14136|GFAP_HUMAN	A.ASYQEALAR.L	N	Y	5.92	60	3.7	6.65E+05	0	1.78E+06	4.85E+05	1.47E+06	0	1.25E+06	2.06E+06	1.73E+06	0	3.76E+05	0	2.96E+05	1.97E+06	7.08E+05	1.15E+06	6.95E+05	0	2.24E+05	8.99E+05	7.72E+05	1.28E+06	2.17E+05	0	4.81E+05	0	0	4.57E+05	1.72E+06	4.02E+05	0	8.05E+05	4.29E+05	3.80E+05	0	1.78E+05	4.73E+05	8.24E+05	1.14E+06	7.30E+05	0
4	16	P14136|GFAP_HUMAN	E.RK(+114.04)IESLEEEIR.F	N	Y	4.78	60	4.1	6.45E+05	3.26E+06	6.67E+05	4.18E+05	2.63E+05	1.57E+05	2.80E+06	0	1.03E+06	1.10E+05	0	1.29E+05	0	6.90E+04	6.46E+05	6.67E+04	0	0	0	8.68E+05	1.06E+06	1.35E+06	0	1.49E+06	8.92E+05	0	1.17E+06	9.88E+05	0	1.27E+05	0	6.20E+05	0	2.50E+06	1.63E+06	4.52E+05	4.35E+05	0	1.97E+05	1.74E+06	0
4	16	P14136|GFAP_HUMAN	K.LQDETNLRLEAENNLAAYR.Q	N	Y	6.23	60	2.7	6.17E+05	2.88E+06	3.13E+05	0	0	0	2.76E+06	1.80E+06	9.42E+05	0	0	0	0	0	0	8.32E+05	3.41E+05	0	0	2.58E+06	9.30E+05	1.71E+06	0	3.35E+06	0	0	6.32E+05	1.72E+05	0	0	0	8.93E+05	0	1.78E+06	1.19E+06	2.71E+05	0	0	0	1.07E+06	0
4	16	P14136|GFAP_HUMAN	R.DNLAQDL.A	N	Y	5.37	60	1.9	1.32E+06	8.17E+06	4.00E+05	4.55E+04	7.40E+05	0	4.63E+06	1.28E+06	9.89E+05	1.73E+05	0	0	0	5.83E+05	3.50E+05	3.72E+06	0	1.78E+05	0	3.11E+06	1.92E+06	2.70E+06	7.45E+05	1.83E+06	0	7.61E+05	2.85E+06	1.70E+06	0	2.08E+06	0	1.15E+06	4.46E+05	3.44E+06	5.67E+06	0	4.41E+05	0	0	2.97E+06	1.04E+06
4	16	P14136|GFAP_HUMAN	R.VDFSLAGAL.N	N	Y	4.01	60	1.3	8.82E+05	5.26E+06	2.06E+05	2.01E+05	0	0	3.05E+06	1.10E+06	1.79E+06	0	0	0	0	0	0	3.63E+06	1.19E+06	0	0	0	1.20E+06	2.96E+05	1.41E+05	1.39E+05	0	0	1.03E+05	3.53E+04	9.59E+04	3.62E+05	0	3.47E+05	1.63E+05	2.41E+06	3.63E+06	2.76E+06	1.60E+04	0	0	4.42E+06	5.93E+04
4	16	P14136|GFAP_HUMAN	N.LRLEAENNLAAYR.Q	N	Y	7.46	60	2.3	4.60E+06	9.03E+06	5.78E+06	6.16E+05	1.34E+06	0	1.26E+07	6.39E+06	1.37E+07	3.19E+04	0	0	4.22E+05	0	0	1.53E+06	6.79E+06	9.00E+05	2.14E+06	1.09E+07	3.68E+06	8.62E+06	2.30E+06	1.66E+07	2.14E+06	1.13E+06	6.14E+06	3.24E+06	8.31E+05	2.46E+06	3.97E+05	5.69E+06	4.72E+06	1.86E+07	3.01E+06	5.88E+06	1.06E+06	9.47E+05	3.90E+05	1.47E+07	3.63E+05
4	16	P14136|GFAP_HUMAN	R.FASYIEKVR.F	N	Y	9.09	60	2	8.62E+06	1.68E+07	1.23E+07	3.01E+06	3.41E+06	0	4.37E+07	8.77E+06	6.86E+06	1.92E+06	1.04E+06	0	4.69E+06	1.88E+06	0	1.43E+07	7.09E+06	6.21E+05	2.41E+06	1.98E+07	1.49E+07	9.43E+06	1.10E+06	3.93E+07	7.17E+06	4.72E+06	5.94E+06	1.10E+07	6.14E+06	9.46E+06	3.37E+06	8.90E+06	5.63E+06	8.59E+06	1.13E+07	7.52E+06	6.38E+06	2.58E+06	3.69E+06	8.90E+06	1.17E+06
4	16	P14136|GFAP_HUMAN	R.QLQSLTCDLESLR.G	N	Y	1.95	60	4.3	6.09E+05	1.43E+06	6.59E+04	0	8.61E+04	0	3.75E+05	0	1.44E+05	0	7.59E+04	0	0	0	0	6.38E+05	4.25E+06	8.47E+04	0	0	1.73E+05	0	0	7.32E+06	0	1.19E+05	2.91E+05	0	0	0	0	0	8.31E+04	3.49E+06	5.03E+05	6.30E+05	0	2.13E+04	0	4.60E+06	0
4	16	P14136|GFAP_HUMAN	R.LEEEGQSLK(+30.01)DEM.A	N	Y	4.97	60	1.4	5.85E+05	3.55E+06	1.38E+05	0	1.85E+06	0	4.01E+06	9.91E+05	1.04E+06	0	0	0	0	0	0	1.68E+06	0	0	0	3.48E+05	9.80E+05	1.77E+06	0	5.87E+05	0	0	3.21E+05	5.57E+05	0	1.30E+06	0	1.19E+06	9.04E+04	9.17E+05	1.07E+06	6.78E+05	3.60E+05	0	1.86E+05	4.32E+05	0
4	16	P14136|GFAP_HUMAN	Q.KLQDETNLR.L	N	Y	3.81	60	1.2	5.73E+05	0	0	1.12E+06	5.50E+05	2.82E+05	2.32E+06	1.45E+06	0	0	0	0	0	0	0	0	1.73E+06	4.24E+05	6.03E+05	8.11E+05	0	0	0	9.01E+05	0	0	1.30E+05	0	0	0	0	2.23E+05	0	2.53E+06	0	1.91E+06	0	1.64E+06	0	2.92E+06	4.45E+05
4	16	P14136|GFAP_HUMAN	R.ETSLDTKSVSEGH.L	N	Y	7.71	60	1.9	1.95E+06	4.38E+06	1.30E+06	0	8.95E+05	3.35E+05	1.54E+07	2.14E+06	8.18E+05	1.96E+05	6.66E+05	0	0	0	0	3.59E+06	2.36E+06	0	6.06E+05	3.44E+06	2.19E+06	1.12E+06	0	7.71E+06	9.49E+05	1.33E+06	5.66E+05	5.64E+05	4.09E+05	3.33E+06	3.89E+05	1.75E+06	2.07E+06	1.44E+06	1.96E+06	1.82E+06	5.93E+05	0	3.09E+05	1.31E+06	0
4	16	P14136|GFAP_HUMAN	S.YVSSGEMMVGGLAPGR.R	N	Y	4.14	60	3	5.36E+05	3.31E+06	2.94E+06	0	0	0	4.25E+05	9.06E+05	0	0	0	0	2.28E+05	0	0	1.14E+05	4.91E+05	3.51E+05	0	2.39E+06	0	1.68E+06	0	4.64E+06	1.46E+05	0	0	0	0	2.92E+05	0	0	0	6.53E+05	1.12E+06	3.75E+05	0	0	0	0	0
4	16	P14136|GFAP_HUMAN	R.LGPGTRLSLAR.M	N	Y	2.77	60	2.3	5.30E+05	3.67E+06	8.20E+05	0	0	0	1.78E+06	1.70E+06	1.02E+06	1.26E+05	0	0	0	0	0	0	7.94E+05	0	0	2.11E+06	0	9.79E+05	0	0	9.30E+04	0	0	0	0	0	0	1.81E+06	0	2.39E+06	1.53E+06	0	0	0	1.15E+05	1.77E+06	0
4	16	P14136|GFAP_HUMAN	K.EPTKLADVYQAELR.E	N	Y	5.74	60	2.5	2.84E+06	4.80E+06	2.32E+06	0	0	0	1.20E+07	3.17E+05	2.05E+06	0	2.19E+05	4.61E+05	0	0	0	3.75E+06	2.52E+06	0	2.81E+05	1.57E+07	2.63E+06	1.81E+06	0	2.86E+07	0	1.84E+06	5.02E+06	6.69E+06	1.49E+05	1.65E+06	0	2.25E+06	0	1.49E+06	3.53E+06	1.74E+06	5.24E+05	0	0	1.64E+06	0
4	16	P14136|GFAP_HUMAN	R.S(+79.97)YVSSGEMMVGGLAP(+15.99)GR.R	N	Y	5.13	60	2.7	5.27E+05	1.34E+06	9.02E+05	0	3.81E+05	0	6.89E+05	0	0	1.63E+06	0	0	0	0	0	5.37E+06	0	0	0	8.68E+05	0	0	0	3.58E+05	0	0	0	0	9.04E+05	2.72E+06	0	0	1.60E+05	0	1.73E+06	4.88E+06	0	0	0	2.44E+05	0
4	16	P14136|GFAP_HUMAN	L.RLEAENNLAAYR.Q	N	Y	5.13	60	2.9	1.42E+06	2.58E+06	7.06E+05	0	0	8.97E+04	8.84E+05	7.78E+05	2.58E+06	3.10E+05	0	0	3.44E+06	4.51E+06	1.29E+05	1.21E+06	1.78E+06	1.16E+06	6.16E+05	2.12E+06	1.46E+06	1.51E+06	0	2.50E+06	4.51E+05	6.63E+05	8.30E+05	8.00E+05	2.98E+06	1.87E+06	1.34E+05	5.59E+05	1.42E+05	3.12E+06	2.14E+06	3.77E+06	0	9.46E+05	1.56E+06	1.87E+06	1.04E+05
4	16	P14136|GFAP_HUMAN	N.MHEAEEWYRSK(+30.01)FADLTDAAAR.N	N	Y	8.05	60	2.5	5.12E+05	3.60E+06	0	0	0	0	9.01E+05	1.14E+06	1.39E+06	0	0	0	0	0	0	0	0	0	0	1.29E+06	1.02E+06	2.63E+05	0	3.13E+06	0	0	1.61E+06	0	0	1.50E+06	0	3.27E+06	0	0	1.55E+06	2.51E+05	0	0	0	0	0
4	16	P14136|GFAP_HUMAN	R.SYVSSGEMMVGGLAPGRR.L	N	Y	2.48	60	2.9	5.10E+05	0	5.97E+04	0	0	0	3.57E+06	5.09E+05	5.21E+05	0	0	0	0	0	0	0	5.59E+05	0	0	3.16E+06	0	6.43E+05	0	4.12E+06	0	0	0	0	0	0	0	1.44E+06	0	2.45E+06	0	2.07E+05	0	0	0	1.64E+06	0
4	16	P14136|GFAP_HUMAN	K.IESLEEEIRFLRKIHEEEVR.E	N	Y	6.44	60	3	1.47E+06	2.90E+06	8.99E+05	0	7.05E+05	0	1.19E+07	3.50E+06	3.28E+06	0	0	0	0	0	0	1.73E+06	1.69E+06	3.12E+05	6.27E+05	6.63E+06	9.82E+05	2.95E+06	9.07E+05	5.30E+06	0	0	1.06E+06	2.00E+06	0	5.02E+05	0	3.75E+06	1.02E+06	2.72E+06	2.23E+06	8.87E+05	0	4.40E+05	0	7.81E+05	0
4	16	P14136|GFAP_HUMAN	S.LKDEMARHLQEYQDLLNVK.L	N	Y	8.37	60	3	8.69E+05	1.31E+06	1.77E+06	1.45E+04	0	0	2.36E+06	2.30E+06	1.68E+06	0	0	0	0	0	0	5.55E+05	1.83E+06	1.03E+05	0	5.01E+06	0	2.64E+06	8.38E+05	3.30E+06	6.90E+05	0	6.08E+04	0	0	8.04E+04	0	2.44E+06	0	2.63E+06	6.41E+05	1.43E+06	0	2.72E+05	0	1.42E+06	0
4	16	P14136|GFAP_HUMAN	E.AENNLAAYR.Q	N	Y	10.28	60	2.2	4.72E+05	2.75E+06	6.17E+05	0	5.64E+05	0	8.15E+05	4.93E+05	1.26E+06	0	0	0	0	0	0	5.49E+05	5.72E+05	0	0	5.89E+05	1.04E+06	9.77E+05	3.41E+05	1.05E+06	0	4.50E+05	5.63E+05	0	0	2.65E+05	0	3.51E+05	0	1.08E+06	2.09E+06	6.71E+05	0	0	0	1.13E+06	0
4	16	P14136|GFAP_HUMAN	K.LQDETNL.R	N	Y	2.76	60	1.1	4.46E+05	1.94E+06	5.82E+05	0	0	0	1.66E+06	0	1.30E+06	0	0	0	0	0	0	9.85E+05	9.10E+05	0	5.73E+04	0	0	1.34E+06	0	0	0	0	0	0	0	9.55E+05	0	7.00E+05	0	1.21E+06	9.17E+05	1.19E+06	0	0	0	1.56E+06	0
4	16	P14136|GFAP_HUMAN	N.KALAAELNQLR.A	N	Y	6.86	60	2.1	4.41E+05	1.09E+06	2.18E+05	0	0	2.44E+05	6.38E+05	1.40E+06	2.09E+06	0	0	0	0	0	0	8.27E+05	2.42E+05	0	0	3.78E+05	6.63E+05	1.87E+06	3.59E+05	0	2.48E+05	0	1.30E+05	4.61E+05	2.20E+05	4.98E+05	1.86E+05	1.45E+05	5.46E+05	2.93E+06	1.06E+06	1.34E+06	0	6.61E+04	0	1.50E+05	0
4	16	P14136|GFAP_HUMAN	Y.RK(+114.04)LLEGEENR.I	N	Y	4.74	60	2.2	4.35E+05	1.67E+06	4.78E+05	0	0	0	1.65E+06	3.39E+05	9.85E+05	0	0	0	0	0	0	0	7.78E+05	0	0	8.78E+05	3.61E+05	1.02E+06	0	1.36E+06	0	1.05E+05	4.61E+05	3.96E+05	0	0	0	1.82E+05	4.98E+04	1.67E+06	2.44E+06	1.72E+05	0	0	0	1.72E+06	0
4	16	P14136|GFAP_HUMAN	A.LAAELNQLR.A	N	Y	5.8	60	3.3	4.32E+05	7.28E+06	9.86E+05	0	0	0	7.73E+05	0	0	0	0	0	0	0	0	1.16E+06	0	0	0	6.39E+05	0	6.49E+05	0	2.63E+06	0	1.58E+05	0	0	0	8.23E+05	0	0	0	0	1.58E+06	2.57E+05	0	0	0	0	0
4	16	P14136|GFAP_HUMAN	R.KLLEGEENR.I	N	Y	5.76	60	2.4	1.28E+06	9.03E+06	6.63E+06	0	6.51E+05	3.74E+05	2.09E+06	4.26E+05	5.09E+06	2.62E+05	1.31E+05	3.43E+05	0	0	0	1.70E+05	9.82E+05	2.90E+05	0	4.96E+05	1.42E+04	0	0	0	4.99E+04	5.95E+05	1.06E+06	1.99E+05	5.98E+03	7.07E+05	1.85E+05	6.69E+05	3.25E+05	1.91E+06	1.55E+06	5.93E+06	4.22E+06	2.72E+06	1.23E+06	1.52E+06	0
4	16	P14136|GFAP_HUMAN	R.DN(+.98)LAQDLATVRQK.L	N	Y	5.33	60	4.9	4.20E+05	1.01E+05	0	0	2.74E+05	0	9.79E+04	8.35E+05	1.42E+06	0	0	0	1.33E+05	0	0	2.07E+05	5.41E+05	3.03E+05	2.86E+05	1.89E+06	4.63E+05	1.09E+06	0	8.46E+05	6.36E+04	2.78E+05	2.02E+06	9.75E+05	2.36E+05	4.15E+05	0	0	0	1.82E+06	2.21E+05	0	2.91E+05	0	0	3.98E+05	0
4	16	P14136|GFAP_HUMAN	R.VDFSLAG.A	N	Y	2.05	60	1.7	3.89E+05	2.86E+06	0	0	0	0	2.23E+06	1.03E+06	0	0	0	0	0	0	0	0	8.41E+05	0	0	0	0	1.71E+06	0	0	0	0	0	0	0	1.14E+06	0	5.30E+05	0	1.90E+06	0	0	0	0	2.93E+05	0	6.91E+04
4	16	P14136|GFAP_HUMAN	Y.RQEADEATLAR.L	N	Y	7.15	60	2.1	1.56E+06	1.10E+06	3.38E+06	5.57E+05	3.58E+05	2.37E+05	5.20E+06	1.31E+06	6.07E+06	5.27E+05	1.15E+05	2.37E+05	2.64E+04	6.25E+04	8.22E+04	1.16E+06	2.89E+06	1.05E+06	1.26E+06	2.74E+06	2.02E+05	1.99E+06	1.20E+06	3.86E+06	6.54E+05	4.43E+05	5.82E+05	8.79E+04	9.10E+04	1.39E+06	9.93E+04	2.14E+06	1.19E+06	3.32E+06	6.88E+05	2.47E+06	2.94E+05	1.15E+06	0	7.87E+06	7.44E+04
4	16	P14136|GFAP_HUMAN	R.QK(+30.01)LQDETNLR.L	N	Y	6	60	2.6	9.82E+05	1.86E+06	5.81E+05	0	2.20E+05	0	5.54E+06	2.17E+06	2.97E+06	0	0	2.36E+05	0	0	2.61E+04	1.16E+06	2.11E+06	0	6.97E+05	1.35E+06	5.40E+05	2.49E+06	5.97E+05	1.90E+06	3.28E+05	0	2.14E+05	1.89E+05	0	5.87E+05	0	1.51E+06	5.16E+05	2.11E+06	2.03E+06	1.55E+06	0	0	0	1.97E+06	0
4	16	P14136|GFAP_HUMAN	L.ARLEEEGQSLK.D	N	Y	6.7	60	3.8	1.83E+06	1.46E+06	1.37E+06	2.73E+05	1.71E+06	1.12E+06	5.16E+06	7.51E+05	3.63E+06	1.08E+06	7.89E+04	2.84E+06	1.69E+06	3.53E+06	0	9.30E+05	3.77E+06	5.10E+05	2.89E+06	1.90E+06	8.75E+05	2.56E+06	1.13E+06	1.92E+06	2.91E+05	1.30E+06	1.18E+06	2.10E+04	6.12E+05	9.79E+05	2.29E+06	1.50E+06	2.15E+06	4.11E+06	9.08E+05	1.69E+06	1.85E+06	5.48E+05	2.56E+06	5.63E+06	9.02E+04
4	16	P14136|GFAP_HUMAN	S.GEMMVGGLAPGR.R	N	Y	5.39	60	3.4	3.51E+05	9.12E+05	0	0	0	0	7.41E+05	5.55E+05	1.06E+06	0	0	0	0	0	0	0	0	9.48E+04	1.93E+06	1.44E+06	0	0	0	1.21E+06	9.84E+05	5.58E+05	7.78E+05	3.15E+05	0	0	0	9.41E+05	0	0	1.06E+06	0	7.82E+05	0	0	7.54E+05	0
4	16	P14136|GFAP_HUMAN	K.LADVYQAELRELRLRLDQLTANSAR.L	N	Y	4.97	60	3.7	6.01E+05	4.38E+05	0	0	0	0	9.87E+05	2.80E+05	9.59E+05	0	0	0	0	0	0	0	2.61E+05	0	5.06E+05	1.21E+07	0	1.75E+06	0	3.30E+06	1.40E+05	0	1.24E+05	1.74E+05	0	0	0	3.55E+04	0	1.21E+06	3.31E+05	3.58E+05	0	9.52E+04	0	2.64E+05	0
4	16	P14136|GFAP_HUMAN	K.PDLTAALKEIR.T	N	Y	5.64	60	0.7	3.48E+05	1.17E+06	0	0	0	0	5.02E+06	3.12E+05	1.44E+05	0	0	0	0	0	0	9.09E+05	0	0	0	7.45E+05	3.64E+05	0	0	1.71E+06	0	0	2.13E+05	1.61E+05	3.49E+05	1.08E+06	0	1.25E+05	0	2.69E+05	0	2.68E+05	0	0	0	0	0
4	16	P14136|GFAP_HUMAN	Q.QN(+.98)K(+178.05)ALAAELNQLR.A	N	Y	4.4	60	2.1	3.28E+05	0	0	0	0	9.74E+05	9.90E+05	6.97E+05	6.86E+05	0	5.83E+05	1.38E+05	0	4.04E+05	5.76E+05	0	3.92E+05	0	0	0	0	3.10E+05	1.03E+06	0	3.85E+05	0	1.91E+05	3.08E+06	0	4.66E+05	0	0	0	1.77E+05	0	9.34E+05	0	6.14E+05	3.84E+05	2.67E+05	6.21E+05
4	16	P14136|GFAP_HUMAN	K.LADVYQAELRELR.L	N	Y	5.07	60	3.9	3.23E+05	1.59E+06	4.56E+05	0	0	0	0	0	0	6.44E+05	0	6.32E+05	0	4.25E+05	0	3.64E+05	3.01E+05	0	1.42E+05	7.62E+05	5.23E+05	2.44E+05	0	0	2.58E+05	0	7.83E+04	3.15E+05	0	1.57E+05	0	8.79E+04	1.31E+05	1.57E+06	6.80E+05	1.70E+06	0	6.80E+05	2.78E+05	1.00E+06	2.03E+05
4	16	P14136|GFAP_HUMAN	R.QEADEATLARLDLER.K	N	Y	3.13	60	3.6	3.16E+05	1.62E+06	0	0	0	0	4.79E+05	0	0	0	0	0	0	0	0	0	0	0	0	5.16E+05	0	8.92E+05	0	1.05E+06	3.52E+05	0	1.37E+06	8.62E+05	0	0	0	0	3.19E+06	1.98E+06	7.00E+05	0	0	0	0	3.16E+05	0
4	16	P14136|GFAP_HUMAN	R.DNLAQDLAT(+365.13)VRQK(+30.01)LQ.D	N	Y	5.67	60	2.7	1.29E+06	4.74E+06	0	0	0	0	4.53E+06	1.98E+06	4.25E+06	0	0	0	0	0	0	4.46E+05	7.95E+05	0	0	5.83E+06	0	3.86E+06	0	7.88E+06	0	0	5.87E+05	3.31E+05	0	2.57E+05	0	1.44E+06	0	7.87E+06	2.11E+06	0	0	0	0	3.95E+06	0
4	16	P14136|GFAP_HUMAN	K.LADVYQAELREL.R	N	Y	6.38	60	2.1	3.08E+05	1.50E+06	4.85E+05	0	0	0	6.97E+05	3.50E+05	1.10E+06	0	1.19E+05	0	0	0	3.04E+05	0	8.27E+05	0	2.85E+05	0	1.03E+06	6.43E+05	2.04E+05	2.26E+05	0	2.43E+05	0	6.16E+05	0	0	0	0	0	1.22E+06	1.22E+06	5.61E+05	0	0	0	4.81E+05	0
4	16	P14136|GFAP_HUMAN	V.RELQEQLAR.Q	N	Y	5.22	60	3.9	3.03E+05	0	1.84E+05	0	0	3.02E+05	1.58E+06	0	0	0	3.18E+05	6.34E+05	0	0	0	0	0	0	0	6.30E+05	0	7.73E+05	1.11E+06	4.72E+05	8.73E+05	0	2.54E+04	0	0	0	2.92E+05	0	0	0	0	1.90E+06	0	0	7.80E+05	1.57E+06	0
4	16	P14136|GFAP_HUMAN	R.TQYEAMA.S	N	Y	1.51	60	1.8	3.01E+05	1.40E+06	0	0	0	0	0	1.08E+06	1.41E+06	0	0	0	0	0	0	0	0	0	0	6.16E+05	0	1.23E+06	0	8.84E+05	0	0	0	0	0	0	0	7.52E+05	0	1.48E+06	7.90E+05	0	0	0	0	1.30E+06	0
4	16	P14136|GFAP_HUMAN	R.QK(+114.04)LQDETNLR.L	N	Y	4.1	60	3.6	2.96E+05	1.08E+06	0	4.28E+05	0	0	6.67E+05	0	6.70E+05	0	0	0	0	0	0	0	1.23E+06	0	6.28E+04	4.21E+05	0	9.52E+04	2.64E+05	8.52E+05	3.68E+05	0	2.91E+05	0	0	0	0	0	1.33E+05	3.63E+05	6.92E+05	1.25E+06	0	1.80E+06	0	4.73E+05	0
4	16	P14136|GFAP_HUMAN	R.AEMMELNDRFASYIEK.V	N	Y	6.93	60	3.1	2.95E+05	2.78E+05	7.77E+05	0	0	5.06E+05	4.62E+05	0	0	2.19E+05	2.73E+05	0	0	1.84E+06	1.06E+06	1.25E+06	2.91E+05	9.06E+04	0	0	9.82E+05	7.31E+04	8.65E+05	1.49E+06	0	0	1.23E+06	0	0	3.28E+04	0	0	0	1.34E+05	1.40E+05	3.66E+05	0	0	0	6.84E+04	0
4	16	P14136|GFAP_HUMAN	E.SLRGTNESLER.Q	N	Y	5.96	60	2.3	2.86E+05	7.84E+05	1.80E+06	0	1.40E+05	6.90E+04	0	3.21E+04	2.73E+06	7.72E+04	1.45E+05	3.07E+04	0	0	0	0	3.01E+05	0	1.36E+05	2.59E+05	0	9.52E+04	0	1.21E+05	0	8.75E+04	1.50E+05	1.80E+04	0	6.45E+04	0	1.72E+05	1.31E+05	7.09E+05	4.89E+05	1.83E+06	4.54E+05	5.12E+05	1.97E+05	3.27E+05	0
4	16	P14136|GFAP_HUMAN	E.VRELQEQLAR.Q	N	Y	4.05	60	2.5	2.67E+05	0	0	0	0	0	1.25E+06	3.77E+05	0	0	0	0	0	0	0	0	6.37E+05	0	0	9.25E+05	0	1.29E+06	0	1.11E+06	0	0	0	0	0	1.10E+05	0	0	0	1.56E+06	0	0	0	0	0	1.76E+06	0
4	16	P14136|GFAP_HUMAN	R.ITIPVQTFSNLQIRETSLDTK.S	N	Y	5.48	60	3.7	2.67E+05	9.58E+05	0	5.30E+04	0	0	5.88E+05	4.05E+05	0	0	0	0	0	0	0	0	1.92E+05	0	0	2.38E+06	9.10E+04	9.38E+05	0	1.25E+06	0	0	1.71E+05	0	0	0	0	7.11E+05	0	7.21E+05	5.13E+05	0	0	0	0	1.94E+05	0
4	16	P14136|GFAP_HUMAN	K.IHEEEVRELQEQLAR.Q	N	Y	4.6	60	5.6	2.92E+05	1.61E+06	0	0	0	0	1.31E+06	3.30E+05	1.48E+06	0	0	0	0	0	0	3.35E+05	0	0	0	1.61E+06	2.56E+05	1.02E+06	0	1.75E+06	0	0	0	0	0	0	0	0	0	2.16E+05	4.23E+05	3.43E+05	0	0	0	8.71E+05	0
4	16	P14136|GFAP_HUMAN	A.MASSNMHEAEEWYR.S	N	Y	2.77	60	3.3	2.65E+05	0	4.42E+05	0	0	0	7.79E+05	6.17E+05	0	0	0	0	0	0	0	0	3.58E+05	0	0	2.33E+06	0	0	0	3.69E+06	0	0	0	0	0	0	0	3.91E+05	0	0	0	0	0	0	1.03E+06	3.66E+05	0
4	16	P14136|GFAP_HUMAN	V.REAASYQEALAR.L	N	Y	7.47	60	2.1	1.20E+06	3.76E+06	2.61E+06	1.57E+06	4.21E+05	0	2.00E+06	3.22E+06	1.47E+06	2.27E+05	1.12E+05	0	1.40E+05	0	1.68E+05	1.10E+06	9.99E+05	1.27E+05	1.04E+06	1.03E+06	1.86E+06	1.47E+06	8.75E+05	1.47E+06	6.63E+05	6.75E+05	8.65E+05	7.57E+05	3.16E+05	7.58E+05	3.29E+05	2.40E+06	6.61E+05	3.18E+06	3.58E+06	2.38E+06	1.04E+06	8.23E+05	2.58E+05	2.10E+06	2.44E+05
4	16	P14136|GFAP_HUMAN	R.VDFSLAGALNAGFKETR.A	N	Y	4.14	60	3.4	4.09E+05	4.11E+05	2.25E+05	7.64E+04	8.79E+05	8.61E+05	6.83E+05	2.16E+05	0	1.10E+06	7.91E+05	1.02E+05	0	4.95E+05	0	6.05E+05	0	6.74E+04	1.39E+05	1.38E+06	1.34E+05	7.17E+04	6.64E+04	1.68E+06	0	4.71E+05	3.53E+05	3.41E+05	3.83E+04	2.87E+05	0	4.64E+05	0	3.02E+05	6.09E+05	6.96E+05	1.01E+06	0	5.72E+05	3.22E+05	2.36E+05
4	16	P14136|GFAP_HUMAN	I.ESLEEEIR.F	N	Y	2.96	60	3.5	2.53E+05	2.78E+06	2.25E+06	0	0	0	0	0	0	0	1.19E+05	0	0	0	8.26E+04	0	0	0	0	0	8.36E+05	1.20E+04	0	2.11E+06	0	0	5.58E+05	0	0	0	0	0	2.30E+05	0	4.43E+05	0	0	0	0	0	0
4	16	P14136|GFAP_HUMAN	R.LEVERDNLAQDLATVR.Q	N	Y	3.66	60	3.7	2.39E+05	9.58E+05	0	0	0	0	8.23E+05	6.04E+05	0	0	0	0	0	0	0	0	0	0	0	7.10E+05	0	1.28E+06	0	1.86E+06	1.20E+05	0	6.34E+04	0	0	0	0	7.21E+05	0	1.59E+06	2.62E+05	0	0	0	0	0	0
4	16	P14136|GFAP_HUMAN	E.LDVAKPDLTAALK.E	N	Y	8.33	60	1.8	2.21E+06	8.40E+06	1.47E+06	0	1.38E+06	2.31E+05	3.31E+06	2.93E+06	3.35E+06	3.62E+05	0	0	2.29E+05	0	2.81E+05	5.78E+06	1.10E+06	4.01E+05	1.98E+06	3.73E+06	4.30E+06	3.42E+06	7.78E+05	4.63E+06	1.48E+06	1.95E+06	1.63E+06	3.87E+06	2.15E+06	2.27E+06	0	3.31E+06	6.16E+05	3.57E+06	9.39E+06	1.02E+06	2.23E+06	2.79E+05	2.19E+05	3.58E+06	1.75E+06
4	16	P14136|GFAP_HUMAN	A.KPDLTAALK.E	N	Y	4.06	60	0.9	2.37E+05	2.14E+06	2.41E+05	0	0	0	1.65E+06	7.06E+05	1.06E+06	0	0	0	0	0	0	0	0	0	0	0	0	9.29E+05	0	4.97E+05	0	0	0	0	0	8.32E+05	0	7.17E+05	0	6.64E+05	0	0	0	0	0	0	0
4	16	P14136|GFAP_HUMAN	R.LSLARMPPPLPTR.V	N	Y	2.24	60	2.5	2.32E+05	1.22E+06	0	0	4.96E+04	0	7.03E+05	3.13E+05	1.13E+06	0	0	0	1.24E+06	4.22E+05	0	0	0	0	0	1.29E+06	0	3.51E+05	0	1.08E+06	0	0	0	0	1.19E+05	0	0	8.57E+05	0	6.74E+05	3.66E+05	0	0	0	0	1.54E+05	0
4	16	P14136|GFAP_HUMAN	R.DNLAQDLATVRQK(+30.01).L	N	Y	5.09	11.29	2.4	2.89E+06	6.47E+06	3.77E+06	6.18E+05	1.32E+06	4.17E+05	7.12E+06	5.28E+06	5.58E+06	8.90E+04	5.67E+05	7.59E+05	1.53E+05	7.13E+05	1.18E+06	2.56E+06	4.28E+06	8.79E+05	9.38E+05	8.04E+06	2.78E+06	5.92E+06	1.83E+06	5.37E+06	1.51E+06	1.61E+06	5.41E+06	5.15E+06	1.96E+06	3.04E+06	2.13E+05	3.94E+06	2.66E+05	6.89E+06	7.06E+06	3.99E+06	9.33E+05	1.41E+06	4.23E+05	3.86E+06	8.39E+05
4	16	P14136|GFAP_HUMAN	S.LAGALNAGFK.E	N	Y	2.25	60	2.2	2.20E+05	0	0	0	0	0	3.22E+06	1.08E+06	0	0	0	0	0	0	0	1.40E+06	0	0	0	0	0	0	0	2.02E+06	0	0	0	0	0	0	0	0	0	1.75E+06	0	0	0	0	0	0	0
4	16	P14136|GFAP_HUMAN	R.LDLERKIESLEEEIR.F	N	Y	6.97	60	3.2	9.76E+05	1.84E+06	1.04E+06	0	3.51E+05	0	6.30E+05	2.00E+06	4.70E+06	0	0	0	0	0	0	1.27E+06	1.30E+05	2.73E+05	4.18E+05	5.23E+06	4.69E+05	1.90E+05	0	1.94E+05	0	1.94E+05	9.50E+05	1.30E+06	0	7.70E+05	0	1.39E+06	5.33E+04	8.40E+06	1.54E+06	1.10E+06	2.26E+05	0	0	1.01E+05	1.65E+05
4	16	P14136|GFAP_HUMAN	W.YRSK(+30.01)FADLTDAAAR.N	N	Y	3.84	60	3.1	2.07E+05	1.53E+06	7.70E+05	0	0	0	0	6.96E+05	7.58E+05	0	0	0	0	1.73E+05	0	0	0	0	7.22E+04	0	2.29E+05	1.57E+06	2.37E+05	0	0	0	0	1.64E+05	0	0	0	1.42E+06	0	0	8.98E+05	0	0	0	0	0	0
4	16	P14136|GFAP_HUMAN	R.EAASYQEALARLEEEGQSLK.D	N	Y	3.94	60	4.4	8.79E+05	7.23E+05	1.63E+06	0	1.74E+05	7.10E+04	2.87E+06	2.65E+06	4.85E+05	0	0	0	0	0	0	0	3.63E+05	0	6.58E+05	2.97E+06	9.38E+05	2.77E+06	1.42E+06	6.27E+05	5.50E+04	0	0	2.74E+05	0	3.56E+05	0	3.20E+06	9.72E+03	4.01E+06	2.16E+06	8.62E+05	0	1.12E+05	0	2.42E+06	0
4	16	P14136|GFAP_HUMAN	Q.IRETSLDTK.S	N	Y	4.3	60	6.9	1.96E+05	1.02E+06	9.30E+05	0	4.65E+04	7.32E+04	1.06E+05	2.26E+04	1.68E+06	1.37E+05	0	0	0	0	8.57E+04	0	4.69E+05	6.09E+04	0	0	0	0	4.34E+04	0	4.39E+04	3.63E+05	6.21E+04	0	0	0	3.72E+05	1.83E+05	0	1.57E+05	0	1.04E+06	1.22E+05	0	3.29E+04	6.40E+05	0
4	16	P14136|GFAP_HUMAN	L.QDETNLR.L	N	Y	5.13	60	3.5	1.91E+05	2.79E+05	6.46E+05	0	0	0	6.86E+05	8.12E+05	0	0	0	0	2.68E+05	0	5.39E+05	4.67E+05	0	0	0	0	0	0	2.32E+05	0	0	0	0	0	0	1.28E+05	0	0	0	8.06E+05	3.33E+05	3.75E+05	7.28E+04	0	0	7.40E+05	2.61E+05
4	16	P14136|GFAP_HUMAN	R.LEAENNLAAYRQEADEATLAR.L	N	Y	2.41	60	2.9	1.87E+05	9.12E+05	0	0	0	0	0	0	3.90E+05	0	0	0	0	0	0	9.16E+04	0	0	0	1.23E+06	0	8.35E+05	0	1.74E+06	0	0	0	0	0	0	0	0	0	1.79E+06	0	0	0	0	0	3.43E+05	0
4	16	P14136|GFAP_HUMAN	R.MPPPLPTRVDFSLAGALNAGFKETR.A	N	Y	3.65	60	3.7	1.85E+05	0	0	0	0	0	1.04E+05	0	7.38E+03	0	0	0	0	0	0	0	0	0	0	4.27E+06	0	9.35E+05	0	7.89E+05	0	0	3.29E+04	1.22E+05	0	0	0	0	0	8.40E+05	0	3.58E+05	0	0	0	2.35E+04	0
4	16	P14136|GFAP_HUMAN	S.K(+114.04)FADLTDAAAR.N	N	Y	3.54	60	4.2	1.74E+05	0	0	0	0	0	1.38E+06	0	0	0	0	0	0	0	0	1.61E+05	1.08E+06	0	2.17E+05	0	0	0	2.27E+05	0	0	0	0	9.99E+04	0	0	0	0	0	1.45E+06	0	6.17E+05	0	0	0	1.14E+06	0
4	16	P14136|GFAP_HUMAN	R.AEMMELNDRFASYIEK(+30.01)V.R	N	Y	2.4	60	3.2	1.73E+05	0	0	0	0	0	1.78E+05	2.69E+05	5.10E+05	0	0	0	0	0	0	0	0	0	0	0	0	5.19E+05	0	2.13E+06	0	0	0	0	0	0	0	1.19E+06	0	1.54E+06	0	0	0	0	0	6.25E+05	0
4	16	P14136|GFAP_HUMAN	R.FLEQQNKALAAELNQLR.A	N	Y	7.02	60	3.6	2.33E+06	7.14E+06	2.51E+06	0	4.98E+05	0	7.90E+06	1.98E+06	1.68E+06	0	0	0	0	0	0	3.08E+06	1.27E+06	0	5.94E+05	9.90E+06	4.63E+06	2.00E+06	0	1.88E+07	1.08E+06	2.65E+06	2.40E+06	8.00E+06	7.28E+05	3.32E+06	3.10E+05	2.27E+06	6.33E+05	2.91E+05	3.07E+06	7.52E+05	1.62E+06	2.86E+04	0	9.32E+05	0
4	16	P14136|GFAP_HUMAN	R.QQVHVELD.V	N	Y	8.21	60	1.7	4.82E+06	1.39E+07	5.78E+06	2.57E+06	3.07E+06	0	8.59E+06	7.05E+06	7.66E+06	3.27E+06	0	0	2.43E+06	0	1.94E+06	7.77E+06	5.52E+06	1.74E+06	2.28E+06	5.54E+06	7.13E+06	9.39E+06	0	7.18E+06	4.38E+06	3.22E+06	4.98E+06	4.99E+06	3.57E+06	7.75E+06	2.43E+06	6.54E+06	4.43E+06	3.52E+06	7.32E+06	7.87E+06	4.20E+06	1.80E+06	2.26E+06	8.72E+06	2.22E+06
4	16	P14136|GFAP_HUMAN	R.EAASYQEALARLE.E	N	Y	3.57	60	3.9	1.59E+05	6.76E+05	0	5.09E+05	0	0	0	2.11E+05	0	0	0	0	0	0	0	1.81E+05	0	0	0	0	0	2.38E+05	0	0	0	0	0	0	0	0	0	0	0	1.27E+06	1.05E+06	0	4.06E+05	0	2.95E+05	6.96E+05	0
4	16	P14136|GFAP_HUMAN	R.HVREAASYQEALAR.L	N	Y	1.82	60	1.3	1.51E+05	0	0	0	0	0	0	0	0	0	0	0	0	4.71E+06	0	0	0	0	0	0	0	0	0	1.79E+06	0	0	0	0	0	0	0	0	0	0	0	0	0	0	0	0	0
4	16	P14136|GFAP_HUMAN	R.QQVHVEL.D	N	Y	7.67	60	1.5	3.13E+06	9.11E+06	2.62E+06	1.61E+06	2.61E+06	0	6.84E+06	4.15E+06	4.79E+06	0	0	0	2.04E+06	9.77E+05	1.04E+06	5.39E+06	1.44E+06	9.01E+05	1.15E+06	3.45E+06	6.17E+06	5.12E+06	1.54E+06	4.06E+06	2.36E+06	1.38E+06	2.46E+06	2.74E+06	4.68E+06	5.23E+06	1.16E+06	5.60E+06	2.11E+06	6.95E+06	4.02E+06	4.94E+06	2.46E+06	8.23E+05	1.49E+06	5.19E+06	9.89E+05
4	16	P14136|GFAP_HUMAN	R.ELQEQLARQQVHVELDVAKPDLTAALK.E	N	Y	5.26	60	7	1.45E+05	0	0	0	0	0	0	0	0	0	0	0	0	0	0	0	0	0	2.68E+06	1.32E+06	0	2.74E+05	0	0	0	0	0	0	0	0	0	0	0	0	0	0	0	0	0	0	3.03E+05
4	16	P14136|GFAP_HUMAN	K.IESLEEEIRFLR.K	N	Y	4.85	60	3.3	1.56E+06	8.21E+06	1.80E+06	2.31E+05	8.88E+05	0	8.23E+05	2.70E+06	5.84E+05	0	0	7.22E+03	0	0	0	3.40E+06	1.53E+05	3.67E+05	1.79E+06	3.64E+06	2.90E+06	3.19E+06	3.82E+04	3.95E+06	7.14E+05	1.63E+06	1.13E+06	3.40E+06	2.20E+05	1.99E+06	0	5.14E+06	0	1.58E+06	4.08E+06	1.79E+06	2.67E+05	1.81E+05	4.59E+05	9.68E+05	8.47E+04
4	16	P14136|GFAP_HUMAN	P.TKLADVYQAELR.E	N	Y	3.15	60	2.9	1.40E+05	0	0	0	0	0	5.48E+05	0	1.02E+05	0	0	0	0	4.62E+05	6.99E+04	0	0	3.31E+05	1.00E+05	0	0	4.66E+05	1.59E+05	4.41E+05	3.12E+05	1.09E+05	3.22E+05	1.98E+05	0	1.20E+05	1.58E+05	2.40E+05	4.56E+04	7.14E+05	7.06E+04	4.45E+05	0	0	2.64E+05	3.60E+05	0
4	16	P14136|GFAP_HUMAN	A.SSNMHEAEEWYR.S	N	Y	2.98	60	1.2	1.40E+05	6.65E+05	0	0	0	0	0	0	0	0	0	0	0	0	0	1.92E+05	0	0	9.62E+04	5.99E+05	5.49E+05	5.57E+05	8.55E+04	1.84E+06	0	0	3.83E+05	0	0	2.49E+05	0	4.38E+05	0	0	0	1.42E+05	0	0	0	2.26E+05	0
4	16	P14136|GFAP_HUMAN	Q.K(+114.04)LQDETNLR.L	N	Y	4.2	60	2.8	1.37E+05	0	1.50E+05	0	0	0	9.33E+05	0	8.99E+05	0	0	0	0	0	0	4.39E+05	5.72E+05	0	0	2.43E+05	0	3.34E+05	0	0	0	0	0	0	0	0	0	1.04E+05	0	6.97E+05	1.72E+05	1.06E+06	0	0	0	0	0
4	16	P14136|GFAP_HUMAN	R.S(+203.08)KFADLTDAAAR.N	N	Y	4.38	60	2.1	7.53E+05	1.04E+06	1.11E+06	1.09E+05	0	0	2.27E+06	2.25E+06	2.12E+06	0	0	0	0	0	0	5.04E+05	6.90E+03	1.06E+05	0	0	1.15E+05	4.28E+06	3.78E+05	2.83E+06	1.33E+05	8.73E+04	6.43E+05	7.30E+05	0	1.89E+05	0	2.11E+06	2.22E+05	4.12E+06	1.97E+06	2.12E+06	0	4.75E+04	0	8.27E+03	0
4	16	P14136|GFAP_HUMAN	R.QLQSLTC(+57.02)DLESLR.G	N	Y	2.79	60	5.4	1.23E+05	5.81E+05	5.69E+05	0	0	0	0	4.13E+05	0	0	0	0	0	0	0	3.86E+05	0	0	0	2.14E+05	0	3.84E+05	0	0	5.50E+04	3.36E+05	1.91E+05	0	0	1.08E+05	0	5.05E+05	0	0	0	5.52E+04	0	0	0	1.37E+05	0
4	16	P14136|GFAP_HUMAN	D.LERKIESLEEEIR.F	N	Y	3.75	60	3.2	1.22E+05	0	0	4.78E+04	0	0	1.19E+06	1.99E+05	6.42E+05	0	0	0	0	0	0	3.13E+05	5.05E+05	0	0	6.10E+05	0	9.81E+04	1.39E+05	9.61E+04	4.67E+04	0	0	0	0	0	0	1.74E+05	1.65E+05	5.55E+04	5.18E+05	0	6.74E+04	8.72E+03	0	6.67E+04	0
4	16	P14136|GFAP_HUMAN	V.SSGEMMVGGLAPGR.R	N	Y	1.65	60	5.7	1.16E+05	2.45E+05	0	0	0	0	0	0	8.82E+05	0	0	0	0	0	0	4.06E+05	0	0	0	0	2.53E+05	0	0	0	0	0	6.82E+05	0	0	0	0	0	0	0	0	2.50E+06	0	0	0	0	0
4	16	P14136|GFAP_HUMAN	R.LEEEGQSLKDEM.A	N	Y	1.55	60	3.6	1.15E+05	7.08E+05	0	0	0	0	1.55E+06	0	0	0	0	0	0	8.90E+05	0	0	0	0	5.32E+05	0	0	0	8.90E+05	0	0	0	0	0	0	0	0	0	0	0	0	0	3.81E+05	0	0	0	0
4	16	P14136|GFAP_HUMAN	R.K(+114.04)IESLEEEIR.F	N	Y	2.63	60	5.3	1.14E+05	3.13E+05	0	0	0	4.51E+05	4.56E+05	0	0	0	0	0	0	0	0	9.98E+04	0	0	0	0	0	0	3.22E+05	1.37E+06	8.62E+05	0	0	0	0	0	3.20E+05	0	5.20E+05	0	0	0	0	0	2.07E+05	0	0
4	16	P14136|GFAP_HUMAN	R.HLQEYQDLLN(+.98)VKLALDIEIATYRKLLEGEENR.I	N	Y	1.55	60	2.2	1.92E+05	0	1.18E+05	2.69E+05	0	0	0	4.33E+04	1.36E+05	0	0	0	0	0	0	3.31E+05	0	0	0	3.47E+06	0	1.01E+05	8.91E+05	0	0	2.24E+05	0	0	0	0	0	0	2.77E+05	1.69E+06	0	3.84E+05	5.54E+04	1.11E+05	0	0	0
4	16	P14136|GFAP_HUMAN	R.MP(+15.99)PPLPTRVDFSLAGALNAGFKETR.A	N	Y	3.12	60	3.7	1.08E+05	1.34E+05	0	0	0	0	5.90E+05	3.48E+05	1.14E+05	0	0	0	0	0	0	4.39E+05	0	0	1.14E+05	1.41E+05	0	1.23E+06	0	0	0	0	0	0	0	0	0	0	9.73E+03	0	6.56E+05	4.36E+05	0	0	0	0	0
4	16	P14136|GFAP_HUMAN	T.FSNLQIR.E	N	Y	1.22	60	4.6	1.04E+05	0	0	0	0	0	7.15E+05	2.50E+06	0	0	0	2.18E+05	0	0	0	0	0	0	0	0	0	1.10E+05	0	0	0	2.63E+05	2.34E+05	0	0	0	1.77E+05	2.63E+05	0	0	0	0	0	0	0	0	0
4	16	P14136|GFAP_HUMAN	S.S(+203.08)N(+.98)MHEAEEWYRSKFADLTDAAAR.N	N	Y	3.65	60	2.7	1.04E+05	1.49E+06	0	0	6.05E+04	0	0	0	0	0	0	0	0	0	0	0	0	0	0	0	0	8.57E+05	0	0	0	0	4.15E+05	0	0	3.64E+05	0	1.27E+06	0	0	0	0	0	0	0	0	0
4	16	P14136|GFAP_HUMAN	R.TQYEAMASSN(+.98)MHEAEEWY(+44.99)RSKFADLTDAAAR.N	N	Y	2.27	60	1.7	1.02E+05	6.25E+05	0	0	0	0	0	0	0	0	0	0	0	0	0	0	0	0	0	0	0	1.30E+06	0	1.44E+06	0	0	0	0	0	0	0	1.04E+06	0	0	0	0	0	0	0	0	0
4	16	P14136|GFAP_HUMAN	R.LEEEGQSLK(+15.99)DEMAR.H	N	Y	3.47	60	5	1.02E+05	1.25E+05	2.96E+05	0	0	0	1.51E+06	0	2.19E+05	0	0	0	0	0	0	0	0	0	0	0	0	0	0	3.00E+05	0	0	0	0	0	0	0	0	0	0	6.04E+04	0	2.31E+05	0	0	7.65E+05	0
4	16	P14136|GFAP_HUMAN	S.S(+203.08)N(+.98)MHEAEEWYR.S	N	Y	4.68	60	1.9	9.90E+04	6.46E+05	0	0	0	0	1.47E+06	2.84E+05	2.25E+05	0	0	0	0	0	0	4.62E+04	0	0	0	0	0	0	0	0	0	0	0	0	0	0	0	0	0	2.78E+05	5.20E+05	1.83E+05	0	0	0	0	0
4	16	P14136|GFAP_HUMAN	R.DNLAQDLATVRQKLQDETNL.R	N	Y	2.2	60	6.5	9.78E+04	3.92E+05	0	0	2.33E+05	7.62E+05	9.49E+03	0	1.97E+05	0	5.60E+05	0	0	0	0	0	0	0	0	0	0	3.75E+05	0	7.70E+05	0	0	0	0	0	0	0	1.41E+05	0	3.83E+05	0	0	7.79E+04	0	0	0	2.22E+05
4	16	P14136|GFAP_HUMAN	R.SK(+114.04)FADLTDAAAR.N	N	Y	3.79	60	3.6	9.67E+04	0	0	0	0	0	5.95E+05	0	0	0	0	0	0	0	0	0	0	0	0	1.21E+06	0	0	0	1.32E+06	0	0	0	0	0	0	0	0	7.96E+05	0	0	0	0	0	0	0	0
4	16	P14136|GFAP_HUMAN	R.DNLAQDLATVRQK(+340.10).L	N	Y	3.56	60	4.9	9.29E+04	8.73E+05	0	0	7.52E+04	0	0	1.56E+05	3.90E+05	0	0	0	0	7.27E+04	0	0	0	0	0	3.48E+05	0	0	0	0	0	0	7.33E+04	0	7.85E+05	1.17E+05	0	5.73E+04	0	3.97E+05	3.42E+05	0	0	0	0	0	0
4	16	P14136|GFAP_HUMAN	R.DNLAQDLATVRQK.L	N	Y	3.87	60	3	1.23E+06	6.47E+06	9.58E+05	0	3.71E+05	0	3.06E+06	8.56E+05	3.38E+06	0	0	0	0	3.45E+05	0	4.65E+05	1.14E+06	0	0	2.29E+06	1.61E+06	2.10E+06	0	4.80E+06	0	2.30E+05	2.83E+06	1.63E+06	0	3.32E+05	0	8.43E+05	3.37E+05	5.78E+06	2.49E+06	6.98E+05	2.05E+05	0	0	3.06E+06	1.19E+06
4	16	P14136|GFAP_HUMAN	R.TQYEAMASSN(+.98)MHEAEEWYRSK(+30.01)FADLTDAAAR.N	N	Y	2.45	60	3.1	8.93E+04	0	0	0	0	0	0	3.14E+05	7.55E+05	0	0	0	0	0	0	0	0	0	0	9.16E+05	0	0	0	0	0	0	0	0	0	0	0	1.00E+06	0	0	8.50E+05	0	0	0	0	0	0
4	16	P14136|GFAP_HUMAN	L.AGALNAGFK.E	N	Y	1.4	60	0.7	8.25E+04	0	0	0	0	0	0	0	0	0	0	0	6.22E+05	0	0	0	0	0	0	0	0	0	0	0	0	0	0	0	0	0	3.55E+05	2.57E+06	0	0	0	0	0	0	0	0	0
4	16	P14136|GFAP_HUMAN	R.ETSLDTK.S	N	Y	5.22	60	0.9	2.74E+06	8.59E+06	4.63E+06	9.26E+05	1.73E+06	6.09E+05	7.50E+06	5.74E+06	7.09E+06	5.95E+05	5.53E+05	2.72E+05	0	0	9.23E+05	4.95E+06	4.16E+06	1.12E+06	2.13E+06	5.70E+06	6.64E+03	5.09E+06	1.35E+06	4.88E+06	0	1.23E+06	0	2.19E+05	1.30E+05	2.49E+06	1.03E+06	3.19E+06	1.90E+06	4.22E+06	5.27E+06	3.05E+06	1.40E+06	9.60E+05	6.66E+05	5.64E+06	5.95E+05
4	16	P14136|GFAP_HUMAN	A.AS(+79.97)YQEALARLEEEGQSLK.D	N	Y	1.47	60	2.6	7.15E+04	0	0	0	0	0	0	0	0	0	0	0	0	0	0	3.43E+05	0	0	0	0	0	0	0	1.96E+05	0	0	0	7.28E+04	0	0	0	0	0	7.39E+05	1.98E+05	9.37E+04	0	0	0	5.99E+04	0
4	16	P14136|GFAP_HUMAN	E.RAEMMELNDR.F	N	Y	4.35	60	1.4	7.05E+04	3.41E+05	0	0	0	0	3.36E+05	2.05E+05	2.48E+05	0	0	0	0	0	0	0	0	0	0	0	0	1.58E+05	0	0	0	0	0	0	0	0	0	0	0	3.88E+05	4.25E+05	3.31E+05	0	0	0	2.69E+05	0
4	16	P14136|GFAP_HUMAN	R.HLQEYQDLLNVKLALDIEIATYRKLLEGEENR.I	N	Y	2.47	60	2.9	1.66E+06	0	0	0	0	0	4.10E+06	0	9.73E+05	0	0	0	0	0	0	0	3.11E+05	0	3.15E+05	2.72E+07	6.45E+06	2.93E+06	0	3.09E+06	5.58E+05	0	2.34E+05	0	0	0	0	0	0	8.96E+06	6.01E+05	2.37E+06	1.09E+05	2.37E+06	0	3.13E+06	4.27E+05
4	16	P14136|GFAP_HUMAN	R.LDQLTANSA.R	N	Y	0.89	60	5.1	6.80E+04	0	1.80E+05	0	0	0	0	0	0	0	0	0	0	0	0	0	0	0	0	0	0	0	0	0	0	0	0	0	0	0	0	0	0	0	1.28E+06	0	0	0	0	0	0
4	16	P14136|GFAP_HUMAN	K.ALAAELNQLRAK(+15.99).E	N	Y	4.42	60	2.8	9.90E+05	1.55E+06	3.25E+06	0	2.38E+05	0	1.80E+06	8.85E+05	1.15E+06	6.57E+04	0	0	4.80E+05	0	1.18E+06	3.78E+05	2.06E+06	3.34E+05	3.65E+05	2.39E+06	8.45E+05	1.09E+06	1.15E+05	1.70E+06	0	0	0	0	0	1.00E+06	0	1.02E+06	1.26E+05	1.71E+06	7.64E+06	2.52E+06	3.99E+05	5.36E+05	0	3.78E+06	0
4	16	P14136|GFAP_HUMAN	R.QQVHVELDVAK(+30.01)PDLTAALK.E	N	Y	4.58	60	2.2	4.82E+06	2.41E+07	0	5.62E+05	4.76E+05	0	4.45E+07	7.03E+06	1.34E+07	0	0	0	0	0	0	1.27E+06	1.77E+06	0	8.53E+05	1.58E+07	2.57E+06	6.45E+06	0	8.47E+06	0	0	0	0	0	0	0	2.20E+06	9.80E+06	1.71E+07	8.15E+06	6.50E+06	0	0	0	3.52E+06	0
4	16	P14136|GFAP_HUMAN	K.ALAAELNQLRAK(+30.01).E	N	Y	3.86	60	2.5	7.81E+05	5.39E+05	8.86E+04	0	0	0	2.39E+06	2.59E+05	7.84E+05	0	1.21E+06	0	0	0	0	1.56E+06	1.52E+05	0	0	3.65E+06	5.82E+06	2.09E+05	4.84E+05	7.06E+05	0	0	6.08E+06	5.30E+04	0	8.84E+04	0	5.00E+05	0	5.03E+05	6.33E+06	1.04E+06	0	6.01E+05	0	3.42E+04	0
4	16	P14136|GFAP_HUMAN	V.HVELDVAKPDLTAALK.E	N	Y	2.51	60	2	6.53E+04	0	0	0	0	0	0	0	0	0	0	0	0	0	0	2.23E+05	0	2.00E+05	0	0	0	0	5.03E+05	0	0	2.44E+05	0	0	0	0	1.54E+05	0	0	2.14E+05	0	8.86E+05	0	0	0	1.08E+05	0
4	16	P14136|GFAP_HUMAN	R.TQYEAMASSNMHEAEEWYRSK(+30.01)FADLTDAAAR.N	N	Y	4.59	60	3.8	1.08E+06	1.78E+06	1.20E+06	0	0	0	0	1.67E+06	3.77E+06	0	0	0	0	0	0	0	0	0	7.06E+05	5.94E+06	0	5.33E+06	0	1.21E+07	1.36E+06	0	3.01E+05	0	0	0	0	4.01E+06	0	1.55E+06	3.63E+06	0	0	0	0	6.65E+05	0
4	16	P14136|GFAP_HUMAN	R.LEVERDN(+.98)LAQDLATVR.Q	N	Y	1.2	60	5.8	6.34E+04	1.15E+06	0	0	0	0	0	0	0	0	0	0	0	0	0	0	5.10E+05	0	0	0	0	0	0	0	0	0	0	0	0	0	0	0	0	7.74E+05	0	0	0	0	0	0	0
4	16	P14136|GFAP_HUMAN	K.ALAAELNQLRAK(+30.01)EPT(+203.08)K.L	N	Y	6.67	60	4.5	8.57E+05	7.99E+06	9.79E+05	0	1.07E+05	0	9.85E+05	8.32E+05	1.41E+06	0	0	0	0	0	0	7.04E+05	0	0	0	3.41E+06	1.02E+06	9.00E+05	0	3.36E+06	0	0	7.55E+05	7.26E+05	0	2.05E+05	0	3.62E+06	0	2.81E+06	1.83E+06	7.16E+05	0	3.83E+04	2.27E+05	1.29E+06	0
4	16	P14136|GFAP_HUMAN	E.RDNLAQDLATVR.Q	N	Y	2.57	60	6.9	6.02E+04	1.70E+05	2.59E+05	0	0	0	0	0	4.03E+05	0	0	0	0	0	5.02E+04	1.26E+05	0	0	0	0	0	0	0	3.99E+05	0	0	0	0	0	0	0	0	0	5.18E+05	6.24E+04	0	2.27E+05	0	0	0	0
4	16	P14136|GFAP_HUMAN	E.QQNK(+30.01)ALAAELNQLR.A	N	Y	3.03	60	3.5	5.97E+04	1.92E+05	0	0	0	0	4.40E+05	1.84E+05	2.33E+05	0	0	0	0	0	0	0	3.05E+03	0	0	2.29E+04	0	0	0	4.36E+05	0	0	0	0	0	1.80E+05	0	1.58E+05	0	1.97E+05	1.68E+05	0	0	0	0	0	0
4	16	P14136|GFAP_HUMAN	S.SN(+.98)MHEAEEWYR.S	N	Y	5.69	60	1.9	6.58E+05	4.03E+06	7.33E+04	0	3.61E+05	0	2.59E+06	7.24E+05	9.86E+05	0	0	0	0	0	0	1.23E+06	0	0	0	1.45E+06	1.36E+06	9.37E+05	0	2.14E+06	0	1.02E+05	2.20E+06	1.20E+06	2.81E+05	1.27E+06	0	1.84E+06	7.09E+04	8.57E+05	2.20E+06	4.66E+05	0	0	0	3.69E+05	0
4	16	P14136|GFAP_HUMAN	V.ELDVAK(+114.04)PDLTAALK.E	N	Y	1.11	60	7.1	5.86E+04	5.64E+04	0	0	0	0	5.88E+05	6.37E+04	0	0	0	0	0	0	0	0	0	0	0	2.53E+04	0	0	0	1.21E+06	0	0	0	0	0	0	0	0	0	0	0	0	0	0	0	0	0
4	16	P14136|GFAP_HUMAN	S.VSEGHLK.R	N	Y	9.38	60	0.8	5.84E+04	1.57E+05	1.33E+05	0	1.76E+04	0	1.96E+05	1.76E+05	8.91E+04	0	0	0	0	0	0	5.79E+04	5.79E+04	0	0	1.23E+05	0	9.90E+04	0	1.23E+05	0	0	0	0	0	3.02E+04	0	6.99E+04	2.85E+04	1.77E+05	1.76E+05	8.14E+04	0	0	0	1.79E+05	1.07E+04
4	16	P14136|GFAP_HUMAN	R.LEEEGQSLK(+30.01)DEMARHLQEYQDLLNVK.L	N	Y	1.04	60	3.5	5.36E+04	0	0	0	0	0	2.03E+06	0	0	0	0	0	0	0	0	0	0	0	0	0	0	0	0	0	0	0	0	0	0	0	0	0	0	0	0	0	0	0	0	0	0
4	16	P14136|GFAP_HUMAN	S.NMHEAEEWYR.S	N	Y	3.24	60	1.4	5.22E+04	5.67E+05	0	0	0	0	5.81E+05	6.35E+04	0	0	0	0	0	0	0	0	0	0	0	2.90E+05	0	3.25E+05	0	0	0	0	0	0	0	0	0	6.53E+04	0	0	0	0	0	0	0	0	0
4	16	P14136|GFAP_HUMAN	L.QEY(+44.99)QDLLNVKLALDIEIATYR.K	N	Y	2.26	60	4.3	5.22E+04	0	0	0	0	0	3.82E+05	0	0	0	0	1.83E+05	0	0	0	0	1.52E+05	0	0	5.55E+05	0	1.18E+05	6.95E+05	0	0	0	0	0	0	0	0	0	0	0	0	1.60E+05	0	0	0	0	0
4	16	P14136|GFAP_HUMAN	R.QEADEATLARLDLERK.I	N	Y	2.38	60	2.2	4.82E+04	4.27E+05	0	0	0	0	0	0	0	0	0	0	0	0	0	0	0	0	0	0	0	2.64E+05	0	0	0	0	0	1.61E+05	0	0	0	3.35E+05	0	0	8.84E+05	0	0	0	0	0	0
4	16	P14136|GFAP_HUMAN	K.HEAN(+.98)DYR.R	N	Y	10.2	60	1.4	4.62E+04	1.46E+05	8.05E+04	0	1.99E+04	0	1.71E+05	7.88E+04	1.66E+05	0	0	0	0	0	1.48E+04	5.60E+04	5.33E+04	1.19E+04	7.26E+04	1.23E+05	0	1.15E+05	3.13E+04	1.71E+05	0	1.79E+04	1.27E+04	0	0	2.35E+04	1.10E+04	3.64E+04	1.81E+04	7.81E+04	4.50E+04	5.08E+04	2.38E+04	2.48E+04	0	8.92E+04	8.68E+03
4	16	P14136|GFAP_HUMAN	K.ALAAELNQLRAK.E	N	Y	4.26	60	2.9	1.04E+06	2.77E+06	1.83E+06	0	0	0	2.29E+06	1.54E+06	3.24E+06	0	0	0	0	2.04E+05	0	7.40E+05	1.77E+06	8.12E+04	4.43E+05	2.23E+06	1.18E+06	2.20E+06	3.56E+05	4.07E+06	0	2.58E+05	1.47E+06	0	2.88E+04	2.81E+05	0	1.35E+06	2.93E+05	3.83E+06	2.39E+06	4.24E+05	0	1.93E+05	0	3.91E+06	0
4	16	P14136|GFAP_HUMAN	R.RSYVSSGEMMVGGLAPGR.R	N	Y	3.43	60	4.6	4.40E+05	6.31E+05	5.87E+05	4.25E+04	0	0	2.28E+06	9.05E+05	1.84E+06	0	0	0	0	0	0	1.03E+05	1.49E+06	0	0	1.72E+06	0	9.13E+05	1.48E+05	1.19E+06	0	0	9.29E+05	0	0	0	0	7.42E+05	0	1.57E+06	1.96E+05	6.54E+05	0	0	0	6.36E+05	0
4	16	P14136|GFAP_HUMAN	R.ITIPVQTFSNLQIRETSLDTKSVSEGHLKR.N	N	Y	0.96	60	6.4	4.22E+04	0	0	0	0	0	0	0	0	0	0	0	0	0	0	0	0	0	0	1.75E+06	0	7.03E+04	0	0	0	0	0	0	0	0	0	0	0	0	0	0	0	0	0	0	0
4	16	P14136|GFAP_HUMAN	R.DNLAQDLATV.R	N	Y	2.01	60	3.8	1.40E+05	2.18E+06	2.82E+05	0	0	0	4.90E+05	0	0	0	0	0	0	0	0	0	1.36E+05	0	0	2.67E+05	0	0	0	4.63E+03	0	0	3.31E+05	8.76E+05	0	0	0	7.66E+05	0	6.27E+04	1.24E+05	3.78E+05	0	0	0	0	0
4	16	P14136|GFAP_HUMAN	R.VDFSLAGALN.A	N	Y	2.07	60	4.6	1.15E+05	2.21E+06	6.99E+04	0	5.05E+04	0	4.50E+05	0	1.20E+05	0	0	0	0	0	1.07E+05	1.26E+05	4.87E+03	0	0	2.71E+05	1.31E+04	4.77E+04	6.33E+04	2.08E+05	0	0	8.88E+04	0	0	2.38E+05	0	0	1.54E+05	9.38E+02	2.76E+05	3.89E+04	0	3.60E+04	0	0	0
4	16	P14136|GFAP_HUMAN	K.LLEGEEN(+.98)RITIPVQTFSNL.Q	N	Y	0.94	60	4.6	3.58E+04	0	0	0	0	0	1.26E+04	0	0	0	0	0	0	0	0	0	0	0	0	0	0	0	0	0	1.47E+06	0	0	3.14E+04	0	0	0	0	0	2.27E+04	0	0	0	0	0	0	0
4	16	P14136|GFAP_HUMAN	K.VRFLEQQNKALAAELNQLR.A	N	Y	4.03	60	2.6	3.43E+04	2.08E+04	0	0	0	0	1.18E+05	4.31E+04	1.86E+05	0	0	0	0	0	0	0	1.52E+05	0	0	1.40E+05	0	5.31E+04	0	2.20E+05	0	0	0	0	0	0	0	0	0	1.76E+05	0	0	0	0	0	1.95E+05	0
4	16	P14136|GFAP_HUMAN	R.ITIPVQTFSN(+.98)LQIRETSLDTKSVSEGHLK.R	N	Y	1.78	60	3.6	3.22E+04	0	0	0	0	0	0	0	0	0	0	0	0	0	0	0	0	0	0	0	0	3.14E+05	0	0	0	0	0	0	0	3.00E+05	0	0	0	0	0	0	0	0	0	0	0
4	16	P14136|GFAP_HUMAN	R.LEAEN(+.98)NLAAYRQEADEATLAR.L	N	Y	2.52	60	3.5	2.88E+04	0	0	0	0	0	4.69E+05	1.42E+05	5.66E+05	0	0	0	0	0	0	0	6.14E+04	0	0	0	0	0	0	0	0	0	0	0	0	0	0	0	0	0	0	0	0	0	0	0	0
4	16	P14136|GFAP_HUMAN	K.FADLTDAAARNAELLR.Q	N	Y	1.91	60	1.7	9.84E+05	7.47E+06	0	0	1.30E+05	0	0	1.86E+06	1.57E+06	0	0	0	0	0	0	7.37E+04	0	0	0	4.96E+06	1.33E+06	3.71E+06	7.36E+04	7.09E+06	0	8.41E+04	1.28E+06	2.88E+05	0	1.21E+05	0	1.79E+06	0	3.68E+06	2.95E+06	2.04E+05	0	0	0	0	0
4	16	P14136|GFAP_HUMAN	A.KEPT(+79.97)K(+340.10)LADVYQAELR.E	N	Y	2.65	60	3.8	2.75E+04	1.79E+05	0	0	0	0	1.48E+05	0	0	0	5.51E+03	0	3.35E+04	0	9.71E+04	1.54E+05	0	0	0	0	7.07E+04	0	5.80E+04	0	0	0	0	0	0	0	1.94E+05	0	0	0	0	6.28E+04	0	2.57E+04	3.89E+04	0	0
4	16	P14136|GFAP_HUMAN	R.NAELLRQAK.H	N	Y	0.27	60	0	2.63E+04	1.13E+06	0	0	0	0	0	0	0	0	0	0	0	0	0	0	0	0	0	0	0	0	0	0	0	0	0	0	0	0	0	0	0	0	0	0	0	0	0	0	0
4	16	P14136|GFAP_HUMAN	R.ITIPVQTFSNLQIRETSLDTKSVSEGHLK.R	N	Y	3.3	60	3.8	2.40E+05	8.54E+05	0	0	0	0	5.56E+05	0	0	0	0	0	0	0	0	0	0	0	0	5.30E+06	0	0	0	8.18E+05	0	0	0	4.06E+05	0	0	0	0	0	1.22E+06	5.81E+05	0	0	0	0	0	0
4	16	P14136|GFAP_HUMAN	K.IHEEEVRELQEQLARQQVHVELDVAKPDLTAALK.E	N	Y	0.75	60	0	2.44E+04	0	0	0	0	0	0	0	0	0	0	0	0	0	0	0	0	0	0	1.05E+06	0	0	0	0	0	0	0	0	0	0	0	0	0	0	0	0	0	0	0	0	0
4	16	P14136|GFAP_HUMAN	V.DFSLAGALNAGFK.E	N	Y	1.34	60	5.6	2.31E+04	3.42E+04	0	0	0	0	0	0	0	0	0	0	0	9.72E+03	5.77E+04	1.44E+05	0	0	0	0	0	0	0	3.15E+04	1.63E+04	0	1.42E+04	0	0	0	0	0	0	0	0	6.43E+05	2.27E+04	0	0	0	0
4	16	P14136|GFAP_HUMAN	R.QQVHVELDVAKPDLTAAL.K	N	Y	4.33	60	4.3	1.69E+05	1.34E+06	0	2.56E+04	0	0	5.85E+05	8.84E+04	2.24E+05	0	0	0	0	0	2.61E+04	0	0	1.54E+05	1.69E+05	7.19E+05	1.06E+05	5.39E+05	0	0	0	0	7.48E+04	0	0	2.94E+05	0	3.57E+05	0	1.70E+05	0	9.06E+05	0	0	0	2.01E+05	0
4	16	P14136|GFAP_HUMAN	R.HLQEYQDLLNVK(+30.01)LALDIEIATYRKLLEGEENR.I	N	Y	0.26	60	0	2.19E+04	0	0	0	0	0	0	0	0	0	0	0	0	0	0	0	0	0	0	9.43E+05	0	0	0	0	0	0	0	0	0	0	0	0	0	0	0	0	0	0	0	0	0
4	16	P14136|GFAP_HUMAN	R.HLQEYQD.L	N	Y	1.94	60	1.5	7.71E+04	6.52E+05	5.65E+05	0	0	0	0	0	1.78E+05	0	0	0	0	0	0	0	0	0	0	0	0	0	0	7.35E+04	0	0	2.44E+05	0	2.76E+04	8.24E+04	0	0	0	0	0	0	2.71E+05	3.46E+05	6.86E+05	1.11E+05	0
4	16	P14136|GFAP_HUMAN	K.FADLT(+203.08)DAAARNAELLRQA.K	N	Y	1.43	60	5.1	1.49E+04	0	0	1.69E+04	0	0	0	0	0	0	0	0	0	0	0	0	4.48E+04	0	0	3.05E+05	0	2.43E+04	0	8.33E+04	0	0	0	0	0	0	0	0	5.12E+03	2.33E+04	0	0	0	0	0	8.69E+04	0
4	16	P14136|GFAP_HUMAN	H.VELDVAKPDLTAALKEIR.T	N	Y	3.05	60	2.8	1.46E+04	0	0	0	0	0	3.07E+04	2.04E+04	0	0	0	0	0	0	0	0	0	0	0	1.20E+05	0	4.36E+04	0	1.70E+05	0	0	4.20E+04	0	0	0	0	0	0	0	9.19E+04	0	0	0	0	0	0
4	16	P14136|GFAP_HUMAN	R.ITS(+203.08)AARRSYVSSGEMMVGGLAPGR.R	N	Y	0.61	60	5.9	1.45E+04	0	0	0	0	0	0	0	0	0	0	0	0	0	0	0	9.07E+04	0	0	4.80E+05	0	0	0	0	0	0	0	0	0	0	0	0	5.48E+04	0	0	0	0	0	0	0	0
4	16	P14136|GFAP_HUMAN	K.ALAAELN(+.98)QLRAK.E	N	Y	2.17	60	2.8	1.32E+04	0	0	0	0	0	0	0	0	2.47E+05	0	0	0	0	0	1.25E+05	0	0	0	0	0	0	0	0	0	0	0	0	0	1.95E+05	0	0	0	0	0	0	0	0	0	0	0
4	16	P14136|GFAP_HUMAN	R.QQVHVELDVAKPDLTA.A	N	Y	0.3	60	0	1.15E+04	0	0	0	0	0	4.94E+05	0	0	0	0	0	0	0	0	0	0	0	0	0	0	0	0	0	0	0	0	0	0	0	0	0	0	0	0	0	0	0	0	0	0
4	16	P14136|GFAP_HUMAN	R.ASERAEMMELNDR.F	N	Y	2.43	60	1	1.40E+05	2.44E+05	4.65E+04	0	0	0	6.75E+05	2.63E+05	3.97E+05	0	0	0	0	0	0	0	9.89E+04	0	0	4.39E+05	0	5.11E+05	0	9.16E+05	0	0	0	0	0	0	0	2.00E+05	0	1.05E+06	1.07E+05	0	0	0	0	1.51E+05	0
4	16	P14136|GFAP_HUMAN	A.KEPTK(+114.04)LADVYQAELR.E	N	Y	0.24	60	0	6.15E+03	0	0	0	0	0	0	0	0	0	0	0	0	0	0	0	0	0	0	0	0	0	0	0	0	0	0	0	0	0	0	0	0	0	0	0	0	0	0	2.65E+05	0
4	16	P14136|GFAP_HUMAN	R.QAKHEANDYR.R	N	Y	3.41	60	1.1	4.76E+03	0	1.49E+04	0	0	0	3.92E+04	7.17E+03	0	0	0	0	0	0	0	5.84E+03	6.66E+03	0	0	2.66E+04	0	5.12E+03	0	4.69E+04	0	0	0	0	0	0	0	0	0	6.04E+03	2.38E+03	0	0	0	0	7.28E+03	0
4	16	P14136|GFAP_HUMAN	R.QQVHVELDVAKPDLTAALKEIR.T	N	Y	2.96	60	3.1	1.34E+05	0	5.84E+04	0	0	0	8.43E+05	2.60E+05	0	0	0	0	0	0	0	3.35E+05	6.21E+04	0	0	7.78E+05	0	0	0	8.77E+05	0	0	0	0	0	0	0	0	0	1.01E+05	1.04E+05	3.75E+05	0	1.24E+04	0	1.43E+05	0
5	1	P08123|CO1A2_HUMAN	R.GETGPSGPVGPAGAVGPR.G	Y	Y	13.62	30.33	2	5.37E+07	7.44E+06	4.38E+07	6.10E+08	3.53E+06	7.15E+06	9.95E+07	8.23E+06	2.30E+07	2.62E+07	7.46E+06	9.64E+06	3.72E+07	9.30E+07	6.00E+08	5.04E+06	3.81E+07	1.11E+08	2.40E+07	6.88E+07	1.12E+07	3.36E+06	5.79E+06	5.22E+07	4.84E+07	4.78E+06	1.69E+07	8.38E+06	1.40E+07	2.69E+07	3.37E+07	2.22E+07	4.08E+06	4.72E+06	5.91E+06	4.44E+06	8.23E+06	6.58E+06	1.90E+07	1.86E+07	9.00E+07
5	1	P08123|CO1A2_HUMAN	R.GIP(+15.99)GPVGAAGATGAR.G	Y	Y	8.88	16.21	3.2	4.60E+07	9.33E+06	3.58E+07	5.39E+08	7.76E+06	4.74E+06	8.90E+07	5.96E+06	2.14E+07	2.26E+07	5.94E+06	1.02E+07	2.78E+07	7.30E+07	5.19E+08	3.30E+06	3.68E+07	9.74E+07	1.26E+07	4.87E+07	7.54E+06	9.19E+06	6.44E+06	4.05E+07	4.26E+07	4.57E+06	1.29E+07	6.59E+06	1.04E+07	2.25E+07	2.68E+07	2.11E+07	9.32E+06	4.08E+06	4.79E+06	6.10E+06	5.74E+06	6.97E+06	1.29E+07	1.45E+07	6.68E+07
5	1	P08123|CO1A2_HUMAN	R.GAP(+15.99)GAVGAP(+15.99)GPAGATGDR.G	Y	Y	14.8	39.36	2.6	4.41E+07	7.19E+06	3.13E+07	5.29E+08	2.48E+06	5.25E+06	8.20E+07	6.64E+06	2.04E+07	1.52E+07	6.99E+06	1.04E+07	2.55E+07	5.79E+07	4.74E+08	4.46E+06	3.16E+07	1.16E+08	4.67E+07	5.05E+07	7.09E+06	3.33E+06	7.16E+06	2.94E+07	3.85E+07	6.70E+06	1.62E+07	1.91E+06	3.98E+06	2.84E+07	3.02E+07	2.03E+07	5.76E+06	2.61E+06	4.14E+06	3.73E+06	5.62E+06	5.78E+06	1.17E+07	1.21E+07	6.54E+07
5	1	P08123|CO1A2_HUMAN	R.GPP(+15.99)GESGAAGPTGPIGSR.G	N	Y	12.55	39.01	2.6	4.15E+07	7.38E+06	3.07E+07	4.88E+08	7.65E+06	5.54E+06	8.06E+07	4.91E+06	1.60E+07	1.96E+07	6.88E+06	6.96E+06	3.39E+07	7.90E+07	4.18E+08	2.65E+06	3.10E+07	7.27E+07	6.33E+07	6.13E+07	8.50E+06	2.26E+06	5.26E+06	3.44E+07	3.92E+07	4.14E+06	1.37E+07	5.49E+06	7.34E+06	2.01E+07	2.63E+07	1.76E+07	2.89E+06	3.07E+06	3.81E+06	3.46E+06	5.86E+06	5.07E+06	1.10E+07	1.23E+07	5.85E+07
5	1	P08123|CO1A2_HUMAN	R.GEAGAAGPAGPAGPR.G	N	Y	14.42	41	1.7	4.04E+07	5.39E+06	2.97E+07	5.03E+08	2.10E+06	5.08E+06	7.43E+07	5.26E+06	1.54E+07	1.10E+07	6.12E+06	8.93E+06	1.63E+07	4.40E+07	4.65E+08	2.98E+06	3.07E+07	1.16E+08	4.03E+07	4.90E+07	5.91E+06	2.87E+06	5.61E+06	2.68E+07	3.46E+07	3.94E+06	9.12E+06	1.23E+06	3.13E+06	2.23E+07	2.33E+07	1.59E+07	3.73E+06	2.12E+06	2.99E+06	2.59E+06	4.44E+06	4.51E+06	9.22E+06	1.26E+07	5.28E+07
5	1	P08123|CO1A2_HUMAN	K.EGPVGLP(+15.99)GIDGR.P	N	Y	7.44	60	1.6	2.74E+07	4.34E+06	2.05E+07	2.97E+08	4.45E+06	2.97E+06	5.92E+07	2.98E+06	1.12E+07	1.22E+07	3.93E+06	3.85E+06	2.15E+07	2.01E+07	2.53E+08	1.84E+06	2.16E+07	6.70E+07	3.14E+07	6.24E+07	5.04E+06	8.35E+05	3.74E+06	3.69E+07	2.80E+07	3.00E+06	2.55E+07	1.05E+07	7.00E+06	1.38E+07	1.85E+07	1.19E+07	2.30E+06	0	3.74E+06	2.37E+06	3.47E+06	3.46E+06	7.91E+06	7.11E+06	4.46E+07
5	1	P08123|CO1A2_HUMAN	R.PGPIGPAGAR.G	N	Y	12.37	60	1.1	2.63E+07	3.67E+06	1.67E+07	3.69E+08	4.75E+06	2.27E+06	6.07E+07	0	7.65E+06	4.23E+06	2.89E+06	4.31E+06	9.34E+06	2.98E+07	3.07E+08	2.42E+06	9.92E+06	2.52E+07	3.85E+07	2.58E+07	2.42E+06	1.37E+06	2.78E+06	1.61E+07	3.64E+07	1.43E+06	2.44E+06	6.31E+05	1.20E+06	1.40E+07	1.19E+07	7.59E+06	1.69E+06	1.98E+06	2.14E+06	2.06E+06	2.42E+06	2.56E+06	5.70E+06	5.62E+06	4.30E+07
5	1	P08123|CO1A2_HUMAN	R.GPNGEAGSAGPP(+15.99)GPP(+15.99)GLR.G	N	Y	5.47	60	1.5	2.69E+07	3.64E+06	1.76E+07	3.25E+08	0	1.14E+06	5.64E+07	3.39E+06	1.15E+07	7.31E+06	2.18E+06	3.38E+06	1.85E+07	4.92E+07	3.07E+08	1.37E+06	2.08E+07	4.70E+07	3.09E+07	3.24E+07	5.05E+06	1.24E+06	1.91E+06	2.12E+07	1.99E+07	1.78E+06	8.70E+06	3.16E+05	3.57E+06	1.27E+07	1.66E+07	1.24E+07	9.47E+05	1.79E+06	1.94E+06	2.32E+06	1.12E+06	2.89E+06	6.31E+06	7.74E+06	4.34E+07
5	1	P08123|CO1A2_HUMAN	R.GLP(+15.99)GVAGAVGEP(+15.99)GPLGIAGPP(+15.99)GAR.G	N	Y	7.95	14.6	3.7	4.22E+07	4.42E+06	3.40E+07	4.65E+08	4.60E+05	3.69E+06	8.22E+07	4.98E+06	1.60E+07	2.18E+07	3.82E+06	5.63E+06	2.53E+07	6.26E+07	4.51E+08	1.47E+06	7.73E+06	9.99E+07	4.39E+07	4.54E+07	5.67E+06	1.79E+06	2.26E+06	7.07E+07	3.44E+07	5.40E+06	2.39E+07	1.67E+07	1.25E+07	2.74E+07	3.28E+07	2.25E+07	5.85E+05	1.31E+06	3.90E+06	3.36E+06	5.51E+06	1.78E+05	1.41E+07	4.45E+06	7.82E+07
5	1	P08123|CO1A2_HUMAN	R.GLP(+15.99)GSP(+15.99)GNIGPAGK.E	N	Y	18.26	60	1.3	2.46E+07	5.53E+06	2.09E+07	2.93E+08	1.39E+06	2.25E+06	4.48E+07	3.14E+06	9.63E+06	8.86E+06	3.93E+06	3.70E+06	1.85E+07	4.07E+07	2.68E+08	2.16E+06	1.99E+07	4.17E+07	3.03E+07	2.82E+07	5.44E+06	8.96E+05	2.78E+06	1.96E+07	1.49E+07	2.80E+06	7.37E+06	1.87E+06	4.19E+06	1.19E+07	1.83E+07	9.78E+06	1.64E+06	1.50E+06	3.50E+06	2.42E+06	3.13E+06	2.36E+06	6.79E+06	8.31E+06	4.27E+07
5	1	P08123|CO1A2_HUMAN	R.P(+15.99)GPIGPAGAR.G	N	Y	21.7	60	1.7	2.40E+07	3.92E+06	2.61E+07	2.80E+08	2.65E+06	0	4.98E+07	4.38E+06	1.45E+07	0	0	6.89E+06	1.24E+07	2.42E+07	2.49E+08	1.88E+06	2.63E+07	6.70E+07	3.15E+07	2.50E+07	4.24E+06	0	0	0	2.91E+07	2.49E+06	6.00E+06	8.46E+05	2.43E+06	1.62E+07	1.65E+07	1.31E+07	0	2.40E+06	1.97E+06	2.48E+06	3.68E+06	5.34E+06	8.99E+06	1.15E+07	3.28E+07
5	1	P08123|CO1A2_HUMAN	R.GPP(+15.99)GAVGSP(+15.99)GVNGAP(+15.99)GEAGR.D	N	Y	11.4	31.33	1.3	2.67E+07	3.72E+06	1.65E+07	2.94E+08	1.54E+06	3.07E+06	5.15E+07	2.73E+06	1.13E+07	9.45E+06	3.73E+06	5.56E+06	1.57E+07	4.17E+07	2.78E+08	2.06E+06	1.79E+07	8.45E+07	3.21E+07	3.41E+07	4.71E+06	7.05E+05	5.13E+06	2.28E+07	2.53E+07	2.92E+06	1.31E+07	1.40E+06	2.33E+06	1.65E+07	1.60E+07	1.23E+07	1.92E+06	1.46E+06	1.54E+06	1.68E+06	3.54E+06	3.30E+06	7.25E+06	8.16E+06	4.31E+07
5	1	P08123|CO1A2_HUMAN	R.TGEVGAVGPP(+15.99)GFAGEK.G	N	Y	12.79	60	2.4	2.05E+07	1.48E+06	1.88E+07	2.14E+08	3.19E+05	2.46E+06	4.03E+07	4.09E+06	1.12E+07	1.28E+07	2.96E+06	3.66E+06	2.01E+07	3.94E+07	2.15E+08	0	1.46E+07	3.34E+07	1.15E+07	3.47E+07	0	1.90E+06	9.10E+05	1.85E+07	2.33E+07	2.12E+06	8.41E+06	4.89E+06	3.64E+06	1.46E+07	2.10E+07	1.28E+07	6.32E+05	1.35E+06	1.54E+06	4.02E+06	2.48E+06	0	8.00E+06	6.03E+06	3.37E+07
5	1	P08123|CO1A2_HUMAN	R.GDGGPP(+15.99)GMTGFP(+15.99)GAAGR.T	N	Y	4.58	60	2	2.01E+07	1.91E+06	1.31E+07	2.65E+08	0	2.19E+05	2.75E+07	0	6.58E+06	1.39E+06	0	0	1.37E+07	3.60E+07	2.79E+08	0	5.55E+06	3.66E+07	1.14E+07	2.67E+07	2.70E+06	0	0	1.97E+07	1.89E+07	0	9.03E+06	1.73E+06	2.91E+06	7.20E+06	1.05E+07	7.94E+06	2.02E+05	3.77E+05	8.15E+05	9.99E+04	0	6.45E+05	2.12E+06	3.73E+06	2.95E+07
5	1	P08123|CO1A2_HUMAN	R.TGP(+15.99)P(+15.99)GPSGISGPP(+15.99)GPP(+15.99)GPAGK.E	N	Y	5.93	13.51	2.2	1.83E+07	2.59E+06	1.49E+07	2.06E+08	1.90E+06	1.43E+06	4.12E+07	1.56E+06	4.39E+06	6.79E+06	2.11E+06	2.25E+06	1.15E+07	3.01E+07	2.13E+08	6.35E+05	1.36E+07	3.47E+07	1.45E+07	2.65E+07	2.03E+06	2.00E+05	8.29E+05	1.50E+07	1.69E+07	7.25E+05	5.56E+06	9.67E+05	3.39E+06	9.58E+06	1.19E+07	5.77E+06	1.54E+05	5.32E+05	1.76E+06	1.44E+06	1.74E+06	2.87E+06	5.82E+06	6.90E+06	3.41E+07
5	1	P08123|CO1A2_HUMAN	R.P(+15.99)GEP(+15.99)GLMGPR.G	N	Y	9.67	60	1.9	1.57E+07	2.10E+06	8.26E+06	2.28E+08	1.12E+06	9.95E+05	2.37E+07	8.32E+05	5.18E+06	0	0	4.81E+06	1.13E+07	2.47E+07	1.87E+08	1.02E+06	1.09E+07	3.18E+07	2.08E+07	9.77E+06	0	0	0	9.37E+06	8.22E+06	4.00E+05	3.51E+06	2.63E+05	8.81E+05	7.11E+06	6.54E+06	5.12E+06	0	7.31E+05	6.78E+05	0	8.18E+05	1.69E+06	4.58E+06	3.70E+06	2.82E+07
5	1	P08123|CO1A2_HUMAN	R.GLVGEP(+15.99)GPAGSK.G	N	Y	13.55	60	0.9	1.51E+07	2.15E+06	1.43E+07	1.89E+08	2.40E+06	1.90E+06	2.93E+07	2.43E+06	4.89E+06	6.72E+06	1.98E+06	2.47E+06	8.50E+06	2.02E+07	1.71E+08	1.30E+06	1.32E+07	1.52E+07	2.11E+07	1.61E+07	3.00E+06	1.17E+06	1.24E+06	1.02E+07	1.93E+07	1.10E+06	1.64E+06	9.14E+05	8.28E+05	1.23E+07	1.05E+07	5.78E+06	7.41E+05	1.07E+06	1.14E+06	1.09E+06	1.28E+06	0	2.92E+06	4.53E+06	2.40E+07
5	1	P08123|CO1A2_HUMAN	K.GAAGLP(+15.99)GVAGAP(+15.99)GLP(+15.99)GPR.G	N	Y	6.45	60	2.5	1.29E+07	7.07E+05	1.34E+07	1.49E+08	2.45E+06	9.79E+05	2.41E+07	1.74E+06	4.97E+06	8.50E+06	1.42E+06	1.52E+06	8.95E+06	1.59E+07	1.33E+08	7.63E+05	1.24E+07	2.25E+07	1.73E+07	2.27E+07	2.34E+06	3.98E+05	1.48E+05	1.80E+07	1.93E+07	0	5.99E+06	3.49E+06	1.15E+06	7.97E+06	7.50E+06	3.97E+06	4.60E+05	8.28E+05	0	0	1.07E+06	3.91E+05	3.38E+06	2.54E+06	2.08E+07
5	1	P08123|CO1A2_HUMAN	R.GPSGPQGIR.G	N	Y	16.86	60	0.7	1.26E+07	4.31E+06	2.26E+07	2.38E+08	2.96E+06	3.17E+06	5.58E+06	0	1.21E+07	6.84E+06	2.75E+06	2.43E+06	8.36E+06	2.17E+07	7.15E+07	0	5.01E+06	2.35E+07	1.19E+07	4.90E+06	1.42E+06	0	0	2.61E+06	3.57E+06	1.86E+06	4.49E+06	5.59E+05	1.07E+06	6.72E+06	8.09E+06	3.20E+06	0	1.25E+06	1.97E+06	1.58E+06	3.16E+06	3.69E+06	7.98E+06	3.44E+06	2.21E+07
5	1	P08123|CO1A2_HUMAN	K.GEP(+15.99)GVVGAVGTAGPSGPSGLP(+15.99)GER.G	N	Y	11.02	60	2	1.93E+07	1.12E+06	1.70E+07	1.83E+08	1.94E+06	9.99E+05	4.96E+07	1.92E+06	8.17E+06	1.26E+07	1.90E+06	1.95E+06	2.00E+07	3.78E+07	1.61E+08	5.75E+04	1.50E+07	4.25E+07	1.85E+07	4.41E+07	3.97E+06	0	5.14E+05	2.68E+07	1.91E+07	1.60E+06	1.89E+07	7.98E+06	5.35E+06	1.30E+07	1.71E+07	1.00E+07	1.06E+06	0	1.00E+06	1.43E+06	2.15E+06	1.39E+06	7.33E+06	5.00E+06	3.43E+07
5	1	P08123|CO1A2_HUMAN	K.GEP(+15.99)GSAGPQGPP(+15.99)GPSGEEGK.R	N	Y	9.78	18.92	1	1.17E+07	1.55E+06	8.22E+06	1.45E+08	2.70E+05	8.68E+05	2.49E+07	9.13E+05	3.52E+06	2.42E+06	1.27E+06	1.36E+06	6.94E+06	1.57E+07	1.33E+08	9.60E+05	8.67E+06	3.02E+07	1.14E+07	1.81E+07	1.42E+06	4.03E+05	1.14E+06	8.50E+06	8.99E+06	5.85E+05	4.24E+06	3.51E+05	5.06E+05	7.16E+06	8.41E+06	3.21E+06	5.82E+05	3.89E+05	7.60E+05	5.54E+05	8.50E+05	8.01E+05	2.85E+06	3.82E+06	1.60E+07
5	1	P08123|CO1A2_HUMAN	R.GPN(+.98)GEAGSAGPP(+15.99)GPP(+15.99)GLR.G	N	Y	6.38	60	1.7	9.65E+06	5.02E+05	8.09E+06	1.25E+08	0	3.96E+05	1.99E+07	6.90E+05	2.12E+06	6.45E+06	6.15E+05	9.10E+05	4.74E+06	1.57E+07	1.34E+08	1.60E+05	7.08E+06	1.64E+07	3.32E+06	1.31E+07	8.85E+05	0	1.48E+05	7.20E+06	5.55E+06	4.82E+05	1.91E+06	9.82E+05	1.09E+06	5.24E+06	4.67E+06	1.84E+06	0	0	1.61E+05	1.56E+05	0	0	2.19E+06	1.36E+06	1.61E+07
5	1	P08123|CO1A2_HUMAN	R.AGVMGPP(+15.99)GSR.G	N	Y	10.74	60	0.9	9.47E+06	3.27E+06	1.47E+07	1.86E+08	1.87E+06	2.50E+06	0	0	9.36E+06	3.56E+06	2.64E+06	4.83E+06	5.72E+06	1.45E+07	6.36E+07	0	3.09E+06	1.63E+07	8.20E+06	3.67E+06	1.55E+06	0	0	1.99E+06	0	1.58E+06	3.11E+06	0	9.52E+05	5.20E+06	6.25E+06	3.65E+06	0	0	1.51E+06	2.06E+06	2.02E+06	2.85E+06	5.16E+06	0	1.51E+07
5	1	P08123|CO1A2_HUMAN	R.GEP(+15.99)GNIGFP(+15.99)GPK.G	N	Y	7.21	60	2.6	9.44E+06	1.09E+06	9.22E+06	9.62E+07	1.54E+06	3.97E+05	1.99E+07	0	2.03E+06	2.99E+06	9.45E+05	3.47E+05	9.27E+06	2.28E+07	1.00E+08	2.95E+05	6.52E+06	1.84E+07	6.86E+06	1.73E+07	9.67E+05	4.86E+06	1.76E+05	1.20E+07	1.57E+07	9.48E+05	3.72E+06	1.18E+06	1.64E+06	4.34E+06	8.64E+06	2.58E+06	0	1.85E+06	3.14E+05	0	7.49E+05	2.43E+05	1.94E+06	2.61E+06	1.32E+07
5	1	P08123|CO1A2_HUMAN	F.QGPAGEP(+15.99)GEP(+15.99)GQTGPAGAR.G	N	Y	12.15	26.99	1.7	1.10E+07	1.17E+06	4.57E+06	1.64E+08	1.87E+05	7.93E+05	2.92E+07	7.41E+05	3.07E+06	2.34E+06	7.37E+05	9.73E+05	3.58E+06	1.22E+07	1.31E+08	1.12E+06	7.46E+06	1.33E+07	8.16E+06	9.59E+06	7.17E+05	3.57E+05	9.37E+05	6.75E+06	4.21E+06	4.08E+05	2.54E+06	1.77E+05	6.38E+05	9.73E+06	5.21E+06	3.69E+06	7.27E+05	1.89E+05	4.31E+05	9.36E+05	7.26E+05	9.19E+05	4.06E+06	2.07E+06	1.92E+07
5	1	P08123|CO1A2_HUMAN	R.TGHP(+15.99)GTVGPAGIR.G	N	Y	12.06	60	1.9	3.95E+07	4.57E+06	3.44E+07	4.60E+08	1.94E+06	3.94E+06	8.12E+07	5.22E+06	1.63E+07	1.05E+07	4.04E+06	6.45E+06	1.49E+07	4.47E+07	4.53E+08	4.35E+06	3.18E+07	1.12E+08	4.00E+07	4.17E+07	4.49E+06	0	7.00E+05	2.41E+07	4.31E+07	3.71E+06	3.18E+06	1.18E+06	2.88E+06	2.48E+07	2.39E+07	1.65E+07	1.43E+06	0	2.26E+06	1.01E+06	2.27E+06	6.52E+06	1.03E+07	1.44E+07	6.77E+07
5	1	P08123|CO1A2_HUMAN	R.GLVGEP(+15.99)GP(+15.99)AGSK.G	N	Y	11.32	60	3.9	8.48E+06	1.76E+06	5.56E+06	1.10E+08	0	0	1.99E+07	8.85E+05	2.71E+06	1.34E+04	2.67E+06	1.44E+05	4.35E+06	1.30E+07	9.54E+07	5.82E+05	5.35E+06	1.18E+07	7.69E+06	1.26E+07	0	5.18E+05	1.02E+06	6.52E+06	8.90E+06	3.46E+05	1.27E+06	0	9.29E+05	3.17E+06	4.89E+06	3.96E+06	6.97E+05	3.15E+05	1.73E+06	3.71E+05	2.47E+05	7.44E+05	2.01E+06	2.77E+06	1.38E+07
5	1	P08123|CO1A2_HUMAN	R.GYP(+15.99)GNIGPVGAAGAP(+15.99)GPH.G	N	Y	4.88	60	2.3	7.93E+06	0	7.89E+06	1.09E+07	2.06E+05	1.18E+05	1.92E+07	0	5.70E+06	5.06E+06	0	2.66E+06	1.11E+07	2.00E+07	1.15E+08	0	1.02E+07	2.19E+07	7.92E+06	1.28E+07	0	0	5.22E+05	9.01E+06	1.06E+07	8.44E+05	6.14E+06	1.65E+06	0	7.26E+06	8.38E+06	5.63E+06	0	0	0	0	2.59E+06	1.80E+06	4.51E+06	0	1.81E+07
5	1	P08123|CO1A2_HUMAN	R.TGEVGAVGP(+15.99)P(+15.99)GFAGEK.G	N	Y	4.7	60	1.8	6.71E+06	0	3.09E+06	9.43E+07	0	0	1.49E+07	0	0	0	0	0	0	1.35E+07	9.30E+07	0	8.20E+05	1.26E+07	3.28E+06	1.23E+07	0	0	0	8.57E+06	6.87E+06	0	1.27E+06	0	2.33E+06	0	0	1.15E+06	0	0	5.23E+04	0	0	0	1.25E+06	1.37E+06	1.16E+07
5	1	P08123|CO1A2_HUMAN	R.GDGGP(+15.99)P(+15.99)GMTGFP(+15.99)GAAGR.T	N	Y	8.06	60	1.5	6.17E+06	0	5.36E+06	6.23E+07	1.01E+05	1.34E+06	2.54E+07	8.79E+05	2.46E+06	8.63E+06	1.74E+06	1.13E+06	5.95E+06	1.56E+07	5.02E+07	0	5.75E+06	1.07E+07	5.38E+06	1.35E+07	1.24E+06	1.13E+05	9.08E+04	7.68E+06	3.84E+06	8.31E+05	1.80E+06	1.02E+06	6.33E+05	4.66E+06	4.04E+06	2.72E+06	0	0	0	0	0	0	1.10E+06	1.80E+06	7.38E+06
5	1	P08123|CO1A2_HUMAN	R.GLHGEFGLP(+15.99)GPAGPR.G	N	Y	11.4	31.34	2.1	3.34E+07	3.36E+06	2.64E+07	4.19E+08	8.35E+05	2.04E+06	5.82E+07	3.18E+06	7.53E+06	1.19E+07	1.84E+06	3.24E+06	1.65E+07	4.68E+07	3.95E+08	1.98E+06	2.41E+07	5.07E+07	2.35E+07	3.68E+07	5.15E+06	9.32E+05	1.82E+06	4.26E+07	3.52E+07	2.32E+06	2.61E+07	6.14E+06	5.83E+06	1.27E+07	1.93E+07	1.09E+07	8.79E+05	1.98E+06	3.70E+06	1.98E+06	3.60E+06	2.55E+06	8.26E+06	7.78E+06	6.38E+07
5	1	P08123|CO1A2_HUMAN	R.GAP(+15.99)GPDGNNGAQGPP(+15.99)GPQGVQGGK.G	N	Y	5.37	60	1.3	8.11E+06	2.69E+05	3.57E+06	1.03E+08	0	7.52E+04	1.32E+07	1.59E+05	1.61E+06	7.33E+05	0	2.69E+05	5.76E+06	1.52E+07	9.79E+07	0	3.25E+06	2.53E+07	9.13E+06	1.14E+07	1.60E+06	0	0	6.09E+06	7.46E+06	3.59E+05	3.40E+06	6.15E+04	3.98E+05	5.01E+06	5.60E+06	3.39E+06	0	0	3.97E+04	0	0	1.02E+05	5.32E+05	4.95E+05	1.37E+07
5	1	P08123|CO1A2_HUMAN	K.GENGVVGPTGPVGAAGPAGPNGPP(+15.99)GPAGSR.G	N	Y	7.45	60	2.4	9.70E+06	2.25E+05	6.83E+06	1.26E+08	0	1.89E+05	2.18E+07	0	9.67E+05	3.55E+06	1.99E+05	0	4.96E+06	2.17E+07	9.38E+07	0	3.36E+06	2.35E+07	7.93E+06	2.03E+07	3.70E+05	0	0	1.59E+07	8.40E+06	5.07E+05	4.68E+06	2.52E+06	2.96E+06	4.95E+06	7.97E+06	2.30E+06	0	4.21E+04	0	2.53E+05	0	0	8.15E+05	1.32E+06	1.59E+07
5	1	P08123|CO1A2_HUMAN	F.GLP(+15.99)GPAGPR.G	N	Y	3.46	60	1.9	4.10E+06	0	1.96E+05	7.08E+07	0	0	1.02E+07	0	0	1.18E+06	3.02E+05	0	1.35E+06	4.81E+06	6.02E+07	0	1.53E+06	1.16E+07	0	1.02E+06	2.19E+04	0	0	7.77E+05	0	0	0	8.97E+04	0	3.90E+06	1.10E+06	0	0	0	0	0	0	0	5.56E+05	0	6.53E+06
5	1	P08123|CO1A2_HUMAN	K.GEP(+15.99)GAP(+15.99)GENGTP(+15.99)GQTGAR.G	N	Y	12.39	60	0.9	4.45E+06	8.48E+05	4.60E+06	4.63E+07	2.17E+05	4.53E+05	1.25E+07	7.18E+05	2.58E+06	1.04E+06	4.91E+05	8.35E+05	0	0	4.57E+07	4.89E+05	5.12E+06	1.15E+07	5.45E+06	1.09E+07	0	3.41E+05	7.71E+05	5.56E+06	0	4.15E+05	0	8.08E+04	1.94E+05	2.40E+06	3.00E+06	2.04E+06	3.70E+05	3.29E+05	5.11E+05	4.46E+05	5.27E+05	1.06E+06	1.73E+06	2.88E+06	7.33E+06
5	1	P08123|CO1A2_HUMAN	K.GHN(+.98)GLQGLP(+15.99)GIAGH.H	N	Y	6.59	60	4	5.11E+06	5.85E+05	1.82E+06	2.17E+07	2.22E+07	1.14E+06	1.47E+06	3.26E+05	1.13E+07	1.21E+07	1.28E+06	6.09E+06	5.17E+06	5.78E+06	3.29E+07	0	1.05E+06	7.55E+06	5.82E+06	1.27E+06	1.64E+06	1.20E+05	2.07E+07	5.93E+05	2.25E+07	1.49E+06	3.23E+06	3.23E+06	9.31E+05	6.63E+05	5.35E+06	3.55E+06	5.06E+05	1.87E+05	2.67E+05	0	1.92E+06	0	0	1.46E+06	6.59E+06
5	1	P08123|CO1A2_HUMAN	K.GEP(+15.99)GVVGAVGTAGPSGPSGLPGER.G	N	Y	5.33	60	2.2	5.46E+06	0	9.66E+05	9.72E+07	0	0	6.41E+06	0	0	0	0	0	0	6.59E+06	8.25E+07	0	5.42E+05	1.49E+07	1.35E+06	7.27E+06	0	0	0	4.62E+06	4.54E+05	0	0	0	0	7.52E+05	7.18E+04	0	0	0	0	0	0	0	0	0	9.26E+06
5	1	P08123|CO1A2_HUMAN	K.GPSGEAGTAGPP(+15.99)GTP(+15.99)GPQGLLGAP(+15.99)GILGLP(+15.99)GSR.G	N	Y	7.71	60	3.4	1.62E+07	2.16E+06	1.42E+07	1.12E+08	0	2.41E+06	1.13E+07	1.39E+06	2.85E+06	8.06E+06	1.24E+06	4.84E+05	1.07E+07	3.89E+07	2.11E+08	9.96E+05	4.03E+06	3.36E+07	2.22E+07	4.13E+07	5.10E+06	3.59E+05	6.22E+05	1.25E+07	1.59E+07	3.65E+06	1.25E+07	9.88E+06	3.81E+06	1.67E+07	1.80E+07	9.52E+06	2.41E+05	8.19E+04	1.40E+05	9.99E+05	1.87E+06	7.00E+05	7.78E+06	1.78E+06	3.89E+07
5	1	P08123|CO1A2_HUMAN	R.GEP(+15.99)GNIGFPGPK(+30.01).G	N	Y	2.96	60	8.1	3.03E+06	0	0	7.19E+07	0	0	3.92E+05	0	1.53E+06	0	0	5.92E+05	1.49E+06	7.27E+06	4.10E+07	0	0	0	3.80E+05	3.73E+05	5.74E+05	0	6.57E+05	0	0	0	6.45E+05	7.90E+04	8.89E+05	0	1.63E+06	0	0	0	1.94E+05	0	0	0	3.76E+05	0	1.95E+05
5	1	P08123|CO1A2_HUMAN	R.GPP(+15.99)GAAGAP(+15.99)GPQGF.Q	N	Y	4.44	60	2.3	5.82E+06	0	6.26E+05	9.45E+07	0	0	1.58E+07	0	1.07E+06	6.42E+05	0	0	1.66E+06	8.66E+06	6.91E+07	0	1.50E+06	1.32E+07	3.28E+06	3.87E+06	0	0	0	3.73E+06	3.80E+06	0	9.69E+05	1.58E+05	0	4.69E+06	2.81E+06	1.89E+06	0	0	0	0	0	0	1.64E+06	0	1.08E+07
5	1	P08123|CO1A2_HUMAN	R.GEVGPAGPNGFAGPAGAAGQP(+15.99)GAK(+15.99).G	N	Y	5.53	60	2.5	3.63E+06	0	2.44E+06	4.94E+07	0	0	5.92E+06	2.95E+05	7.64E+05	0	0	0	0	3.15E+06	5.27E+07	1.27E+06	1.71E+06	5.12E+06	1.68E+06	8.62E+06	1.22E+06	4.11E+05	0	2.49E+06	3.43E+06	0	4.65E+05	3.52E+04	0	0	9.57E+05	3.52E+05	0	5.53E+05	7.06E+05	0	0	7.66E+05	0	1.56E+05	5.95E+06
5	1	P08123|CO1A2_HUMAN	H.HGDQGAP(+15.99)GSVGPAGPR.G	N	Y	14.8	39.37	1	1.17E+07	1.55E+06	5.88E+06	1.66E+08	5.49E+05	1.07E+06	2.14E+07	5.33E+05	2.88E+06	2.52E+06	1.25E+06	1.18E+06	3.01E+06	1.17E+07	1.40E+08	8.15E+05	8.26E+06	3.64E+07	8.38E+06	1.40E+07	8.88E+05	5.63E+05	5.75E+05	4.60E+06	5.75E+05	7.98E+05	2.30E+06	1.96E+05	5.45E+05	9.18E+06	5.69E+06	3.33E+06	7.66E+05	2.63E+05	5.06E+05	9.92E+05	8.32E+05	1.05E+06	4.01E+06	3.45E+06	1.71E+07
5	1	P08123|CO1A2_HUMAN	L.LGAP(+15.99)GILGLP(+15.99)GSR.G	N	Y	5.58	60	3.8	2.00E+06	0	0	3.41E+07	2.36E+06	2.68E+05	5.35E+06	0	0	1.12E+06	0	0	6.90E+05	3.37E+06	2.41E+07	4.12E+05	5.08E+05	2.81E+06	8.16E+05	1.07E+06	0	0	0	0	0	0	7.67E+04	0	0	2.53E+06	4.69E+05	7.80E+04	0	0	0	0	0	0	3.22E+05	0	4.53E+06
5	1	P08123|CO1A2_HUMAN	R.GPSGPP(+15.99)GP(+15.99)DGNKGEP(+15.99)GVVGAVGTAGPSGPSGLP(+15.99)GER.G	N	Y	2.94	60	1.5	2.00E+06	0	0	2.80E+07	0	0	5.40E+06	0	0	0	0	0	0	6.35E+06	1.98E+07	0	0	5.80E+06	7.31E+05	6.70E+06	0	0	0	5.43E+06	3.02E+06	0	9.49E+05	0	0	0	0	0	0	0	0	0	0	0	5.80E+04	0	2.71E+06
5	1	P08123|CO1A2_HUMAN	R.GPP(+15.99)GAAGAP(+15.99)GPQGFQGPAGEP(+15.99)GEP(+15.99)GQTGPAGAR.G	N	Y	7.72	60	1.6	9.44E+06	0	5.61E+06	1.22E+08	0	0	1.23E+07	0	2.18E+06	3.55E+06	0	0	7.07E+06	1.99E+07	9.98E+07	0	4.06E+06	2.85E+07	7.35E+06	1.85E+07	2.26E+06	0	0	1.70E+07	1.07E+07	0	7.63E+06	1.75E+06	2.12E+06	2.63E+06	5.58E+06	3.48E+06	0	0	0	0	0	0	5.87E+05	5.76E+05	1.44E+07
5	1	P08123|CO1A2_HUMAN	K.GEN(+.98)GVVGPTGPVGAAGPAGPNGPP(+15.99)GPAGSR.G	N	Y	3.26	60	3.5	4.23E+06	0	1.57E+06	7.27E+07	0	0	7.23E+06	0	2.69E+05	7.60E+05	0	0	0	2.76E+06	7.42E+07	0	7.76E+05	6.69E+06	7.65E+05	3.07E+06	0	0	0	2.92E+06	0	0	4.37E+05	0	0	1.24E+06	3.33E+05	1.60E+05	0	0	0	0	0	0	0	0	5.87E+06
5	1	P08123|CO1A2_HUMAN	R.GPPGAVGSP(+15.99)GVNGAP(+15.99)GEAGR.D	N	Y	2.81	60	0.8	2.04E+06	0	0	4.71E+07	0	0	1.47E+05	0	0	0	0	0	0	0	3.79E+07	0	0	1.74E+06	0	0	0	0	0	0	0	0	0	0	0	0	0	0	0	0	0	0	0	0	0	0	9.29E+05
5	1	P08123|CO1A2_HUMAN	K.GEQGP(+15.99)PGP(+15.99)PGFQGLP(+15.99)GPSGPAGEVGK.P	N	Y	2.3	60	3	3.29E+06	0	1.29E+05	5.17E+07	0	0	7.85E+06	0	0	0	0	0	0	5.25E+06	4.81E+07	0	0	9.11E+06	4.41E+05	4.76E+06	0	0	0	3.48E+05	4.00E+05	0	1.65E+06	0	0	4.44E+06	0	0	0	0	0	0	0	0	0	0	6.39E+06
5	1	P08123|CO1A2_HUMAN	K.GHNGLQGLP(+15.99)GIAGH.H	N	Y	3.86	60	3.2	1.57E+06	0	2.86E+05	2.20E+07	0	0	1.71E+06	2.08E+04	0	0	2.82E+04	0	4.79E+06	5.75E+06	2.04E+07	0	0	1.23E+06	4.91E+05	1.59E+06	0	0	0	8.67E+05	8.01E+05	0	6.19E+05	0	8.13E+04	7.63E+05	0	0	0	0	0	0	0	0	0	3.19E+05	3.76E+06
5	1	P08123|CO1A2_HUMAN	R.GHN(+.98)GLDGLK(+15.99).G	N	Y	2.65	60	2.5	1.52E+06	0	1.32E+06	4.57E+07	0	0	1.98E+05	0	0	1.53E+04	4.93E+04	0	1.25E+06	2.71E+06	6.09E+06	0	0	8.38E+05	7.99E+05	0	0	0	9.51E+05	0	4.32E+05	6.79E+05	1.25E+05	0	3.09E+05	0	6.63E+05	0	0	0	0	0	7.85E+05	0	7.01E+05	0	1.87E+06
5	1	P08123|CO1A2_HUMAN	R.GAPGP(+15.99)DGNN(+.98)GAQGPP(+15.99)GPQGVQGGK.G	N	Y	4.32	60	1.9	2.88E+06	0	1.45E+06	4.54E+07	0	0	4.26E+06	0	0	7.77E+05	0	0	7.48E+05	4.26E+06	4.33E+07	0	2.16E+05	3.68E+06	2.59E+06	3.60E+06	0	0	0	1.59E+06	2.35E+06	0	3.37E+05	1.08E+04	1.22E+05	2.72E+06	1.34E+06	5.26E+05	0	0	0	0	0	0	1.46E+05	0	3.97E+06
5	1	P08123|CO1A2_HUMAN	R.GEVGPAGPNGF.A	N	Y	7.89	60	2.6	1.43E+06	0	0	1.82E+07	0	0	2.86E+06	0	0	8.60E+05	0	0	1.23E+06	3.52E+06	1.54E+07	0	0	4.90E+06	1.10E+06	2.26E+06	0	0	0	1.69E+06	7.64E+05	0	1.68E+06	6.66E+05	4.17E+05	1.06E+06	8.76E+05	5.22E+05	0	0	0	0	0	0	0	0	2.79E+06
5	1	P08123|CO1A2_HUMAN	R.GYP(+15.99)GNIGPVGAAGAPGPHGPVGPAGK(+30.01).H	N	Y	6.46	60	2.5	1.27E+06	0	1.37E+06	1.74E+07	0	0	0	0	0	8.61E+05	0	0	3.44E+05	3.84E+06	2.24E+07	0	6.58E+05	1.17E+06	1.00E+06	1.51E+05	0	0	0	0	1.58E+06	0	6.14E+05	1.80E+05	0	8.45E+04	1.00E+06	0	0	0	0	0	0	0	0	0	1.57E+06
5	1	P08123|CO1A2_HUMAN	R.GLP(+15.99)GVAGAVGEP(+15.99)GPL.G	N	Y	4.99	60	6.5	1.23E+06	5.21E+06	2.95E+05	4.18E+06	4.04E+05	6.88E+05	0	2.83E+05	0	2.76E+05	1.07E+06	0	2.22E+06	1.68E+06	3.56E+06	0	2.98E+05	8.46E+05	5.71E+05	0	4.87E+06	0	1.36E+06	0	4.42E+05	0	6.47E+05	6.65E+05	3.36E+06	4.74E+06	2.66E+06	4.81E+06	0	0	3.65E+05	8.54E+05	1.04E+06	3.33E+04	5.78E+05	2.05E+04	0
5	1	P08123|CO1A2_HUMAN	K.GEIGAVGNAGPAGPAGPR.G	N	Y	8.83	60	1.8	1.21E+06	0	6.29E+06	2.20E+06	0	0	3.13E+06	0	4.01E+05	1.20E+06	0	0	3.05E+06	2.75E+06	3.27E+06	0	5.55E+06	1.09E+06	8.82E+05	3.91E+06	0	0	0	2.70E+06	1.89E+06	0	0	1.74E+05	3.19E+05	2.04E+06	1.67E+06	2.82E+05	0	0	0	0	0	0	5.87E+05	2.71E+06	1.35E+06
5	1	P08123|CO1A2_HUMAN	R.GEP(+15.99)GNIGFP(+15.99)GP(+15.99)K.G	N	Y	3.97	60	5	1.21E+06	0	2.90E+05	1.49E+07	0	0	0	0	0	0	0	1.29E+06	1.38E+06	2.28E+06	1.43E+07	1.19E+06	0	2.54E+06	5.44E+05	1.21E+06	0	2.48E+05	1.30E+06	3.68E+05	9.60E+05	1.19E+05	0	0	0	1.88E+05	5.69E+05	2.33E+05	0	0	0	0	1.42E+06	1.84E+06	2.62E+06	3.07E+05	1.86E+06
5	1	P08123|CO1A2_HUMAN	R.GEVGLP(+15.99)GLSGPVGPPGNPGANGLT(+79.97)GAK(+340.10)GAAGLPGVAGAPGLPGPR.G	N	Y	3.63	60	3.6	2.94E+06	0	0	3.35E+07	0	0	0	0	0	0	0	0	0	8.93E+06	4.55E+07	0	2.44E+05	6.32E+06	0	1.72E+07	0	0	0	0	0	0	4.36E+06	0	0	0	1.02E+06	0	0	0	0	0	0	0	0	4.45E+05	6.90E+06
5	1	P08123|CO1A2_HUMAN	K.GEP(+15.99)GAP(+15.99)GENGTPGQTGAR.G	N	Y	4.39	60	2.6	1.14E+06	0	3.41E+05	1.99E+07	0	0	1.11E+06	0	0	0	0	0	0	5.75E+05	1.86E+07	7.51E+03	6.76E+05	2.97E+06	7.17E+05	1.02E+06	0	0	0	7.39E+05	0	0	0	0	0	1.84E+05	5.68E+04	1.85E+05	0	0	0	0	0	0	0	0	1.52E+06
5	1	P08123|CO1A2_HUMAN	R.GLHGEFGLP(+15.99)GP(+15.99)AGPR.G	N	Y	8.66	13.4	3.3	7.48E+06	2.42E+06	1.03E+07	5.04E+07	3.84E+05	5.57E+05	2.05E+07	2.63E+06	1.02E+07	3.40E+06	9.10E+05	9.73E+05	6.80E+06	1.52E+07	5.13E+07	8.61E+05	1.46E+06	8.79E+06	3.14E+06	2.10E+07	2.04E+06	1.77E+06	1.49E+06	1.09E+07	1.41E+07	1.14E+06	2.99E+06	1.01E+06	2.64E+06	3.14E+06	8.00E+06	9.36E+06	6.04E+05	4.80E+06	3.57E+06	1.23E+06	9.35E+05	2.18E+06	3.50E+06	5.48E+06	1.36E+07
5	1	P08123|CO1A2_HUMAN	R.GEVGPAGPN(+.98)GFAGPAGAAGQP(+15.99)GAK(+15.99).G	N	Y	2.47	60	2.1	1.12E+06	0	4.09E+05	2.32E+07	0	0	9.35E+05	0	0	0	0	0	0	1.13E+06	1.63E+07	0	0	8.65E+05	9.37E+05	1.11E+06	0	0	0	4.13E+05	1.32E+06	0	3.61E+05	0	0	0	1.52E+05	0	0	0	0	0	0	0	0	2.42E+05	5.04E+05
5	1	P08123|CO1A2_HUMAN	R.GDGGPPGMTGFP(+15.99)GAAGR.T	N	Y	3.52	60	2.8	9.70E+05	0	0	2.02E+07	0	1.13E+05	0	0	0	0	3.62E+05	4.45E+05	4.22E+05	0	1.84E+07	0	0	1.35E+06	0	0	0	0	0	0	0	0	0	0	0	0	0	0	0	0	0	0	0	0	0	0	4.33E+05
5	1	P08123|CO1A2_HUMAN	R.GSDGSVGPVGPAGPIGSAGPP(+15.99)GFPGAP(+15.99)GPK(+178.05)GEIGAVGNAGPAGPAGPR.G	N	Y	3.15	60	2.8	4.26E+06	0	0	7.86E+07	0	0	2.81E+06	0	0	0	0	0	0	2.68E+06	8.08E+07	0	0	5.71E+06	0	5.28E+06	0	0	0	4.23E+06	0	0	0	0	0	0	0	0	0	0	0	0	0	0	0	0	3.09E+06
5	1	P08123|CO1A2_HUMAN	R.GEVGLP(+15.99)GLSGPVGPPGNPGANGLT(+79.97)GAK(+178.05)GAAGLPGVAGAPGLPGPR.G	N	Y	3.35	60	2.5	9.21E+05	0	0	1.71E+07	0	0	0	0	0	0	0	0	0	0	2.03E+07	0	0	4.41E+05	0	0	0	0	0	0	0	0	0	0	0	0	0	0	0	0	0	0	0	0	0	0	1.70E+06
5	1	P08123|CO1A2_HUMAN	K.GEP(+15.99)GSAGPQGPPGPSGEEGK.R	N	Y	2.75	60	3.7	8.87E+05	0	0	1.45E+07	8.99E+04	0	1.09E+06	0	0	0	0	0	0	1.56E+06	1.30E+07	0	0	4.17E+06	0	6.91E+05	0	0	0	4.55E+05	1.40E+05	0	7.39E+04	0	0	0	0	0	0	0	0	0	0	0	0	0	2.39E+06
5	1	P08123|CO1A2_HUMAN	R.GEVGLP(+15.99)GLSGPVGP(+15.99)P(+15.99)GNP(+15.99)GANGLTGAK.G	N	Y	1.88	60	2.7	1.50E+06	0	0	3.16E+07	0	0	4.93E+05	0	0	0	0	0	0	0	2.17E+07	0	0	8.71E+05	0	3.63E+06	0	0	0	3.77E+06	0	0	3.60E+05	0	0	0	0	0	0	0	0	0	0	0	0	0	2.23E+06
5	1	P08123|CO1A2_HUMAN	R.TGPP(+15.99)GPSGISGPP(+15.99)GPP(+15.99)GPAGK.E	N	Y	2.09	60	3.1	9.07E+05	7.19E+04	0	1.90E+07	0	0	4.06E+05	0	0	4.17E+05	0	0	0	0	1.67E+07	0	0	0	4.36E+05	3.92E+05	0	0	0	0	1.52E+06	0	0	0	0	0	0	0	0	0	0	0	0	0	0	0	0
5	1	P08123|CO1A2_HUMAN	K.GEP(+15.99)GAP(+15.99)GEN(+.98)GTPGQTGAR.G	N	Y	2.81	60	2.1	7.60E+05	0	6.90E+04	1.34E+07	8.19E+04	0	7.00E+05	0	0	0	0	0	0	3.83E+05	1.20E+07	0	3.21E+05	2.02E+06	1.97E+06	5.86E+05	0	0	0	2.94E+05	0	0	0	0	0	5.88E+04	0	0	0	0	0	0	0	0	0	0	8.01E+05
5	1	P08123|CO1A2_HUMAN	R.TGHPGTVGPAGIR.G	N	Y	5.3	60	3.4	2.84E+06	0	0	2.48E+07	3.02E+05	2.92E+06	1.64E+06	0	4.66E+06	1.22E+06	3.25E+06	7.75E+06	0	5.49E+05	2.23E+07	8.21E+05	6.09E+06	1.58E+06	9.61E+05	0	0	3.14E+05	7.02E+06	9.24E+05	2.50E+06	1.48E+06	2.45E+06	0	0	0	4.61E+05	5.13E+06	5.27E+06	2.84E+06	0	2.14E+06	9.43E+05	4.98E+06	9.20E+05	2.79E+06	2.34E+06
5	1	P08123|CO1A2_HUMAN	K.GPK(+30.01)GENGVVGPTGPVGAAGPAGPNGPP(+15.99)GPAGSR.G	N	Y	2.2	60	2.2	6.96E+05	0	0	1.44E+07	0	0	1.80E+05	0	0	0	0	0	0	2.18E+05	1.33E+07	0	0	1.38E+06	0	0	0	0	0	0	0	0	0	0	0	0	0	0	0	0	0	0	0	0	0	0	4.54E+05
5	1	P08123|CO1A2_HUMAN	R.GPNGDAGRP(+15.99)GEP(+15.99)GLMGPR.G	N	Y	6	60	2.2	5.78E+06	0	6.11E+06	7.17E+07	1.20E+05	0	4.91E+06	5.45E+05	4.02E+06	4.00E+05	0	3.65E+05	2.71E+06	8.55E+06	7.60E+07	0	3.63E+06	1.20E+07	8.95E+06	6.80E+06	1.97E+05	0	5.08E+05	6.34E+06	5.70E+06	3.59E+05	1.34E+06	3.26E+05	3.37E+05	4.78E+05	4.77E+06	3.42E+06	0	0	1.63E+05	0	3.40E+04	2.73E+05	0	1.16E+06	8.77E+06
5	1	P08123|CO1A2_HUMAN	N.IGPVGAAGAP(+15.99)GPHGPVGPAGK.H	N	Y	3.57	60	1.5	6.42E+05	0	0	1.02E+07	0	0	2.73E+06	0	0	0	0	0	0	0	1.11E+07	0	0	1.52E+06	0	1.46E+06	0	0	0	0	0	0	0	0	0	0	0	0	0	0	0	0	0	0	0	0	6.45E+05
5	1	P08123|CO1A2_HUMAN	R.GAP(+15.99)GPDGNNGAQGPP(+15.99)GP(+15.99)QGVQGGK.G	N	Y	2.48	60	3.3	1.05E+06	0	0	2.09E+07	0	0	0	0	0	0	0	0	0	1.35E+06	1.90E+07	0	0	2.00E+06	0	3.30E+05	0	0	0	1.99E+05	0	0	0	0	0	0	0	0	0	0	0	0	0	0	0	0	1.14E+06
5	1	P08123|CO1A2_HUMAN	R.GEVGPAGPNGFAGPAGAAGQP(+15.99)GAK(+178.05)GER.G	N	Y	4.66	60	2.8	5.84E+05	0	4.56E+05	5.55E+06	0	0	6.29E+05	0	0	0	0	0	1.37E+06	2.59E+06	6.35E+06	0	1.45E+04	1.81E+06	7.25E+05	1.33E+06	0	0	0	5.70E+05	8.84E+05	0	8.37E+05	0	0	0	1.02E+06	0	0	0	0	0	0	0	0	0	3.90E+05
5	1	P08123|CO1A2_HUMAN	R.GPSGPP(+15.99)GP(+15.99)DGNKGEP(+15.99)GVVGAVGTAGPSGPSGLPGER.G	N	Y	1.84	60	1.8	5.21E+05	0	0	1.12E+07	0	0	0	0	0	0	0	0	0	0	1.12E+07	0	0	0	0	0	0	0	0	0	0	0	0	0	0	0	0	0	0	0	0	0	0	0	0	0	0
5	1	P08123|CO1A2_HUMAN	H.GEFGLP(+15.99)GPAGPR.G	N	Y	3.89	60	3	4.84E+05	0	0	4.76E+06	1.11E+06	0	0	0	0	0	0	0	0	1.56E+05	4.44E+06	1.46E+05	0	0	0	0	0	0	5.88E+05	0	0	0	0	0	0	1.19E+05	0	0	9.40E+06	0	0	0	0	0	0	0	1.05E+05
5	1	P08123|CO1A2_HUMAN	R.TGEVGAVGPP(+15.99)GF.A	N	Y	5.2	60	2.9	4.43E+05	1.95E+05	1.06E+06	4.73E+06	0	0	1.81E+05	0	0	0	0	0	1.72E+06	7.88E+05	3.66E+06	0	2.84E+05	0	0	0	0	0	2.90E+05	0	0	5.82E+05	0	0	7.78E+05	6.80E+05	1.66E+06	0	0	0	1.76E+05	0	9.57E+05	4.36E+05	3.56E+05	0	1.53E+05
5	1	P08123|CO1A2_HUMAN	Q.GLLGAP(+15.99)GILGLP(+15.99)GSR.G	N	Y	3.33	60	5.7	4.27E+05	0	3.01E+04	3.04E+05	2.99E+04	0	2.16E+05	1.95E+05	0	0	0	0	1.84E+05	1.13E+06	1.11E+07	0	0	1.07E+06	3.61E+05	2.54E+05	0	6.36E+04	0	6.13E+04	1.18E+05	1.48E+05	0	0	0	7.21E+05	2.28E+05	0	0	2.21E+05	1.50E+05	0	0	0	3.94E+05	0	1.31E+06
5	1	P08123|CO1A2_HUMAN	R.GFP(+15.99)GTPGLP(+15.99)GFK(+340.10)GIR.G	N	Y	1.97	60	2.2	4.23E+05	0	0	1.15E+07	0	0	0	0	0	0	0	0	0	0	6.26E+06	0	0	0	0	0	0	0	0	0	0	0	0	0	0	0	0	0	0	0	0	0	0	0	0	0	4.00E+05
5	1	P08123|CO1A2_HUMAN	H.NGLQGLP(+15.99)GIAGHHGDQGAP(+15.99)GSVGPAGPR.G	N	Y	2.35	60	3.6	1.22E+06	0	2.02E+05	2.33E+07	0	0	0	0	0	0	0	0	0	0	2.71E+07	0	0	0	0	1.16E+06	0	1.22E+05	0	0	0	0	0	1.44E+05	0	0	0	0	0	0	0	0	0	0	0	0	2.69E+05
5	1	P08123|CO1A2_HUMAN	A.AGPAGPNGPP(+15.99)GPAGSR.G	N	Y	2.85	60	5.4	3.78E+05	0	0	7.14E+06	0	0	2.86E+05	0	5.82E+05	0	0	0	1.61E+05	2.77E+05	5.23E+06	0	0	5.60E+05	0	0	0	1.87E+05	0	0	0	0	0	0	0	0	0	0	0	9.52E+05	0	0	0	0	0	6.17E+05	0
5	1	P08123|CO1A2_HUMAN	K.GESGNKGEP(+15.99)GSAGP(+15.99)QGPP(+15.99)GPSGEEGK.R	N	Y	3.11	60	1.7	3.68E+05	0	1.28E+05	5.55E+06	0	0	9.46E+05	0	0	0	0	0	0	5.57E+05	5.16E+06	0	0	7.46E+05	1.95E+05	1.30E+06	0	0	0	6.33E+05	0	0	5.68E+03	0	0	0	5.70E+04	0	0	0	0	0	0	0	0	0	3.98E+05
5	1	P08123|CO1A2_HUMAN	R.TGP(+15.99)P(+15.99)GPSGISGPP(+15.99)GP(+15.99)P(+15.99)GPAGK.E	N	Y	2.07	60	2.6	3.54E+05	0	0	6.03E+06	0	0	8.37E+05	0	0	0	0	0	0	2.07E+06	4.97E+06	0	0	1.22E+06	0	0	0	0	0	1.12E+05	0	0	0	0	0	0	0	0	0	0	0	0	0	0	0	0	0
5	1	P08123|CO1A2_HUMAN	K.EGPVGLP(+15.99)GIDGRPGPIGPAGAR.G	N	Y	3.48	60	3.7	3.50E+05	0	0	7.32E+06	0	0	0	0	0	0	0	0	0	0	7.73E+06	0	0	0	0	0	0	0	0	0	0	0	0	0	0	0	0	0	0	0	0	0	0	0	0	0	0
5	1	P08123|CO1A2_HUMAN	R.GPSGPP(+15.99)GPDGNK(+30.01)GEPGVVGAVGTAGPSGPSGLP(+15.99)GER.G	N	Y	2.65	60	2.2	3.84E+05	0	0	7.64E+06	0	0	0	0	0	0	0	0	0	0	7.72E+06	0	0	4.04E+05	0	7.37E+05	0	0	0	0	0	0	0	0	0	0	0	0	0	0	0	0	0	0	0	0	0
5	1	P08123|CO1A2_HUMAN	K.GVGLGPGPMGLMGPR.G	N	Y	1.82	60	5.1	3.30E+05	1.16E+05	0	5.55E+06	0	0	4.53E+05	0	0	0	0	0	0	0	6.91E+06	0	3.64E+05	4.34E+05	0	0	0	0	0	0	3.10E+05	0	0	0	0	0	0	0	0	0	0	0	0	5.05E+04	0	0	0
5	1	P08123|CO1A2_HUMAN	R.TGEVGAVGPPGFAGEK(+30.01).G	N	Y	2.26	60	4	3.26E+05	0	0	6.46E+06	0	0	9.02E+05	0	0	1.31E+05	0	0	0	4.32E+05	5.52E+06	0	0	0	2.03E+05	0	0	0	0	0	0	0	0	0	0	0	0	1.70E+05	0	0	0	0	0	0	0	0	2.09E+05
5	1	P08123|CO1A2_HUMAN	K.GPK(+30.01)GEN(+.98)GVVGPTGPVGAAGPAGPNGPP(+15.99)GPAGSR.G	N	Y	1.77	60	2.8	3.71E+05	0	0	8.64E+06	0	0	0	0	0	0	0	0	0	0	7.30E+06	0	0	0	0	0	0	0	0	0	0	0	0	0	0	0	0	0	0	0	0	0	0	0	0	0	0
5	1	P08123|CO1A2_HUMAN	R.GEVGPAGPN(+.98)GFAGPAGAAGQP(+15.99)GAK(+30.01)GER.G	N	Y	1.32	60	5.2	3.00E+05	0	0	6.23E+06	0	0	0	0	0	0	0	0	0	0	4.15E+06	0	0	1.01E+06	0	0	0	0	0	0	1.15E+06	0	0	0	0	0	0	0	0	0	0	0	0	0	0	0	3.40E+05
5	1	P08123|CO1A2_HUMAN	R.TGP(+15.99)P(+15.99)GPSGISGPP(+15.99)GPP(+15.99)GPAGKEGLR.G	N	Y	2.77	60	2.5	2.81E+05	0	0	6.42E+06	0	0	0	0	0	0	0	0	0	0	5.65E+06	0	0	0	0	0	0	0	0	0	0	0	0	0	0	0	0	0	0	0	0	0	0	0	0	0	0
5	1	P08123|CO1A2_HUMAN	K.GESGNK(+30.01)GEP(+15.99)GSAGPQGPP(+15.99)GPSGEEGK.R	N	Y	3.57	60	1.4	2.69E+05	0	0	5.03E+06	0	0	7.54E+05	0	0	0	0	0	0	4.12E+05	4.40E+06	0	0	0	2.71E+04	4.59E+05	0	0	0	2.17E+05	0	0	0	0	0	0	0	0	0	0	0	0	0	0	0	0	2.38E+05
5	1	P08123|CO1A2_HUMAN	K.GHN(+.98)GLQGLP(+15.99)GIAGHHGDQGAP(+15.99)GSVGPAGPR.G	N	Y	3.19	60	3	3.76E+06	0	0	6.92E+07	0	0	1.11E+06	0	0	0	0	0	0	6.73E+05	7.17E+07	0	0	6.72E+06	1.36E+06	3.62E+06	0	0	0	1.84E+06	3.95E+06	0	0	0	0	0	0	0	0	0	0	0	0	0	0	0	1.48E+06
5	1	P08123|CO1A2_HUMAN	E.IGAVGNAGPAGPAGPR.G	N	Y	3.66	60	2.4	2.49E+05	0	0	3.89E+06	0	0	0	0	0	0	0	0	0	0	4.77E+06	4.49E+05	0	1.13E+05	0	0	0	0	0	0	0	0	0	0	0	0	0	0	0	0	0	0	0	6.89E+05	0	0	3.77E+05
5	1	P08123|CO1A2_HUMAN	R.GPN(+.98)GDAGRP(+15.99)GEP(+15.99)GLMGPR.G	N	Y	2.42	60	1.2	2.35E+06	0	0	4.19E+07	0	0	8.66E+05	0	0	0	0	0	0	0	4.58E+07	0	0	4.93E+06	0	1.74E+06	0	0	0	0	1.28E+06	0	0	0	0	0	0	0	0	0	0	0	0	0	0	0	4.38E+06
5	1	P08123|CO1A2_HUMAN	R.GEVGPAGPN.G	N	Y	1.56	60	1.2	2.35E+05	0	0	3.25E+06	0	0	0	0	0	0	0	5.69E+05	0	0	2.64E+06	3.91E+05	0	0	0	0	0	0	0	0	0	0	0	0	0	0	0	0	0	2.63E+05	2.55E+05	3.58E+05	0	2.38E+05	0	0	8.13E+05
5	1	P08123|CO1A2_HUMAN	R.GLP(+15.99)GVAGAVGEP(+15.99)GP(+15.99)LGIAGPP(+15.99)GAR.G	N	Y	1.33	60	3.7	3.04E+05	0	0	0	4.42E+05	0	0	0	0	0	0	0	0	0	0	0	0	0	5.08E+06	1.69E+05	0	0	0	0	7.18E+06	0	0	0	0	0	0	0	0	0	0	0	0	0	0	2.17E+05	0
5	1	P08123|CO1A2_HUMAN	R.GPNGDAGRP(+15.99)GEP(+15.99)GLMGP(+15.99)R.G	N	Y	5.4	60	1	2.96E+06	0	3.33E+06	3.18E+07	0	0	6.63E+06	0	8.73E+05	1.03E+06	0	1.01E+06	1.22E+06	5.15E+06	2.83E+07	0	2.29E+06	7.66E+06	4.17E+06	1.19E+07	3.78E+05	0	0	5.34E+06	4.34E+06	0	5.95E+05	0	3.43E+04	2.87E+05	2.23E+06	7.92E+05	0	0	0	0	0	0	0	8.09E+05	2.84E+06
5	1	P08123|CO1A2_HUMAN	R.GPPGESGAAGPTGPIGSR.G	N	Y	5.76	60	2.3	2.20E+05	0	0	5.11E+06	0	0	0	0	0	0	0	0	0	0	4.37E+06	0	0	0	0	0	0	0	0	0	0	0	0	0	0	0	0	0	0	0	0	0	0	0	0	0	0
5	1	P08123|CO1A2_HUMAN	R.GEVGLP(+15.99)GLSGPVGPP(+15.99)GNP(+15.99)GAN.G	N	Y	4.9	60	4.1	2.15E+05	0	0	5.01E+06	0	0	0	0	0	0	0	0	0	0	4.23E+06	0	0	0	0	0	0	0	0	0	0	0	0	0	0	0	0	0	0	0	0	0	0	0	0	0	0
5	1	P08123|CO1A2_HUMAN	R.GEVGPAGPNGFAGPAGAAGQPGAK(+30.01)GER.G	N	Y	1.28	60	6.4	1.93E+05	0	0	4.72E+06	0	0	0	0	0	0	0	0	0	0	3.57E+06	0	0	0	0	0	0	0	0	0	0	0	0	0	0	0	0	0	0	0	0	0	0	0	0	0	0
5	1	P08123|CO1A2_HUMAN	R.TGPP(+15.99)GPSGISGPP(+15.99)GPPGPAGK(+30.01).E	N	Y	1.45	60	2.2	1.82E+05	0	0	3.90E+06	0	0	0	0	0	0	0	0	0	0	3.92E+06	0	0	0	0	0	0	0	0	0	0	0	0	0	0	0	0	0	0	0	0	0	0	0	0	0	0
5	1	P08123|CO1A2_HUMAN	E.NGVVGPT(+203.08)GPVGAAGPAGPNGPP(+15.99)GPAGSR.G	N	Y	1.7	60	2.5	1.78E+05	0	0	3.50E+06	0	0	0	0	0	0	0	0	1.83E+05	1.55E+06	2.32E+06	0	0	0	0	0	0	0	0	0	0	0	7.93E+04	0	0	0	0	0	0	0	0	0	0	0	0	0	0
5	1	P08123|CO1A2_HUMAN	R.GAP(+15.99)GAVGAPGPAGATGDR.G	N	Y	2.88	60	5.6	1.78E+05	0	0	2.87E+06	0	0	0	0	0	0	0	0	0	0	2.89E+06	0	0	8.66E+04	0	0	0	0	0	0	0	0	0	0	0	0	0	0	0	0	0	0	0	0	0	3.05E+05	6.04E+04
5	1	P08123|CO1A2_HUMAN	K.GHNGLQGLP(+15.99)GIAGHHGDQGAP(+15.99)GSVGPAGPR.G	N	Y	3.32	60	2.4	1.82E+06	0	0	4.46E+07	0	0	1.03E+06	0	0	0	0	0	0	2.54E+06	1.42E+07	0	0	6.19E+06	3.67E+05	1.25E+06	0	0	0	0	2.43E+06	0	0	0	0	0	0	0	0	0	0	0	0	0	0	0	5.84E+06
5	1	P08123|CO1A2_HUMAN	R.GYP(+15.99)GNIGPVGAAGAP(+15.99)GPHGPVGPAGK.H	N	Y	5.37	60	1.7	3.00E+06	0	4.35E+06	3.17E+07	0	0	4.43E+06	0	7.44E+05	7.10E+05	0	0	2.22E+06	5.22E+06	3.46E+07	0	1.32E+06	4.15E+06	2.22E+06	1.06E+07	5.68E+05	0	0	5.61E+06	5.90E+06	1.37E+05	1.00E+06	0	0	5.31E+05	4.08E+06	1.19E+06	0	0	0	0	0	0	0	9.29E+05	2.77E+06
5	1	P08123|CO1A2_HUMAN	H.HGDQGAPGSVGPAGPR.G	N	Y	2.63	60	2.7	6.74E+05	0	0	1.30E+07	2.18E+05	0	0	0	1.32E+05	0	0	2.35E+05	0	0	1.19E+07	0	0	7.51E+05	1.56E+06	0	0	0	0	0	1.13E+06	0	0	0	0	0	0	0	2.57E+04	0	0	0	0	0	0	0	0
5	1	P08123|CO1A2_HUMAN	R.GEVGPAGPNGFAGPAGAAGQP(+15.99)GAK.G	N	Y	2.12	60	1.4	2.30E+05	0	0	4.55E+06	0	0	0	0	0	0	0	0	0	0	5.10E+06	0	0	0	0	0	0	0	0	1.94E+05	0	0	0	0	0	0	0	0	0	0	0	0	0	0	0	0	4.07E+04
5	1	P08123|CO1A2_HUMAN	N.GEAGSAGPP(+15.99)GPP(+15.99)GLR.G	N	Y	1.03	60	5.7	1.54E+05	0	0	3.00E+06	0	0	0	0	0	0	0	0	0	0	2.91E+06	0	0	0	0	0	0	0	0	0	0	0	0	0	0	0	6.94E+05	0	0	0	0	0	0	0	0	0	0
5	1	P08123|CO1A2_HUMAN	R.GEVGPAGPNGFAGPAGAAGQP(+15.99)GAK(+340.10)GER.G	N	Y	3.52	60	2	1.52E+05	0	0	0	0	0	7.05E+04	0	0	0	0	0	1.77E+05	2.49E+06	0	0	0	0	3.69E+05	1.71E+06	0	0	0	1.19E+05	0	0	9.74E+05	0	0	0	0	0	0	0	0	0	0	0	0	0	0
5	1	P08123|CO1A2_HUMAN	K.GEQGPP(+15.99)GPP(+15.99)GFQGLP(+15.99)GPSGPAGEVGKPGER.G	N	Y	1.86	60	1.7	1.43E+05	0	0	1.14E+06	0	0	0	0	0	0	0	0	0	0	5.02E+06	0	0	0	0	0	0	0	0	0	0	0	0	0	0	0	0	0	0	0	0	0	0	0	0	0	0
5	1	P08123|CO1A2_HUMAN	R.GEVGPAGPNGFAGPAGAAGQP(+15.99)GAK(+30.01)GER.G	N	Y	2.79	60	3.6	2.59E+06	0	8.32E+05	5.53E+07	0	0	1.32E+06	0	0	0	0	0	0	2.73E+06	3.20E+07	0	0	6.92E+06	1.33E+06	3.54E+06	0	0	0	3.29E+06	0	0	0	0	0	0	0	0	0	0	0	0	0	0	0	0	4.15E+06
5	1	P08123|CO1A2_HUMAN	R.VGAP(+15.99)GPAGAR.G	N	Y	6.94	60	1.2	1.33E+05	0	1.27E+05	1.93E+06	7.01E+04	0	3.10E+05	0	0	4.14E+04	0	0	0	0	1.96E+06	0	9.35E+04	3.04E+05	1.58E+05	2.12E+05	0	0	0	8.49E+04	0	6.02E+03	0	0	0	5.75E+04	5.83E+04	4.36E+04	0	0	0	0	0	0	1.35E+04	0	1.35E+05
5	1	P08123|CO1A2_HUMAN	K.GESGNK(+30.01)GEPGSAGPQGPPGPSGEEGK.R	N	Y	5.6	60	0.4	1.27E+05	0	0	3.04E+06	0	0	0	0	0	0	0	0	0	0	2.43E+06	0	0	0	0	0	0	0	0	0	0	0	0	0	0	0	0	0	0	0	0	0	0	0	0	0	0
5	1	P08123|CO1A2_HUMAN	K.GPK(+340.10)GENGVVGPTGPVGAAGPAGPNGPP(+15.99)GPAGSR.G	N	Y	1.78	60	5.2	1.17E+05	0	0	1.85E+06	0	0	0	0	0	0	0	0	0	0	3.10E+06	0	0	0	0	0	0	8.47E+04	0	0	0	0	0	0	0	0	0	0	0	0	0	0	0	0	0	0	0
5	1	P08123|CO1A2_HUMAN	K.GEN(+.98)GVVGPTGPVGAAGPAGPN(+.98)GPP(+15.99)GPAGSR.G	N	Y	1.66	60	2.2	3.49E+05	0	0	9.08E+06	0	0	0	0	0	0	0	0	0	3.37E+05	5.61E+06	0	0	0	0	0	0	0	0	0	0	0	0	0	0	0	0	0	0	0	0	0	0	0	0	0	0
5	1	P08123|CO1A2_HUMAN	G.LLGAP(+15.99)GILGLP(+15.99)GSR.G	N	Y	4.36	60	0.9	1.13E+05	0	0	9.64E+05	0	0	0	0	0	0	0	0	0	0	3.89E+06	0	0	0	0	0	0	0	0	0	0	0	0	0	0	0	0	0	0	0	0	0	0	0	0	0	0
5	1	P08123|CO1A2_HUMAN	K.GPK(+178.05)GENGVVGPTGPVGAAGPAGPNGPP(+15.99)GPAGSR.G	N	Y	0.99	60	2.6	1.11E+05	0	0	2.09E+06	0	0	0	0	0	0	0	0	0	7.46E+05	1.61E+06	0	0	0	0	1.12E+05	0	0	0	0	0	0	2.28E+05	0	0	0	0	0	0	0	0	0	0	0	0	0	0
5	1	P08123|CO1A2_HUMAN	R.GPSGPP(+15.99)GPDGNK(+30.01)GEPGVVGAVGTAGPSGPSGLPGER.G	N	Y	1.1	60	4.6	1.09E+05	0	0	2.72E+06	0	0	0	0	0	0	0	0	0	0	1.98E+06	0	0	0	0	0	0	0	0	0	0	0	0	0	0	0	0	0	0	0	0	0	0	0	0	0	0
5	1	P08123|CO1A2_HUMAN	R.GVVGPQGAR.G	N	Y	2.36	60	4.1	1.08E+05	0	0	2.39E+06	0	0	0	0	0	0	0	0	0	0	2.13E+06	0	0	9.89E+04	0	0	0	0	0	0	0	1.88E+04	0	0	0	0	0	0	0	0	0	0	0	0	0	0	0
5	1	P08123|CO1A2_HUMAN	D.QGAP(+15.99)GSVGPAGPR.G	N	Y	4.04	60	4.6	1.05E+05	0	0	1.02E+06	3.52E+05	0	0	0	0	0	0	0	0	0	9.70E+05	0	0	0	1.73E+06	0	0	0	0	0	2.37E+05	0	0	0	0	0	0	0	0	0	0	0	0	7.21E+04	6.02E+04	0	7.58E+04
5	1	P08123|CO1A2_HUMAN	H.QGPAGPP(+15.99)GPP(+15.99)GPP(+15.99)GP(+15.99)PGVSGGGYDFGYDGDFYR.A	N	Y	1.31	60	5	1.01E+05	0	0	1.90E+05	0	0	0	0	0	0	0	0	0	0	3.27E+06	0	0	5.01E+05	0	0	0	0	0	5.19E+04	0	0	0	0	0	0	0	0	0	0	0	0	0	0	0	0	2.28E+05
5	1	P08123|CO1A2_HUMAN	R.GLVGEP(+15.99)GPAGSK(+30.01)GESGNK.G	N	Y	3.81	60	1.9	7.40E+05	0	0	1.31E+07	0	0	6.89E+05	0	0	2.39E+04	0	0	0	4.86E+05	1.11E+07	0	2.61E+04	2.35E+06	8.03E+05	2.97E+05	0	0	0	5.68E+05	5.63E+05	0	4.00E+04	2.31E+03	0	1.16E+05	2.62E+05	0	0	0	0	0	0	0	0	0	9.60E+05
5	1	P08123|CO1A2_HUMAN	A.P(+15.99)GSVGPAGPR.G	N	Y	4.52	60	1.4	9.87E+04	5.89E+05	0	0	0	7.02E+05	0	0	0	3.83E+05	0	0	0	0	1.39E+05	0	0	0	0	0	0	0	0	0	0	0	0	0	0	0	0	0	0	0	0	3.35E+05	4.05E+05	1.15E+06	5.41E+05	0	0
5	1	P08123|CO1A2_HUMAN	R.GSDGSVGPVGPAGPIGSAGPP(+15.99)GFPGAPGP(+15.99)K(+340.10)GEIGAVGNAGPAGPAGPR.G	N	Y	0.26	60	0	9.16E+04	0	0	3.94E+06	0	0	0	0	0	0	0	0	0	0	0	0	0	0	0	0	0	0	0	0	0	0	0	0	0	0	0	0	0	0	0	0	0	0	0	0	0
5	1	P08123|CO1A2_HUMAN	R.GPAGPSGPAGK.D	N	Y	3.24	60	2.3	9.15E+04	0	3.70E+04	1.59E+06	2.38E+04	0	1.93E+05	0	0	0	0	0	0	0	1.50E+06	0	0	2.07E+05	6.73E+04	1.41E+05	0	0	0	4.37E+04	0	0	0	0	0	0	0	0	0	0	0	0	0	0	0	0	8.85E+04
5	1	P08123|CO1A2_HUMAN	R.TGPPGPSGISGPP(+15.99)GPP(+15.99)GPAGK.E	N	Y	1.04	60	4.7	8.58E+04	0	0	0	0	0	0	1.31E+06	0	0	0	0	0	0	0	0	0	0	0	0	0	0	0	0	0	0	0	0	0	0	0	0	0	0	0	0	1.55E+05	0	0	0	0
5	1	P08123|CO1A2_HUMAN	R.GLVGEPGPAGSK(+30.01)GESGNK.G	N	Y	3.6	60	2	6.48E+05	0	0	1.15E+07	0	0	4.35E+05	0	0	1.41E+04	0	0	0	5.23E+05	9.62E+06	0	0	1.80E+06	4.96E+05	4.64E+05	0	0	0	2.86E+05	8.87E+05	0	0	0	0	0	0	0	6.67E+05	0	0	0	0	0	6.13E+04	0	1.08E+06
5	1	P08123|CO1A2_HUMAN	P.SGPPGPDGNKGEPGVVGAVGT(+203.08)AGPSGPSGLP(+15.99)GER.G	N	Y	0.06	60	0	7.98E+04	0	0	3.43E+06	0	0	0	0	0	0	0	0	0	0	0	0	0	0	0	0	0	0	0	0	0	0	0	0	0	0	0	0	0	0	0	0	0	0	0	0	0
5	1	P08123|CO1A2_HUMAN	K.GPSGEAGTAGPP(+15.99)GTP(+15.99)GPQ.G	N	Y	2.14	60	2	7.46E+04	0	0	1.81E+06	0	0	0	0	0	0	0	0	0	0	1.36E+06	0	0	0	0	0	0	0	0	0	0	0	0	0	0	0	0	3.71E+04	0	0	0	0	0	0	0	0	0
5	1	P08123|CO1A2_HUMAN	R.GPSGPP(+15.99)GPDGN.K	N	Y	3.8	60	4.4	7.30E+04	0	8.07E+05	3.33E+05	0	0	0	2.00E+04	5.24E+04	0	0	0	0	0	2.98E+05	0	6.08E+05	0	4.54E+04	0	0	0	0	0	0	0	0	0	0	0	0	0	0	0	0	0	0	4.36E+05	1.82E+05	0	2.08E+05
5	1	P08123|CO1A2_HUMAN	K.GEP(+15.99)GSAGPQGPPGPSGEEGK(+30.01)R.G	N	Y	5.3	60	2.3	1.99E+06	0	1.32E+06	2.95E+07	0	0	3.60E+06	0	4.33E+05	5.05E+05	0	0	6.48E+05	2.68E+06	2.56E+07	0	1.45E+06	5.34E+06	1.55E+06	3.21E+06	1.28E+05	0	0	1.48E+06	1.22E+06	0	3.88E+05	1.10E+04	0	1.09E+06	9.79E+05	6.03E+05	0	0	0	0	0	0	1.24E+05	0	1.94E+06
5	1	P08123|CO1A2_HUMAN	E.P(+15.99)GVVGAVGT(+203.08)AGPSGPSGLPGER.G	N	Y	3.76	60	4.1	7.22E+04	0	0	1.99E+06	0	0	0	0	0	0	0	0	0	0	1.12E+06	0	0	0	0	0	0	0	0	0	0	0	0	0	0	0	0	0	0	0	0	0	0	0	0	0	0
5	1	P08123|CO1A2_HUMAN	I.P(+15.99)GPVGAAGATGAR.G	N	Y	3.54	60	5.9	6.60E+04	0	0	3.36E+05	1.29E+05	0	0	0	0	0	4.50E+04	0	0	0	0	0	2.99E+05	0	3.01E+05	2.43E+04	0	0	0	0	0	0	7.79E+04	0	0	0	0	2.88E+05	0	0	0	0	1.22E+05	0	0	3.87E+05	0
5	1	P08123|CO1A2_HUMAN	R.GASGPAGVR.G	N	Y	3.27	60	2.4	6.26E+04	0	3.62E+04	9.46E+05	1.64E+04	0	1.60E+05	0	0	0	0	0	0	0	1.03E+06	0	4.79E+04	1.39E+05	4.21E+04	9.82E+04	0	0	0	3.55E+04	0	0	0	0	0	2.06E+04	0	0	0	0	0	0	0	0	0	9.85E+03	8.26E+04
5	1	P08123|CO1A2_HUMAN	R.GEAGAAGPAGP(+15.99)AGPR.G	N	Y	1.74	60	4.6	6.07E+04	0	0	0	5.19E+04	0	0	0	0	0	9.39E+03	0	0	0	1.36E+06	0	0	8.08E+05	0	0	0	0	7.39E+04	0	0	0	0	0	0	0	0	0	0	0	0	0	0	0	0	0	3.03E+05
5	1	P08123|CO1A2_HUMAN	R.GEVGPAGPN(+.98)GFAGPAGAAGQPGAK(+15.99).G	N	Y	2.26	60	7.2	5.71E+04	0	0	1.56E+06	0	0	0	0	0	0	0	0	0	0	5.01E+05	0	0	0	0	0	0	0	3.99E+05	0	0	0	0	0	0	0	0	0	0	0	0	0	0	0	0	0	0
5	1	P08123|CO1A2_HUMAN	R.GPP(+15.99)GAVGSPGVN(+.98)GAPGEAGRDG.N	N	Y	2.1	60	2	5.17E+04	0	0	2.09E+05	0	0	9.61E+05	0	0	0	0	0	0	3.93E+05	0	0	0	0	0	6.59E+05	0	0	0	0	0	0	0	0	0	0	0	0	0	0	0	0	0	0	0	0	0
5	1	P08123|CO1A2_HUMAN	K.GESGNK(+15.99)GEP(+15.99)GSAGPQGPPGPSGEEGK(+30.01)R.G	N	Y	1.75	60	4.5	4.90E+04	0	0	1.02E+06	0	0	0	0	0	0	0	0	0	0	1.09E+06	0	0	0	0	0	0	0	0	0	0	0	0	0	0	0	0	0	0	0	0	0	0	0	0	0	0
5	1	P08123|CO1A2_HUMAN	K.GESGNK(+30.01)GEPGSAGPQGPP(+15.99)GPSGEEGK.R	N	Y	4.58	60	1.4	1.71E+06	0	0	2.68E+07	0	0	2.90E+06	0	3.24E+05	2.16E+05	0	0	3.50E+05	7.30E+05	2.33E+07	0	9.43E+05	5.37E+06	1.58E+06	2.36E+06	8.50E+04	0	7.28E+04	1.26E+06	9.16E+05	0	3.91E+05	0	1.15E+04	8.41E+05	7.92E+05	5.10E+05	0	0	0	0	0	0	0	0	1.86E+06
5	1	P08123|CO1A2_HUMAN	R.GPSGPP(+15.99)GPDGNK.G	N	Y	1.89	60	1.6	4.57E+04	0	0	9.14E+05	0	0	9.20E+04	0	0	0	0	0	0	0	7.99E+05	0	0	1.31E+05	0	0	0	0	0	0	0	0	0	0	0	0	0	0	0	0	0	0	0	0	0	0	3.00E+04
5	1	P08123|CO1A2_HUMAN	R.GEVGPAGPNGFAGPAGAAGQP(+15.99)GAK(+30.01).G	N	Y	2.2	60	7	4.56E+04	0	0	1.12E+06	0	1.30E+05	0	0	0	0	0	0	0	0	7.12E+05	0	0	0	0	0	0	0	0	0	0	0	0	0	0	0	0	0	0	0	0	0	0	0	0	0	0
5	1	P08123|CO1A2_HUMAN	K.EGPVGLP(+15.99)GIDGRP(+15.99)GPIGPAGAR.G	N	Y	1.42	60	5	4.56E+04	1.94E+05	0	4.81E+05	0	0	0	0	0	0	0	0	0	0	1.24E+06	0	0	0	0	0	0	0	0	0	0	0	0	0	0	0	0	0	0	0	4.90E+04	0	0	0	0	0	0
5	1	P08123|CO1A2_HUMAN	K.GVGLGPGPMGLMGP(+15.99)R.G	N	Y	1.29	60	4	4.32E+04	0	0	1.30E+06	0	0	0	0	0	0	0	0	0	0	5.58E+05	0	0	0	0	0	0	0	0	0	0	0	0	0	0	0	0	0	0	0	0	0	0	0	0	0	0
5	1	P08123|CO1A2_HUMAN	K.GPSGEAGTAGPP(+15.99)GTP(+15.99)GPQGLLGAPGILGLP(+15.99)GSR.G	N	Y	0.71	60	0.7	4.31E+04	0	0	1.64E+06	0	0	0	0	0	0	0	0	0	0	2.11E+05	0	0	0	0	0	0	0	0	0	0	0	0	0	0	0	0	0	0	0	0	0	0	0	0	0	0
5	1	P08123|CO1A2_HUMAN	N.NGAQGPP(+15.99)GPQGVQGGK.G	N	Y	0.84	60	1.4	4.25E+04	0	0	1.14E+06	0	0	0	0	0	0	0	0	0	0	6.74E+05	0	0	0	0	0	0	0	0	0	0	0	0	0	0	0	0	0	0	0	1.36E+04	0	0	0	0	0	0
5	1	P08123|CO1A2_HUMAN	R.GDQGPVGR.T	N	Y	3.5	60	2.3	4.20E+04	0	0	6.48E+05	0	0	8.70E+04	0	0	0	0	0	0	0	7.65E+05	0	0	9.17E+04	4.43E+04	6.03E+04	0	0	0	2.64E+04	0	0	0	0	0	0	0	5.64E+03	0	0	0	0	0	0	6.72E+03	0	5.31E+04
5	1	P08123|CO1A2_HUMAN	R.GEVGPAGPN(+.98)GFAGPAGAAGQPGAK(+30.01)GER.G	N	Y	1.73	60	6.1	3.62E+04	0	0	9.62E+05	0	0	0	0	0	0	0	0	0	0	5.93E+05	0	0	0	0	0	0	0	0	0	0	0	0	0	0	0	0	0	0	0	0	0	0	0	0	0	0
5	1	P08123|CO1A2_HUMAN	R.GEVGPAGPN(+.98)GFAGPAGAAGQP(+15.99)GAK(+178.05)GER.G	N	Y	1.8	60	0.6	3.49E+04	0	0	0	0	0	0	0	0	0	0	0	0	0	1.13E+06	0	0	0	0	3.72E+05	0	0	0	0	0	0	0	0	0	0	0	0	0	0	0	0	0	0	0	0	0
5	1	P08123|CO1A2_HUMAN	R.GEP(+15.99)GN(+.98)IGFP(+15.99)GPK.G	N	Y	0.25	60	0	3.48E+04	0	0	0	0	0	0	0	0	0	0	0	0	0	0	0	0	0	0	0	0	0	0	0	1.50E+06	0	0	0	0	0	0	0	0	0	0	0	0	0	0	0	0
5	1	P08123|CO1A2_HUMAN	P.SGPPGPDGNKGEPGVVGAVGT(+203.08)AGPSGPSGLPGER.G	N	Y	0.26	60	0	3.46E+04	0	0	1.49E+06	0	0	0	0	0	0	0	0	0	0	0	0	0	0	0	0	0	0	0	0	0	0	0	0	0	0	0	0	0	0	0	0	0	0	0	0	0
5	1	P08123|CO1A2_HUMAN	N.GVVGPTGPVGAAGPAGPNGPP(+15.99)GPAGSR.G	N	Y	1.26	60	0.6	1.17E+05	0	0	3.26E+06	0	0	0	0	0	0	0	0	0	0	1.79E+06	0	0	0	0	0	0	0	0	0	0	0	0	0	0	0	0	0	0	0	0	0	0	0	0	0	0
5	1	P08123|CO1A2_HUMAN	K.GEQGPPGP(+15.99)P(+15.99)GFQGLP(+15.99)GPSGPAGEVGKP(+15.99)GER.G	N	Y	0.25	60	0	3.03E+04	0	0	1.30E+06	0	0	0	0	0	0	0	0	0	0	0	0	0	0	0	0	0	0	0	0	0	0	0	0	0	0	0	0	0	0	0	0	0	0	0	0	0
5	1	P08123|CO1A2_HUMAN	K.GENGVVGPTGPVGAAGPAGPNGP(+15.99)P(+15.99)GPAGSR.G	N	Y	0.74	60	9.8	2.77E+04	0	0	8.98E+05	0	0	0	0	0	0	0	0	0	0	2.92E+05	0	0	0	0	0	0	0	0	0	0	0	0	0	0	0	0	0	0	0	0	0	0	0	0	0	0
5	1	P08123|CO1A2_HUMAN	K.GEPGVVGAVGTAGPSGPSGLPGER.G	N	Y	3.53	60	7.4	2.76E+04	0	0	6.16E+05	0	0	0	0	0	0	0	0	0	0	5.73E+05	0	0	0	0	0	0	0	0	0	0	0	0	0	0	0	0	0	0	0	0	0	0	0	0	0	0
5	1	P08123|CO1A2_HUMAN	A.VGTAGPSGPSGLPGER.G	N	Y	2.53	60	3.8	2.76E+04	0	0	7.13E+05	0	0	0	0	0	0	0	0	0	0	0	0	0	0	0	0	0	0	0	0	0	0	0	0	3.87E+05	0	0	0	0	0	0	0	8.50E+04	0	0	0	0
5	1	P08123|CO1A2_HUMAN	R.GEIGNP(+15.99)GR.D	N	Y	3.98	60	0.7	2.72E+04	0	0	3.89E+05	0	0	7.35E+04	0	0	0	0	0	0	0	4.80E+05	0	0	5.10E+04	2.10E+04	5.97E+04	0	0	0	2.50E+04	0	0	0	0	0	0	0	0	0	0	0	0	0	0	0	0	3.62E+04
5	1	P08123|CO1A2_HUMAN	R.TGEVGAVGP(+15.99)PGFAGEKGP(+15.99)SGEAGTAGPP(+15.99)GTP(+15.99)GPQGLLGAP(+15.99)GILGLP(+15.99)GSR.G	N	Y	1.52	60	5.9	4.73E+04	0	2.44E+04	0	0	0	0	0	0	0	0	0	0	0	1.03E+06	0	0	1.62E+04	0	6.50E+05	0	0	0	3.09E+05	0	0	0	0	0	0	0	0	0	0	0	0	0	0	0	0	0
5	1	P08123|CO1A2_HUMAN	K.GHAGLAGAR.G	N	Y	6.03	60	0.9	2.48E+04	0	0	3.90E+05	0	0	5.00E+04	0	0	0	0	0	0	0	4.86E+05	0	0	4.82E+04	2.14E+04	4.15E+04	0	0	0	1.07E+04	0	0	0	0	0	0	0	0	0	0	0	0	0	0	0	0	1.82E+04
5	1	P08123|CO1A2_HUMAN	R.GLP(+15.99)GSP(+15.99)GNIGPAGKEGPVGLP(+15.99)GIDGR.P	N	Y	2.9	60	4.2	2.41E+04	0	0	0	0	0	0	0	0	0	0	0	0	0	3.70E+05	0	0	0	0	0	0	0	1.89E+05	0	0	0	0	0	0	0	0	0	0	2.35E+05	0	2.41E+05	0	0	0	0	0
5	1	P08123|CO1A2_HUMAN	K.GHN(+.98)GLQGLP(+15.99)GIAGHHGDQGAPGSVGPAGPR.G	N	Y	2.63	60	0.7	2.32E+04	0	0	3.82E+05	0	0	0	0	0	0	0	0	0	0	6.15E+05	0	0	0	0	0	0	0	0	0	0	0	0	0	0	0	0	0	0	0	0	0	0	0	0	0	0
5	1	P08123|CO1A2_HUMAN	R.GLVGEP(+15.99)GP(+15.99)AGSKGESGNK.G	N	Y	2.56	60	2.3	1.79E+05	0	0	2.97E+06	0	0	2.36E+05	0	0	0	0	0	0	0	3.26E+06	0	0	0	0	7.61E+05	0	0	0	2.30E+05	0	0	0	0	0	0	0	4.84E+04	2.00E+05	0	0	0	0	0	0	0	0
5	1	P08123|CO1A2_HUMAN	R.DGNPGNDGPP(+15.99)GR.D	N	Y	1.26	60	4.2	2.02E+04	0	0	3.93E+05	0	0	0	0	0	0	0	0	0	0	4.29E+05	0	0	0	0	9.86E+03	0	1.23E+04	0	0	0	0	0	0	0	0	0	0	0	0	0	0	0	0	0	0	1.74E+04
5	1	P08123|CO1A2_HUMAN	G.EQGP(+15.99)P(+15.99)GPP(+15.99)GFQGLP(+15.99)GPSGPAGEVGKP(+15.99)GER.G	N	Y	0.9	60	1.6	3.79E+04	0	0	6.90E+05	0	0	0	0	0	2.17E+05	0	0	0	0	0	0	0	0	0	0	0	0	0	0	0	0	0	0	7.53E+04	0	0	0	0	0	0	0	0	0	9.12E+04	0	0
5	1	P08123|CO1A2_HUMAN	N.AGPAGPAGPR.G	N	Y	2.86	60	1.1	1.40E+04	0	0	3.53E+05	0	0	0	0	0	0	0	0	0	0	2.47E+05	0	0	0	0	0	0	0	0	0	0	0	0	0	0	0	0	0	0	0	0	0	0	0	0	0	0
5	1	P08123|CO1A2_HUMAN	A.VGAP(+15.99)GPAGATGDR.G	N	Y	1.42	60	3.5	1.39E+04	0	0	2.45E+05	0	0	0	0	0	0	0	0	0	0	8.32E+04	0	0	0	0	0	1.27E+05	0	0	0	0	0	1.41E+05	0	0	0	0	0	0	0	0	0	0	0	0	0	0
5	1	P08123|CO1A2_HUMAN	K.GPK(+178.05)GEN(+.98)GVVGPTGPVGAAGPAGPNGPP(+15.99)GPAGSR.G	N	Y	0.81	60	2.6	1.21E+04	0	0	0	0	0	0	0	0	0	0	0	0	0	0	0	0	0	0	0	0	0	0	9.44E+04	0	0	0	0	0	0	5.81E+04	0	0	0	0	0	0	0	0	0	1.93E+05
5	1	P08123|CO1A2_HUMAN	F.AGPAGAAGQP(+15.99)GAK(+30.01)GER.G	N	Y	2.46	60	1.2	9.01E+03	0	0	2.09E+05	0	0	0	0	0	0	0	0	0	0	1.60E+05	0	0	1.83E+04	0	0	0	0	0	0	0	0	0	0	0	0	0	0	0	0	0	0	0	0	0	0	0
5	1	P08123|CO1A2_HUMAN	K.AGEDGHP(+15.99)GKPGRP(+15.99)GER.G	N	Y	1.7	60	0.1	8.98E+03	0	0	1.87E+05	0	0	0	0	0	0	0	0	0	0	1.99E+05	0	0	0	0	0	0	0	0	0	0	0	0	0	0	0	0	0	0	0	0	0	0	0	0	0	0
5	1	P08123|CO1A2_HUMAN	R.GPP(+15.99)GAVGSP(+15.99)GVNGAP(+15.99)GEAGRDGNP(+15.99)GNDGP(+15.99)PGR.D	N	Y	0.23	60	0	8.10E+03	0	0	0	0	0	0	0	0	0	0	0	0	0	3.48E+05	0	0	0	0	0	0	0	0	0	0	0	0	0	0	0	0	0	0	0	0	0	0	0	0	0	0
5	1	P08123|CO1A2_HUMAN	K.GESGNK(+30.01)GEP(+15.99)GSAGPQGPPGPSGEEGK(+30.01)R.G	N	Y	0.46	60	0	7.68E+03	0	0	0	0	0	0	0	0	0	0	0	0	0	3.30E+05	0	0	0	0	0	0	0	0	0	0	0	0	0	0	0	0	0	0	0	0	0	0	0	0	0	0
5	1	P08123|CO1A2_HUMAN	F.QGLP(+15.99)GPSGPAGEVGKP(+15.99)GER.G	N	Y	0.07	60	0	7.57E+03	0	0	0	0	0	0	0	0	0	0	0	0	0	3.26E+05	0	0	0	0	0	0	0	0	0	0	0	0	0	0	0	0	0	0	0	0	0	0	0	0	0	0
5	1	P08123|CO1A2_HUMAN	R.GEVGPAGPNGFAGP(+15.99)AGAAGQP(+15.99)GAKGER.G	N	Y	0.21	60	0	7.12E+03	0	0	0	0	0	0	0	0	0	0	0	0	0	3.06E+05	0	0	0	0	0	0	0	0	0	0	0	0	0	0	0	0	0	0	0	0	0	0	0	0	0	0
5	1	P08123|CO1A2_HUMAN	K.GESGNK(+30.01)GEPGSAGPQGPPGPSGEEGK(+30.01)R.G	N	Y	2.54	60	1.5	1.41E+05	0	0	2.68E+06	0	0	0	0	0	0	0	0	0	0	3.02E+06	0	0	3.79E+05	0	0	0	0	0	0	0	0	0	0	0	0	0	0	0	0	0	0	0	0	0	0	0
5	1	P08123|CO1A2_HUMAN	A.GEP(+15.99)GEP(+15.99)GQTGPAGAR.G	N	Y	2.25	60	4.4	3.87E+03	0	0	9.45E+04	0	0	0	0	0	0	0	0	0	0	7.20E+04	0	0	0	0	0	0	0	0	0	0	0	0	0	0	0	0	0	0	0	0	0	0	0	0	0	0
5	1	P08123|CO1A2_HUMAN	R.DGNP(+15.99)GNDGP(+15.99)PGR.D	N	Y	0.13	60	0	3.13E+03	0	0	0	0	0	0	0	0	0	0	0	0	0	1.35E+05	0	0	0	0	0	0	0	0	0	0	0	0	0	0	0	0	0	0	0	0	0	0	0	0	0	0
5	1	P08123|CO1A2_HUMAN	K.GEP(+15.99)GSAGPQGPP(+15.99)GPSGEEGKR.G	N	Y	0.06	60	0	2.68E+03	0	0	0	0	0	0	0	0	0	0	0	0	0	1.15E+05	0	0	0	0	0	0	0	0	0	0	0	0	0	0	0	0	0	0	0	0	0	0	0	0	0	0
6	31	Q14315|FLNC_HUMAN	F.PAVFGDFLGR.E	Y	Y	13.35	45.5	1.7	1.11E+07	6.30E+06	1.27E+07	1.76E+07	2.72E+06	3.67E+06	7.82E+06	6.20E+06	9.52E+06	3.82E+05	4.03E+06	3.20E+06	3.82E+07	1.91E+07	6.97E+06	9.73E+06	1.30E+07	1.26E+07	1.10E+07	5.97E+06	1.14E+07	8.17E+06	1.08E+07	1.08E+07	1.37E+07	1.66E+07	3.16E+06	6.04E+06	2.54E+07	1.06E+07	3.09E+07	5.91E+06	7.00E+06	7.54E+06	4.11E+06	7.97E+06	2.10E+07	1.88E+07	2.04E+07	9.87E+06	1.18E+07
6	31	Q14315|FLNC_HUMAN	R.PIPGSPFR.V	Y	Y	13.21	60	1.3	9.90E+06	0	9.42E+06	3.88E+06	6.62E+05	5.46E+05	2.87E+07	1.53E+07	0	0	0	0	3.15E+06	9.40E+06	0	4.96E+07	1.01E+07	0	0	2.05E+07	7.19E+04	1.35E+07	3.52E+06	5.09E+07	0	2.10E+06	2.07E+06	0	1.36E+07	3.20E+07	2.15E+06	0	3.26E+06	1.75E+07	6.12E+05	3.58E+07	4.40E+06	1.19E+07	1.70E+07	1.18E+07	2.90E+06
6	31	Q14315|FLNC_HUMAN	R.AWGPGLETGQVGK.S	Y	Y	13.32	60	2.1	8.47E+06	5.52E+05	9.27E+06	1.56E+06	6.72E+05	0	2.08E+07	1.21E+07	0	0	0	0	3.35E+06	5.67E+06	1.28E+06	3.82E+07	6.92E+06	2.93E+06	0	2.58E+07	2.49E+05	1.27E+07	1.08E+06	5.43E+07	0	3.66E+06	4.75E+06	3.74E+05	1.09E+07	2.66E+07	1.50E+06	0	2.27E+06	1.26E+07	6.84E+05	3.11E+07	5.85E+06	7.13E+06	1.09E+07	7.81E+06	2.25E+06
6	31	Q14315|FLNC_HUMAN	K.VPQLPITNFNR.D	N	Y	7.74	60	2.2	8.13E+06	1.33E+05	1.02E+07	1.49E+06	0	0	1.73E+07	1.23E+07	0	0	0	0	1.19E+06	3.56E+06	9.37E+05	2.99E+07	6.27E+06	2.57E+06	0	3.72E+07	0	1.76E+07	1.87E+06	7.79E+07	0	4.67E+06	2.13E+06	0	1.18E+07	2.49E+07	2.42E+06	0	1.46E+06	1.43E+07	0	2.41E+07	2.08E+06	4.53E+05	4.51E+06	2.67E+05	2.59E+06
6	31	Q14315|FLNC_HUMAN	R.FVPQEMGPH.T	N	Y	11.02	60	3.3	7.98E+06	3.38E+06	6.47E+06	1.55E+06	5.90E+06	4.72E+06	1.44E+07	9.19E+06	0	1.53E+07	7.34E+06	2.08E+06	3.07E+06	6.38E+06	1.15E+06	3.21E+07	3.90E+06	2.40E+06	0	1.01E+07	1.68E+07	1.09E+07	1.06E+06	3.69E+07	0	2.48E+06	2.18E+06	7.27E+06	1.07E+07	2.73E+07	1.79E+06	0	2.38E+06	9.19E+06	3.16E+06	2.58E+07	3.06E+06	5.75E+06	6.43E+06	5.92E+06	1.42E+06
6	31	Q14315|FLNC_HUMAN	K.LEPGGGAEAQAVR.Y	N	Y	8.51	60	2.8	7.68E+06	5.98E+05	8.64E+06	2.58E+06	8.82E+05	4.95E+05	2.29E+07	1.30E+07	5.37E+04	0	3.05E+05	0	3.69E+06	6.46E+06	1.58E+06	3.99E+07	7.26E+06	2.73E+06	0	1.51E+07	5.83E+05	1.50E+07	1.58E+06	3.07E+07	0	2.85E+06	1.31E+06	0	6.93E+06	2.85E+07	2.60E+06	0	3.84E+06	1.20E+07	4.91E+05	2.38E+07	3.09E+06	7.87E+06	7.89E+06	8.05E+06	3.03E+06
6	31	Q14315|FLNC_HUMAN	K.YGGDEIPYSPFR.I	N	Y	8.19	60	3	6.20E+06	0	6.77E+06	0	0	0	1.43E+07	1.00E+07	0	0	0	0	0	5.24E+06	0	2.58E+07	5.16E+06	0	0	2.60E+07	0	1.33E+07	3.96E+05	4.47E+07	0	6.53E+06	1.97E+06	0	1.01E+07	2.40E+07	0	0	1.18E+06	9.68E+06	0	2.27E+07	5.52E+06	4.27E+05	6.99E+06	2.08E+05	0
6	31	Q14315|FLNC_HUMAN	R.GAGTGGLGLAIEGPSEAK.M	N	Y	6.62	60	1.9	6.12E+06	0	7.21E+06	0	2.33E+05	0	1.30E+07	1.14E+07	0	1.16E+05	2.23E+05	0	3.93E+06	8.01E+06	0	1.58E+07	4.55E+06	3.42E+06	0	2.62E+07	3.02E+05	1.25E+07	0	4.35E+07	0	4.90E+06	4.92E+05	0	8.38E+06	2.18E+07	1.74E+06	0	1.76E+06	5.15E+06	0	2.06E+07	3.08E+06	5.76E+06	7.04E+06	3.48E+06	0
6	31	Q14315|FLNC_HUMAN	K.VSGPGVEPH.G	N	Y	7.92	60	2.6	5.96E+06	2.24E+05	7.62E+06	1.33E+06	7.17E+05	3.87E+05	1.97E+07	1.06E+07	9.63E+05	0	0	4.41E+05	1.66E+06	3.53E+06	0	3.30E+07	5.91E+06	3.99E+06	0	1.33E+07	3.93E+05	1.18E+07	1.28E+05	1.49E+07	0	1.91E+06	8.98E+05	1.08E+05	2.38E+06	2.80E+07	1.78E+06	0	8.57E+04	2.00E+06	4.48E+05	2.32E+07	2.36E+06	6.59E+06	6.47E+06	9.54E+06	0
6	31	Q14315|FLNC_HUMAN	K.AEIAFEDR.K	N	Y	10.21	60	1.3	5.27E+06	1.51E+05	5.70E+06	1.61E+06	0	0	1.43E+07	7.60E+06	0	0	0	0	2.57E+06	5.04E+06	1.34E+06	2.65E+07	3.95E+06	2.03E+06	0	1.28E+07	0	6.98E+06	1.09E+06	2.71E+07	0	1.82E+06	1.29E+06	0	8.62E+06	2.12E+07	1.39E+06	0	0	8.36E+06	0	1.98E+07	2.02E+06	5.17E+06	6.20E+06	4.65E+06	2.03E+06
6	31	Q14315|FLNC_HUMAN	R.SPFEVQVSPEAGVQK.V	N	Y	6.04	60	4.1	5.53E+06	3.73E+06	4.88E+06	2.76E+06	4.30E+05	1.53E+05	9.24E+06	1.00E+07	3.71E+05	0	0	4.36E+05	2.01E+06	4.17E+06	0	2.13E+07	2.62E+06	1.78E+06	0	2.07E+07	0	8.44E+06	0	3.69E+07	0	1.70E+06	4.24E+06	0	9.54E+06	1.81E+07	8.23E+05	0	7.46E+05	1.15E+07	1.67E+06	1.74E+07	1.48E+06	3.37E+06	3.89E+06	3.63E+06	2.05E+06
6	31	Q14315|FLNC_HUMAN	R.APLQVAVLGPTGVAEPVEVR.D	N	Y	10.71	60	4.6	7.40E+06	0	6.05E+06	5.60E+05	0	0	1.15E+07	8.40E+06	0	0	0	0	1.18E+06	5.00E+06	2.01E+05	4.94E+07	2.84E+06	2.91E+06	0	2.43E+07	0	8.68E+06	5.51E+05	3.69E+07	0	4.69E+06	1.62E+06	2.51E+05	1.22E+07	4.43E+07	5.29E+05	0	2.18E+06	8.21E+06	0	2.43E+07	3.69E+06	4.15E+06	1.27E+07	4.45E+06	3.31E+06
6	31	Q14315|FLNC_HUMAN	K.YADQEVPR.S	N	Y	6.86	60	1.4	4.56E+06	0	5.15E+06	2.51E+06	0	0	1.32E+07	6.42E+06	0	0	3.95E+05	0	0	3.69E+06	0	2.41E+07	3.94E+06	3.90E+06	0	8.51E+06	0	8.18E+06	0	2.04E+07	0	1.98E+06	1.53E+06	0	2.96E+06	2.30E+07	0	4.14E+05	1.47E+06	5.22E+06	0	1.40E+07	2.16E+06	4.63E+06	4.92E+06	4.91E+06	2.26E+06
6	31	Q14315|FLNC_HUMAN	R.LGSFGSITR.Q	N	Y	11.04	60	1.5	4.47E+06	0	5.50E+06	1.74E+06	0	0	9.72E+06	1.03E+07	0	0	0	0	0	6.67E+06	1.58E+06	1.14E+07	2.72E+06	1.54E+06	0	1.13E+07	0	1.11E+07	2.53E+05	2.98E+07	0	2.10E+06	1.15E+06	0	9.49E+06	1.12E+07	0	0	0	1.01E+07	0	9.30E+06	2.87E+06	2.27E+05	5.82E+06	6.80E+06	1.40E+06
6	31	Q14315|FLNC_HUMAN	R.DTVEVALEDK.G	N	Y	4.91	60	5.8	3.51E+06	0	0	1.70E+04	1.79E+04	2.99E+06	1.63E+07	4.27E+06	3.43E+06	2.25E+06	0	0	4.72E+05	0	1.05E+06	1.49E+07	1.95E+05	0	0	7.00E+06	6.32E+06	4.01E+06	0	1.46E+07	0	0	0	0	1.82E+07	1.19E+07	9.10E+06	2.64E+06	3.45E+06	2.40E+06	0	1.20E+07	0	2.93E+04	2.14E+06	4.39E+04	0
6	31	Q14315|FLNC_HUMAN	H.VAFAGAPITR.S	N	Y	10.85	60	3.9	3.23E+06	0	3.98E+06	0	4.94E+04	0	5.81E+06	6.32E+06	0	1.02E+05	0	0	0	1.91E+06	5.15E+05	1.77E+07	0	6.32E+05	3.27E+05	1.01E+07	0	6.35E+06	3.59E+05	2.04E+07	9.89E+05	8.04E+05	2.63E+05	0	5.95E+06	1.03E+07	5.65E+05	0	7.39E+05	5.39E+06	0	1.22E+07	1.47E+06	2.68E+06	3.93E+06	3.11E+06	0
6	31	Q14315|FLNC_HUMAN	R.HIGISFTPK.E	N	Y	8.01	60	1.9	3.17E+06	2.43E+05	0	1.27E+05	0	0	9.17E+06	5.31E+06	7.46E+05	0	0	0	0	2.82E+06	0	1.65E+07	0	0	0	1.09E+07	0	3.07E+06	0	2.38E+07	5.52E+05	2.70E+05	0	0	6.13E+06	1.43E+07	3.94E+05	7.81E+05	0	5.18E+06	0	1.47E+07	7.74E+05	2.30E+06	4.02E+06	0	0
6	31	Q14315|FLNC_HUMAN	R.PVFDPSK.V	N	Y	5.6	60	3.7	3.17E+06	1.48E+06	0	0	0	1.12E+06	1.50E+07	3.73E+06	3.10E+05	8.69E+05	1.70E+06	1.80E+06	0	0	1.60E+05	1.90E+07	0	3.90E+04	0	6.38E+06	4.01E+05	5.10E+06	0	9.69E+06	0	1.17E+05	1.05E+06	3.20E+05	2.26E+05	1.90E+07	0	1.72E+05	7.75E+06	4.65E+06	0	1.46E+07	0	0	0	3.03E+06	7.50E+04
6	31	Q14315|FLNC_HUMAN	R.TYAVSYVPK.V	N	Y	8.22	60	2.4	2.98E+06	0	3.66E+06	0	0	0	1.09E+07	4.65E+06	0	0	0	0	0	2.34E+06	0	1.43E+07	2.86E+06	6.12E+05	0	6.78E+06	1.52E+05	2.78E+06	0	1.74E+07	4.15E+05	7.26E+05	8.98E+05	0	5.28E+06	1.27E+07	8.43E+05	0	7.41E+04	5.20E+06	0	1.06E+07	0	3.34E+06	3.35E+06	3.22E+06	6.86E+05
6	31	Q14315|FLNC_HUMAN	R.LTVTSLQETGLK.V	N	Y	9.59	60	2	2.93E+06	0	2.30E+06	0	2.66E+05	0	4.08E+06	4.60E+06	0	0	0	0	1.68E+06	2.73E+06	2.43E+05	1.60E+07	7.22E+05	0	0	1.21E+07	0	5.38E+06	0	1.90E+07	0	1.28E+06	2.66E+06	0	7.34E+06	1.55E+07	8.88E+05	0	0	2.80E+06	0	7.97E+06	1.61E+06	1.03E+06	3.43E+06	9.27E+05	7.02E+05
6	31	Q14315|FLNC_HUMAN	R.GPGLSQAFVGQK.N	N	Y	8.27	60	2.1	2.84E+06	0	5.46E+06	0	0	0	5.68E+06	5.25E+06	0	2.00E+05	2.49E+04	0	0	3.02E+06	0	1.01E+07	3.09E+06	0	0	9.01E+06	0	4.94E+06	0	2.49E+07	0	8.34E+05	0	0	6.71E+06	4.47E+06	0	0	0	4.52E+06	0	8.66E+06	9.01E+05	3.55E+06	0	3.84E+06	0
6	31	Q14315|FLNC_HUMAN	K.VIPNGDGTFR.C	N	Y	4.11	60	4	2.82E+06	4.74E+05	2.12E+06	0	4.88E+05	4.84E+05	6.21E+06	5.51E+06	3.30E+05	0	4.47E+05	0	1.53E+05	6.93E+05	2.18E+05	1.41E+07	0	7.79E+05	0	7.24E+06	0	6.74E+06	0	1.56E+07	0	1.74E+05	4.16E+05	0	5.30E+06	1.36E+07	4.86E+05	0	0	3.94E+06	8.24E+05	1.25E+07	8.62E+05	2.16E+06	2.72E+06	1.75E+06	6.38E+05
6	31	Q14315|FLNC_HUMAN	R.GAGGQGQLDVR.M	N	Y	7.28	60	3.1	2.74E+06	0	2.87E+06	0	0	0	5.56E+06	2.38E+06	0	0	0	8.21E+05	3.78E+05	0	0	2.54E+07	2.27E+06	0	0	2.90E+06	0	3.28E+06	0	1.02E+07	0	1.02E+06	0	0	6.60E+05	2.53E+07	0	0	0	0	0	1.33E+07	1.25E+06	0	8.13E+05	2.03E+06	0
6	31	Q14315|FLNC_HUMAN	K.VYGPGVEK.T	N	Y	6.47	60	0.9	2.53E+06	0	2.75E+06	1.03E+06	2.71E+05	0	7.37E+06	3.33E+06	0	0	0	0	1.02E+06	1.45E+06	7.47E+05	1.49E+07	1.78E+06	1.36E+06	0	4.70E+06	5.91E+04	4.46E+06	0	1.08E+07	0	7.69E+05	5.92E+05	0	1.31E+06	1.63E+07	0	0	0	2.96E+06	0	5.99E+06	1.03E+06	2.76E+06	3.08E+06	1.99E+06	1.08E+06
6	31	Q14315|FLNC_HUMAN	K.GGLVGTPAPF.S	N	Y	4.11	60	2.3	4.22E+06	6.96E+04	4.17E+06	0	6.21E+04	5.41E+04	1.29E+07	6.90E+06	0	0	0	0	3.00E+05	2.29E+06	0	2.20E+07	2.96E+06	5.27E+05	0	2.76E+07	0	8.18E+05	0	3.94E+07	0	1.35E+06	6.91E+05	2.00E+05	7.22E+06	1.83E+07	5.66E+05	0	0	6.82E+05	0	2.24E+07	1.95E+06	0	5.84E+06	1.43E+05	5.59E+04
6	31	Q14315|FLNC_HUMAN	R.GVAGVPAEFSIWTR.E	N	Y	3.38	60	3.1	2.47E+06	4.10E+04	2.62E+06	0	0	0	4.89E+06	5.09E+06	0	0	0	1.04E+05	0	1.79E+06	0	1.14E+07	1.82E+06	0	0	1.25E+07	0	3.87E+06	4.31E+04	2.87E+07	1.91E+04	0	0	0	0	7.85E+06	0	1.60E+04	0	2.62E+06	4.36E+04	8.42E+06	0	2.26E+06	0	1.22E+06	0
6	31	Q14315|FLNC_HUMAN	K.ILVGPSEIGDASK.V	N	Y	5.33	60	2	2.41E+06	0	2.98E+06	0	0	0	0	4.54E+06	0	8.82E+05	0	0	0	0	0	1.75E+07	7.87E+05	0	0	6.90E+06	0	2.03E+06	0	1.99E+07	0	1.11E+06	1.95E+06	0	7.76E+06	1.35E+07	0	0	0	9.30E+05	2.83E+05	8.20E+06	1.04E+06	1.41E+06	2.35E+06	1.58E+06	0
6	31	Q14315|FLNC_HUMAN	K.SPFVVNVAPPLDLSK.I	N	Y	7.93	60	2.3	2.55E+06	0	3.39E+06	1.82E+05	0	0	2.23E+06	5.73E+06	0	0	0	0	3.31E+05	1.64E+06	2.97E+05	1.39E+07	1.77E+06	4.50E+05	0	1.06E+07	0	4.71E+06	7.27E+04	1.73E+07	0	1.28E+06	6.34E+05	0	4.18E+06	1.03E+07	6.60E+05	0	0	2.89E+06	0	6.89E+06	1.19E+06	1.82E+06	2.31E+06	1.75E+06	5.47E+05
6	31	Q14315|FLNC_HUMAN	R.YMPPEEGPYK.V	N	Y	5.99	60	3.3	2.36E+06	1.36E+05	1.13E+06	0	0	3.15E+05	6.65E+06	3.44E+06	0	0	1.63E+05	0	0	1.30E+05	3.05E+05	2.02E+07	5.25E+05	2.16E+05	0	6.99E+06	0	6.28E+06	0	2.01E+07	0	7.51E+04	2.93E+05	0	1.02E+06	9.24E+06	6.89E+05	0	0	1.62E+06	0	5.84E+06	9.05E+04	9.71E+05	1.29E+06	9.32E+05	0
6	31	Q14315|FLNC_HUMAN	R.HVSAYGPGLSH.G	N	Y	7.5	60	3.5	2.95E+06	0	2.18E+06	3.72E+05	2.23E+05	0	9.21E+06	3.50E+06	5.34E+04	2.05E+05	1.60E+05	9.18E+05	8.95E+05	1.60E+06	9.49E+05	1.77E+07	1.61E+06	9.63E+05	1.39E+05	4.21E+06	7.75E+05	4.51E+06	3.65E+05	8.88E+06	0	6.50E+05	2.17E+05	1.20E+05	1.91E+06	2.03E+07	9.75E+05	0	2.90E+05	3.65E+06	0	1.34E+07	5.46E+05	2.22E+06	3.05E+06	2.78E+06	5.97E+05
6	31	Q14315|FLNC_HUMAN	R.NAGYGGLGLSIEGPSK.V	N	Y	5.49	60	2.4	2.08E+06	0	1.44E+06	0	0	0	2.98E+06	4.40E+06	0	0	0	0	0	1.98E+06	2.40E+05	1.27E+07	0	0	0	7.88E+06	0	4.09E+06	0	1.52E+07	0	2.11E+06	0	0	4.44E+06	1.12E+07	0	0	0	0	0	8.43E+06	0	1.31E+06	2.36E+06	5.93E+05	1.10E+06
6	31	Q14315|FLNC_HUMAN	H.EEEPSEVPQLR.Q	N	Y	6.26	60	5	1.94E+06	0	0	0	5.12E+06	6.93E+06	2.28E+06	3.81E+06	2.67E+06	7.41E+06	8.19E+06	5.52E+06	2.91E+05	0	0	4.06E+06	1.94E+06	0	0	4.56E+05	0	0	0	1.21E+06	3.30E+06	5.87E+05	4.89E+06	5.94E+06	6.06E+05	3.87E+06	0	0	1.81E+06	2.62E+05	0	3.31E+06	0	0	0	0	4.50E+06
6	31	Q14315|FLNC_HUMAN	R.DNGDGTYTVSYLPDMSGR.Y	N	Y	7.89	60	3.3	1.89E+06	0	1.71E+06	0	0	0	4.19E+06	3.03E+06	0	0	0	0	0	0	0	1.08E+07	3.64E+05	2.05E+05	0	4.32E+06	0	2.85E+06	0	1.70E+07	0	0	4.45E+05	0	9.51E+05	8.47E+06	0	0	0	3.01E+06	0	8.86E+06	0	7.85E+05	1.95E+06	8.83E+05	2.75E+05
6	31	Q14315|FLNC_HUMAN	R.GPGLSQAF.V	N	Y	3.53	60	2.2	2.42E+06	0	8.18E+05	0	0	0	9.45E+06	3.13E+06	0	0	0	0	0	1.05E+06	0	1.32E+07	0	2.28E+05	0	6.99E+06	0	2.21E+06	0	1.17E+07	0	0	3.22E+05	0	4.40E+06	1.10E+07	5.53E+05	0	0	3.81E+06	0	1.36E+07	1.11E+06	1.82E+06	2.34E+06	1.94E+06	0
6	31	Q14315|FLNC_HUMAN	K.VNQPASFAVQLNGAR.G	N	Y	4.85	60	5.8	2.10E+06	2.85E+05	6.50E+05	0	0	0	1.97E+06	7.41E+06	0	0	0	0	0	3.72E+06	0	8.51E+06	0	0	0	8.36E+06	0	4.71E+06	3.90E+05	1.61E+07	0	0	3.42E+05	1.22E+05	2.69E+06	6.75E+06	0	0	0	4.97E+06	4.89E+04	7.02E+06	0	0	4.39E+06	3.94E+05	7.42E+05
6	31	Q14315|FLNC_HUMAN	R.QPYAPPR.P	N	Y	5.39	60	3.7	1.80E+06	0	1.16E+06	0	0	0	6.44E+06	2.32E+06	3.85E+05	8.33E+05	0	0	0	1.28E+06	4.42E+05	9.32E+06	2.04E+06	1.45E+06	0	4.42E+06	0	3.11E+06	2.44E+05	5.09E+06	0	7.33E+05	0	0	8.44E+05	1.25E+07	5.29E+05	0	8.08E+05	2.31E+06	0	6.57E+06	0	9.41E+05	2.19E+06	1.24E+06	1.24E+05
6	31	Q14315|FLNC_HUMAN	K.ITESDLSQLTASIR.A	N	Y	5.28	60	4.8	2.08E+06	1.53E+06	2.96E+06	0	0	8.94E+04	3.87E+06	4.38E+06	0	0	3.09E+05	0	5.09E+05	1.83E+06	4.56E+05	6.45E+06	2.67E+06	2.70E+05	0	1.07E+07	6.20E+05	4.84E+06	0	4.15E+06	0	1.78E+06	9.95E+05	0	4.27E+06	1.19E+07	6.91E+05	2.81E+05	0	2.13E+06	5.12E+04	6.55E+06	8.44E+05	7.87E+05	2.26E+06	8.26E+05	9.14E+05
6	31	Q14315|FLNC_HUMAN	R.VHVQPAVDTSGVK.V	N	Y	8.94	60	1.4	6.12E+06	2.46E+05	8.54E+06	3.02E+06	1.26E+06	0	1.69E+07	1.03E+07	0	0	0	0	3.67E+06	0	0	3.33E+07	4.68E+06	2.12E+06	2.56E+05	1.04E+07	3.81E+05	9.77E+06	0	2.41E+07	4.58E+04	2.49E+06	1.39E+06	0	6.39E+06	2.72E+07	1.26E+06	0	1.40E+06	8.70E+06	0	2.31E+07	2.53E+06	7.67E+06	7.50E+06	4.80E+06	3.09E+06
6	31	Q14315|FLNC_HUMAN	K.YTPPGAGR.Y	N	Y	6.16	60	1.9	1.62E+06	7.09E+04	2.31E+06	3.83E+05	0	0	3.63E+06	1.52E+06	0	0	0	0	2.34E+05	7.09E+05	2.81E+05	4.85E+06	1.83E+06	1.10E+06	0	5.59E+06	0	2.81E+06	0	6.74E+06	1.22E+06	4.28E+05	1.21E+05	0	3.88E+05	7.58E+06	1.52E+05	0	5.26E+05	2.69E+06	2.79E+04	7.30E+06	4.51E+05	1.66E+06	1.62E+06	2.18E+06	4.74E+05
6	31	Q14315|FLNC_HUMAN	R.ASGPGLNASGIPASLPVEF.T	N	Y	7.42	60	4.1	1.60E+06	0	1.72E+06	1.18E+05	0	0	2.32E+06	2.36E+06	3.80E+04	0	0	0	5.45E+05	1.31E+06	2.70E+05	1.06E+07	2.98E+05	6.11E+05	0	3.15E+06	1.18E+05	1.69E+06	7.52E+04	7.97E+06	7.84E+04	5.27E+05	6.99E+05	0	3.18E+06	1.26E+07	1.77E+05	0	3.65E+05	1.34E+06	0	6.13E+06	8.75E+05	1.21E+06	2.68E+06	5.81E+05	5.77E+05
6	31	Q14315|FLNC_HUMAN	F.EVQVSPEAGVQK.V	N	Y	5.66	60	2.4	1.49E+06	0	1.02E+06	1.55E+06	1.85E+04	8.85E+05	3.57E+06	1.19E+06	2.05E+06	3.03E+05	1.21E+06	2.65E+06	0	1.56E+06	1.30E+06	5.20E+06	2.92E+06	7.52E+05	0	1.89E+06	0	1.08E+06	1.38E+06	2.80E+06	1.03E+06	0	0	0	1.45E+06	7.42E+06	1.59E+05	1.25E+06	8.97E+05	2.35E+06	1.17E+06	3.85E+06	0	2.17E+06	1.23E+06	2.19E+06	6.65E+05
6	31	Q14315|FLNC_HUMAN	H.YTPATDGPYTVAVK.Y	N	Y	6.02	60	2.9	1.36E+06	0	7.87E+05	0	0	3.31E+05	2.25E+06	1.83E+06	0	0	0	0	1.10E+05	1.21E+06	0	9.78E+06	4.28E+05	3.55E+05	0	3.42E+06	0	2.50E+06	0	8.05E+06	0	3.43E+05	2.25E+05	0	3.94E+06	8.14E+06	0	0	1.93E+05	1.39E+05	0	5.83E+06	0	9.67E+05	1.55E+06	5.32E+05	0
6	31	Q14315|FLNC_HUMAN	K.DGTITVR.Y	N	Y	5.47	60	2.9	1.32E+06	0	0	3.10E+06	2.77E+05	0	2.17E+06	4.90E+05	1.52E+06	1.28E+06	1.25E+06	0	0	1.77E+06	2.70E+06	1.33E+06	2.54E+06	2.24E+06	4.81E+05	1.61E+06	1.69E+06	0	9.10E+05	0	1.88E+06	0	0	0	0	0	0	1.31E+06	4.21E+06	1.85E+06	0	8.10E+06	0	1.35E+06	1.35E+06	3.77E+06	0
6	31	Q14315|FLNC_HUMAN	R.SLTATGGNHVTAR.V	N	Y	11.06	60	2.2	7.42E+06	0	8.77E+06	1.15E+07	7.31E+05	0	2.19E+07	1.46E+07	4.81E+05	4.50E+05	0	0	1.73E+06	4.30E+06	4.75E+06	3.30E+07	8.91E+06	7.04E+06	0	1.81E+07	2.24E+04	1.41E+07	0	2.39E+07	1.27E+05	2.30E+06	1.20E+06	4.83E+04	2.30E+06	2.72E+07	1.78E+06	0	2.91E+06	1.09E+07	2.80E+05	2.03E+07	3.03E+06	6.86E+06	6.63E+06	8.97E+06	3.34E+06
6	31	Q14315|FLNC_HUMAN	K.DAGEGGLSLAVEGPSK.A	N	Y	4.67	60	2.8	1.20E+06	9.47E+04	0	0	0	0	2.64E+06	0	0	0	0	0	5.21E+05	1.16E+06	0	6.21E+06	0	0	0	7.00E+06	0	2.17E+06	0	1.52E+07	0	0	1.84E+06	0	1.80E+06	6.65E+06	0	0	0	9.63E+05	0	0	0	5.70E+05	0	0	0
6	31	Q14315|FLNC_HUMAN	R.LGS(+79.97)FGSITR.Q	N	Y	6.27	60	3.4	1.20E+06	0	1.18E+06	0	0	0	3.22E+06	5.91E+05	0	0	0	0	2.24E+05	0	0	9.30E+06	0	0	1.47E+06	4.76E+06	1.45E+05	2.09E+06	0	3.89E+06	2.26E+06	0	1.63E+04	1.38E+05	2.35E+06	6.94E+06	0	0	0	1.33E+06	0	8.30E+06	1.01E+05	0	8.79E+05	0	0
6	31	Q14315|FLNC_HUMAN	K.VIPN(+.98)GDGTFR.C	N	Y	3.73	60	4.3	1.18E+06	0	0	2.48E+04	0	3.84E+05	3.41E+06	8.29E+05	0	1.75E+05	1.05E+05	0	1.03E+06	0	0	9.49E+06	1.58E+05	0	0	2.06E+06	2.67E+05	2.32E+06	0	8.58E+06	0	1.41E+05	5.25E+04	0	3.82E+05	6.15E+06	5.72E+05	0	0	4.63E+05	1.28E+05	6.50E+06	0	8.95E+05	1.37E+06	0	0
6	31	Q14315|FLNC_HUMAN	K.LDVQFAGTAK.G	N	Y	5.82	60	2.4	1.12E+06	0	1.98E+06	8.98E+05	0	0	2.40E+06	1.18E+06	0	0	0	1.25E+05	2.25E+04	8.79E+05	4.56E+05	5.93E+06	0	4.60E+05	0	2.67E+06	0	1.30E+06	1.03E+06	6.49E+06	0	4.45E+05	0	0	2.16E+06	4.89E+06	0	0	7.18E+05	8.84E+05	1.56E+06	3.74E+06	1.42E+05	0	1.25E+06	9.55E+05	2.41E+05
6	31	Q14315|FLNC_HUMAN	K.EVGEHVVSVR.K	N	Y	10.7	60	1.6	5.19E+06	7.61E+05	7.19E+06	1.33E+06	4.72E+05	3.08E+05	1.26E+07	9.46E+06	0	3.51E+05	1.00E+06	0	2.05E+06	3.98E+06	1.63E+06	3.08E+07	4.55E+06	1.78E+06	2.39E+05	9.72E+06	6.95E+05	1.08E+07	9.01E+05	1.93E+07	1.67E+05	1.88E+06	6.79E+05	1.63E+05	4.09E+06	1.85E+07	1.59E+06	0	2.07E+06	9.19E+06	5.00E+05	1.80E+07	1.47E+06	5.21E+06	5.81E+06	7.32E+05	1.70E+06
6	31	Q14315|FLNC_HUMAN	K.WGDESVPGSPFK.V	N	Y	5.23	60	2.2	1.07E+06	0	9.56E+05	0	0	0	2.70E+06	1.54E+06	0	0	0	0	0	3.09E+05	0	6.41E+06	3.70E+05	0	0	5.31E+06	0	2.01E+06	0	7.17E+06	0	0	2.40E+05	0	1.29E+06	5.54E+06	0	0	0	1.20E+06	0	4.16E+06	1.80E+05	0	9.57E+05	6.96E+05	0
6	31	Q14315|FLNC_HUMAN	K.VEAAEIVEGEDSAYSVR.F	N	Y	3.41	60	3.1	1.34E+06	0	9.34E+05	0	0	0	9.91E+05	1.86E+06	0	0	0	0	0	0	0	9.15E+06	3.38E+05	0	0	6.18E+06	0	2.50E+06	0	1.32E+07	0	0	6.11E+05	0	3.04E+06	6.93E+06	0	0	0	8.71E+05	0	4.96E+06	5.73E+05	2.97E+05	7.69E+05	1.46E+05	0
6	31	Q14315|FLNC_HUMAN	K.GLHQMGIK.Y	N	Y	8.64	60	2	1.03E+06	6.34E+05	1.01E+06	1.58E+06	7.67E+05	1.15E+06	4.03E+06	3.22E+05	2.89E+05	0	1.41E+06	1.29E+06	2.36E+06	1.40E+06	1.14E+06	8.02E+04	8.59E+05	1.01E+06	7.54E+05	0	6.06E+05	0	0	0	2.16E+05	9.67E+05	4.96E+05	7.76E+04	3.55E+05	5.79E+05	1.29E+06	4.42E+05	5.31E+05	2.57E+06	0	6.06E+06	1.08E+06	4.25E+06	7.76E+05	7.57E+05	7.08E+05
6	31	Q14315|FLNC_HUMAN	K.TDTYVTDNGDGTYR.V	N	Y	6.04	60	1.9	1.02E+06	0	0	0	0	0	2.92E+06	1.83E+06	0	0	0	0	0	8.82E+05	0	7.00E+06	4.69E+05	0	0	3.06E+06	0	2.01E+06	0	5.69E+06	0	2.16E+05	5.80E+04	0	1.00E+06	6.15E+06	0	0	0	1.23E+06	0	5.23E+06	0	4.95E+05	6.89E+05	3.58E+05	0
6	31	Q14315|FLNC_HUMAN	K.VTVLFAGQNIER.S	N	Y	5.23	60	2.4	1.01E+06	0	0	0	0	1.12E+05	1.67E+06	0	0	0	0	0	0	9.10E+05	0	6.54E+06	4.47E+05	0	0	4.11E+06	0	1.63E+06	0	8.89E+06	0	0	5.94E+05	0	0	6.33E+06	0	0	0	1.92E+06	0	4.44E+06	1.13E+05	0	1.05E+06	4.84E+05	0
6	31	Q14315|FLNC_HUMAN	R.YWPTEPGEYAVH.V	N	Y	6.95	60	5	9.29E+05	0	0	0	0	1.42E+06	1.01E+06	1.11E+05	0	0	1.09E+06	7.12E+05	5.84E+06	0	0	5.35E+06	1.20E+05	0	0	1.23E+06	2.28E+06	1.13E+06	0	3.01E+06	0	1.51E+06	0	4.91E+05	0	3.88E+06	1.37E+06	0	0	2.20E+05	0	3.79E+06	1.95E+06	0	0	0	0
6	31	Q14315|FLNC_HUMAN	R.YMP(+15.99)PEEGPYK.V	N	Y	4.82	60	1.8	9.25E+05	0	9.98E+05	0	4.05E+05	0	3.63E+06	1.79E+06	0	0	0	0	0	0	0	5.77E+06	0	0	0	3.05E+06	0	2.42E+06	0	5.74E+06	0	0	0	0	6.64E+05	3.37E+06	0	0	6.60E+05	1.65E+06	0	4.66E+06	0	2.07E+05	1.06E+06	0	0
6	31	Q14315|FLNC_HUMAN	H.SLHETSTVLVETVTK.S	N	Y	12.35	16.13	4.7	7.69E+06	5.68E+06	3.89E+06	2.79E+06	6.77E+06	1.23E+07	5.27E+06	5.61E+06	7.91E+06	7.96E+06	1.29E+07	1.00E+07	4.72E+06	7.91E+06	5.08E+06	1.56E+07	7.81E+06	6.59E+06	9.16E+06	5.95E+06	4.96E+06	4.84E+06	9.50E+06	1.12E+07	1.27E+07	8.18E+06	1.20E+06	1.86E+07	5.71E+06	1.53E+07	8.16E+06	7.96E+06	4.52E+06	1.06E+06	1.50E+07	9.13E+06	9.24E+06	1.03E+07	6.43E+06	2.69E+06	5.58E+06
6	31	Q14315|FLNC_HUMAN	K.YGGPQHIVGSPFK.A	N	Y	6.35	60	2.7	3.45E+06	0	4.29E+06	0	0	0	7.41E+06	4.31E+06	0	0	0	0	0	1.93E+06	0	1.89E+07	2.36E+06	5.42E+05	5.57E+04	1.33E+07	0	3.73E+06	0	2.70E+07	4.04E+05	7.12E+05	4.08E+05	0	5.76E+06	8.66E+06	0	2.59E+06	4.39E+05	4.20E+06	0	1.48E+07	7.69E+05	2.82E+06	2.23E+06	2.08E+06	4.98E+05
6	31	Q14315|FLNC_HUMAN	K.IPGNWFQ.M	N	Y	1.46	60	3.4	7.50E+05	0	0	0	0	0	2.49E+06	2.07E+06	0	0	1.21E+05	6.02E+04	0	0	0	8.71E+06	0	0	0	0	0	8.41E+05	0	9.04E+06	0	0	7.23E+04	0	3.82E+05	3.78E+06	0	0	0	0	0	2.30E+06	0	1.13E+06	1.56E+05	0	0
6	31	Q14315|FLNC_HUMAN	R.IHALPTGDASK.C	N	Y	4.79	60	4.4	2.25E+06	0	3.39E+06	0	1.44E+05	0	4.02E+06	3.43E+06	4.77E+04	0	0	0	5.98E+05	1.37E+06	5.50E+06	1.31E+07	0	0	0	5.15E+06	0	3.35E+06	0	8.64E+06	0	2.86E+05	2.00E+05	1.81E+04	9.49E+05	1.01E+07	6.04E+05	0	3.92E+05	3.07E+06	0	8.06E+06	1.34E+06	3.52E+06	1.21E+06	1.74E+06	2.50E+06
6	31	Q14315|FLNC_HUMAN	K.FNGAHIPGSPFK.I	N	Y	6.11	60	2.6	3.32E+06	0	3.99E+06	3.57E+05	0	0	7.72E+06	5.61E+06	0	6.38E+04	0	0	1.23E+06	2.24E+06	4.22E+05	1.75E+07	1.62E+06	7.53E+05	0	1.17E+07	4.66E+05	4.34E+06	2.81E+05	2.59E+07	0	1.27E+06	2.08E+06	7.37E+04	5.71E+06	1.06E+07	7.03E+05	0	4.80E+05	3.54E+06	3.27E+04	1.25E+07	1.07E+06	1.98E+06	7.60E+05	1.73E+06	4.48E+05
6	31	Q14315|FLNC_HUMAN	R.GVAGVPAEF.S	N	Y	1.87	60	3.4	7.79E+05	0	0	5.60E+04	0	0	3.99E+05	2.15E+06	0	0	0	0	0	0	0	8.64E+06	0	0	0	1.33E+05	0	2.44E+06	0	6.12E+06	3.61E+05	0	0	0	2.71E+05	6.69E+06	0	0	0	0	0	8.46E+05	0	0	0	7.80E+04	0
6	31	Q14315|FLNC_HUMAN	R.AFGPGLEGGLVNK.A	N	Y	1.95	60	3.3	6.67E+05	0	0	0	0	0	1.58E+07	8.26E+06	0	0	0	0	0	0	0	0	0	1.54E+06	0	0	0	0	0	0	0	0	3.04E+06	0	0	0	0	0	0	0	0	0	0	0	0	0	0
6	31	Q14315|FLNC_HUMAN	R.DSPFIAH.I	N	Y	8.18	60	2.3	5.98E+06	0	7.33E+06	1.55E+06	0	0	1.65E+07	1.06E+07	0	4.91E+04	1.30E+06	0	2.64E+06	5.80E+06	1.33E+06	2.91E+07	5.12E+06	2.61E+06	0	1.55E+07	1.34E+06	1.07E+07	9.02E+05	2.54E+07	0	2.28E+06	0	0	6.71E+06	1.73E+07	1.88E+06	0	1.58E+06	3.62E+06	6.52E+05	2.45E+07	2.88E+06	6.57E+06	6.99E+06	8.03E+06	2.22E+06
6	31	Q14315|FLNC_HUMAN	H.TVHVAFAGAPITR.S	N	Y	5.47	60	3.3	6.29E+05	0	9.96E+05	0	0	0	1.67E+06	1.39E+06	0	0	0	0	0	3.48E+05	0	2.97E+06	0	0	0	3.77E+06	0	7.66E+05	0	7.50E+06	0	6.56E+04	0	0	0	1.41E+06	0	0	0	2.39E+06	0	2.44E+06	0	0	3.08E+05	0	0
6	31	Q14315|FLNC_HUMAN	R.SPFEVNVGMALGDANK(+15.99).V	N	Y	3.14	60	4.5	6.18E+05	0	0	0	0	0	1.94E+06	1.17E+06	0	7.94E+05	0	0	0	0	0	4.51E+06	2.66E+04	0	0	1.74E+06	1.75E+05	1.01E+06	0	5.52E+06	0	3.11E+05	0	0	0	2.24E+06	0	0	0	7.22E+05	0	3.85E+06	0	0	0	0	0
6	31	Q14315|FLNC_HUMAN	R.GSSYSSIPK.F	N	Y	8.08	60	1.8	5.19E+06	1.64E+06	5.54E+06	2.80E+06	1.32E+06	1.34E+07	1.24E+07	7.30E+06	1.23E+06	7.06E+05	1.57E+07	8.27E+05	1.76E+06	3.65E+06	3.46E+06	1.84E+07	6.78E+06	2.85E+06	0	6.83E+06	6.72E+05	7.36E+06	2.99E+06	1.22E+07	1.56E+06	1.83E+06	9.03E+05	3.06E+05	1.84E+06	1.79E+07	2.70E+06	2.85E+04	1.86E+06	6.61E+06	1.53E+06	1.14E+07	9.36E+05	5.64E+06	5.16E+06	5.56E+06	3.65E+06
6	31	Q14315|FLNC_HUMAN	K.AGTNMMMVGVHGPK.T	N	Y	5.53	60	1.7	5.86E+05	0	9.82E+05	1.06E+05	0	0	8.56E+05	1.26E+06	0	0	0	0	0	0	0	7.38E+05	2.81E+05	0	0	3.08E+06	0	1.20E+06	0	8.05E+06	0	0	0	0	0	4.45E+05	0	0	0	1.77E+06	0	2.06E+06	0	0	4.41E+04	1.87E+05	0
6	31	Q14315|FLNC_HUMAN	F.EVNVGMALGDANK.V	N	Y	3.08	60	6.9	5.49E+05	0	0	0	1.89E+05	0	1.38E+05	0	0	0	0	0	0	0	0	1.18E+06	0	7.20E+06	0	0	1.18E+05	0	0	0	0	4.07E+05	2.52E+05	0	1.97E+06	1.41E+06	0	0	0	0	0	0	7.93E+05	5.89E+05	4.40E+05	0	7.88E+06
6	31	Q14315|FLNC_HUMAN	K.ATIRPVFDPSK.V	N	Y	6.74	60	2.9	4.78E+06	0	7.77E+06	8.04E+04	0	0	1.12E+07	1.06E+07	0	1.24E+04	0	0	2.35E+06	4.91E+06	0	2.71E+07	0	0	1.93E+05	1.76E+07	0	1.10E+07	0	3.20E+07	0	0	1.07E+06	0	6.14E+06	0	0	3.14E+04	3.93E+04	1.27E+07	0	2.89E+07	1.56E+06	0	0	0	0
6	31	Q14315|FLNC_HUMAN	R.VYNVTYTVK.E	N	Y	6.77	60	5	5.23E+05	0	0	1.14E+06	0	0	1.65E+06	6.11E+05	0	2.40E+05	5.40E+05	6.20E+05	1.43E+06	8.63E+05	0	2.13E+06	1.34E+06	0	2.91E+05	6.66E+05	2.84E+05	6.77E+05	3.35E+05	2.83E+06	5.95E+05	0	1.54E+05	0	1.65E+06	8.97E+05	0	0	0	6.25E+05	2.37E+05	0	0	0	6.76E+05	6.85E+05	0
6	31	Q14315|FLNC_HUMAN	K.VPQLPITNF.N	N	Y	2.34	60	4.2	9.83E+05	0	0	0	0	0	1.03E+06	7.84E+05	0	1.76E+04	0	0	0	0	0	8.99E+06	0	0	0	2.66E+04	0	9.60E+05	9.04E+03	5.96E+06	0	0	0	0	8.16E+05	1.40E+07	0	0	0	7.82E+05	0	7.49E+06	0	0	0	5.14E+05	0
6	31	Q14315|FLNC_HUMAN	R.QQEGEASSQDMTAQVTSPSGK.V	N	Y	3.21	60	3.3	7.38E+05	0	0	0	0	0	1.02E+05	5.65E+05	0	0	0	0	0	3.44E+05	0	4.11E+06	1.22E+05	7.02E+05	0	1.28E+06	0	2.85E+05	3.91E+04	4.30E+06	1.12E+05	7.68E+04	1.41E+05	0	1.17E+06	6.55E+06	1.36E+05	3.26E+05	3.66E+06	5.72E+05	0	3.57E+06	0	2.19E+05	4.84E+05	3.98E+04	0
6	31	Q14315|FLNC_HUMAN	K.AIAYGPGIEPQGN.T	N	Y	4.21	60	4.3	4.78E+05	0	0	0	2.21E+05	0	2.33E+06	0	0	4.26E+04	1.33E+05	0	0	0	0	4.03E+06	0	0	2.59E+05	0	7.36E+05	2.17E+05	5.68E+05	1.64E+06	7.58E+04	0	1.02E+06	2.79E+05	1.13E+06	4.77E+06	8.99E+04	0	0	0	0	1.63E+06	0	0	4.07E+05	0	0
6	31	Q14315|FLNC_HUMAN	K.IPGNWFQMVSAQER.L	N	Y	2.86	60	6.6	4.72E+05	0	4.43E+05	0	4.18E+06	2.09E+05	0	6.83E+05	0	0	3.48E+06	0	0	0	1.84E+05	7.57E+05	2.53E+04	0	9.33E+04	0	0	2.75E+05	0	7.14E+05	0	0	3.81E+06	0	0	0	1.46E+06	0	0	0	1.50E+06	2.00E+05	0	0	3.17E+05	5.25E+04	4.25E+05
6	31	Q14315|FLNC_HUMAN	K.VAVGQEQAFSVNTR.G	N	Y	3.04	60	4.2	4.48E+05	0	0	0	9.94E+04	0	0	0	0	1.15E+06	0	0	0	0	0	0	0	0	0	2.69E+06	7.07E+05	3.03E+05	0	8.61E+06	8.67E+05	6.22E+05	0	2.11E+06	0	0	0	0	0	6.32E+04	0	1.34E+06	7.19E+05	0	0	0	0
6	31	Q14315|FLNC_HUMAN	R.ASGPGLNASGIPASLPVEFTIDAR.D	N	Y	5.09	60	2.3	1.31E+06	0	1.17E+06	8.75E+04	0	0	6.06E+06	2.95E+06	0	0	0	0	0	6.24E+04	0	4.53E+06	1.61E+06	0	0	9.11E+06	0	7.60E+05	0	1.10E+07	0	0	0	0	1.20E+05	5.46E+05	0	0	0	7.94E+05	0	4.74E+06	0	1.80E+06	0	1.71E+06	2.91E+04
6	31	Q14315|FLNC_HUMAN	R.EAMQQADDWLGVPQVIAPEEIVDPNVDEH.S	N	Y	7.36	60	3	4.22E+05	0	3.42E+05	0	0	0	1.64E+06	4.76E+05	0	0	0	0	0	0	0	2.94E+06	0	1.38E+05	0	1.64E+06	0	6.30E+05	0	2.64E+06	0	0	0	0	0	2.10E+05	0	0	0	0	0	5.20E+06	0	4.13E+05	2.97E+05	0	0
6	31	Q14315|FLNC_HUMAN	K.ITGDDSMR.T	N	Y	11.29	60	1.1	4.04E+05	1.91E+05	2.00E+06	0	7.38E+04	0	0	1.17E+05	0	0	0	0	1.88E+05	4.18E+05	0	5.07E+05	0	0	0	5.02E+05	0	1.58E+05	0	6.01E+05	0	1.28E+05	1.75E+05	0	1.63E+05	1.47E+06	0	0	0	3.11E+05	0	5.09E+06	4.64E+05	1.64E+06	1.79E+06	1.19E+05	1.22E+05
6	31	Q14315|FLNC_HUMAN	K.GLSEGHTFQVAEFIVDTR.N	N	Y	2.91	60	4.5	3.81E+05	0	0	0	0	0	6.20E+05	7.82E+05	0	0	0	0	0	4.11E+05	0	3.29E+06	1.05E+05	0	0	2.27E+06	0	2.24E+05	0	2.01E+06	0	2.74E+05	2.49E+05	0	5.76E+05	2.17E+06	0	0	0	5.15E+05	0	5.43E+05	4.63E+05	0	0	7.32E+04	0
6	31	Q14315|FLNC_HUMAN	R.VNVGEGSHPER.V	N	Y	7.21	60	2.1	1.80E+06	1.05E+06	8.75E+06	7.91E+05	2.96E+05	5.66E+05	4.20E+05	1.85E+05	1.14E+05	2.24E+05	2.10E+04	5.26E+03	3.81E+04	4.60E+04	0	3.64E+05	8.24E+04	8.48E+04	0	3.27E+05	9.98E+03	1.08E+05	0	3.72E+05	0	1.48E+05	3.10E+05	3.17E+04	1.47E+05	1.08E+06	1.02E+05	0	0	1.03E+06	1.95E+05	3.07E+07	3.10E+06	1.35E+07	1.11E+07	3.89E+05	2.07E+05
6	31	Q14315|FLNC_HUMAN	K.VDITYDGHPVPGSPF.A	N	Y	2.28	60	3.4	3.52E+05	0	0	0	0	0	0	0	0	0	0	0	0	2.16E+04	0	4.87E+06	4.98E+04	0	0	0	0	9.19E+03	0	1.86E+06	0	0	0	0	0	4.42E+06	0	0	0	0	0	2.35E+06	0	0	0	0	0
6	31	Q14315|FLNC_HUMAN	K.FNDEHIPDSPFVVPVASLSDDAR.R	N	Y	6.55	60	2.3	6.86E+06	0	6.19E+06	1.22E+06	0	3.53E+05	1.25E+07	1.15E+07	0	0	0	0	1.40E+06	5.11E+06	1.18E+06	3.74E+07	4.59E+06	1.83E+06	0	2.86E+07	2.29E+05	1.01E+07	0	4.69E+07	0	3.41E+06	3.52E+06	0	1.14E+07	3.56E+07	1.53E+06	0	6.93E+05	3.89E+06	1.89E+05	1.85E+07	4.12E+06	3.44E+06	6.11E+06	4.00E+06	1.34E+06
6	31	Q14315|FLNC_HUMAN	R.N(+.98)AGYGGLGLSIEGPSK.V	N	Y	3.22	60	4.1	3.29E+05	1.52E+06	0	0	0	0	0	0	0	0	0	0	6.02E+06	0	0	0	0	0	0	0	0	0	1.07E+06	0	0	0	0	0	0	0	0	0	0	0	2.67E+05	0	1.83E+06	4.29E+05	2.06E+06	0	0
6	31	Q14315|FLNC_HUMAN	R.GPGLEPVGN.V	N	Y	4.08	60	2.7	1.09E+06	2.53E+05	0	7.66E+04	3.88E+06	0	5.01E+06	9.16E+05	4.95E+05	2.47E+06	4.25E+06	0	2.05E+06	0	9.15E+05	3.97E+06	0	6.29E+05	0	1.19E+06	0	0	0	1.58E+06	8.43E+05	9.53E+05	0	0	2.58E+04	3.40E+06	0	9.51E+05	0	0	1.07E+06	4.72E+06	1.76E+06	0	7.30E+05	4.42E+05	1.35E+06
6	31	Q14315|FLNC_HUMAN	F.AVEGVLPPDPSK.V	N	Y	1.71	60	2.8	3.09E+05	0	0	0	3.17E+04	2.27E+05	2.26E+06	1.21E+05	0	0	3.00E+05	5.26E+05	0	0	0	3.55E+06	0	0	0	3.88E+05	0	0	0	1.72E+06	0	0	0	0	0	3.96E+06	0	0	0	0	0	2.27E+05	0	0	0	0	0
6	31	Q14315|FLNC_HUMAN	R.TSQLNVGTSTDVSLK.I	N	Y	2.66	60	2.1	2.94E+05	0	0	0	0	0	0	0	0	0	0	0	0	0	0	4.54E+06	0	0	0	3.99E+05	0	0	0	1.40E+06	0	0	0	0	0	2.89E+06	0	0	0	0	0	3.43E+06	0	0	0	0	0
6	31	Q14315|FLNC_HUMAN	K.FN(+.98)GAHIPGSPFK.I	N	Y	4.27	60	3.8	1.23E+06	0	9.45E+05	0	0	4.82E+05	2.60E+06	1.21E+06	0	2.08E+06	0	0	1.89E+06	4.93E+05	0	6.11E+06	0	0	0	5.18E+06	0	1.33E+06	0	9.62E+06	0	1.20E+05	2.57E+06	1.85E+06	0	3.64E+06	4.18E+04	0	0	1.51E+06	2.64E+05	3.41E+06	4.34E+05	6.61E+05	1.34E+06	0	5.04E+05
6	31	Q14315|FLNC_HUMAN	R.TGVEVGKPTHF.T	N	Y	7.58	60	3.9	1.31E+06	2.13E+06	5.43E+05	0	8.77E+05	0	3.79E+06	1.26E+06	0	1.99E+05	0	3.27E+05	3.13E+06	7.54E+05	1.19E+05	7.65E+06	4.24E+05	3.54E+05	0	2.41E+06	1.05E+06	1.58E+06	2.77E+05	4.24E+06	1.98E+05	2.47E+05	4.89E+05	3.71E+05	1.81E+06	6.10E+06	3.92E+05	5.10E+05	0	1.23E+06	6.19E+05	1.81E+06	2.25E+05	5.55E+05	1.50E+06	3.01E+06	1.37E+05
6	31	Q14315|FLNC_HUMAN	K.VNQPASFAVQLN(+.98)GAR.G	N	Y	3.33	60	3.9	2.80E+05	0	0	0	0	0	0	3.01E+05	0	0	0	0	0	0	0	2.01E+06	0	0	0	2.65E+06	0	0	0	4.56E+06	0	0	0	0	1.32E+05	0	0	0	0	2.04E+05	0	5.17E+05	0	0	0	0	0
6	31	Q14315|FLNC_HUMAN	K.TDTYVTDN(+.98)GDGTYR.V	N	Y	4.3	60	1.6	2.40E+05	0	0	0	0	0	0	4.28E+05	0	0	0	0	0	0	0	2.77E+06	0	0	0	0	0	0	0	2.01E+06	0	0	0	0	0	1.95E+06	0	0	0	0	0	2.12E+06	0	0	0	0	0
6	31	Q14315|FLNC_HUMAN	R.FIPHENGVHSIDVK.F	N	Y	3.37	60	3.2	2.36E+05	0	9.12E+05	0	0	0	0	0	0	3.23E+05	0	0	0	0	0	7.86E+05	0	0	0	1.38E+06	1.90E+05	0	0	4.22E+06	0	0	0	1.11E+05	0	0	0	0	0	0	0	9.30E+05	0	0	0	0	0
6	31	Q14315|FLNC_HUMAN	R.DFEIIDNHDYSY.T	N	Y	3.06	60	3.7	2.34E+05	0	0	0	0	0	3.14E+05	0	0	0	0	0	0	0	0	2.71E+06	0	0	0	5.89E+05	0	2.14E+04	0	1.20E+06	0	0	0	0	0	2.42E+06	0	0	0	0	0	2.17E+06	0	0	5.49E+04	0	0
6	31	Q14315|FLNC_HUMAN	R.SPFEVNVGMALGDANK.V	N	Y	3.29	60	3.3	2.33E+05	0	0	0	0	0	0	1.04E+05	0	5.68E+05	0	0	2.09E+06	0	2.54E+04	8.71E+05	0	0	0	4.94E+05	0	8.78E+04	6.32E+05	0	0	0	3.52E+04	0	0	0	0	0	0	0	0	1.17E+06	1.11E+06	1.06E+06	8.22E+05	0	6.93E+04
6	31	Q14315|FLNC_HUMAN	R.DNGDGTYTVSYLP(+15.99)DMSGR.Y	N	Y	4.44	60	2.3	2.09E+05	0	0	0	0	0	7.75E+05	0	0	0	0	0	0	0	0	1.99E+06	0	0	0	1.25E+06	0	0	0	2.47E+06	0	0	0	0	0	8.43E+05	0	0	0	0	0	7.97E+05	0	0	0	0	0
6	31	Q14315|FLNC_HUMAN	H.TFQVAEFIVDTR.N	N	Y	2.11	60	4	2.20E+05	0	1.58E+05	2.66E+05	0	0	0	0	0	4.33E+03	0	0	0	0	0	3.51E+06	0	1.93E+04	0	0	0	0	0	8.32E+05	0	0	0	0	0	2.39E+06	0	0	0	0	0	1.77E+06	0	0	0	1.08E+05	0
6	31	Q14315|FLNC_HUMAN	R.GVAGVPAEFSIW.T	N	Y	3.77	60	2.6	1.95E+05	0	1.60E+05	0	0	0	0	7.34E+05	0	0	0	0	0	1.13E+05	0	1.05E+06	0	3.79E+04	4.16E+04	8.40E+05	0	6.69E+05	0	1.03E+06	0	4.11E+04	4.57E+04	0	3.09E+05	1.52E+06	0	0	0	5.03E+04	0	1.22E+06	1.04E+05	0	2.35E+05	0	0
6	31	Q14315|FLNC_HUMAN	R.SLTATGGN(+.98)HVTAR.V	N	Y	3.32	60	4	2.55E+06	0	1.75E+05	3.77E+05	9.41E+05	3.32E+06	3.37E+06	1.84E+06	2.84E+06	8.18E+05	6.43E+06	9.08E+06	7.85E+05	1.32E+06	0	9.66E+06	2.63E+06	5.87E+05	8.87E+05	4.81E+06	2.50E+06	2.81E+06	9.87E+06	7.12E+06	1.45E+06	9.39E+05	1.10E+06	0	5.80E+05	8.66E+06	7.58E+05	9.38E+05	1.30E+06	1.77E+06	1.05E+06	6.46E+06	0	7.57E+05	0	3.21E+06	2.11E+05
6	31	Q14315|FLNC_HUMAN	R.EAMQQADDWLGVP(+15.99)QVIAPEEIVDPNVDEH.S	N	Y	5.26	60	1.8	1.86E+05	0	5.74E+04	0	0	0	4.99E+05	3.08E+05	0	0	0	0	0	0	0	1.79E+06	0	0	0	5.67E+05	0	3.24E+05	0	1.19E+06	0	0	0	0	0	1.99E+05	0	0	0	0	0	2.45E+06	0	0	5.25E+04	0	0
6	31	Q14315|FLNC_HUMAN	R.HVSAYGPGLSHGMVNKPATFTIVTK.D	N	Y	2.92	60	2.5	1.75E+05	0	0	0	0	0	0	1.59E+05	0	0	0	0	0	0	0	4.19E+05	0	0	0	1.96E+06	0	0	0	4.96E+06	0	0	0	0	0	0	0	0	0	0	0	0	0	0	0	0	0
6	31	Q14315|FLNC_HUMAN	K.FNGAHIPGSPF.K	N	Y	2.43	60	3.4	1.70E+05	0	0	0	0	0	0	1.28E+05	0	0	0	2.83E+05	0	0	0	1.49E+06	0	0	0	6.14E+05	0	0	0	1.70E+06	0	0	0	0	2.83E+05	1.26E+06	0	0	0	0	0	7.33E+05	0	0	2.01E+05	0	0
6	31	Q14315|FLNC_HUMAN	Y.IEDPEGHTEEAK.V	N	Y	4.38	60	4.5	1.66E+05	0	2.25E+05	2.64E+04	0	0	2.57E+05	2.50E+05	7.00E+05	0	0	0	1.58E+05	2.53E+05	1.72E+05	8.11E+05	0	0	1.70E+05	2.18E+05	0	7.94E+04	0	4.85E+05	2.47E+05	1.93E+05	0	0	0	7.71E+05	8.00E+04	7.37E+05	0	0	0	3.26E+05	0	0	0	1.55E+05	1.84E+05
6	31	Q14315|FLNC_HUMAN	F.QVAEFIVDTR.N	N	Y	2.1	60	4.8	1.58E+05	3.66E+04	9.64E+05	0	0	0	0	6.65E+05	0	0	0	0	0	0	0	8.58E+05	4.08E+05	1.23E+05	0	3.56E+05	0	0	0	0	0	0	0	0	1.40E+06	5.83E+05	0	0	3.36E+05	5.95E+05	4.55E+05	0	0	0	0	0	0
6	31	Q14315|FLNC_HUMAN	R.HVSAYGPGLSHGMVNKPATF.T	N	Y	3.4	60	1.3	1.56E+05	0	0	0	0	0	6.68E+04	0	0	0	0	0	0	0	0	6.48E+05	0	0	0	6.71E+05	0	0	0	2.60E+06	0	0	0	0	6.93E+05	3.79E+05	0	0	0	0	0	7.18E+05	0	0	0	0	0
6	31	Q14315|FLNC_HUMAN	R.DAGEGLLTVQILDPEGK.P	N	Y	1.03	60	7.3	1.69E+05	0	0	1.70E+05	0	0	4.65E+04	0	0	0	0	0	0	4.31E+05	0	6.07E+06	0	0	0	2.91E+05	0	0	0	1.74E+05	0	0	0	7.50E+04	0	0	0	0	0	1.90E+04	0	0	0	0	0	1.55E+03	0
6	31	Q14315|FLNC_HUMAN	Y.TVSYLPDMSGR.Y	N	Y	2.24	60	2.6	1.37E+05	0	0	0	0	0	2.44E+05	8.38E+04	0	0	0	0	0	0	0	1.34E+06	0	0	0	7.96E+05	0	0	0	6.38E+05	0	0	0	0	0	2.31E+06	0	0	0	0	0	4.67E+05	0	0	0	0	0
6	31	Q14315|FLNC_HUMAN	K.YDGNHIPGSPLQF.Y	N	Y	2.88	60	1.4	1.27E+05	0	0	0	0	0	0	0	0	1.81E+05	0	0	0	0	0	1.48E+06	0	0	0	2.81E+05	0	0	0	7.08E+05	0	0	0	2.03E+05	0	1.58E+06	0	0	0	0	0	6.14E+05	0	0	9.05E+04	0	0
6	31	Q14315|FLNC_HUMAN	R.DAGEGLLTVQILDPEGKPK.K	N	Y	3.44	60	4.5	6.57E+05	0	7.56E+05	0	0	0	1.02E+06	5.10E+05	0	0	0	0	0	0	0	2.40E+06	4.80E+05	0	0	5.51E+06	0	1.03E+06	0	6.16E+06	8.44E+04	5.01E+05	2.48E+05	0	6.65E+05	5.64E+05	0	0	0	1.02E+06	0	5.02E+05	0	6.06E+05	0	5.81E+05	0
6	31	Q14315|FLNC_HUMAN	K.VPQLPITN(+.98)FNR.D	N	Y	2.19	60	3.5	1.16E+05	0	0	3.68E+04	0	0	0	0	0	0	0	0	0	0	0	2.33E+05	0	1.30E+05	0	2.38E+05	0	5.79E+05	0	1.69E+06	0	0	0	0	0	2.93E+05	0	0	0	3.30E+05	0	0	0	0	5.06E+05	0	3.32E+04
6	31	Q14315|FLNC_HUMAN	R.YTIMVLFANQEIPASPFHIK.V	N	Y	3.57	60	2.3	1.15E+05	0	0	2.17E+05	0	0	4.20E+04	2.65E+05	0	0	0	3.49E+05	0	0	0	3.35E+05	8.27E+03	0	0	1.09E+06	0	0	2.09E+04	9.07E+05	0	0	0	0	0	9.93E+04	0	0	0	1.78E+05	0	1.00E+06	0	0	0	1.04E+05	0
6	31	Q14315|FLNC_HUMAN	R.VEESTQVGGDPFPAVF.G	N	Y	3.24	60	3.8	1.07E+05	2.88E+05	2.87E+05	0	0	0	2.97E+05	2.30E+05	2.09E+05	0	0	1.38E+04	0	0	0	2.19E+05	1.17E+05	0	0	3.60E+05	2.89E+05	1.15E+05	0	1.56E+05	5.66E+04	0	0	2.83E+04	0	7.07E+04	0	1.87E+05	0	3.19E+05	3.73E+04	5.22E+05	0	0	1.49E+05	3.27E+05	0
6	31	Q14315|FLNC_HUMAN	R.QPYAPPRPGAR.P	N	Y	6.26	60	3.7	3.11E+06	0	4.24E+06	1.61E+06	1.01E+06	1.41E+06	3.93E+06	5.45E+06	7.18E+06	3.73E+05	1.22E+06	2.29E+06	1.86E+06	1.57E+06	7.59E+05	1.34E+07	2.56E+06	1.03E+06	1.14E+06	6.39E+06	0	6.78E+06	3.17E+06	1.43E+07	1.43E+06	5.25E+05	3.83E+05	2.06E+05	1.47E+06	6.73E+06	4.04E+05	1.48E+06	1.27E+06	5.28E+06	1.81E+05	7.07E+06	1.15E+06	2.47E+06	2.00E+06	3.26E+06	7.48E+05
6	31	Q14315|FLNC_HUMAN	K.YDGNHIPGSPLQFYVDAINSR.H	N	Y	3.15	60	3.2	1.71E+06	0	1.81E+06	0	0	0	2.01E+06	2.28E+06	0	0	0	0	0	1.34E+06	0	9.01E+06	3.13E+05	3.86E+05	0	7.07E+06	0	7.79E+05	0	1.33E+07	0	1.82E+05	1.03E+06	0	2.74E+06	1.42E+07	0	0	0	1.15E+06	0	5.91E+06	2.38E+05	4.42E+05	1.18E+06	5.90E+05	0
6	31	Q14315|FLNC_HUMAN	R.VEESTQVGGDPFPAVFGDFLGR.E	N	Y	2.54	60	2.8	6.34E+05	4.86E+04	1.44E+06	0	0	0	3.52E+06	3.18E+05	0	0	0	0	0	1.23E+04	0	2.78E+06	2.51E+05	0	0	4.14E+06	0	0	0	2.63E+06	0	0	0	0	0	3.82E+05	0	0	0	3.14E+05	0	7.40E+06	0	1.13E+06	6.52E+04	2.97E+05	0
6	31	Q14315|FLNC_HUMAN	N.MAVTVTYGGDPVPK.S	N	Y	1.76	60	5.5	9.93E+04	0	0	0	0	0	0	0	0	0	0	0	0	0	0	6.62E+05	0	0	0	0	0	0	0	0	0	0	0	0	0	2.88E+05	0	0	2.83E+06	1.98E+04	4.71E+05	0	0	0	0	0	0
6	31	Q14315|FLNC_HUMAN	R.VQYTAYEEGVHLVEVLYDEVAVPK.S	N	Y	1.72	60	1.6	1.02E+05	0	0	0	0	0	1.63E+06	0	0	0	0	0	0	0	0	0	4.33E+04	0	0	0	0	0	0	2.86E+05	0	0	0	0	0	0	0	0	0	1.73E+05	0	1.13E+06	0	1.80E+05	0	0	0
6	31	Q14315|FLNC_HUMAN	K.GDYILIVK.W	N	Y	2.91	60	0.9	9.23E+04	0	0	0	0	0	4.15E+05	0	0	0	0	0	0	0	0	8.05E+05	0	0	0	4.78E+05	0	0	0	1.02E+06	0	0	0	0	0	6.75E+05	0	0	0	0	0	5.72E+05	0	0	0	0	0
6	31	Q14315|FLNC_HUMAN	R.LSGGHSLHETSTVLVETVTK.S	N	Y	2.33	60	3	2.27E+05	0	0	0	0	0	0	9.53E+04	0	0	0	0	0	0	0	1.13E+06	0	0	0	2.01E+06	0	0	0	6.52E+06	0	0	0	0	0	2.35E+04	0	0	0	0	0	0	0	0	0	0	0
6	31	Q14315|FLNC_HUMAN	K.FNDEHIPDSPFVVPV.A	N	Y	2.72	60	5.2	7.75E+04	1.20E+05	1.93E+05	9.82E+03	0	3.62E+05	0	0	0	2.93E+05	5.35E+05	0	0	0	0	1.59E+05	0	0	0	0	0	0	0	0	0	0	0	0	0	0	0	0	0	0	0	1.40E+06	0	0	0	0	1.32E+05
6	31	Q14315|FLNC_HUMAN	H.VVTYTPMAPGNYLIAIK.Y	N	Y	1.63	60	2.4	9.07E+04	0	0	2.19E+04	0	0	0	0	1.00E+05	0	0	0	0	0	0	1.59E+06	0	0	0	1.03E+05	0	0	0	5.35E+05	0	0	0	0	0	1.38E+06	0	0	0	0	0	1.50E+05	0	0	0	0	0
6	31	Q14315|FLNC_HUMAN	K.ANEPTYF.T	N	Y	0.84	60	4.8	6.98E+04	0	0	0	0	0	0	0	0	0	0	0	0	0	0	2.33E+06	0	0	0	0	0	0	0	0	0	0	0	0	0	3.20E+05	0	0	0	0	0	3.50E+05	0	0	0	0	0
6	31	Q14315|FLNC_HUMAN	H.IGISFTPK.E	N	Y	0.32	60	0	6.87E+04	0	0	0	0	0	0	0	0	0	0	0	0	0	0	0	0	0	0	0	0	0	0	0	0	0	0	0	0	2.95E+06	0	0	0	0	0	0	0	0	0	0	0
6	31	Q14315|FLNC_HUMAN	H.ETSTVLVETVTK.S	N	Y	1.17	60	3.7	6.61E+04	0	0	2.22E+05	0	0	0	0	0	0	0	0	0	0	0	7.99E+05	0	0	0	0	0	0	0	0	0	0	0	0	3.12E+05	1.51E+06	0	0	0	0	0	0	0	0	0	0	0
6	31	Q14315|FLNC_HUMAN	K.YDGN(+.98)HIPGSPLQFYVDAINSR.H	N	Y	2.49	60	4.2	6.43E+04	0	2.06E+05	0	0	0	1.60E+05	4.47E+05	0	0	0	0	0	0	0	3.47E+05	7.08E+04	0	0	4.31E+05	0	0	0	9.30E+04	0	0	5.63E+04	0	2.15E+04	2.77E+05	0	0	0	1.92E+05	0	3.09E+04	0	1.36E+05	0	0	0
6	31	Q14315|FLNC_HUMAN	K.VEAAEIVEGEDSAY.S	N	Y	0.68	60	9.8	6.42E+04	0	0	0	0	0	0	0	6.61E+05	0	0	0	0	0	0	0	0	0	0	0	0	0	0	0	0	0	0	0	0	2.10E+06	0	0	0	0	0	0	0	0	0	0	0
6	31	Q14315|FLNC_HUMAN	K.FNDEHIPDSPFVVPVASL.S	N	Y	2.71	60	3	5.42E+04	0	0	0	1.40E+05	0	0	0	0	1.99E+05	0	9.12E+04	0	0	0	8.66E+05	0	1.29E+05	0	0	0	0	0	1.12E+05	0	3.06E+04	0	0	1.04E+05	9.65E+04	0	0	0	0	0	2.02E+05	9.64E+04	0	1.08E+05	0	1.38E+05
6	31	Q14315|FLNC_HUMAN	R.FGGEHIPNSPFH.V	N	Y	3.4	60	2.6	6.35E+05	0	0	0	1.43E+06	0	1.74E+06	5.74E+05	0	0	0	0	0	0	0	4.35E+06	0	0	0	1.32E+06	0	0	0	3.49E+06	0	0	0	0	0	4.62E+06	0	0	4.11E+05	4.42E+05	0	4.98E+06	0	0	8.14E+05	3.29E+05	0
6	31	Q14315|FLNC_HUMAN	K.AEGPGLNR.T	N	Y	1.87	60	8	5.26E+04	0	0	8.93E+04	0	8.79E+04	0	0	0	0	0	1.28E+05	0	7.42E+04	0	0	0	0	0	0	0	0	0	0	0	0	0	0	0	0	0	0	0	0	0	1.27E+06	2.66E+04	3.88E+05	1.73E+05	0	0
6	31	Q14315|FLNC_HUMAN	K.AIAYGPGIEPQGN(+.98)TVLQPAHFTVQTVDAGVGEVLVYIEDPEGHTEEAK.V	N	Y	1.48	60	2.4	4.59E+04	0	0	0	0	0	1.09E+06	0	0	0	0	0	0	0	0	0	0	0	0	1.70E+05	0	0	0	0	0	0	0	0	0	0	0	0	0	0	0	0	0	1.53E+05	0	0	0
6	31	Q14315|FLNC_HUMAN	R.ASGPGLN(+.98)ASGIPASLPVEF.T	N	Y	1.38	60	5.6	4.41E+04	0	0	0	0	0	2.68E+05	0	0	0	0	1.93E+05	0	0	0	2.62E+05	0	0	0	0	3.18E+04	0	0	5.49E+05	0	0	0	0	0	3.86E+05	0	0	5.29E+03	0	0	1.54E+05	0	0	0	0	0
6	31	Q14315|FLNC_HUMAN	R.FIPHEN(+.98)GVHSIDVK.F	N	Y	0.26	60	0	4.09E+04	0	0	0	0	0	0	0	0	0	0	0	0	0	0	0	0	0	0	0	0	0	0	1.76E+06	0	0	0	0	0	0	0	0	0	0	0	0	0	0	0	0	0
6	31	Q14315|FLNC_HUMAN	R.GPGLEPVGNVANKPTYFDIY.T	N	Y	2.23	60	4.3	3.96E+04	0	0	0	0	0	1.30E+05	8.74E+04	0	0	0	0	0	0	1.39E+04	4.04E+05	0	0	0	0	0	7.41E+04	0	2.44E+05	0	0	0	0	0	1.51E+05	0	0	0	0	0	5.21E+05	0	0	0	0	0
6	31	Q14315|FLNC_HUMAN	R.DN(+.98)GDGTYTVSYLPDMSGR.Y	N	Y	2.43	60	1.2	3.68E+04	0	0	0	0	0	0	0	0	0	0	0	0	0	0	3.14E+05	0	0	0	0	0	0	0	1.10E+06	0	0	0	0	0	1.66E+05	0	0	0	0	0	0	0	0	0	0	0
6	31	Q14315|FLNC_HUMAN	R.HVSAYGPGLSHGMVNK.P	N	Y	1.2	60	2.8	3.52E+04	0	0	0	0	0	0	0	0	0	0	0	0	0	0	3.97E+05	0	0	0	0	0	0	0	0	0	0	0	0	0	4.69E+05	0	0	0	0	0	1.18E+05	0	0	0	0	0
6	31	Q14315|FLNC_HUMAN	A.VLGPTGVAEPVEVR.D	N	Y	3.05	60	2	3.41E+04	0	0	0	0	0	0	0	0	0	0	0	0	0	0	9.22E+05	0	0	0	0	0	0	0	0	0	0	0	0	0	4.14E+05	0	0	0	0	0	1.31E+05	0	0	0	0	0
6	31	Q14315|FLNC_HUMAN	R.VN(+.98)VGEGSHPER.V	N	Y	4.69	60	2.4	3.40E+04	1.34E+05	0	0	0	0	1.47E+05	4.00E+04	0	0	0	0	0	0	0	1.35E+05	0	0	0	1.51E+05	0	6.39E+04	0	7.52E+04	0	0	0	0	0	1.20E+05	0	0	2.02E+05	7.04E+04	0	1.95E+04	1.43E+05	0	0	0	0
6	31	Q14315|FLNC_HUMAN	Q.TVDAGVGEVLVYIEDPEGHTEEAK.V	N	Y	1.13	60	3.9	3.26E+04	0	0	0	0	0	0	0	0	0	0	0	0	0	0	9.06E+05	0	0	0	3.60E+04	0	0	0	0	0	0	0	0	0	4.60E+05	0	0	0	0	0	0	0	0	0	0	0
6	31	Q14315|FLNC_HUMAN	K.AIAYGPGIEPQGNTVLQPAHF.T	N	Y	2.69	60	4.9	1.14E+05	0	0	0	0	0	6.89E+04	4.60E+04	0	0	1.75E+06	0	0	0	0	9.87E+05	0	0	0	1.16E+05	0	1.91E+04	0	2.56E+05	0	0	0	0	0	6.90E+05	0	0	0	2.13E+04	0	1.17E+05	0	0	1.04E+04	0	0
6	31	Q14315|FLNC_HUMAN	R.DNGDGTHTVHYTPATDGPYTVAVK.Y	N	Y	2.73	60	0.2	3.07E+04	0	0	0	0	0	0	0	0	0	0	0	0	0	0	0	0	0	0	2.18E+05	0	0	0	1.10E+06	0	0	0	0	0	0	0	0	0	0	0	0	0	0	0	0	0
6	31	Q14315|FLNC_HUMAN	V.LGPTGVAEPVEVR.D	N	Y	0.41	60	0	2.67E+04	0	0	0	0	0	0	0	0	0	0	0	0	0	0	0	0	0	0	0	0	0	0	0	0	0	0	0	0	0	0	0	0	0	0	1.15E+06	0	0	0	0	0
6	31	Q14315|FLNC_HUMAN	K.AIAYGPGIEPQGNTVLQPAHFTVQTVDAGVGEVLVYIEDPEGHTEEAK.V	N	Y	0.94	60	2.3	2.36E+04	0	0	0	0	0	0	0	0	0	0	0	0	0	0	0	0	0	0	0	0	0	0	3.34E+05	0	0	0	0	0	0	0	0	0	0	0	6.80E+05	0	0	0	0	0
6	31	Q14315|FLNC_HUMAN	K.YTAVQQGN.M	N	Y	2.18	60	3.3	2.34E+04	0	0	0	0	0	0	0	0	0	0	0	6.11E+03	9.45E+04	0	0	0	9.37E+04	1.14E+05	0	0	0	0	0	0	0	0	3.18E+04	0	0	0	0	3.50E+03	0	0	3.65E+05	1.82E+05	0	0	0	0
6	31	Q14315|FLNC_HUMAN	H.IPDSPFVVPVASLSDDAR.R	N	Y	1.54	60	5.4	2.32E+04	0	1.52E+04	0	0	0	1.06E+04	0	0	0	0	0	0	0	0	0	6.68E+04	0	0	0	0	0	0	0	0	0	0	0	0	8.10E+04	0	0	0	0	0	0	0	0	0	8.22E+05	0
6	31	Q14315|FLNC_HUMAN	L.QVAVLGPTGVAEPVEVR.D	N	Y	4.04	60	0.1	2.28E+04	0	0	0	0	0	0	0	0	0	0	0	0	0	0	4.86E+05	0	0	0	0	0	0	0	0	0	0	0	0	0	4.94E+05	0	0	0	0	0	0	0	0	0	0	0
6	31	Q14315|FLNC_HUMAN	R.TGVEVGKPTHFTVLTK.G	N	Y	5.11	60	1.9	2.23E+06	7.94E+05	1.77E+06	1.89E+06	5.69E+05	3.35E+06	2.40E+06	1.55E+06	2.28E+06	1.86E+06	2.00E+06	2.80E+06	0	3.22E+06	8.15E+05	3.91E+06	7.16E+05	9.31E+05	2.00E+06	5.03E+06	1.79E+06	1.47E+06	3.65E+06	1.06E+07	3.86E+06	2.14E+06	2.07E+05	2.56E+06	1.64E+06	2.34E+06	1.91E+06	1.48E+06	0	2.10E+06	3.32E+06	3.75E+06	9.50E+05	2.92E+06	0	1.57E+06	2.04E+06
6	31	Q14315|FLNC_HUMAN	Y.EEGVHLVEVLYDEVAVPK.S	N	Y	1.89	60	6.1	1.47E+04	0	0	0	0	0	0	0	0	0	0	1.21E+04	0	0	3.41E+04	1.37E+05	0	0	0	4.49E+04	0	0	0	0	0	0	0	6.78E+04	0	2.84E+05	0	0	0	2.69E+04	0	0	0	1.57E+04	0	1.11E+04	0
6	31	Q14315|FLNC_HUMAN	F.TVQTVDAGVGEVLVYIEDPEGHTEEAK.V	N	Y	0.36	60	0	1.32E+04	0	0	0	0	0	0	0	0	0	0	0	0	0	0	0	0	0	0	0	0	0	0	0	0	0	0	0	0	5.66E+05	0	0	0	0	0	0	0	0	0	0	0
6	31	Q14315|FLNC_HUMAN	H.TVHYTPATDGPYTVAVK.Y	N	Y	3.76	60	3.2	6.46E+05	0	0	0	0	0	1.25E+06	8.08E+05	0	0	0	0	0	0	0	3.36E+06	0	0	0	1.94E+06	0	7.32E+05	0	5.00E+06	0	0	0	0	1.41E+06	2.21E+06	0	0	6.98E+06	1.22E+05	0	2.12E+06	1.30E+05	0	3.06E+05	0	0
6	31	Q14315|FLNC_HUMAN	N.TVLQPAHFTVQTVDAGVGEVLVYIEDPEGHTEEAK.V	N	Y	1.19	60	4.4	1.19E+04	0	0	0	0	0	2.42E+05	0	0	0	0	0	0	0	0	0	0	0	0	0	0	0	0	0	0	0	0	0	0	0	0	0	0	0	0	0	0	0	0	0	0
6	31	Q14315|FLNC_HUMAN	R.AGGTGLER.G	N	Y	3.85	60	2.1	1.14E+04	0	0	0	0	0	4.77E+04	2.18E+04	0	0	0	0	5.67E+04	3.58E+04	0	1.00E+05	0	0	0	3.72E+04	0	0	0	5.60E+04	0	0	0	0	0	3.58E+04	0	0	0	0	0	0	0	0	1.57E+04	0	0
6	31	Q14315|FLNC_HUMAN	Y.TAYEEGVHLVEVLYDEVAVPK.S	N	Y	0.8	60	4.3	1.02E+04	0	0	0	0	0	2.49E+05	0	0	0	0	0	0	0	0	9.26E+03	0	0	0	0	0	0	0	0	0	0	0	0	0	0	0	0	0	0	0	1.44E+05	0	0	0	1.07E+04	0
6	31	Q14315|FLNC_HUMAN	K.VDITYDGHPVPGSPFAVEGVLPPDPSK.V	N	Y	1.9	60	3.4	7.05E+05	0	0	0	0	0	1.30E+06	1.47E+06	0	0	0	0	0	0	0	7.86E+06	2.90E+04	0	0	6.48E+06	0	8.19E+05	0	5.51E+06	0	0	0	0	0	4.24E+06	0	0	0	0	0	1.52E+06	0	5.77E+04	0	0	0
6	31	Q14315|FLNC_HUMAN	K.FN(+.98)DEHIPDSPFVVPVASLSDDAR.R	N	Y	0.67	60	2.9	5.05E+04	0	0	0	0	0	0	3.00E+05	0	0	0	0	0	0	0	1.87E+05	0	0	0	0	0	0	7.31E+05	0	0	0	0	0	0	8.55E+05	0	0	0	0	9.86E+04	0	0	0	0	0	0
6	31	Q14315|FLNC_HUMAN	V.NVGEGSHPER.V	N	Y	1.78	60	6.9	5.62E+03	0	0	0	0	0	0	0	1.87E+05	0	0	0	0	0	0	0	0	0	0	0	0	0	0	0	0	0	0	0	0	0	0	0	0	0	0	5.46E+04	0	0	0	0	0
6	31	Q14315|FLNC_HUMAN	Y.TAGAGTGDVAVVIVDPQGR.R	N	Y	0.16	60	0	4.25E+03	0	0	0	0	0	0	0	0	0	0	0	0	0	0	1.83E+05	0	0	0	0	0	0	0	0	0	0	0	0	0	0	0	0	0	0	0	0	0	0	0	0	0
6	31	Q14315|FLNC_HUMAN	K.GTEEPVK.V	N	Y	3.21	60	2.9	3.33E+03	0	0	0	0	5.16E+03	0	0	0	0	3.01E+04	0	0	0	0	2.78E+04	0	0	2.71E+04	0	0	0	0	2.26E+04	0	0	0	0	0	0	0	0	0	0	0	1.59E+04	0	0	0	0	0
6	31	Q14315|FLNC_HUMAN	K.VLPAHDASK.V	N	Y	0.18	60	0	3.59E+02	0	0	0	0	0	0	0	0	0	0	0	0	0	0	1.54E+04	0	0	0	0	0	0	0	0	0	0	0	0	0	0	0	0	0	0	0	0	0	0	0	0	0
7	3	P02461|CO3A1_HUMAN	R.GESGPAGPAGAP(+15.99)GPAGSR.G	Y	Y	10.78	60	1.6	3.97E+07	0	5.43E+05	4.50E+08	0	0	9.61E+07	5.06E+06	0	0	8.63E+06	8.86E+06	2.86E+07	4.63E+07	4.07E+08	6.40E+06	5.15E+07	1.30E+08	6.73E+07	6.78E+07	0	3.53E+06	1.82E+07	3.18E+07	4.93E+07	0	1.91E+07	0	3.75E+04	2.26E+07	3.54E+07	0	3.06E+06	2.03E+06	0	4.94E+06	0	0	1.86E+05	0	6.15E+07
7	3	P02461|CO3A1_HUMAN	R.GPP(+15.99)GLAGAP(+15.99)GLR.G	Y	Y	8.08	60	4.2	3.82E+07	0	2.93E+06	4.33E+08	5.29E+05	0	8.80E+07	2.37E+05	2.86E+05	9.00E+06	5.53E+06	6.40E+06	3.41E+07	5.74E+07	4.42E+08	2.69E+06	3.59E+06	8.90E+07	2.36E+07	7.37E+07	5.91E+05	9.98E+05	0	4.41E+07	5.10E+07	0	1.28E+07	9.42E+05	1.69E+07	1.34E+07	3.51E+07	0	4.06E+05	0	4.49E+06	0	0	9.49E+06	2.11E+07	3.40E+06	7.87E+07
7	3	P02461|CO3A1_HUMAN	R.GPP(+15.99)GPQGLP(+15.99)GLAGTAGEP(+15.99)GR.D	Y	Y	8.53	18.14	2.1	4.79E+07	8.33E+06	5.00E+07	4.78E+08	2.21E+06	3.26E+06	1.19E+08	3.62E+06	6.03E+06	9.89E+06	4.46E+06	5.78E+06	4.78E+07	6.68E+07	4.33E+08	3.97E+06	4.31E+07	8.42E+07	5.88E+07	8.51E+07	4.45E+06	1.01E+06	9.43E+06	6.53E+07	7.46E+07	2.41E+06	8.06E+06	5.77E+06	1.77E+07	1.51E+07	4.85E+07	6.42E+06	1.39E+05	2.49E+06	6.64E+06	4.58E+06	6.73E+06	8.93E+06	3.16E+07	2.99E+07	9.12E+07
7	3	P02461|CO3A1_HUMAN	K.GEGGAP(+15.99)GLP(+15.99)GIAGPR.G	N	Y	8.24	12.23	2.4	3.17E+07	8.33E+06	3.72E+07	3.18E+08	3.26E+05	2.46E+06	7.76E+07	3.76E+06	5.16E+06	7.45E+06	3.19E+06	3.44E+06	2.94E+07	4.31E+07	3.08E+08	3.41E+06	2.87E+07	4.99E+07	1.98E+07	5.91E+07	3.59E+06	2.63E+06	5.05E+06	3.15E+07	3.87E+07	2.31E+06	1.65E+07	3.42E+06	1.24E+07	1.27E+07	2.94E+07	6.17E+06	1.58E+06	2.82E+06	6.47E+06	4.22E+06	3.79E+06	6.18E+06	1.63E+07	2.33E+07	5.76E+07
7	3	P02461|CO3A1_HUMAN	R.GPTGPIGPP(+15.99)GPAGQP(+15.99)GDK.G	N	Y	5.95	60	2.9	3.14E+07	7.72E+06	3.48E+07	3.11E+08	2.72E+06	2.65E+06	8.75E+07	1.17E+06	4.46E+06	4.46E+06	2.96E+06	0	3.32E+07	4.31E+07	2.83E+08	7.06E+05	3.50E+07	5.75E+07	6.20E+07	4.49E+07	2.56E+06	3.25E+05	6.46E+06	3.05E+07	3.30E+07	3.30E+06	1.50E+07	1.41E+06	6.95E+06	1.35E+07	2.83E+07	4.67E+06	5.91E+05	1.08E+06	4.60E+06	1.57E+06	2.34E+06	6.44E+06	1.49E+07	2.32E+07	5.29E+07
7	3	P02461|CO3A1_HUMAN	R.GLAGPP(+15.99)GMP(+15.99)GPR.G	N	Y	5.52	60	1.7	2.74E+07	8.65E+06	3.70E+07	3.52E+08	1.77E+06	0	5.65E+07	2.15E+06	0	3.00E+06	0	2.75E+06	2.11E+07	4.40E+07	1.50E+08	2.99E+06	3.28E+07	7.36E+07	1.97E+07	4.05E+07	0	0	0	3.19E+07	4.08E+07	1.42E+06	1.10E+07	2.22E+06	1.11E+07	1.47E+07	2.79E+07	7.77E+06	0	2.42E+06	0	1.15E+05	2.81E+06	5.43E+06	1.93E+07	2.14E+07	6.02E+07
7	3	P02461|CO3A1_HUMAN	R.GPP(+15.99)GPAGANGAP(+15.99)GLR.G	N	Y	14.49	45.27	1.2	2.68E+07	6.71E+06	3.09E+07	2.79E+08	1.29E+06	3.42E+06	5.51E+07	2.40E+06	3.80E+06	4.83E+06	3.82E+06	3.76E+06	2.46E+07	3.59E+07	2.64E+08	2.76E+06	2.65E+07	5.65E+07	3.97E+07	3.44E+07	2.74E+06	1.47E+06	7.02E+06	2.15E+07	2.01E+07	2.64E+06	8.98E+06	1.27E+06	4.91E+06	1.34E+07	2.33E+07	5.13E+06	1.08E+06	9.83E+05	3.36E+06	2.46E+06	2.69E+06	5.03E+06	1.13E+07	1.79E+07	4.49E+07
7	3	P02461|CO3A1_HUMAN	R.DGNP(+15.99)GSDGLP(+15.99)GR.D	N	Y	9.94	22.04	0.6	2.61E+07	3.63E+06	2.64E+07	3.30E+08	9.46E+05	1.45E+06	7.70E+07	1.36E+06	2.68E+06	1.83E+06	1.76E+06	2.51E+06	6.81E+06	1.18E+07	2.74E+08	1.53E+06	2.79E+07	7.42E+07	2.86E+07	4.99E+07	1.18E+06	8.35E+05	5.18E+06	2.53E+07	1.31E+07	8.80E+05	7.13E+06	2.17E+05	9.10E+05	6.62E+06	1.36E+07	2.44E+06	1.03E+06	6.79E+05	1.66E+06	1.68E+06	1.27E+06	2.67E+06	6.19E+06	1.29E+07	4.14E+07
7	3	P02461|CO3A1_HUMAN	R.GSP(+15.99)GGP(+15.99)GAAGFP(+15.99)GAR.G	N	Y	9.08	60	3.5	2.44E+07	0	3.21E+07	2.98E+08	0	0	7.15E+07	0	0	2.32E+06	0	0	7.03E+06	2.81E+07	2.64E+08	8.58E+04	2.76E+07	3.85E+07	2.93E+07	5.49E+07	5.68E+05	0	5.39E+06	3.09E+07	2.92E+07	4.66E+05	4.92E+06	0	1.01E+06	1.51E+06	2.33E+06	0	0	0	0	6.36E+05	1.15E+06	0	2.51E+06	1.17E+07	4.49E+07
7	3	P02461|CO3A1_HUMAN	R.GPVGPSGPPGK.D	N	Y	14.72	60	1.7	1.66E+07	3.17E+06	1.60E+07	1.99E+08	1.76E+06	1.28E+06	3.49E+07	6.74E+05	1.32E+06	5.51E+05	1.68E+06	1.54E+06	6.44E+06	1.35E+07	1.75E+08	1.51E+06	1.48E+07	5.34E+07	2.73E+07	2.05E+07	9.42E+05	0	3.04E+06	8.02E+06	2.02E+07	9.98E+05	4.42E+06	1.59E+05	1.07E+06	7.03E+06	1.07E+07	1.39E+06	1.29E+06	1.49E+05	1.31E+06	1.81E+06	1.18E+06	2.72E+06	5.09E+06	8.88E+06	2.59E+07
7	3	P02461|CO3A1_HUMAN	R.GPP(+15.99)GPAGAN(+.98)GAP(+15.99)GLR.G	N	Y	5.72	60	2.4	1.56E+07	8.39E+05	1.57E+07	1.83E+08	4.76E+04	0	3.61E+07	0	5.59E+05	1.46E+06	4.86E+05	7.76E+05	5.57E+06	1.82E+07	2.29E+08	0	1.06E+07	2.63E+07	2.73E+07	2.24E+07	0	0	0	9.58E+06	9.62E+06	4.01E+05	5.11E+05	0	3.07E+05	3.20E+06	5.93E+06	2.42E+05	0	0	5.07E+05	0	6.21E+05	4.64E+05	3.34E+06	5.57E+06	3.06E+07
7	3	P02461|CO3A1_HUMAN	R.GEAGIP(+15.99)GVP(+15.99)GAK.G	N	Y	3.84	60	1.5	1.45E+07	0	2.27E+07	1.41E+08	0	0	4.25E+07	0	0	0	0	0	1.90E+07	2.72E+07	1.35E+08	0	1.79E+07	3.28E+07	1.20E+07	2.49E+07	0	0	1.80E+06	1.66E+07	1.14E+07	0	9.18E+06	0	0	9.77E+06	1.92E+07	0	0	0	0	0	0	0	0	1.14E+07	2.75E+07
7	3	P02461|CO3A1_HUMAN	R.P(+15.99)GLP(+15.99)GAAGAR.G	N	Y	10.65	60	1.2	1.29E+07	2.77E+06	9.18E+06	1.70E+08	1.26E+06	0	3.06E+07	5.50E+05	0	1.67E+06	0	0	5.65E+06	1.13E+07	1.27E+08	7.38E+05	1.31E+07	4.10E+07	1.65E+07	1.19E+07	0	0	9.08E+05	6.75E+06	9.21E+06	9.10E+03	3.48E+06	1.61E+05	0	7.75E+06	7.31E+06	1.94E+06	0	7.68E+05	1.07E+06	1.81E+06	0	3.16E+06	6.77E+06	7.74E+06	1.92E+07
7	3	P02461|CO3A1_HUMAN	K.GSP(+15.99)GAQGPP(+15.99)GAP(+15.99)GPLGIAGITGAR.G	N	Y	9	60	2.1	1.95E+07	1.62E+06	2.33E+07	2.11E+08	0	0	4.66E+07	7.46E+05	9.13E+05	1.71E+06	0	7.05E+05	9.88E+06	1.44E+07	1.45E+08	0	1.88E+07	5.32E+07	3.00E+07	6.32E+07	6.77E+05	1.62E+05	0	3.82E+07	2.01E+07	6.91E+05	3.80E+06	3.60E+05	3.43E+06	1.04E+07	2.04E+07	2.05E+06	3.89E+05	2.73E+05	1.02E+06	1.02E+06	1.15E+06	1.76E+06	9.38E+06	1.49E+07	3.07E+07
7	3	P02461|CO3A1_HUMAN	K.GEMGPAGIP(+15.99)GAP(+15.99)GLMGAR.G	N	Y	5.74	60	2.4	1.18E+07	1.93E+06	1.18E+07	1.43E+08	0	2.73E+05	1.39E+07	3.42E+05	0	3.97E+05	0	0	1.02E+07	1.49E+07	1.20E+08	5.35E+05	8.43E+06	3.13E+07	1.27E+07	2.02E+07	0	0	2.15E+06	1.47E+07	9.21E+06	0	8.50E+06	7.44E+05	3.26E+06	4.26E+06	9.93E+06	1.34E+06	0	0	1.76E+06	0	2.05E+05	9.48E+05	6.06E+06	4.54E+06	2.55E+07
7	3	P02461|CO3A1_HUMAN	R.GPAGPNGIP(+15.99)GEK.G	N	Y	10.75	60	1.1	1.11E+07	2.51E+06	1.37E+07	1.03E+08	5.09E+05	1.25E+06	2.91E+07	0	4.76E+05	1.45E+06	1.76E+06	1.57E+06	1.03E+07	1.38E+07	9.60E+07	9.69E+05	1.28E+07	3.12E+07	1.69E+07	2.03E+07	1.09E+06	0	3.87E+06	9.72E+06	1.35E+07	1.06E+06	2.32E+06	2.82E+05	1.57E+06	6.07E+06	1.30E+07	1.82E+06	4.34E+05	4.86E+05	1.62E+06	1.13E+06	9.75E+05	2.01E+06	3.91E+06	8.13E+06	1.59E+07
7	3	P02461|CO3A1_HUMAN	K.GAAGPP(+15.99)GPP(+15.99)GAAGTP(+15.99)GLQGMP(+15.99)GER.G	N	Y	7.09	60	1.9	1.71E+07	1.54E+06	1.50E+07	2.01E+08	0	6.69E+04	3.24E+07	0	0	0	0	0	1.36E+07	2.45E+07	1.90E+08	0	1.32E+07	4.21E+07	1.47E+07	2.03E+07	0	0	2.24E+06	1.75E+07	2.14E+07	3.57E+05	1.21E+07	0	4.41E+06	5.67E+06	1.47E+07	2.90E+05	0	0	1.28E+06	3.54E+05	0	9.56E+05	7.46E+06	7.25E+06	3.35E+07
7	3	P02461|CO3A1_HUMAN	K.DGPP(+15.99)GPAGNTGAP(+15.99)GSP(+15.99)GVSGPK.G	N	Y	6.17	60	1.4	1.18E+07	1.98E+06	1.44E+07	1.35E+08	0	4.29E+05	2.67E+07	1.51E+05	2.61E+05	1.02E+06	9.66E+05	4.63E+05	1.29E+07	1.45E+07	1.21E+08	7.13E+05	1.18E+07	2.65E+07	1.42E+07	1.75E+07	5.25E+05	8.87E+04	1.86E+06	1.04E+07	8.57E+06	4.04E+05	4.66E+06	2.21E+05	1.20E+06	5.41E+06	1.08E+07	8.23E+05	0	0	9.97E+05	3.60E+05	7.15E+05	1.11E+06	4.17E+06	6.80E+06	1.88E+07
7	3	P02461|CO3A1_HUMAN	R.DGVP(+15.99)GGP(+15.99)GMR.G	N	Y	6.36	60	2.2	9.44E+06	1.50E+06	1.13E+07	1.20E+08	0	7.14E+04	1.73E+07	4.22E+05	9.38E+05	1.99E+05	1.03E+05	3.17E+05	4.32E+06	8.62E+06	1.06E+08	5.99E+05	1.08E+07	1.55E+07	1.25E+07	1.18E+07	4.31E+05	2.54E+05	2.67E+06	8.26E+06	6.06E+06	2.08E+05	3.22E+06	4.26E+04	2.96E+05	3.71E+06	7.36E+06	1.41E+06	3.88E+05	0	6.23E+05	5.14E+05	3.00E+05	3.67E+05	2.55E+06	6.87E+06	1.43E+07
7	3	P02461|CO3A1_HUMAN	K.GEP(+15.99)GGPGADGVPGK.D	N	Y	8.41	60	2.4	9.27E+06	2.14E+06	6.78E+06	1.17E+08	3.77E+05	1.25E+06	3.20E+07	1.41E+06	0	4.62E+05	1.86E+06	2.45E+06	3.98E+06	6.81E+06	7.61E+07	1.34E+06	6.61E+06	3.02E+07	1.38E+07	1.07E+07	8.52E+05	0	0	1.04E+07	1.08E+07	0	2.65E+06	0	6.69E+05	5.24E+06	8.84E+06	0	0	0	0	8.97E+05	0	0	2.14E+06	7.43E+06	1.42E+07
7	3	P02461|CO3A1_HUMAN	H.AGAQGPP(+15.99)GPP(+15.99)GINGSP(+15.99)GGK.G	N	Y	3.57	60	2	9.09E+06	0	7.94E+06	1.05E+08	0	2.33E+05	2.16E+07	0	9.34E+05	0	0	0	9.68E+06	1.29E+07	9.98E+07	0	6.69E+06	1.68E+07	1.45E+07	1.17E+07	0	0	1.54E+06	7.00E+06	7.63E+06	0	3.13E+06	0	1.30E+06	6.78E+06	8.45E+06	1.04E+06	0	0	0	0	0	1.54E+06	4.49E+06	4.64E+06	1.46E+07
7	3	P02461|CO3A1_HUMAN	K.DGSP(+15.99)GEP(+15.99)GANGLP(+15.99)GAAGER.G	N	Y	9.51	60	1.2	8.64E+06	1.31E+06	6.98E+06	8.56E+07	5.21E+05	1.05E+06	2.31E+07	1.64E+05	3.30E+05	1.76E+06	0	0	1.32E+07	1.72E+07	7.11E+07	2.49E+05	8.77E+06	2.11E+07	1.35E+07	1.58E+07	7.14E+05	0	2.03E+06	9.61E+06	7.49E+06	6.96E+05	5.36E+06	4.02E+05	1.91E+06	2.93E+06	9.66E+06	0	0	0	2.34E+05	2.02E+05	4.07E+05	0	3.99E+06	7.67E+06	1.48E+07
7	3	P02461|CO3A1_HUMAN	K.GEVGPAGSP(+15.99)GSNGAP(+15.99)GQR.G	N	Y	13.18	60	1.6	9.13E+06	2.09E+06	1.13E+07	9.79E+07	2.15E+05	6.83E+05	2.76E+07	5.06E+05	8.13E+05	5.94E+05	7.69E+05	9.50E+05	3.73E+06	7.88E+06	8.23E+07	9.33E+05	9.66E+06	2.57E+07	1.06E+07	2.44E+07	2.24E+05	1.75E+05	2.31E+06	9.39E+06	0	5.95E+05	2.75E+06	7.80E+04	6.12E+05	3.54E+06	7.83E+06	8.90E+05	2.89E+05	2.70E+05	8.64E+05	8.52E+05	7.40E+05	1.90E+06	4.21E+06	7.21E+06	1.33E+07
7	3	P02461|CO3A1_HUMAN	R.GLAGP(+15.99)P(+15.99)GMP(+15.99)GPR.G	N	Y	6.69	60	1.7	8.35E+06	1.01E+06	9.31E+06	8.64E+07	1.10E+05	0	4.09E+07	2.41E+05	0	2.01E+06	0	0	4.20E+06	8.19E+06	7.06E+07	0	9.69E+06	2.15E+07	9.80E+06	2.00E+07	0	0	2.35E+06	9.63E+06	8.30E+06	0	2.30E+06	4.99E+04	3.75E+05	3.97E+06	6.39E+06	0	0	0	0	4.19E+04	3.34E+05	0	0	7.88E+06	9.82E+06
7	3	P02461|CO3A1_HUMAN	R.GLP(+15.99)GPP(+15.99)GSNGNP(+15.99)GPP(+15.99)GPSGSP(+15.99)GK.D	N	Y	4.85	60	1.8	1.12E+07	2.60E+05	1.22E+07	1.32E+08	0	0	2.48E+07	0	0	2.43E+05	1.10E+05	0	1.15E+07	1.69E+07	1.19E+08	0	7.84E+06	2.75E+07	1.61E+07	1.66E+07	0	0	1.64E+06	1.10E+07	7.66E+06	1.49E+05	5.76E+06	5.87E+04	1.48E+06	4.15E+06	1.08E+07	6.55E+04	0	0	2.50E+05	6.67E+04	2.25E+05	0	3.92E+06	3.50E+06	2.01E+07
7	3	P02461|CO3A1_HUMAN	R.GLP(+15.99)GPP(+15.99)GIK(+15.99).G	N	Y	4.42	60	4.1	8.04E+06	5.86E+05	8.38E+06	1.09E+08	0	0	1.47E+07	0	7.15E+04	0	0	0	7.52E+05	5.34E+06	1.16E+08	0	6.03E+06	1.30E+07	3.85E+06	9.19E+06	0	0	6.67E+05	6.35E+06	5.35E+06	5.20E+04	1.04E+06	1.13E+05	9.21E+05	1.82E+06	3.78E+06	4.70E+05	0	0	0	0	0	3.60E+05	2.20E+06	5.06E+06	1.59E+07
7	3	P02461|CO3A1_HUMAN	K.GEGGPP(+15.99)GVAGPP(+15.99)GGSGPAGPP(+15.99)GP(+15.99)QGVK.G	N	Y	6.37	60	2	9.51E+06	0	9.52E+06	1.07E+08	0	0	2.32E+07	0	0	0	0	0	7.71E+06	1.43E+07	1.04E+08	0	6.51E+06	2.39E+07	8.63E+06	1.69E+07	0	0	3.18E+05	1.15E+07	8.83E+06	0	4.98E+06	0	2.82E+06	1.21E+06	7.02E+06	1.26E+05	0	0	0	0	0	5.45E+05	3.57E+06	7.40E+06	1.61E+07
7	3	P02461|CO3A1_HUMAN	K.DGTSGHP(+15.99)GPIGPP(+15.99)GPR.G	N	Y	7.99	60	2	2.22E+07	4.22E+05	2.04E+07	3.08E+08	0	1.82E+05	5.84E+07	0	7.19E+05	2.23E+06	0	8.77E+04	1.99E+06	5.11E+06	2.53E+08	0	2.06E+07	6.32E+07	3.39E+07	3.11E+07	0	0	5.03E+05	1.41E+07	2.50E+07	0	8.14E+06	0	0	3.06E+06	3.55E+06	1.31E+05	0	3.57E+05	0	0	0	9.38E+05	7.89E+06	1.32E+07	3.05E+07
7	3	P02461|CO3A1_HUMAN	R.DGNP(+15.99)GSDGLPGR.D	N	Y	4.59	60	1.9	5.30E+06	1.39E+06	4.18E+06	8.05E+07	1.86E+05	0	4.06E+05	0	0	4.22E+05	0	0	2.02E+06	6.70E+06	6.71E+07	1.38E+05	4.52E+06	1.69E+07	9.95E+06	1.16E+05	0	0	9.85E+05	2.46E+06	6.42E+06	0	2.41E+06	0	3.84E+05	1.62E+06	3.62E+06	2.33E+05	0	0	3.75E+05	0	0	3.68E+05	1.71E+06	1.67E+06	5.15E+05
7	3	P02461|CO3A1_HUMAN	K.GEP(+15.99)GGP(+15.99)GADGVPGK.D	N	Y	7.88	60	1.1	4.87E+06	6.71E+05	6.07E+06	7.57E+07	1.57E+05	3.09E+05	1.20E+07	2.19E+05	5.09E+05	3.40E+05	5.41E+05	4.97E+05	2.15E+06	4.37E+06	2.73E+07	2.82E+05	5.01E+06	1.12E+07	5.69E+06	1.80E+07	2.05E+05	1.39E+05	9.35E+05	5.00E+05	0	2.27E+05	1.11E+06	3.47E+04	2.34E+05	1.85E+06	4.28E+06	3.89E+05	1.49E+05	8.75E+04	4.38E+05	2.94E+05	1.56E+05	6.59E+05	1.81E+06	4.62E+06	7.44E+06
7	3	P02461|CO3A1_HUMAN	R.GETGPP(+15.99)GPAGFP(+15.99)GAP(+15.99)GQNGEP(+15.99)GGK.G	N	Y	3.89	60	2.3	5.34E+06	0	4.79E+06	5.21E+07	0	0	1.63E+07	0	0	1.55E+05	0	0	6.42E+06	9.88E+06	5.24E+07	0	3.95E+06	1.31E+07	6.40E+06	1.10E+07	0	0	2.01E+05	7.92E+06	3.80E+06	0	4.69E+06	0	4.87E+05	1.08E+06	5.51E+06	0	0	0	0	0	0	6.59E+05	1.54E+06	5.56E+06	8.44E+06
7	3	P02461|CO3A1_HUMAN	R.GSDGQP(+15.99)GPP(+15.99)GP(+15.99)P(+15.99)GTAGFP(+15.99)GSP(+15.99)GAK.G	N	Y	5.13	60	2	4.75E+06	0	3.86E+06	6.03E+07	0	0	1.19E+07	0	0	0	0	0	2.30E+06	7.74E+06	6.07E+07	0	2.63E+06	7.49E+06	2.42E+06	8.78E+06	0	0	1.32E+05	5.26E+06	2.89E+06	0	2.18E+06	0	1.76E+05	3.90E+05	2.46E+06	0	0	0	0	0	0	5.25E+04	1.86E+06	2.83E+06	7.51E+06
7	3	P02461|CO3A1_HUMAN	K.GEGGP(+15.99)PGVAGPP(+15.99)GGSGPAGPP(+15.99)GPQGVK.G	N	Y	6.95	60	1.5	6.56E+06	1.74E+05	3.66E+06	7.82E+07	0	0	1.87E+07	0	0	2.94E+05	0	0	3.15E+06	8.40E+06	7.60E+07	0	3.74E+06	1.64E+07	4.57E+06	1.28E+07	0	0	0	6.42E+06	4.22E+06	0	3.55E+06	0	1.59E+05	3.00E+06	8.13E+06	0	2.15E+05	0	0	0	0	0	1.49E+06	1.19E+06	1.38E+07
7	3	P02461|CO3A1_HUMAN	K.NGETGPQGPP(+15.99)GPTGPGGDK.G	N	Y	5.02	60	2	3.65E+06	2.32E+05	4.22E+06	3.89E+07	0	7.72E+04	7.06E+06	0	0	3.05E+05	1.89E+05	1.62E+05	4.44E+06	4.69E+06	4.01E+07	0	3.51E+06	1.09E+07	5.58E+06	5.67E+06	0	0	4.57E+05	2.17E+06	3.94E+06	0	1.77E+06	3.59E+04	2.43E+05	1.49E+06	3.37E+06	0	0	0	8.90E+04	0	0	0	1.37E+06	2.49E+06	6.22E+06
7	3	P02461|CO3A1_HUMAN	R.GPVGPSGPP(+15.99)GK.D	N	Y	9.53	60	1.1	3.34E+06	3.02E+06	1.50E+07	5.53E+07	7.02E+05	1.38E+06	1.14E+06	0	1.98E+06	1.46E+06	6.66E+05	6.82E+05	2.49E+06	4.61E+06	1.35E+07	0	1.10E+06	4.11E+06	2.35E+06	2.42E+06	0	0	0	4.89E+05	2.96E+05	4.17E+05	1.73E+06	7.40E+04	2.37E+05	1.06E+06	2.95E+06	1.91E+05	0	0	4.90E+05	1.30E+06	1.23E+06	2.98E+06	5.66E+06	2.33E+06	4.95E+06
7	3	P02461|CO3A1_HUMAN	R.GFP(+15.99)GNP(+15.99)GAP(+15.99)GSP(+15.99)GPAGQQGAIGSP(+15.99)GPAGPR.G	N	Y	10.02	60	2	1.02E+07	1.11E+06	1.11E+07	9.00E+07	0	0	2.41E+07	1.11E+05	3.75E+05	2.68E+06	0	3.63E+05	9.13E+06	1.76E+07	9.36E+07	0	7.38E+06	2.36E+07	8.99E+06	2.61E+07	1.00E+06	0	1.70E+06	1.77E+07	1.27E+07	8.49E+05	8.91E+06	1.68E+06	5.61E+06	4.78E+06	9.80E+06	7.91E+05	0	0	0	6.47E+04	0	7.14E+05	5.74E+06	7.44E+06	1.67E+07
7	3	P02461|CO3A1_HUMAN	K.GEMGP(+15.99)AGIP(+15.99)GAP(+15.99)GLMGAR.G	N	Y	3.2	60	3	3.11E+06	0	0	4.13E+07	0	0	1.18E+07	0	0	0	0	0	2.29E+06	0	2.96E+07	0	2.96E+06	7.76E+06	2.55E+06	1.59E+07	0	0	0	6.62E+06	3.10E+06	0	3.01E+06	0	6.84E+05	0	0	0	0	0	3.59E+05	0	0	0	0	0	3.48E+06
7	3	P02461|CO3A1_HUMAN	R.GPAGPNGIP(+15.99)GEK(+15.99).G	N	Y	2.3	60	4.6	2.70E+06	0	4.07E+06	4.03E+07	0	0	5.18E+06	0	0	0	0	0	0	3.65E+06	3.71E+07	0	0	1.09E+07	2.30E+06	4.52E+06	0	0	0	0	0	0	1.90E+05	0	4.12E+04	0	1.69E+06	0	0	0	0	0	1.85E+04	0	0	1.37E+06	4.88E+06
7	3	P02461|CO3A1_HUMAN	R.GPTGPIGPP(+15.99)GP(+15.99)AGQP(+15.99)GDKGEGGAP(+15.99)GLP(+15.99)GIAGPR.G	N	Y	3.9	60	5.6	2.90E+06	0	2.73E+06	4.59E+07	0	0	0	0	0	0	0	0	0	1.45E+06	4.04E+07	0	1.07E+06	5.32E+06	2.18E+06	7.21E+06	0	0	0	5.30E+06	2.04E+06	0	0	0	0	0	2.59E+05	0	0	0	0	0	0	0	0	1.31E+06	4.83E+06
7	3	P02461|CO3A1_HUMAN	K.GEVGPAGSP(+15.99)GSN(+.98)GAP(+15.99)GQR.G	N	Y	7.39	60	1.7	2.60E+06	1.84E+05	2.98E+06	3.18E+07	1.57E+05	8.98E+04	8.08E+06	0	0	5.50E+05	6.26E+04	1.90E+05	9.10E+05	1.14E+06	2.69E+07	8.54E+04	2.92E+06	7.20E+06	2.39E+06	4.87E+06	0	3.19E+05	2.86E+05	1.79E+06	1.68E+06	3.76E+04	6.00E+05	0	1.97E+05	1.58E+06	2.07E+06	1.39E+05	0	1.79E+05	6.16E+04	0	0	0	9.48E+05	1.96E+06	3.47E+06
[truncated: 27,238 more rows]
[truncated: 53 more columns]
