# Supplementary material for: In-Depth Matrisome and Glycoproteomic Analysis of Human Brain Glioblastoma Versus Control Tissue
Source: Mol Cell Proteomics. 2022 Feb 23;21(4):100216. doi: 10.1016/j.mcpro.2022.100216 (PMC8957055; doi:10.1016/j.mcpro.2022.100216)
Supplement: Supplemental File S6 [file mmc6.csv]

Protein Group	Protein ID	Accession	Significance	Coverage (%)	#Peptides	#Unique	PTM	Sample 1 Area	Sample 2 Area	Sample 3 Area	Sample 4 Area	Sample 5 Area	Sample 6 Area	Sample 7 Area	Sample 8 Area	Sample 9 Area	Sample 10 Area	Sample 11 Area	Sample 12 Area	Sample 13 Area	Sample 14 Area	Sample 15 Area	Sample 16 Area	Sample 17 Area	Sample 18 Area	Sample 19 Area	Sample 20 Area	Sample 21 Area	Sample 22 Area	Sample 23 Area	Sample 24 Area	Sample 25 Area	Sample 26 Area	Sample 27 Area	Sample 28 Area	Sample 29 Area	Sample 30 Area	Sample 31 Area	Sample 32 Area	Sample 33 Area	Sample 34 Area	Sample 35 Area	Sample 36 Area	Sample 37 Area	Sample 38 Area	Sample 39 Area	Sample 40 Area	Sample 41 Area	Sample 42 Area
1693	1725	Q8IUX7|AEBP1_HUMAN	200	6	5	5		0	2.56E+04	0	0	5.77E+04	2.00E+06	9.50E+05	1.86E+06	0	0	1.60E+04	0	5.87E+06	0	7.51E+05	1.95E+06	8.10E+04	6.78E+05	2.45E+06	0	9.44E+05	7.54E+04	1.49E+06	1.31E+05	0	0	0	9.69E+05	8.94E+05	0	9.81E+05	0	1.12E+04	7.46E+05	8.62E+05	0	5.38E+05	6.42E+05	0	3.70E+05	9.54E+05	6.97E+05
489	359	O00468|AGRIN_HUMAN	200	12	21	21		1.92E+06	5.38E+06	1.07E+07	2.42E+06	9.69E+05	3.04E+06	6.20E+05	1.09E+06	3.99E+06	1.46E+06	3.10E+06	3.61E+07	2.92E+07	1.24E+07	1.85E+06	3.53E+06	2.40E+07	4.89E+06	4.45E+06	8.65E+05	2.09E+06	9.67E+06	8.48E+06	1.08E+07	9.73E+06	1.28E+07	1.14E+06	6.80E+07	5.57E+06	3.62E+07	1.51E+06	5.18E+06	1.87E+06	6.48E+05	2.20E+06	6.46E+06	2.61E+07	2.85E+07	6.93E+06	1.64E+07	5.35E+06	4.22E+06
185	182	Q96GW7|PGCB_HUMAN	200	36	29	29	Hpro; HexNAcHex; Deamidation-N	3.84E+08	4.17E+07	4.03E+07	3.04E+08	1.51E+08	1.61E+07	1.43E+08	5.39E+08	1.73E+08	1.61E+08	1.06E+08	6.70E+08	9.52E+07	3.28E+07	1.30E+08	3.07E+07	3.36E+07	8.33E+07	2.05E+07	2.15E+08	2.11E+08	3.56E+07	1.14E+07	6.68E+07	9.63E+07	6.24E+07	1.21E+08	3.08E+08	1.91E+08	4.99E+08	5.70E+08	1.26E+08	1.45E+08	4.33E+08	1.09E+08	1.06E+08	2.34E+08	1.62E+08	6.27E+07	4.77E+07	1.83E+07	6.66E+07
772	901	P21810|PGS1_HUMAN	200	35	10	10	Deamidation-N	1.33E+05	7.00E+06	3.27E+07	0	5.75E+05	1.53E+07	2.45E+05	1.72E+05	1.00E+06	1.24E+06	2.94E+05	3.93E+06	7.82E+06	4.28E+07	6.80E+05	3.45E+05	9.53E+06	1.32E+06	1.55E+07	1.29E+05	9.61E+04	1.78E+05	6.74E+06	2.48E+06	2.43E+05	5.21E+06	1.06E+06	1.95E+06	5.00E+05	4.86E+06	1.02E+06	8.05E+04	5.63E+05	1.43E+05	9.69E+04	8.15E+05	8.75E+05	9.65E+05	4.55E+06	9.15E+06	1.76E+06	7.65E+05
433	481	P12107|COBA1_HUMAN	200	10	12	12	Hpro; HLYS-Hex-Hex; K-Methoxy	1.15E+06	3.29E+06	4.65E+07	1.15E+07	1.56E+06	7.76E+05	2.16E+06	1.33E+06	1.08E+06	1.56E+06	9.74E+05	1.53E+06	1.46E+06	3.49E+07	5.56E+05	2.11E+06	3.40E+06	4.36E+07	8.86E+05	2.48E+06	3.14E+06	2.98E+05	6.87E+05	3.92E+07	2.39E+05	8.97E+06	6.70E+06	1.63E+06	1.87E+06	7.65E+05	3.22E+06	8.65E+05	6.56E+05	3.30E+06	6.81E+04	4.55E+05	1.28E+06	2.72E+05	5.06E+05	4.29E+06	1.37E+05	4.12E+05
232	241	Q99715|COCA1_HUMAN	200	14	33	33	Hpro; Deamidation-N	1.79E+07	6.43E+06	3.93E+07	6.01E+06	7.83E+06	5.97E+06	4.92E+06	4.19E+06	3.71E+06	6.84E+06	1.13E+07	1.44E+07	3.81E+07	3.60E+07	4.17E+06	3.57E+06	8.00E+06	3.04E+06	5.00E+06	6.23E+06	4.24E+06	4.27E+06	3.27E+06	7.22E+06	5.16E+06	1.35E+06	2.36E+06	5.72E+06	9.63E+06	1.32E+07	3.56E+06	4.68E+06	1.25E+07	6.94E+06	5.42E+06	7.18E+06	9.31E+06	4.65E+06	1.06E+07	4.79E+06	5.57E+06	6.42E+06
345	295	Q05707|COEA1_HUMAN	200	18	24	24	Hpro; HLys; Deamidation-N	1.33E+07	5.22E+06	3.32E+07	4.10E+06	1.36E+07	2.32E+07	8.64E+06	8.88E+06	9.08E+06	1.86E+07	1.11E+07	7.16E+06	5.52E+06	2.80E+07	4.41E+06	4.14E+06	5.61E+06	9.31E+06	3.03E+07	9.00E+06	4.92E+06	4.44E+06	1.94E+07	5.18E+06	7.08E+06	5.60E+06	1.05E+07	1.06E+07	4.53E+06	8.39E+06	6.04E+06	5.84E+06	9.24E+06	1.00E+07	8.65E+06	6.51E+06	7.49E+06	7.01E+06	1.09E+07	9.27E+06	5.34E+06	6.31E+06
1791	2024	Q07092|COGA1_HUMAN	200	5	5	5	Hpro	1.59E+06	3.70E+06	1.48E+06	5.28E+05	1.57E+05	1.57E+06	1.63E+06	2.14E+06	6.73E+04	1.50E+05	1.90E+05	3.96E+06	9.88E+05	1.49E+06	1.74E+06	2.62E+06	9.86E+05	2.25E+06	8.33E+05	1.25E+06	1.78E+06	1.28E+06	1.70E+06	2.62E+06	8.25E+06	6.39E+05	4.08E+05	1.88E+06	1.97E+06	4.62E+06	1.74E+06	6.47E+05	1.87E+06	1.34E+06	1.86E+06	7.97E+06	1.88E+06	1.68E+06	2.74E+06	1.13E+06	2.13E+06	2.76E+06
263	165	P39060|COIA1_HUMAN	200	16	23	23	Hpro; HLYS-Hex-Hex	3.12E+06	2.53E+07	4.36E+07	3.84E+06	2.94E+06	1.25E+07	1.34E+06	1.10E+07	1.45E+06	2.04E+06	8.89E+05	4.94E+07	7.66E+07	4.52E+07	2.58E+06	1.57E+07	4.21E+07	8.06E+06	9.94E+06	5.19E+05	2.32E+06	1.35E+07	1.87E+07	1.81E+07	2.11E+07	1.54E+07	3.86E+05	5.83E+07	8.02E+06	3.48E+07	8.32E+06	6.55E+05	1.55E+05	2.58E+06	3.13E+06	2.77E+07	2.14E+07	3.33E+07	1.83E+07	2.94E+07	1.37E+07	2.14E+07
1	2	P02452|CO1A1_HUMAN	200	63	97	97	Hpro; HexNAcHex; HexNAc; HLys; HLys-Hex; 3 more	1.58E+08	1.04E+09	1.89E+10	1.88E+08	9.74E+07	2.91E+09	1.53E+08	5.28E+08	4.87E+08	1.29E+08	1.47E+08	8.25E+08	2.24E+09	1.66E+10	1.14E+08	9.61E+08	3.18E+09	1.84E+09	2.07E+09	1.87E+08	5.90E+07	1.24E+08	1.34E+09	1.67E+09	1.05E+08	5.47E+08	1.64E+08	1.78E+08	7.69E+08	9.24E+08	5.11E+08	1.02E+08	8.87E+07	9.87E+07	1.28E+08	1.36E+08	1.84E+08	4.01E+08	3.82E+08	2.35E+09	7.75E+08	3.90E+08
5	1	P08123|CO1A2_HUMAN	200	66	103	103	Hpro; Phosphorylation; HexNAc; HLys; HLys-Hex; 3 more	1.14E+08	6.63E+08	1.11E+10	8.80E+07	7.84E+07	1.62E+09	8.61E+07	3.41E+08	3.16E+08	9.40E+07	1.43E+08	5.22E+08	1.34E+09	1.01E+10	5.27E+07	5.56E+08	1.87E+09	8.03E+08	1.18E+09	1.27E+08	4.33E+07	9.66E+07	7.66E+08	8.08E+08	7.57E+07	3.28E+08	1.11E+08	1.30E+08	4.74E+08	5.52E+08	3.55E+08	6.05E+07	4.87E+07	6.73E+07	6.16E+07	9.05E+07	9.22E+07	2.36E+08	2.26E+08	1.41E+09	4.56E+08	2.37E+08
2266	2301	Q2UY09|COSA1_HUMAN	200	5	4	4	Hpro	2.00E+06	1.78E+06	0	5.16E+05	5.17E+05	0	1.93E+05	0	3.58E+05	3.70E+05	0	6.66E+06	5.73E+05	6.59E+06	0	6.69E+05	1.72E+06	0	0	1.30E+05	0	1.43E+06	0	1.29E+05	5.95E+05	0	0	4.12E+05	7.93E+04	9.66E+04	0	0	2.46E+05	0	0	1.10E+06	0	4.13E+05	3.67E+06	0	3.91E+06	5.30E+06
933	1107	P02458|CO2A1_HUMAN	200	8	5	5	Hpro; Deamidation-N	0	0	2.37E+07	0	0	0	0	0	0	0	0	0	0	2.14E+07	0	0	8.46E+05	1.19E+06	1.32E+05	0	0	9.88E+03	1.92E+05	8.02E+05	0	0	0	0	0	0	0	0	0	0	0	0	0	0	0	0	0	3.11E+04
7	3	P02461|CO3A1_HUMAN	200	56	79	79	Hpro; HLys; HLys-Hex; HLYS-Hex-Hex; Deamidation-N; K-Methoxy	9.07E+07	6.81E+08	8.47E+09	2.30E+07	2.82E+07	1.66E+09	3.18E+07	4.70E+07	7.65E+07	4.51E+07	5.14E+07	4.76E+08	8.31E+08	7.27E+09	4.27E+07	5.96E+08	1.64E+09	8.27E+08	1.20E+09	2.99E+07	2.09E+07	1.10E+08	6.92E+08	6.68E+08	2.80E+07	2.56E+08	2.07E+07	1.13E+08	2.44E+08	5.24E+08	5.67E+07	1.41E+07	2.55E+07	4.69E+07	4.22E+07	3.99E+07	8.60E+07	2.50E+08	3.70E+08	1.17E+09	5.56E+08	3.79E+08
150	402	P02462|CO4A1_HUMAN	200	14	17	17	Hpro; HexNAcHex; HLYS-Hex-Hex	5.13E+07	2.32E+08	1.85E+08	3.86E+07	4.16E+07	9.21E+07	5.58E+07	1.80E+08	2.52E+07	4.52E+07	4.01E+07	4.09E+08	2.95E+08	2.03E+08	2.26E+07	1.55E+08	2.59E+08	1.52E+08	1.00E+08	3.22E+07	4.40E+07	1.38E+08	1.15E+08	2.39E+08	7.85E+07	1.94E+08	2.56E+07	5.31E+08	7.94E+07	2.95E+08	1.54E+08	1.66E+07	2.78E+07	3.31E+07	2.42E+07	9.53E+07	2.50E+08	3.09E+08	2.15E+08	2.15E+08	9.50E+07	2.06E+08
78	58	P08572|CO4A2_HUMAN	200	35	41	41	Hpro; Phosphorylation; HLys; HLYS-Hex-Hex	4.62E+07	2.56E+08	1.92E+08	5.39E+07	3.52E+07	9.36E+07	4.31E+07	1.75E+08	3.14E+07	4.44E+07	4.60E+07	4.02E+08	3.55E+08	2.09E+08	3.84E+07	1.42E+08	2.75E+08	1.27E+08	7.78E+07	4.07E+07	4.83E+07	1.28E+08	1.10E+08	2.29E+08	7.77E+07	1.48E+08	1.73E+07	5.96E+08	8.81E+07	3.07E+08	1.39E+08	2.78E+07	3.82E+07	3.97E+07	2.80E+07	1.01E+08	2.14E+08	3.11E+08	2.52E+08	2.35E+08	8.46E+07	2.27E+08
377	410	P20908|CO5A1_HUMAN	200	12	14	14	Hpro; HLYS-Hex-Hex; K-Methoxy	3.58E+06	7.20E+06	5.52E+07	1.54E+06	1.33E+06	3.43E+07	2.96E+06	3.89E+06	1.70E+05	1.62E+06	3.48E+06	1.51E+07	2.98E+07	6.64E+07	2.71E+06	5.28E+06	2.79E+07	1.12E+07	1.90E+07	1.90E+06	3.33E+06	6.77E+06	1.67E+07	3.43E+07	4.06E+06	2.98E+06	2.02E+06	3.33E+06	2.68E+06	1.31E+07	4.41E+06	2.29E+06	3.00E+06	1.34E+06	1.06E+06	5.69E+06	2.10E+07	4.23E+06	7.34E+06	1.38E+07	1.08E+07	7.97E+06
100	57	P05997|CO5A2_HUMAN	200	38	31	31	Hpro; HLYS-Hex-Hex; Deamidation-N; K-Methoxy	3.44E+06	9.77E+06	1.49E+08	9.37E+05	2.60E+06	5.35E+07	1.55E+06	7.07E+06	9.20E+05	3.96E+06	4.63E+06	1.63E+07	6.20E+07	1.08E+08	2.26E+06	3.82E+06	3.13E+07	1.48E+07	3.85E+07	2.38E+06	1.17E+06	3.65E+06	1.76E+07	1.71E+07	5.04E+06	9.75E+06	5.28E+06	1.05E+07	1.72E+06	1.44E+07	4.07E+06	8.53E+06	4.03E+06	5.03E+06	2.85E+06	7.65E+06	5.09E+06	5.74E+06	4.48E+06	1.81E+07	1.03E+07	3.07E+06
313	357	P25940|CO5A3_HUMAN	200	12	14	14	Hpro; HLYS-Hex-Hex	4.40E+06	9.92E+06	1.16E+07	2.80E+06	5.10E+05	2.42E+07	7.54E+05	6.35E+06	9.95E+05	1.57E+06	1.37E+06	1.04E+07	1.67E+07	1.53E+06	7.27E+06	9.27E+06	6.12E+06	2.02E+07	1.39E+07	9.29E+05	8.31E+05	2.85E+06	1.01E+07	4.50E+06	1.10E+06	6.06E+06	8.57E+05	2.46E+07	4.49E+06	1.52E+07	5.14E+06	1.74E+07	1.96E+06	1.78E+07	6.21E+06	2.06E+06	6.34E+06	4.65E+06	1.16E+07	6.73E+06	1.31E+07	8.49E+05
187	162	P12109|CO6A1_HUMAN	200	34	28	28	Hpro; HLys; HLYS-Hex-Hex; Deamidation-N	1.60E+06	1.70E+07	9.39E+07	2.29E+06	4.71E+06	9.07E+07	4.20E+06	4.65E+06	2.75E+06	5.11E+06	6.58E+06	2.24E+06	9.47E+07	1.06E+08	3.03E+06	6.73E+06	7.96E+07	9.66E+06	1.09E+08	3.31E+06	1.14E+06	3.66E+06	4.25E+07	2.05E+07	7.00E+06	1.51E+07	2.71E+06	1.12E+07	1.10E+07	5.10E+06	8.62E+05	5.85E+06	1.41E+06	2.04E+06	1.78E+06	6.69E+06	1.29E+06	4.46E+06	6.33E+06	7.41E+07	1.84E+07	1.06E+07
268	228	P12110|CO6A2_HUMAN	200	21	20	20	Hpro; HLYS-Hex-Hex	3.92E+05	7.25E+06	1.00E+08	7.85E+05	2.79E+06	8.25E+07	3.12E+06	1.79E+06	2.99E+05	1.72E+05	1.86E+06	2.41E+06	7.04E+07	1.10E+08	7.22E+04	2.03E+06	7.62E+07	1.05E+07	8.99E+07	6.58E+05	9.14E+05	1.01E+06	2.37E+07	1.56E+07	3.09E+05	1.40E+07	1.43E+05	3.64E+06	3.98E+06	1.53E+06	1.53E+06	1.11E+04	1.76E+06	3.07E+05	1.74E+05	4.91E+05	1.41E+06	7.04E+05	2.99E+06	7.03E+07	1.87E+07	3.78E+06
35	68	P12111|CO6A3_HUMAN	200	34	96	96	Hpro; HLYS-Hex-Hex; Deamidation-N	4.63E+07	6.50E+07	5.15E+08	2.86E+07	3.83E+07	4.45E+08	2.78E+07	6.89E+07	3.42E+07	3.22E+07	3.80E+07	5.26E+07	3.75E+08	5.18E+08	2.14E+07	3.24E+07	3.49E+08	6.02E+07	4.31E+08	6.03E+07	1.56E+07	8.13E+07	1.29E+08	1.63E+08	2.13E+07	6.36E+07	3.80E+07	7.49E+07	4.81E+07	5.08E+07	5.74E+07	2.24E+07	1.81E+07	4.03E+07	2.31E+07	4.59E+07	3.19E+07	4.37E+07	2.90E+07	3.16E+08	1.01E+08	2.91E+07
1473	1848	P07585|PGS2_HUMAN	200	16	6	6		4.03E+08	1.74E+06	1.19E+07	4.78E+08	4.84E+08	2.85E+08	3.61E+08	3.98E+08	5.11E+08	5.30E+08	4.57E+08	4.64E+08	2.18E+05	4.53E+06	4.55E+08	3.40E+08	2.47E+08	1.66E+06	4.79E+05	5.17E+08	4.59E+08	4.13E+08	5.81E+08	1.54E+06	7.72E+08	2.77E+08	7.74E+08	6.71E+08	5.00E+08	5.96E+08	3.48E+08	3.56E+08	1.60E+06	3.79E+08	4.30E+08	5.55E+08	3.41E+08	5.40E+08	4.46E+08	3.58E+05	3.86E+08	4.84E+05
1463	2101	P15502|ELN_HUMAN	200	11	4	4	Hpro	0	2.41E+06	0	0	0	0	0	0	0	0	0	0	0	8.71E+04	4.80E+04	2.44E+05	0	0	0	0	0	0	0	0	2.20E+05	0	7.55E+04	0	3.51E+06	0	0	0	8.38E+05	4.44E+04	0	0	0	0	2.49E+06	0	3.06E+05	4.76E+06
1205	885	Q9Y6C2|EMIL1_HUMAN	200	12	8	8		0	1.77E+04	3.86E+05	2.47E+05	2.76E+05	5.35E+05	2.50E+05	0	1.69E+05	8.12E+05	1.14E+06	7.51E+05	1.39E+07	8.65E+05	0	3.24E+05	3.40E+05	9.93E+04	2.48E+05	0	0	2.21E+05	2.86E+05	3.02E+06	1.53E+05	6.11E+04	0	4.59E+06	4.77E+05	2.62E+05	1.27E+05	0	0	0	2.20E+05	2.88E+05	1.35E+06	2.02E+06	2.36E+05	1.21E+06	1.86E+05	1.27E+05
1005	682	Q9BXX0|EMIL2_HUMAN	200	18	13	13	Hpro	4.75E+07	2.87E+07	3.02E+07	6.81E+07	7.60E+07	2.56E+07	3.02E+07	2.79E+07	6.44E+07	7.40E+07	4.64E+07	4.77E+07	4.19E+07	3.80E+07	7.79E+05	2.33E+07	3.11E+07	5.55E+07	5.59E+07	5.54E+07	5.98E+06	3.88E+07	3.64E+07	8.23E+05	9.08E+07	3.31E+07	9.13E+07	3.54E+07	3.42E+07	8.03E+07	3.26E+07	2.00E+07	3.21E+06	4.31E+06	3.96E+07	6.38E+07	1.78E+07	7.85E+06	6.08E+06	3.49E+07	2.71E+06	4.80E+06
1125	1505	P23142|FBLN1_HUMAN	200	13	6	6		4.49E+05	1.44E+06	3.17E+06	7.76E+06	4.13E+05	2.10E+06	0	0	1.03E+05	3.61E+05	0	0	1.42E+06	5.14E+06	9.29E+06	1.13E+06	1.60E+06	5.23E+06	2.41E+06	1.11E+06	0	4.13E+05	3.51E+05	4.85E+06	1.01E+05	5.11E+05	1.61E+06	5.62E+06	7.23E+06	2.11E+05	0	7.71E+04	7.90E+05	7.68E+04	3.22E+06	0	1.38E+06	3.94E+06	0	1.14E+06	0	5.23E+05
1819	2212	Q9UBX5|FBLN5_HUMAN	200	14	4	4		0	5.70E+06	0	0	0	2.62E+05	0	4.45E+04	0	1.64E+05	1.70E+05	4.29E+04	6.68E+05	9.53E+05	2.79E+05	1.42E+06	4.52E+05	7.92E+05	5.41E+04	0	2.47E+04	5.00E+04	1.98E+05	0	1.36E+06	0	0	0	1.90E+05	0	0	5.18E+04	4.43E+04	0	4.21E+04	2.21E+06	1.47E+05	0	5.61E+06	6.56E+05	0	8.01E+06
3061	3781	P35555|FBN1_HUMAN	66.14	1	2	2		1.37E+06	1.04E+05	5.71E+06	0	0	6.85E+04	0	2.11E+06	1.13E+09	6.73E+05	8.37E+05	0	1.08E+09	5.48E+06	7.59E+08	2.10E+06	1.47E+06	1.95E+06	6.83E+05	4.07E+05	0	0	0	1.29E+06	2.53E+04	0	3.29E+05	5.48E+05	1.42E+06	9.10E+08	4.98E+05	0	8.38E+04	0	7.31E+08	7.19E+05	0	7.59E+05	1.37E+05	1.14E+06	4.49E+04	2.42E+06
25	14	P02671|FIBA_HUMAN	200	46	58	58	Carbamidomethylation; Hpro; Phosphorylation; HexNAcHex; Deamidation-N	3.77E+07	2.10E+07	2.29E+08	7.76E+08	2.54E+07	5.94E+07	6.05E+07	1.14E+08	7.60E+07	2.82E+07	2.50E+07	8.32E+07	1.69E+08	2.97E+08	2.90E+07	2.03E+07	1.61E+09	1.39E+08	9.40E+07	3.28E+07	1.08E+07	5.38E+08	1.67E+08	7.45E+08	6.76E+07	9.74E+07	1.83E+07	1.01E+08	6.47E+07	1.67E+08	1.04E+08	1.06E+08	1.12E+07	4.98E+07	1.76E+07	5.57E+07	4.82E+07	7.51E+07	1.77E+07	1.88E+09	1.40E+08	1.20E+07
65	81	P02675|FIBB_HUMAN	200	54	44	44	Hpro; HLys; Deamidation-N; K-Methoxy	1.15E+08	6.16E+07	2.96E+08	9.73E+08	3.53E+07	1.21E+08	1.62E+08	1.32E+08	2.40E+08	3.83E+07	5.48E+07	1.39E+08	2.48E+08	3.37E+08	8.71E+07	8.28E+07	2.42E+09	3.69E+08	1.11E+08	1.32E+08	2.85E+07	8.44E+08	2.07E+08	1.61E+09	7.80E+07	2.46E+08	6.43E+07	1.52E+08	1.62E+08	2.04E+08	1.22E+08	1.64E+08	1.47E+07	1.48E+08	6.52E+07	9.40E+07	9.43E+07	1.25E+08	3.32E+06	2.40E+09	2.42E+08	4.34E+07
2421	2513	P05230|FGF1_HUMAN	200	19	3	3		2.53E+06	1.76E+06	2.62E+06	3.65E+05	7.04E+05	3.36E+05	3.95E+06	3.09E+05	4.18E+06	9.33E+05	6.69E+05	2.65E+06	5.12E+05	2.55E+06	1.01E+06	6.96E+05	1.86E+06	4.60E+05	2.76E+05	3.25E+06	7.43E+06	4.42E+05	3.60E+05	3.96E+05	1.25E+06	9.94E+05	1.18E+06	1.14E+06	1.40E+06	3.31E+06	2.12E+05	3.61E+06	3.91E+06	9.58E+05	7.93E+05	1.46E+06	2.65E+05	4.87E+05	1.90E+06	1.36E+06	6.76E+04	1.88E+06
57	102	P02679|FIBG_HUMAN	200	59	42	42	Carbamidomethylation; Hpro; HexNAc; HLys; HLys-Hex; 3 more	2.44E+07	8.36E+06	1.51E+08	6.19E+08	2.07E+07	4.11E+07	5.97E+07	4.28E+07	9.68E+07	2.27E+07	2.21E+07	7.20E+07	1.35E+08	1.82E+08	1.38E+07	1.27E+07	1.24E+09	1.45E+08	5.38E+07	1.42E+07	3.27E+06	3.66E+08	1.22E+08	8.43E+08	5.01E+07	1.03E+08	1.24E+07	9.06E+07	4.90E+07	1.09E+08	4.39E+07	6.66E+07	1.23E+06	4.00E+07	1.28E+07	4.12E+07	2.77E+07	6.81E+07	3.80E+06	1.57E+09	1.15E+08	1.53E+06
21	37	P02751|FINC_HUMAN	200	38	93	93	Hpro; Deamidation-N	6.47E+07	5.44E+07	3.52E+08	2.22E+08	2.11E+07	2.21E+08	1.48E+07	4.25E+07	2.87E+07	2.33E+07	1.27E+07	1.55E+08	8.46E+08	3.89E+08	5.09E+07	3.58E+07	5.32E+08	1.58E+08	1.39E+08	4.90E+07	2.32E+07	3.74E+08	2.07E+08	5.80E+08	2.27E+08	1.81E+08	3.31E+07	1.11E+09	3.90E+07	2.20E+08	2.56E+07	1.57E+08	1.73E+07	3.11E+07	3.76E+07	2.20E+08	4.86E+08	5.68E+08	4.40E+07	4.53E+08	1.70E+08	6.19E+07
951	1267	P10915|HPLN1_HUMAN	200	20	7	7		2.84E+07	3.85E+05	2.84E+06	1.76E+06	1.02E+07	3.29E+06	9.85E+05	2.81E+07	1.04E+07	1.17E+07	1.36E+07	6.59E+05	1.77E+06	1.75E+06	1.10E+06	6.80E+05	5.51E+06	1.89E+06	2.14E+06	1.53E+06	2.25E+06	1.46E+06	2.07E+06	3.40E+06	7.78E+05	2.41E+06	1.09E+06	6.75E+06	2.21E+05	0	2.31E+07	1.55E+06	1.93E+06	2.77E+07	1.37E+06	1.24E+06	4.60E+06	3.47E+06	6.82E+05	6.25E+06	2.14E+06	5.11E+05
1667	1400	Q9GZV7|HPLN2_HUMAN	200	20	7	7	Deamidation-N	6.25E+06	1.42E+06	1.26E+06	4.45E+07	4.68E+07	1.77E+06	2.87E+05	4.10E+05	1.05E+08	4.90E+07	4.85E+07	4.53E+06	2.83E+06	6.78E+05	0	0	0	0	1.41E+06	2.15E+06	0	1.13E+06	2.69E+06	0	1.34E+06	3.47E+05	7.37E+05	2.64E+06	7.06E+05	4.28E+06	0	0	6.03E+05	1.32E+07	0	2.24E+06	3.36E+06	1.53E+06	1.77E+06	8.33E+05	1.15E+06	5.43E+04
2728	3120	Q8NDA2|HMCN2_HUMAN	39.38	1	2	2		5.60E+06	0	3.55E+05	0	2.90E+04	3.72E+06	2.22E+06	3.03E+06	1.05E+05	4.45E+06	3.09E+06	9.24E+06	2.38E+04	0	1.32E+06	3.76E+06	1.67E+06	9.16E+05	7.23E+06	5.69E+05	2.22E+06	9.74E+05	2.14E+06	1.35E+06	2.97E+05	6.44E+06	1.23E+06	3.33E+06	1.43E+06	0	2.57E+06	1.19E+06	3.22E+06	4.90E+06	1.92E+06	0	4.57E+05	3.02E+05	3.30E+06	2.84E+05	3.38E+06	2.49E+06
115	166	P98160|PGBM_HUMAN	200	15	56	56	HLys	1.23E+08	2.01E+08	2.00E+08	1.12E+08	1.60E+08	1.11E+08	1.26E+08	1.60E+08	1.84E+08	1.78E+08	1.27E+08	2.02E+08	1.13E+08	2.29E+08	1.49E+08	1.31E+08	1.83E+08	1.19E+08	1.15E+08	1.38E+08	1.16E+08	1.27E+08	1.29E+08	2.18E+08	1.13E+08	3.57E+07	7.29E+07	2.38E+08	1.43E+08	2.43E+08	1.59E+08	8.68E+07	9.02E+07	2.21E+07	1.33E+08	1.51E+08	1.81E+08	1.87E+08	1.30E+08	2.04E+08	2.89E+07	1.02E+08
2953	3611	P18065|IBP2_HUMAN	41.81	6	2	2		0	1.46E+05	3.98E+06	0	2.49E+05	0	0	0	0	6.16E+05	1.59E+05	1.93E+06	1.48E+06	3.29E+06	4.89E+04	6.69E+04	1.08E+06	1.02E+07	0	2.29E+04	1.36E+04	1.40E+06	0	3.91E+05	4.83E+06	0	0	3.10E+06	2.72E+04	1.30E+06	5.79E+06	1.71E+06	0	3.22E+04	3.32E+05	6.28E+06	3.33E+06	2.38E+06	3.88E+06	5.17E+05	3.85E+04	8.62E+04
2643	3794	P24593|IBP5_HUMAN	34.2	8	2	2		0	2.32E+05	0	7.42E+04	2.83E+05	7.28E+05	1.43E+05	0	1.75E+05	3.26E+05	3.16E+05	6.65E+05	4.35E+05	0	2.01E+06	7.89E+04	1.70E+05	5.81E+05	8.62E+05	1.11E+05	3.96E+04	3.23E+05	3.48E+05	7.18E+05	8.32E+05	8.30E+04	5.06E+03	2.39E+05	1.92E+05	6.11E+05	0	0	8.99E+04	0	1.03E+06	8.09E+05	5.27E+05	2.12E+05	1.45E+05	1.16E+05	1.63E+05	2.02E+05
3008	2750	Q16270|IBP7_HUMAN	200	10	3	3		1.87E+06	3.06E+06	7.79E+06	1.22E+06	4.98E+05	4.04E+06	9.67E+05	1.95E+06	0	4.50E+05	1.66E+06	4.28E+06	4.75E+06	8.38E+06	1.43E+06	3.65E+06	8.62E+06	2.12E+06	1.58E+06	1.13E+06	1.48E+06	5.72E+06	1.73E+06	2.44E+06	3.03E+06	1.48E+06	4.33E+04	4.74E+06	1.01E+06	3.49E+06	1.38E+06	0	7.10E+05	9.89E+05	2.38E+06	3.42E+06	9.16E+05	1.91E+06	4.47E+06	8.95E+06	4.52E+06	2.21E+06
219	199	P24043|LAMA2_HUMAN	200	10	29	29		4.82E+06	3.54E+07	9.17E+06	8.20E+06	1.00E+07	9.02E+06	6.62E+06	9.02E+06	3.07E+06	9.30E+06	1.39E+07	1.80E+07	1.16E+07	1.01E+07	5.01E+06	2.52E+07	9.84E+06	1.40E+07	8.62E+06	7.53E+06	8.16E+06	5.97E+06	8.64E+06	1.67E+07	5.00E+06	7.57E+06	8.88E+06	1.23E+07	4.74E+06	1.99E+07	4.79E+06	1.98E+07	8.04E+06	2.77E+06	1.17E+07	7.61E+06	1.72E+07	1.15E+07	5.19E+07	8.33E+06	7.84E+06	4.51E+07
512	408	Q16363|LAMA4_HUMAN	200	11	18	18		3.46E+06	1.84E+07	9.43E+06	2.00E+06	2.47E+06	8.72E+06	4.76E+05	1.74E+06	2.40E+06	3.39E+06	9.46E+04	2.60E+07	3.11E+07	7.01E+06	3.77E+06	1.02E+07	1.34E+07	4.63E+06	1.27E+07	7.81E+05	1.02E+06	9.75E+06	6.69E+06	7.45E+06	2.85E+06	7.31E+06	5.05E+05	3.97E+07	5.23E+06	2.55E+07	9.35E+05	4.14E+06	1.16E+06	3.46E+05	2.64E+06	4.23E+06	1.90E+07	1.81E+07	1.36E+07	9.48E+06	8.04E+06	1.57E+07
544	376	O15230|LAMA5_HUMAN	200	5	14	14		3.01E+06	6.96E+06	5.14E+06	3.04E+06	5.76E+05	2.85E+06	1.30E+06	4.20E+06	2.32E+06	6.01E+05	1.08E+06	2.37E+06	7.12E+06	4.49E+06	1.20E+05	1.39E+06	7.33E+06	4.01E+06	5.05E+06	2.66E+06	2.85E+06	1.46E+06	5.84E+06	8.87E+06	2.21E+06	2.84E+05	2.23E+04	7.96E+06	8.51E+05	5.02E+06	2.07E+06	9.87E+05	0	1.48E+06	7.25E+05	2.19E+06	4.86E+06	3.19E+06	5.10E+06	6.79E+06	1.25E+06	6.78E+06
582	449	P07942|LAMB1_HUMAN	200	10	17	17		4.17E+06	2.29E+07	2.55E+07	3.28E+06	3.50E+06	7.02E+06	1.33E+06	3.40E+06	2.01E+06	2.19E+06	1.51E+06	2.18E+07	4.12E+07	1.20E+07	2.42E+06	1.21E+07	2.12E+07	8.25E+06	1.13E+07	2.87E+06	1.61E+05	1.20E+07	9.27E+06	1.49E+07	5.50E+06	7.75E+06	5.97E+06	3.67E+07	5.84E+06	2.46E+07	6.20E+05	5.96E+05	7.19E+05	1.42E+06	4.34E+06	7.41E+06	2.64E+07	1.97E+07	1.72E+07	2.23E+07	1.55E+07	2.12E+07
96	98	P55268|LAMB2_HUMAN	200	26	40	40	Hpro; Deamidation-N	1.76E+07	7.75E+07	2.06E+07	2.29E+07	8.20E+07	9.80E+06	1.44E+07	1.57E+07	7.90E+07	9.21E+07	7.86E+07	1.52E+08	3.03E+07	2.26E+07	8.80E+07	4.24E+07	3.57E+07	2.31E+07	1.29E+08	1.00E+08	1.15E+08	1.62E+08	1.81E+08	3.13E+07	1.55E+07	3.28E+07	8.80E+07	8.56E+07	1.18E+07	4.70E+07	1.58E+07	2.98E+07	5.54E+06	6.51E+07	4.88E+06	1.81E+07	2.67E+07	3.43E+07	9.40E+07	2.93E+07	2.13E+08	9.72E+07
184	147	P11047|LAMC1_HUMAN	200	21	32	32	Deamidation-N	9.72E+06	7.90E+07	4.03E+07	1.06E+07	1.11E+07	2.23E+07	2.70E+07	1.56E+07	9.32E+06	1.09E+07	1.50E+07	7.16E+07	8.92E+07	3.59E+07	3.00E+07	4.54E+07	6.47E+07	3.53E+07	2.44E+07	2.12E+07	2.91E+07	2.67E+07	2.61E+07	4.73E+07	1.66E+07	1.92E+07	9.60E+06	1.22E+08	4.10E+07	7.03E+07	8.92E+06	2.03E+07	9.78E+06	6.56E+06	3.30E+07	1.42E+07	5.27E+07	7.00E+07	6.51E+07	4.52E+07	2.09E+07	8.31E+07
2046	1849	Q9Y6N6|LAMC3_HUMAN	200	3	3	3		0	2.35E+06	0	0	0	0	0	5.98E+05	0	0	0	0	0	5.73E+05	0	4.94E+05	2.08E+06	0	0	0	0	0	0	0	0	0	0	2.23E+06	0	0	0	0	1.04E+05	0	0	0	0	5.68E+05	4.47E+05	0	0	1.63E+06
2882	3240	O95970|LGI1_HUMAN	37.73	4	2	2		0	0	0	0	1.29E+06	0	0	0	8.44E+05	1.94E+06	2.20E+06	0	0	0	0	0	0	0	0	0	0	0	0	0	5.84E+05	0	2.65E+05	4.59E+05	0	0	0	0	0	0	0	0	0	0	0	0	0	7.85E+04
2742	2808	Q8N145|LGI3_HUMAN	200	6	3	3		4.65E+06	6.21E+06	0	2.94E+06	2.74E+06	0	6.23E+06	0	5.19E+06	2.41E+06	3.27E+04	5.22E+05	0	0	3.20E+04	0	0	4.99E+04	2.24E+06	1.20E+06	0	0	3.86E+06	0	0	3.46E+05	5.66E+05	4.42E+05	6.62E+06	1.85E+05	0	0	0	2.93E+06	3.26E+06	1.14E+06	6.06E+06	0	4.62E+06	0	0	6.51E+06
2078	2000	P02750|A2GL_HUMAN	200	9	3	3		0	0	1.96E+05	0	0	0	0	7.42E+04	4.22E+05	0	0	4.17E+06	2.17E+05	0	6.93E+05	0	2.97E+05	0	0	7.73E+05	0	0	3.76E+06	0	0	0	1.20E+06	3.09E+06	4.42E+05	4.54E+06	1.65E+05	0	0	1.10E+05	0	1.30E+06	0	0	0	5.92E+05	0	0
757	908	P51884|LUM_HUMAN	200	30	10	10	Deamidation-N	0	0	4.91E+07	9.98E+04	9.09E+05	9.65E+06	0	1.35E+06	1.50E+06	1.29E+06	1.44E+06	1.35E+06	3.85E+06	4.52E+07	1.35E+05	2.29E+06	1.42E+07	3.98E+06	8.42E+06	0	0	0	4.48E+06	4.75E+06	1.20E+05	1.55E+06	1.62E+06	1.20E+06	0	9.38E+05	0	0	0	0	0	1.08E+05	1.63E+06	1.73E+05	3.87E+05	5.78E+06	9.52E+05	2.80E+05
1842	1390	O00339|MATN2_HUMAN	200	6	6	6		2.00E+06	5.86E+06	3.96E+06	8.81E+05	1.47E+06	4.98E+06	4.17E+06	1.12E+07	5.57E+05	3.22E+06	4.40E+06	1.79E+06	1.99E+06	1.62E+06	4.91E+06	5.46E+06	3.87E+06	3.73E+06	3.22E+06	4.08E+06	4.14E+06	3.36E+06	6.45E+06	5.71E+06	3.08E+06	2.04E+06	1.47E+06	6.56E+06	2.73E+06	2.81E+06	9.45E+06	1.46E+06	3.66E+06	1.35E+06	4.60E+06	2.77E+06	2.95E+06	3.99E+06	6.92E+06	9.14E+05	4.50E+06	5.79E+06
206	202	O14594|NCAN_HUMAN	200	19	21	21	HexNAcHex	9.42E+07	4.99E+08	6.10E+08	5.48E+08	2.45E+08	1.07E+08	1.94E+08	1.39E+08	3.67E+08	2.30E+08	1.59E+08	3.97E+08	1.61E+08	1.82E+08	1.46E+08	4.45E+08	1.61E+08	5.28E+08	9.49E+07	2.57E+08	2.24E+08	2.95E+08	6.55E+07	1.30E+08	3.49E+08	3.16E+08	2.00E+08	3.76E+08	2.92E+08	2.83E+08	1.17E+08	7.20E+07	7.16E+08	1.13E+09	9.64E+08	5.49E+08	5.05E+08	6.92E+08	3.77E+08	1.94E+08	1.76E+08	3.56E+08
421	288	P14543|NID1_HUMAN	200	19	19	19		5.90E+06	7.10E+07	2.41E+07	5.44E+06	2.84E+06	1.36E+07	1.28E+06	2.34E+06	1.17E+06	2.84E+06	5.82E+06	8.43E+07	6.24E+07	2.88E+07	1.82E+06	3.61E+07	3.18E+07	2.05E+07	1.21E+07	9.75E+06	2.40E+06	1.13E+07	1.49E+07	2.90E+07	1.69E+07	1.70E+07	4.00E+06	8.69E+07	9.62E+06	5.71E+07	4.23E+06	3.56E+04	3.34E+06	1.01E+06	4.47E+05	1.17E+07	3.95E+07	4.76E+07	6.04E+07	1.87E+07	1.17E+07	6.63E+07
250	167	Q14112|NID2_HUMAN	200	18	21	21	Deamidation-N	9.24E+06	1.52E+07	1.92E+07	1.41E+06	3.49E+06	1.27E+07	2.44E+06	4.78E+06	1.89E+06	3.07E+06	1.74E+06	2.93E+07	4.97E+07	1.63E+07	1.42E+06	8.16E+06	2.09E+07	1.03E+07	1.31E+07	1.01E+07	2.01E+06	1.67E+07	2.08E+07	2.21E+07	4.61E+06	2.00E+07	9.57E+06	6.85E+07	8.11E+06	3.13E+07	1.17E+06	4.22E+06	2.09E+06	3.51E+06	8.06E+06	2.13E+07	2.43E+07	3.03E+07	1.36E+07	1.49E+07	7.16E+06	1.54E+07
1249	1220	P20774|MIME_HUMAN	200	32	7	7		1.62E+05	7.37E+06	2.09E+07	0	0	0	3.02E+04	1.00E+05	0	0	0	0	0	2.23E+07	3.75E+05	4.75E+06	1.51E+06	6.30E+05	0	3.77E+05	0	1.28E+05	0	2.32E+06	0	0	0	0	0	0	0	0	5.82E+05	6.71E+04	0	0	1.46E+06	0	2.36E+06	1.09E+06	0	2.63E+06
152	113	Q15063|POSTN_HUMAN	200	43	34	34	Deamidation-N	2.92E+05	2.87E+06	1.52E+08	2.77E+06	1.39E+06	1.20E+07	2.04E+05	1.50E+05	1.02E+06	2.99E+05	4.26E+05	5.11E+06	4.03E+06	1.09E+08	8.33E+05	2.34E+06	2.72E+07	4.14E+06	3.75E+05	0	3.94E+05	1.68E+06	2.87E+06	2.88E+05	1.54E+08	3.97E+06	3.49E+05	2.24E+06	2.72E+06	5.35E+06	1.91E+05	9.99E+05	1.81E+05	5.25E+05	3.91E+05	1.16E+08	1.38E+06	2.17E+06	1.47E+06	7.99E+06	1.38E+05	1.77E+06
1609	1600	P51888|PRELP_HUMAN	200	16	5	5		0	4.06E+06	2.18E+06	0	0	4.03E+06	0	0	0	2.74E+05	0	5.67E+06	2.82E+06	3.28E+06	0	1.14E+06	1.31E+06	1.23E+06	9.41E+06	0	0	0	1.45E+06	1.22E+05	6.63E+05	1.49E+06	1.18E+05	1.04E+05	0	3.31E+06	0	0	0	0	0	1.20E+06	0	1.09E+06	6.37E+05	2.21E+06	7.69E+05	1.71E+06
2535	2502	Q92626|PXDN_HUMAN	200	2	3	3		0	3.52E+03	8.38E+04	0	0	5.92E+05	0	0	6.45E+05	0	0	5.97E+04	2.78E+06	5.01E+04	0	8.01E+03	8.92E+04	4.26E+04	1.80E+04	0	0	0	2.26E+04	0	1.78E+05	9.43E+04	0	3.33E+06	0	9.34E+04	0	4.30E+05	2.98E+04	0	0	3.82E+05	0	2.70E+05	7.76E+03	2.70E+05	1.09E+05	0
1852	1976	Q9H4F8|SMOC1_HUMAN	200	12	5	5		3.86E+07	1.99E+06	4.36E+07	4.11E+07	4.15E+07	2.23E+07	1.36E+07	2.39E+07	1.29E+06	4.49E+07	3.40E+07	0	0	3.46E+07	5.90E+06	9.34E+06	1.11E+06	5.43E+05	1.31E+07	3.07E+06	2.16E+07	2.11E+07	2.14E+07	1.02E+07	3.19E+07	2.27E+07	1.05E+06	6.28E+07	7.22E+07	4.06E+07	4.58E+06	1.35E+06	8.33E+06	4.76E+06	2.63E+07	2.90E+07	1.11E+07	3.89E+07	1.32E+07	2.94E+07	1.87E+07	9.79E+06
1720	1957	P09486|SPRC_HUMAN	200	24	5	5		1.14E+07	1.10E+07	1.79E+07	4.10E+06	2.33E+06	2.87E+06	2.47E+06	1.26E+07	3.56E+06	2.38E+06	0	1.60E+07	1.03E+07	1.78E+07	8.67E+06	6.69E+06	1.58E+07	1.47E+07	2.38E+06	1.22E+07	4.08E+06	2.93E+06	4.84E+06	1.70E+07	3.41E+07	1.31E+07	5.74E+06	4.75E+06	9.27E+06	1.64E+07	1.05E+07	1.20E+06	3.86E+06	9.59E+06	5.82E+06	4.10E+07	2.57E+06	3.76E+06	6.86E+06	1.79E+07	3.92E+06	8.72E+06
534	485	Q14515|SPRL1_HUMAN	200	27	12	12	Deamidation-N	2.59E+06	3.44E+05	1.06E+06	1.28E+06	1.75E+06	1.41E+06	3.00E+06	5.57E+06	1.17E+06	2.24E+06	2.39E+06	4.31E+06	1.25E+07	8.53E+05	1.41E+06	0	1.33E+06	6.14E+06	5.66E+05	1.59E+06	3.01E+06	3.22E+06	1.97E+06	6.43E+06	3.41E+06	8.93E+05	6.89E+05	1.12E+07	1.01E+06	5.33E+06	5.71E+06	7.95E+04	2.37E+06	2.38E+06	9.91E+05	3.30E+06	8.40E+06	1.54E+07	5.55E+05	1.28E+06	9.13E+05	1.79E+06
2071	2216	Q9HCB6|SPON1_HUMAN	200	7	4	4		2.83E+06	2.90E+06	8.17E+05	2.26E+06	1.57E+06	2.53E+06	2.81E+06	1.14E+06	2.53E+06	3.90E+06	2.35E+06	3.11E+06	2.75E+06	1.31E+06	2.12E+06	2.83E+06	4.04E+06	3.06E+06	1.93E+06	2.82E+06	4.77E+05	1.15E+06	2.75E+06	3.56E+06	1.09E+06	1.54E+06	1.48E+06	3.34E+06	2.04E+06	3.81E+06	9.20E+06	3.46E+06	4.73E+06	1.41E+06	1.26E+06	1.31E+06	2.34E+06	1.80E+06	1.94E+05	3.88E+06	4.31E+06	2.90E+06
2545	4007	P10451|OSTP_HUMAN	35.75	11	2	2		0	0	0	6.49E+05	0	0	0	0	5.66E+05	0	0	0	0	0	3.89E+04	0	0	1.61E+06	2.04E+05	3.46E+06	3.35E+04	1.97E+06	4.31E+07	5.96E+06	2.04E+07	6.33E+05	4.04E+06	1.44E+06	0	0	0	0	0	0	0	1.24E+07	9.16E+05	1.68E+06	3.07E+04	0	2.04E+07	0
314	238	Q15582|BGH3_HUMAN	200	36	21	21	Hpro; Deamidation-N	3.78E+06	1.30E+07	1.46E+07	4.38E+06	2.27E+06	5.94E+07	1.11E+07	2.53E+06	1.92E+06	3.83E+06	1.31E+06	2.81E+07	1.31E+08	1.62E+07	1.09E+07	8.56E+06	2.09E+07	1.50E+07	8.10E+07	5.74E+06	4.33E+06	2.94E+07	6.40E+07	2.40E+07	5.32E+06	6.12E+06	4.17E+06	3.27E+07	6.94E+06	2.27E+07	3.44E+06	1.22E+06	2.65E+06	2.86E+06	8.65E+06	2.77E+06	1.37E+07	1.64E+07	1.51E+07	1.91E+07	4.68E+07	6.66E+06
1446	1950	Q9GZM7|TINAL_HUMAN	200	15	6	6		1.26E+05	2.32E+05	2.77E+05	3.53E+05	9.58E+05	1.04E+06	6.23E+05	1.12E+07	3.23E+05	2.83E+05	6.20E+05	1.68E+06	1.76E+05	2.55E+05	0	5.67E+04	0	5.60E+04	7.37E+04	2.37E+05	1.68E+05	0	5.07E+05	3.95E+05	9.57E+04	4.33E+05	6.15E+05	6.99E+05	5.61E+04	5.07E+05	9.25E+06	4.23E+05	4.59E+05	6.91E+05	3.29E+04	4.25E+05	7.39E+04	9.19E+04	1.93E+05	1.27E+05	1.99E+06	1.23E+05
19	13	P24821|TENA_HUMAN	200	38	80	80	Hpro; HLys; Deamidation-N	3.69E+08	1.99E+08	2.60E+08	4.82E+08	2.36E+08	2.73E+08	3.58E+08	7.83E+08	9.67E+07	5.76E+07	2.05E+08	5.12E+08	6.62E+08	2.83E+08	5.38E+08	1.72E+08	2.69E+08	2.02E+08	1.47E+08	2.48E+08	4.20E+08	2.90E+08	1.85E+08	3.06E+08	3.46E+08	1.06E+08	1.46E+08	7.72E+08	5.86E+08	4.58E+08	5.85E+08	3.33E+08	3.38E+08	3.75E+08	3.08E+08	3.95E+08	5.47E+08	5.54E+08	1.99E+08	2.55E+08	2.62E+08	1.26E+08
48	70	Q92752|TENR_HUMAN	200	34	51	51	HLys; Deamidation-N	2.79E+08	8.08E+06	2.08E+06	1.62E+08	1.40E+08	7.84E+06	1.45E+07	4.18E+08	1.45E+08	1.47E+08	1.55E+08	2.59E+07	9.22E+06	6.61E+06	6.81E+06	4.84E+06	1.15E+07	4.20E+07	1.01E+07	4.94E+07	2.30E+07	3.61E+06	1.64E+07	2.14E+07	1.69E+07	1.79E+07	4.15E+07	2.98E+07	1.06E+07	1.58E+07	3.29E+08	2.90E+07	1.12E+07	2.52E+08	6.26E+06	1.25E+07	2.41E+07	1.86E+07	8.13E+06	2.40E+06	8.29E+06	9.25E+06
1160	1025	P22105|TENX_HUMAN	200	3	9	9		1.01E+06	1.53E+06	1.95E+06	5.58E+05	9.53E+04	1.06E+06	1.02E+06	1.00E+06	3.60E+06	1.16E+06	2.68E+05	5.91E+06	1.52E+06	6.01E+05	1.23E+05	1.36E+06	1.24E+05	1.47E+06	1.03E+06	3.83E+06	6.78E+05	1.71E+05	1.50E+06	1.50E+05	2.17E+06	0	5.33E+05	6.27E+06	5.89E+05	3.26E+06	1.52E+06	1.32E+06	1.20E+06	1.46E+06	2.96E+05	2.00E+06	4.08E+06	2.66E+06	1.37E+06	5.01E+05	1.07E+06	1.31E+06
176	374	P13611|CSPG2_HUMAN	200	8	31	31	HexNAcHex; HLys; Deamidation-N	2.85E+08	4.61E+07	1.35E+07	2.61E+08	6.88E+07	7.70E+06	2.53E+07	4.66E+08	3.71E+08	8.18E+07	4.66E+07	6.79E+07	2.92E+07	1.15E+07	5.85E+07	1.74E+07	1.05E+07	2.55E+07	7.05E+06	5.40E+07	2.56E+07	1.73E+07	1.77E+07	2.78E+07	7.92E+06	4.26E+07	6.35E+07	1.81E+08	4.85E+07	5.04E+07	5.32E+08	4.73E+07	1.31E+07	3.04E+08	2.40E+07	1.02E+07	7.31E+07	8.80E+07	4.72E+07	8.80E+06	1.22E+07	5.14E+07
343	960	P04004|VTNC_HUMAN	200	26	12	12		6.01E+05	3.25E+06	1.82E+07	1.71E+07	1.55E+06	4.13E+06	7.30E+05	1.07E+07	9.14E+06	5.65E+05	1.37E+06	2.24E+07	3.67E+07	1.54E+07	3.61E+06	8.86E+04	7.04E+07	5.40E+06	1.25E+06	1.38E+07	2.87E+05	1.38E+08	5.75E+06	2.14E+07	2.04E+06	1.62E+07	7.55E+06	2.65E+07	5.61E+06	2.54E+07	9.63E+06	1.93E+07	8.12E+05	1.08E+06	1.28E+06	1.27E+06	1.30E+07	1.42E+07	2.93E+05	5.25E+07	3.86E+06	7.83E+05
2214	1830	Q6PCB0|VWA1_HUMAN	200	7	2	2		5.64E+05	2.35E+06	5.15E+06	2.13E+05	0	3.21E+05	2.07E+05	3.02E+06	0	2.33E+04	0	1.94E+06	1.96E+06	3.70E+06	1.90E+06	6.17E+05	3.11E+05	1.32E+06	2.01E+05	5.29E+05	2.89E+05	1.73E+06	9.09E+05	7.37E+05	0	1.47E+06	1.17E+06	1.39E+06	2.27E+06	1.74E+06	4.16E+05	1.77E+06	5.46E+05	2.62E+05	2.00E+06	1.92E+06	1.43E+05	1.27E+06	4.96E+05	4.08E+05	2.74E+06	2.49E+06
1035	709	O00534|VMA5A_HUMAN	200	15	10	10		1.05E+06	2.04E+06	2.72E+06	4.32E+05	4.35E+05	3.55E+06	1.79E+06	2.47E+05	1.03E+05	2.79E+05	1.53E+06	1.36E+06	8.36E+05	7.18E+05	4.57E+06	1.59E+06	2.09E+06	2.07E+06	6.65E+06	1.13E+06	2.32E+06	6.57E+05	1.31E+07	1.34E+06	7.49E+04	1.25E+06	3.43E+05	1.31E+05	4.55E+06	1.64E+06	9.27E+05	7.49E+05	2.08E+06	5.73E+05	3.63E+06	9.84E+04	8.46E+04	4.48E+04	1.68E+06	9.81E+05	7.61E+06	1.72E+06
639	432	P04275|VWF_HUMAN	200	7	16	16		8.02E+05	6.30E+06	5.58E+05	7.72E+04	6.18E+05	8.60E+05	1.07E+05	7.66E+05	1.63E+06	2.31E+06	2.15E+06	7.84E+06	1.34E+06	1.59E+06	5.12E+05	2.38E+06	2.27E+06	3.71E+06	1.47E+06	0	4.37E+04	1.40E+06	3.43E+06	3.36E+06	1.83E+06	5.76E+06	1.10E+06	2.50E+07	3.05E+06	6.34E+06	1.61E+06	3.10E+04	3.07E+06	0	3.33E+06	2.16E+06	4.50E+06	8.79E+06	9.56E+06	1.73E+05	1.23E+06	5.45E+06
79	96	P01023|A2MG_HUMAN	200	33	50	50	Hpro; HLys; Deamidation-N	2.28E+07	7.72E+06	9.05E+07	5.94E+07	6.95E+06	1.05E+07	6.17E+06	1.87E+07	4.92E+07	5.95E+06	1.19E+07	7.22E+07	3.91E+07	6.65E+07	7.49E+07	3.19E+06	2.54E+08	1.51E+07	1.40E+07	2.31E+07	6.15E+06	2.47E+07	6.37E+07	2.83E+07	9.70E+07	2.75E+07	1.71E+07	1.41E+08	4.27E+07	3.44E+07	1.81E+07	8.34E+07	7.38E+06	1.67E+07	6.14E+07	8.74E+07	8.73E+07	7.30E+07	8.42E+06	1.66E+08	4.51E+07	4.16E+06
2774	3125	O14672|ADA10_HUMAN	43.88	3	2	2		0	0	0	1.82E+06	1.65E+06	0	3.40E+05	3.51E+04	4.05E+06	1.31E+06	1.98E+06	3.89E+05	1.55E+05	4.65E+05	2.67E+05	9.66E+04	7.31E+05	5.23E+05	0	2.71E+06	4.80E+04	8.32E+05	4.09E+05	6.11E+05	7.29E+04	6.17E+05	1.60E+06	2.50E+05	7.58E+05	6.23E+05	9.97E+04	1.80E+05	0	7.98E+05	8.35E+04	1.42E+05	0	1.11E+05	8.96E+04	0	0	0
3195	3792	Q9P0K1|ADA22_HUMAN	30.54	3	2	2		1.56E+05	3.35E+05	1.86E+04	2.11E+04	2.18E+05	0	0	1.03E+05	9.93E+05	3.13E+05	0	0	0	4.10E+05	0	0	0	0	6.49E+04	2.88E+05	2.02E+05	5.31E+06	0	0	0	0	5.81E+04	0	2.61E+05	0	3.58E+05	0	0	0	3.43E+05	0	1.40E+05	0	3.37E+06	1.81E+05	3.26E+04	1.07E+05
776	968	P01019|ANGT_HUMAN	200	23	9	9		8.78E+06	6.07E+06	8.22E+06	7.29E+06	1.98E+06	0	6.75E+06	4.68E+06	2.95E+06	1.73E+06	3.23E+04	7.48E+06	6.35E+06	7.23E+06	6.00E+06	2.56E+06	1.17E+07	1.35E+07	0	6.15E+06	6.26E+06	5.16E+06	8.69E+06	1.11E+07	1.59E+07	1.94E+06	2.04E+06	2.29E+07	5.63E+06	7.57E+06	4.40E+06	2.81E+06	6.04E+06	3.73E+06	5.31E+06	1.24E+07	1.08E+07	1.11E+07	6.02E+06	6.44E+06	3.02E+06	6.55E+06
2654	3727	P02760|AMBP_HUMAN	41.4	8	2	2		3.84E+05	0	1.00E+06	2.17E+06	0	1.58E+05	0	8.50E+05	6.19E+05	0	0	3.46E+06	1.29E+06	7.62E+05	2.04E+06	0	2.32E+06	8.22E+05	1.15E+06	2.01E+06	0	5.87E+05	7.65E+06	4.76E+05	2.47E+06	0	0	5.81E+06	3.09E+06	2.47E+06	0	1.53E+05	0	0	1.32E+06	2.67E+06	1.55E+06	2.76E+06	0	0	4.05E+06	0
114	223	P04083|ANXA1_HUMAN	200	59	34	34	Hpro; Deamidation-N; K-Methoxy	7.15E+07	1.30E+09	2.11E+08	3.04E+07	5.80E+07	2.89E+08	2.30E+08	1.22E+06	5.86E+06	5.76E+07	9.44E+06	4.64E+08	3.19E+08	1.89E+08	5.06E+08	9.23E+08	3.44E+08	1.48E+08	4.61E+08	8.14E+07	2.88E+08	1.62E+08	3.46E+08	2.03E+08	6.86E+08	2.59E+08	3.48E+07	7.58E+07	5.94E+08	4.14E+08	7.26E+06	1.53E+08	2.26E+08	7.17E+07	4.25E+08	6.75E+08	2.93E+07	4.95E+07	1.16E+09	2.96E+08	2.02E+08	1.27E+09
2270	2176	P50995|ANX11_HUMAN	200	7	3	3		1.65E+06	1.43E+06	2.08E+06	1.26E+06	4.08E+06	1.90E+06	1.69E+06	1.03E+06	3.24E+06	1.85E+06	7.03E+06	1.11E+08	3.97E+05	8.50E+05	8.60E+05	5.28E+05	2.07E+06	1.79E+08	1.95E+08	2.82E+06	2.49E+06	1.70E+06	2.35E+08	1.56E+08	2.35E+06	1.49E+06	1.51E+08	3.07E+06	2.07E+06	2.37E+08	5.90E+07	3.38E+05	1.54E+06	7.57E+07	1.06E+08	1.40E+06	1.35E+06	2.08E+06	1.18E+06	1.23E+08	2.86E+06	1.83E+06
207	155	P07355|ANXA2_HUMAN	200	59	25	25	Hpro; Deamidation-N	6.76E+07	9.19E+08	2.56E+08	5.96E+07	5.41E+07	9.67E+07	1.59E+08	3.11E+06	9.93E+06	5.77E+07	1.02E+07	8.02E+07	2.25E+08	2.51E+08	4.09E+08	6.42E+08	2.30E+08	2.98E+07	1.20E+08	4.98E+07	1.85E+08	2.58E+08	1.59E+08	4.02E+07	2.03E+08	2.07E+08	3.07E+07	1.10E+08	5.15E+08	8.17E+07	1.24E+07	1.68E+08	1.63E+08	4.79E+07	3.17E+08	2.00E+08	4.94E+07	8.58E+07	1.03E+09	2.43E+08	1.16E+08	1.04E+09
570	438	P09525|ANXA4_HUMAN	200	45	13	13		5.08E+06	1.31E+07	5.86E+06	1.48E+06	3.16E+05	1.78E+07	5.76E+06	1.03E+05	2.24E+06	4.40E+05	7.38E+05	4.69E+06	1.32E+06	4.52E+06	1.14E+07	1.00E+07	8.59E+06	3.79E+06	2.74E+07	2.27E+06	7.91E+06	3.24E+06	1.84E+07	8.85E+06	6.20E+06	6.93E+06	6.54E+05	2.32E+07	1.25E+07	1.74E+06	7.68E+04	3.53E+06	5.40E+06	7.70E+06	4.50E+06	1.61E+07	3.06E+05	7.04E+05	1.51E+07	5.19E+06	8.43E+06	2.03E+07
70	71	P08758|ANXA5_HUMAN	200	78	33	33	HLys; Deamidation-N; K-Methoxy	2.45E+08	5.53E+08	3.84E+08	1.63E+08	9.31E+07	1.93E+08	2.18E+08	1.38E+08	5.24E+07	9.72E+07	3.83E+07	7.85E+08	5.15E+08	3.35E+08	4.26E+08	3.97E+08	4.27E+08	9.58E+07	2.44E+08	1.28E+08	2.69E+08	2.98E+08	2.47E+08	1.19E+08	1.16E+09	1.82E+08	9.94E+07	2.76E+08	4.18E+08	7.56E+08	1.48E+08	2.06E+08	2.18E+08	1.66E+08	3.33E+08	9.45E+08	1.81E+08	1.86E+08	5.56E+08	2.90E+08	1.69E+08	6.32E+08
76	42	P08133|ANXA6_HUMAN	200	58	40	40	HLys; Deamidation-N	1.50E+08	1.20E+08	1.58E+08	7.30E+07	1.06E+08	9.45E+07	1.41E+08	1.59E+08	7.19E+07	9.54E+07	9.57E+07	2.33E+08	7.34E+07	2.06E+08	6.01E+07	6.94E+07	1.54E+08	4.61E+08	1.40E+08	1.74E+08	1.43E+08	9.09E+07	1.29E+08	3.09E+08	7.49E+07	1.08E+08	1.25E+08	1.92E+08	6.85E+07	2.32E+08	1.61E+08	7.66E+07	1.09E+08	1.01E+08	4.82E+07	5.55E+07	1.06E+08	1.27E+08	1.02E+08	1.21E+08	8.28E+07	1.42E+08
774	966	P20073|ANXA7_HUMAN	200	16	8	8	HexNAc	1.39E+07	9.46E+06	6.55E+06	6.89E+06	1.03E+07	7.45E+06	8.14E+06	1.76E+07	1.02E+07	1.10E+07	9.34E+06	8.68E+06	3.01E+06	7.06E+06	4.47E+06	8.58E+06	6.32E+06	1.12E+07	8.28E+06	2.34E+07	8.09E+06	6.59E+06	1.17E+07	1.06E+07	7.44E+06	1.07E+07	1.31E+07	1.27E+07	6.69E+06	7.25E+06	1.57E+07	5.70E+06	6.84E+06	1.25E+07	6.78E+06	7.94E+06	7.35E+06	6.87E+06	1.04E+07	5.92E+06	6.75E+06	9.69E+06
1878	2660	P02746|C1QB_HUMAN	104.55	9	2	2		1.60E+06	1.86E+06	4.15E+06	9.33E+06	1.13E+06	1.08E+06	1.21E+06	3.37E+06	1.14E+06	8.30E+05	1.95E+06	0	2.25E+06	1.03E+06	0	6.27E+05	0	2.18E+06	1.01E+06	2.65E+06	1.48E+06	4.53E+06	2.69E+06	4.27E+06	2.87E+06	1.44E+06	1.14E+06	6.83E+06	2.03E+06	3.52E+06	4.26E+06	6.05E+06	1.69E+06	0	0	6.71E+06	5.85E+06	1.81E+05	1.23E+06	2.26E+05	2.14E+06	1.18E+06
2065	2347	Q6YHK3|CD109_HUMAN	200	4	3	3		4.88E+04	4.84E+05	4.75E+04	0	0	4.82E+04	0	0	0	0	0	0	0	0	1.19E+05	4.08E+05	0	0	0	0	0	0	0	0	0	0	0	0	1.24E+05	0	0	0	0	0	1.87E+05	0	0	0	3.81E+04	0	0	0
2476	2350	Q5KU26|COL12_HUMAN	30.33	3	2	2		1.40E+05	3.55E+05	0	0	0	0	0	0	0	0	0	0	2.30E+05	0	0	0	6.25E+05	0	5.89E+05	0	0	0	2.68E+06	9.43E+04	0	0	0	0	0	2.20E+06	0	0	0	3.99E+05	4.25E+05	0	0	0	0	0	3.48E+05	0
580	465	Q6UVK1|CSPG4_HUMAN	200	13	22	22	Deamidation-N	0	3.37E+05	1.78E+05	1.56E+07	5.01E+05	0	0	0	4.45E+04	1.99E+06	2.23E+06	1.37E+07	3.26E+06	1.33E+06	2.84E+06	7.73E+05	1.85E+06	1.80E+05	8.53E+05	4.27E+05	1.79E+05	6.60E+06	7.97E+05	5.12E+06	3.33E+06	3.46E+06	1.80E+06	1.56E+07	2.71E+06	9.82E+06	2.31E+06	2.15E+07	1.49E+05	2.18E+05	9.68E+05	1.58E+06	6.20E+06	8.93E+06	1.03E+06	1.06E+06	1.46E+05	7.78E+03
1716	2662	P01034|CYTC_HUMAN	200	18	3	3	Hpro	1.85E+07	2.84E+07	7.45E+07	9.69E+06	2.99E+07	1.94E+06	6.71E+07	1.11E+07	3.63E+07	3.69E+07	2.60E+07	6.41E+07	5.59E+06	6.95E+07	6.84E+06	1.69E+07	6.62E+07	3.37E+07	2.85E+06	1.62E+07	5.75E+07	2.85E+06	5.95E+06	3.01E+07	2.19E+07	1.03E+07	8.89E+06	3.08E+07	2.13E+07	4.91E+07	9.65E+06	1.27E+07	4.44E+07	1.96E+07	2.97E+06	2.14E+07	1.53E+07	1.25E+07	4.12E+07	4.24E+07	3.03E+06	3.74E+07
937	2209	P04080|CYTB_HUMAN	200	53	7	7		2.09E+07	3.57E+07	5.47E+06	9.53E+06	1.38E+07	4.80E+07	2.85E+07	1.34E+07	1.11E+07	1.36E+07	1.14E+07	4.39E+07	1.77E+07	5.43E+06	2.64E+07	1.94E+07	6.60E+06	2.04E+07	6.92E+07	1.95E+07	2.81E+07	1.07E+07	5.92E+07	2.59E+07	1.67E+07	1.72E+07	1.28E+07	3.10E+07	1.29E+07	2.53E+07	1.30E+07	1.11E+07	2.49E+07	1.31E+07	1.92E+07	1.48E+07	1.92E+07	1.59E+07	5.43E+07	5.69E+06	3.55E+07	4.90E+07
2381	2691	P10619|PPGB_HUMAN	200	6	3	3		1.26E+07	1.04E+06	3.83E+06	1.12E+07	1.73E+06	5.41E+06	2.54E+06	2.06E+07	5.96E+06	2.92E+06	3.25E+06	2.35E+07	2.64E+07	3.40E+06	1.08E+07	1.62E+06	8.19E+06	1.20E+07	2.50E+06	1.60E+07	0	2.51E+07	1.17E+07	8.22E+06	1.86E+07	5.61E+06	3.68E+06	7.69E+06	4.45E+05	1.42E+07	1.06E+07	3.95E+05	3.34E+06	8.86E+06	1.05E+07	1.82E+07	2.09E+07	1.38E+07	2.05E+06	4.04E+06	1.84E+07	1.21E+06
1910	1762	P07858|CATB_HUMAN	200	12	4	4		1.27E+07	2.22E+07	2.73E+07	1.35E+07	5.79E+06	1.45E+07	8.85E+06	4.98E+06	2.49E+06	6.35E+06	6.42E+06	3.36E+07	3.28E+07	2.64E+07	9.79E+06	1.76E+07	3.71E+07	1.86E+07	3.28E+07	7.63E+06	7.74E+06	5.15E+07	6.06E+07	4.40E+07	2.74E+07	1.97E+07	1.08E+07	1.89E+07	1.76E+07	2.27E+07	2.77E+06	8.06E+06	5.37E+06	1.24E+07	1.32E+07	4.25E+07	2.32E+07	1.44E+07	1.53E+07	2.58E+07	5.47E+07	9.79E+06
636	662	P07339|CATD_HUMAN	200	29	14	14	Hpro; HLys	4.27E+07	3.80E+07	3.36E+07	3.01E+07	5.91E+07	4.06E+07	4.30E+07	2.42E+07	3.34E+07	6.31E+07	6.11E+07	4.12E+07	3.91E+07	3.51E+07	2.48E+07	2.62E+07	4.23E+07	8.50E+07	5.91E+07	6.59E+07	3.79E+07	4.64E+07	6.51E+07	7.30E+07	6.43E+07	7.75E+07	3.49E+07	9.25E+07	4.14E+07	4.50E+07	1.97E+07	1.62E+07	2.77E+07	3.50E+07	1.57E+07	5.93E+07	5.29E+07	5.30E+07	3.60E+07	4.08E+07	4.29E+07	4.09E+07
2979	3875	P08311|CATG_HUMAN	37.84	7	2	2		0	0	0	9.19E+05	0	0	0	0	9.17E+04	0	0	0	0	0	0	2.05E+05	0	0	0	0	0	3.55E+06	4.12E+05	0	0	0	0	0	0	0	0	3.45E+06	0	0	0	0	0	0	0	0	1.92E+05	0
2521	3868	P09668|CATH_HUMAN	40.78	6	2	2		3.11E+05	0	0	0	0	0	0	0	0	0	0	2.11E+05	0	0	0	0	3.11E+04	2.19E+05	3.81E+05	1.41E+06	0	0	0	4.03E+05	0	3.51E+06	0	1.32E+07	4.79E+05	8.75E+04	0	0	0	0	0	0	3.36E+06	6.42E+06	0	0	0	0
2267	2467	Q9UBR2|CATZ_HUMAN	200	11	3	3		1.08E+06	9.55E+05	3.80E+06	1.96E+06	0	3.13E+06	2.46E+06	0	0	4.30E+05	0	1.28E+06	2.76E+06	3.93E+06	5.64E+05	6.56E+05	5.35E+06	1.94E+06	4.42E+06	1.02E+06	2.49E+06	1.88E+06	7.48E+06	2.15E+06	4.53E+06	2.50E+06	2.83E+05	2.95E+06	1.32E+06	1.73E+06	0	1.08E+05	2.02E+06	6.07E+05	2.75E+05	3.58E+06	2.27E+05	9.84E+05	9.73E+05	4.01E+06	4.80E+06	6.03E+05
949	792	P00488|F13A_HUMAN	200	16	9	9		4.43E+06	4.88E+06	3.21E+06	8.81E+05	1.47E+06	1.24E+07	2.86E+06	1.92E+06	1.53E+06	1.66E+06	1.41E+06	1.49E+06	2.27E+06	3.70E+06	1.78E+06	1.51E+06	9.32E+06	2.73E+06	9.63E+06	1.25E+07	2.54E+06	6.47E+06	2.87E+07	6.04E+06	1.05E+06	1.05E+07	2.41E+06	1.49E+06	5.74E+06	1.39E+06	2.48E+06	2.90E+06	1.38E+06	3.20E+06	1.76E+06	1.12E+06	1.27E+06	2.18E+06	2.08E+05	9.39E+06	2.18E+07	1.02E+06
1212	1086	P00734|THRB_HUMAN	200	14	8	8		1.18E+07	1.95E+07	4.56E+06	1.27E+07	1.63E+07	2.14E+07	2.29E+07	1.68E+07	3.04E+07	1.75E+07	1.84E+07	1.13E+07	2.37E+07	2.20E+07	2.00E+07	1.60E+07	1.28E+07	2.17E+07	3.50E+07	1.06E+07	1.69E+07	9.62E+06	2.44E+07	2.87E+07	2.36E+07	1.32E+07	2.09E+07	1.60E+07	1.02E+06	1.78E+07	1.97E+07	1.50E+07	1.66E+07	1.58E+07	2.40E+07	1.58E+07	1.83E+06	2.33E+07	1.83E+07	2.52E+07	1.24E+07	1.09E+07
1479	1474	P35052|GPC1_HUMAN	200	12	6	6		2.05E+06	4.13E+05	7.44E+05	6.27E+05	5.66E+05	0	7.86E+05	1.44E+06	8.99E+04	1.00E+06	4.13E+05	3.89E+06	3.14E+06	0	4.34E+06	1.79E+05	3.69E+05	7.38E+05	2.80E+05	1.28E+06	2.52E+06	2.84E+06	2.55E+06	0	2.65E+06	1.15E+06	3.11E+05	1.93E+06	8.43E+06	6.47E+06	1.91E+06	2.76E+05	1.20E+06	2.50E+06	4.10E+06	1.99E+06	4.84E+05	1.15E+06	1.70E+05	0	3.55E+05	1.23E+05
2724	3021	P51610|HCFC1_HUMAN	30.4	1	2	2		0	9.11E+05	0	0	0	0	0	0	0	0	0	2.96E+05	0	0	0	0	0	0	0	0	0	0	0	4.97E+04	0	0	0	0	0	2.81E+05	0	0	0	0	0	0	0	2.89E+05	0	0	0	0
695	804	P02790|HEMO_HUMAN	200	23	11	11	HLys	1.04E+07	6.84E+06	9.75E+07	5.12E+07	1.99E+06	1.58E+07	2.00E+06	3.05E+07	2.99E+07	2.71E+06	4.08E+06	4.42E+07	2.15E+07	9.84E+07	5.22E+07	1.39E+06	1.70E+08	5.33E+07	2.12E+07	5.58E+07	1.50E+06	6.43E+07	5.99E+07	3.13E+07	2.24E+07	2.65E+07	2.66E+07	5.75E+07	4.76E+07	3.88E+07	3.55E+07	2.07E+07	4.34E+06	6.37E+06	4.31E+07	1.45E+07	2.62E+07	1.24E+07	0	1.11E+08	4.00E+07	3.24E+06
522	759	P04196|HRG_HUMAN	200	26	13	13	HLys-Hex	3.62E+06	1.31E+06	1.77E+07	8.38E+06	4.71E+06	2.47E+06	1.10E+06	6.25E+06	6.95E+06	2.66E+06	3.01E+06	3.69E+06	1.33E+07	1.46E+07	6.08E+06	2.20E+05	5.64E+07	3.71E+06	3.06E+06	4.61E+06	7.82E+05	8.80E+06	8.05E+06	6.50E+06	5.72E+06	4.54E+06	2.06E+06	1.66E+07	6.68E+06	6.70E+06	6.48E+06	3.06E+06	1.66E+06	1.64E+06	8.92E+06	7.04E+06	1.80E+07	1.46E+07	1.88E+05	3.15E+07	3.33E+06	6.97E+05
1994	2873	Q86YZ3|HORN_HUMAN	200	1	3	3		0	0	0	0	5.19E+05	1.09E+05	0	0	6.19E+04	6.43E+05	6.59E+05	6.14E+05	3.73E+04	0	0	4.64E+04	0	3.64E+05	0	1.21E+05	9.87E+04	0	1.87E+05	0	1.28E+05	6.59E+04	0	0	0	8.16E+05	0	0	0	4.37E+05	0	7.85E+04	1.07E+05	0	0	1.72E+05	2.83E+05	0
537	387	P19827|ITIH1_HUMAN	200	19	13	13		2.77E+06	4.62E+06	1.19E+07	2.09E+07	2.88E+05	4.98E+06	1.63E+06	3.47E+06	6.07E+05	2.29E+06	2.93E+06	1.69E+07	2.47E+07	1.11E+07	5.24E+06	6.31E+06	1.53E+07	1.09E+07	2.90E+06	6.61E+06	1.17E+06	2.31E+07	1.03E+07	1.23E+07	3.95E+06	6.45E+06	3.03E+06	4.74E+07	8.25E+06	1.24E+07	1.24E+06	6.08E+06	1.78E+06	9.92E+05	2.90E+06	5.43E+06	1.89E+07	2.73E+07	6.83E+06	1.58E+07	7.71E+06	3.33E+06
474	381	P19823|ITIH2_HUMAN	200	19	16	16	Deamidation-N	1.86E+06	0	1.20E+07	2.23E+07	7.61E+05	1.02E+06	2.03E+05	2.40E+06	1.15E+06	5.41E+05	2.31E+06	7.49E+06	2.51E+07	1.24E+07	3.20E+06	1.36E+05	2.00E+07	2.33E+06	8.14E+05	3.35E+06	4.77E+05	2.87E+07	8.74E+06	9.02E+06	2.09E+07	5.48E+06	2.64E+06	3.78E+07	5.64E+06	7.00E+06	2.82E+06	8.09E+06	5.53E+05	1.33E+06	1.71E+07	2.07E+07	1.31E+07	1.76E+07	1.71E+06	1.88E+07	3.08E+06	0
885	690	Q14624|ITIH4_HUMAN	200	14	11	11		2.03E+08	4.11E+08	2.33E+08	1.46E+08	2.47E+08	2.57E+08	5.77E+06	3.40E+08	2.90E+08	2.81E+08	4.28E+08	1.28E+08	2.27E+08	4.17E+08	3.25E+08	3.35E+08	1.01E+08	2.90E+08	2.28E+08	1.32E+08	3.22E+08	3.46E+08	1.11E+08	3.90E+08	1.60E+08	3.05E+07	3.27E+07	4.83E+07	1.83E+08	2.29E+08	2.98E+08	1.69E+08	2.84E+08	2.75E+08	2.23E+08	2.76E+08	2.96E+08	1.83E+08	2.58E+08	3.76E+08	1.96E+08	3.53E+08
2896	2493	Q86UX2|ITIH5_HUMAN	40.76	2	2	2		2.97E+05	8.97E+05	1.40E+05	5.10E+05	5.04E+05	1.19E+06	1.32E+06	1.56E+06	6.11E+05	9.37E+05	1.36E+06	2.83E+05	9.84E+05	1.65E+05	5.77E+05	1.33E+06	4.57E+05	1.05E+06	1.20E+06	0	7.20E+05	9.95E+05	4.62E+03	1.42E+06	2.28E+05	1.74E+05	6.22E+05	9.33E+05	3.72E+05	3.06E+05	1.04E+06	4.45E+05	1.99E+06	1.13E+06	2.28E+06	1.02E+06	2.43E+06	1.44E+06	0	1.06E+06	6.13E+05	2.12E+05
1616	1786	P01042|KNG1_HUMAN	200	9	6	6		0	2.21E+05	5.76E+06	8.63E+06	0	0	1.97E+04	4.59E+06	1.46E+06	0	0	1.20E+07	1.56E+07	1.08E+07	5.22E+06	0	2.08E+07	1.06E+06	2.55E+05	2.41E+06	2.39E+04	9.27E+06	7.22E+06	1.00E+06	9.17E+06	6.61E+06	5.71E+06	1.68E+07	4.24E+06	8.04E+06	2.79E+06	2.79E+06	3.83E+05	4.91E+04	3.65E+06	8.73E+06	9.23E+06	8.78E+06	3.60E+04	1.43E+07	4.55E+06	2.55E+05
1167	1945	P09382|LEG1_HUMAN	200	37	8	8		4.23E+07	9.79E+07	7.28E+07	3.68E+07	3.73E+07	1.42E+08	7.21E+07	1.01E+07	2.60E+07	4.43E+07	3.07E+07	7.08E+07	1.04E+08	4.68E+07	1.42E+08	6.81E+07	4.74E+07	6.78E+07	1.51E+08	2.54E+07	6.57E+07	1.20E+08	1.51E+08	6.62E+07	7.47E+07	4.12E+07	1.80E+07	3.49E+07	6.78E+07	6.64E+07	9.23E+06	5.16E+07	4.72E+07	2.93E+07	1.04E+08	6.88E+07	2.78E+07	2.33E+07	1.31E+08	3.70E+07	1.13E+08	1.30E+08
1436	1442	P17931|LEG3_HUMAN	200	30	8	8	Deamidation-N	2.85E+06	4.37E+07	2.45E+07	3.46E+06	5.20E+06	4.44E+07	1.32E+07	2.42E+06	3.31E+06	4.35E+06	1.57E+06	1.05E+08	4.14E+07	1.87E+07	4.22E+07	2.59E+07	5.96E+07	5.61E+06	5.02E+07	2.09E+06	1.49E+07	5.05E+07	6.45E+07	1.13E+07	2.74E+07	6.56E+06	4.33E+06	2.26E+07	2.10E+07	6.56E+07	1.63E+06	1.86E+07	9.14E+06	3.03E+06	2.00E+07	3.19E+07	1.37E+07	1.24E+07	1.32E+07	5.35E+07	4.19E+07	3.14E+07
2474	2612	O00182|LEG9_HUMAN	42.54	6	2	2		2.37E+06	2.74E+05	0	1.62E+06	4.83E+05	0	1.36E+06	3.40E+06	2.64E+06	9.59E+06	7.75E+06	5.05E+05	1.02E+06	9.86E+05	0	2.90E+05	7.34E+05	2.42E+05	0	4.93E+06	1.04E+06	1.34E+06	1.02E+06	0	1.21E+06	1.37E+06	2.35E+06	1.33E+06	6.89E+05	2.74E+05	3.31E+06	0	1.46E+06	2.47E+06	0	1.67E+06	5.06E+05	3.28E+05	0	0	5.80E+05	4.04E+06
848	1055	P49257|LMAN1_HUMAN	200	23	9	9	Hpro; HLYS-Hex-Hex	1.35E+06	1.17E+07	1.28E+07	8.11E+06	8.86E+06	1.18E+07	4.06E+06	5.31E+06	6.75E+05	8.48E+06	3.92E+06	2.42E+07	1.54E+07	1.85E+07	8.35E+06	3.16E+06	1.05E+07	5.26E+06	9.24E+06	8.38E+06	2.25E+06	8.56E+06	2.10E+07	1.36E+07	2.31E+07	1.49E+07	4.33E+06	1.94E+07	1.08E+07	2.54E+07	3.80E+06	0	1.95E+06	5.87E+06	3.78E+06	1.72E+07	8.41E+06	6.26E+06	2.75E+06	1.25E+07	1.04E+07	4.99E+06
2621	2703	P50281|MMP14_HUMAN	34.49	4	2	2		0	0	1.14E+04	0	0	5.34E+03	0	7.75E+03	0	0	0	0	7.65E+05	7.15E+04	0	1.05E+05	0	0	0	0	0	0	3.75E+04	0	0	9.89E+04	0	2.15E+05	0	0	0	0	8.15E+04	0	0	1.59E+05	0	0	0	1.05E+06	7.73E+04	0
1730	1327	P13674|P4HA1_HUMAN	200	11	5	5		233770	826890	16838	1698700	1110900	1940200	939740	1062300	430730	1208200	310420	3231800	1302100	0	598540	1076900	226690	0	720410	3610000	1150700	527800	673170	1869800	373090	1028300	536890	2063500	673550	1861300	1978900	269860	0	857050	592080	1903800	1239800	36617	1107400	85975	3745900	1222900
1772	1399	P00747|PLMN_HUMAN	200	9	9	9		1.05E+06	1.08E+06	1.36E+07	1.62E+07	3.01E+05	4.08E+05	9.39E+05	6.11E+06	3.26E+06	3.91E+05	9.00E+05	3.58E+06	1.02E+07	1.39E+07	4.01E+06	4.83E+05	2.30E+07	8.81E+05	6.12E+05	3.82E+06	4.13E+05	2.85E+07	8.42E+05	1.10E+07	3.87E+06	1.76E+06	5.28E+06	1.75E+07	5.66E+06	7.17E+06	5.72E+06	6.81E+06	2.36E+05	6.91E+05	3.87E+06	3.14E+06	9.28E+06	5.85E+06	1.36E+05	2.33E+07	2.54E+06	2.81E+05
1930	1706	O60568|PLOD3_HUMAN	200	8	5	5		4.53E+05	7.80E+04	2.16E+06	0	1.65E+05	4.79E+05	0	5.61E+05	0	0	5.60E+05	3.03E+06	2.02E+06	4.01E+05	1.18E+05	3.86E+05	6.44E+05	0	1.22E+06	1.99E+06	0	5.74E+05	0	5.16E+05	6.26E+06	6.17E+05	3.19E+05	2.87E+06	1.20E+05	1.02E+06	0	0	7.94E+05	0	1.10E+06	7.10E+06	6.72E+05	1.05E+05	0	1.76E+05	6.68E+04	2.99E+05
1433	890	Q9UIW2|PLXA1_HUMAN	200	2	3	3		0	0	0	0	9.30E+05	0	1.33E+04	0	8.74E+04	1.09E+06	6.03E+05	3.74E+04	0	0	0	5.94E+03	0	0	0	0	0	0	0	0	0	0	0	3.37E+05	0	7.12E+04	0	0	1.89E+04	0	0	0	0	0	0	0	0	0
1128	728	O43157|PLXB1_HUMAN	200	6	9	9		3.22E+06	1.88E+05	2.82E+06	1.91E+06	0	1.14E+05	3.18E+06	1.75E+06	1.93E+06	1.23E+04	1.28E+05	2.52E+06	1.68E+06	2.86E+06	2.74E+06	9.95E+04	4.04E+06	4.31E+06	8.24E+05	2.34E+06	4.39E+06	2.68E+06	6.72E+05	2.56E+06	2.52E+06	3.46E+05	9.76E+05	2.31E+06	2.40E+06	3.33E+06	1.22E+06	1.42E+05	2.00E+06	8.92E+05	2.24E+06	2.29E+06	1.36E+06	1.30E+06	5.33E+04	2.86E+06	6.56E+05	1.93E+05
2211	1744	O15031|PLXB2_HUMAN	200	3	5	5		3.37E+06	1.89E+06	3.98E+06	0	6.01E+06	5.64E+06	2.79E+06	3.36E+06	2.86E+06	5.48E+06	9.03E+06	8.90E+05	2.17E+06	3.24E+06	6.04E+06	1.79E+06	7.96E+05	1.31E+06	4.68E+05	1.99E+06	2.73E+06	0	1.64E+06	0	8.30E+05	2.04E+05	4.99E+05	4.25E+06	3.74E+06	2.09E+06	1.42E+06	1.88E+06	2.44E+06	5.60E+05	5.95E+06	3.42E+06	7.19E+06	1.10E+07	2.88E+06	4.98E+06	4.78E+06	3.52E+06
1645	3081	P35030|TRY3_HUMAN	200	10	2	2	Hpro; UBQ-K; K-Methoxy	1.38E+08	6.65E+07	5.41E+07	1.15E+08	1.23E+08	2.29E+07	8.34E+07	4.80E+07	1.34E+08	1.10E+08	9.22E+07	9.89E+07	1.03E+08	1.38E+08	1.35E+08	4.17E+07	9.50E+07	8.32E+07	4.31E+07	9.74E+07	7.07E+07	2.43E+07	8.94E+07	5.62E+07	1.59E+08	7.64E+07	1.48E+08	1.45E+08	1.26E+08	9.52E+07	1.27E+08	6.19E+07	2.43E+07	1.01E+08	7.96E+07	1.03E+08	5.78E+07	7.73E+07	2.05E+07	1.16E+08	4.09E+07	8.04E+07
2371	2953	P23297|S10A1_HUMAN	200	35	2	2		7.56E+05	3.02E+05	1.46E+05	4.94E+05	2.55E+06	0	6.56E+05	0	2.10E+06	2.38E+06	1.84E+06	5.94E+05	0	0	1.04E+06	8.27E+03	0	1.62E+06	4.36E+05	4.60E+06	3.61E+05	0	3.28E+05	2.77E+05	1.59E+06	1.50E+06	2.18E+06	2.06E+06	6.72E+05	4.43E+04	1.44E+04	1.28E+06	1.13E+06	5.84E+05	1.65E+05	1.50E+06	5.84E+05	2.37E+06	6.64E+05	2.21E+05	1.16E+05	2.40E+06
1493	2647	P60903|S10AA_HUMAN	200	35	4	4		7.96E+05	1.74E+08	3.31E+07	6.91E+05	2.62E+06	2.27E+07	2.62E+07	3.35E+06	1.11E+06	9.46E+06	4.71E+06	1.42E+06	8.54E+05	2.73E+07	6.23E+07	1.36E+08	3.06E+07	2.05E+07	1.96E+07	4.39E+05	9.59E+06	5.52E+07	2.12E+07	2.26E+06	8.30E+06	1.00E+07	6.71E+05	2.84E+06	7.89E+07	6.95E+05	1.49E+05	3.99E+07	2.75E+07	1.82E+07	5.16E+07	4.61E+06	1.37E+07	3.33E+06	1.64E+08	2.54E+07	2.33E+07	1.81E+08
1690	2283	P31949|S10AB_HUMAN	200	39	4	4		1.18E+07	1.13E+07	1.94E+07	1.07E+07	5.30E+06	2.31E+07	1.45E+07	2.44E+06	9.97E+05	6.51E+06	6.45E+05	1.23E+07	1.19E+07	1.59E+07	2.81E+07	9.73E+06	2.20E+07	7.31E+06	1.64E+07	7.63E+06	1.71E+07	4.41E+07	1.85E+07	6.06E+06	9.00E+06	1.34E+07	1.77E+06	3.35E+06	3.01E+07	1.06E+07	1.69E+06	1.89E+07	1.51E+07	5.79E+06	2.01E+07	8.03E+06	4.88E+06	5.71E+06	1.11E+07	1.53E+07	2.85E+07	9.82E+06
2295	2143	Q99584|S10AD_HUMAN	200	38	4	4		1.19E+06	3.14E+07	7.85E+06	4.15E+06	2.85E+06	3.74E+06	2.00E+07	8.12E+05	4.19E+06	4.25E+06	5.85E+06	1.86E+07	6.62E+06	2.14E+06	1.45E+07	2.70E+07	6.32E+06	3.29E+06	4.97E+06	1.32E+06	2.49E+07	9.87E+06	9.98E+06	7.00E+06	3.24E+06	2.32E+06	6.36E+05	9.71E+05	3.50E+06	1.99E+07	0	5.28E+06	2.21E+07	1.17E+06	6.04E+06	2.55E+06	1.67E+06	2.65E+05	3.43E+07	5.89E+06	4.23E+06	2.69E+07
2074	2436	Q96FQ6|S10AG_HUMAN	200	34	3	3		1.31E+06	2.18E+07	4.73E+06	3.86E+06	2.23E+06	3.03E+05	4.73E+06	2.14E+05	2.44E+06	6.84E+05	8.88E+05	9.70E+06	2.22E+06	6.00E+06	3.78E+06	4.94E+06	2.86E+06	1.01E+07	1.45E+06	3.38E+05	1.07E+07	5.75E+06	2.59E+06	4.07E+06	1.69E+06	1.24E+06	1.14E+05	2.79E+06	4.00E+06	1.38E+07	8.79E+04	3.52E+06	3.33E+06	4.94E+05	3.48E+06	3.74E+06	2.15E+06	3.85E+06	7.86E+06	3.84E+06	2.07E+06	7.47E+06
2365	2364	P26447|S10A4_HUMAN	200	36	4	4		1.78E+06	4.35E+06	9.44E+06	3.96E+06	1.08E+06	3.46E+06	2.42E+06	5.57E+05	7.21E+05	1.25E+06	0	3.92E+06	1.07E+07	6.19E+06	2.84E+06	4.31E+06	7.81E+06	5.08E+06	5.25E+06	9.34E+05	3.63E+06	1.32E+07	7.28E+06	5.60E+06	1.50E+06	3.84E+06	9.48E+04	2.12E+06	2.99E+06	2.36E+06	3.68E+05	1.09E+07	1.37E+06	5.49E+05	1.93E+06	2.48E+06	1.20E+06	1.27E+06	6.82E+06	6.58E+06	6.38E+06	6.55E+06
2292	2391	P06703|S10A6_HUMAN	200	34	5	5		7.89E+07	6.98E+08	1.24E+08	8.11E+07	5.66E+07	7.76E+07	2.25E+08	5.22E+07	1.31E+07	6.09E+07	1.79E+07	3.14E+08	1.62E+08	9.83E+07	3.64E+08	4.95E+08	9.17E+07	4.85E+07	4.57E+07	1.76E+08	2.87E+08	1.71E+08	3.43E+07	3.20E+07	1.80E+08	6.11E+07	3.70E+07	9.72E+07	2.72E+08	2.39E+08	3.29E+07	1.10E+08	3.00E+08	5.81E+07	2.57E+08	2.54E+08	1.11E+08	1.30E+08	7.36E+08	1.19E+08	6.90E+07	6.85E+08
1799	2630	P05109|S10A8_HUMAN	200	41	4	4	HLys	0	3.39E+06	0	3.17E+06	0	1.44E+06	0	0	8.39E+04	1.36E+06	4.67E+05	7.73E+05	9.97E+05	1.43E+05	3.59E+05	2.94E+06	0	1.71E+05	1.39E+06	1.89E+05	0	1.01E+07	1.68E+07	1.17E+06	0	0	0	0	0	0	4.83E+06	6.79E+05	2.88E+05	0	0	4.33E+05	0	0	1.80E+05	0	1.72E+07	7.15E+06
1402	1954	P06702|S10A9_HUMAN	200	59	6	6		1.50E+06	3.08E+06	4.72E+05	7.03E+06	5.73E+05	1.02E+06	0	0	9.33E+05	6.24E+05	2.22E+05	1.14E+06	9.84E+05	4.44E+05	3.38E+04	1.26E+05	4.51E+05	1.57E+06	9.84E+05	1.12E+06	1.24E+05	2.60E+07	1.97E+07	8.91E+05	6.63E+05	2.65E+06	1.01E+06	1.45E+06	1.22E+06	2.26E+06	7.22E+05	3.63E+06	4.50E+05	6.26E+05	1.57E+05	5.19E+04	3.98E+05	1.04E+06	6.64E+05	2.57E+05	2.69E+07	1.04E+06
959	2748	P04271|S100B_HUMAN	200	40	8	8	Deamidation-N	4.93E+07	5.90E+07	4.86E+07	5.08E+07	1.93E+07	2.90E+07	3.92E+07	4.05E+06	4.07E+07	2.10E+07	9.97E+06	3.33E+07	2.35E+07	5.09E+07	9.47E+07	2.42E+07	3.38E+07	3.42E+08	4.91E+07	4.15E+07	4.22E+07	8.58E+06	4.78E+07	1.21E+08	2.64E+07	7.85E+07	3.64E+07	3.80E+07	6.78E+07	3.09E+07	3.82E+06	1.68E+07	2.82E+07	3.78E+07	7.76E+07	1.84E+07	1.35E+07	3.42E+07	5.44E+07	3.05E+07	2.47E+07	9.17E+07
2287	3589	O75056|SDC3_HUMAN	200	7	2	2		0	0	5.26E+05	1.29E+06	3.24E+05	0	4.03E+05	1.91E+06	3.18E+05	4.36E+05	0	3.44E+06	7.13E+05	0	0	2.40E+05	0	4.44E+05	0	8.42E+05	1.03E+06	0	0	0	7.56E+05	2.02E+05	0	3.02E+06	0	3.50E+06	2.96E+05	1.51E+04	1.48E+06	7.47E+05	8.40E+04	7.35E+05	0	3.11E+05	3.94E+05	0	0	1.17E+05
104	73	P01009|A1AT_HUMAN	200	68	40	40	Deamidation-N	9.96E+07	2.70E+07	2.35E+08	1.73E+08	2.86E+07	4.71E+07	2.81E+07	1.41E+08	1.28E+08	4.05E+07	5.14E+07	4.05E+08	3.60E+08	2.20E+08	2.27E+08	1.39E+07	3.92E+08	1.12E+08	6.11E+07	1.65E+08	2.98E+07	1.70E+08	2.23E+08	1.26E+08	2.65E+08	1.26E+08	8.26E+07	4.56E+08	1.41E+08	2.85E+08	1.20E+08	6.73E+07	2.74E+07	8.01E+07	2.35E+08	2.89E+08	3.39E+08	3.93E+08	1.03E+07	3.60E+08	1.59E+08	1.13E+07
226	445	P01011|AACT_HUMAN	200	43	20	20	Hpro; Deamidation-N	2.16E+07	1.31E+07	7.03E+07	3.74E+07	4.03E+06	3.38E+06	5.40E+06	2.06E+07	1.91E+07	1.47E+07	6.03E+06	7.80E+07	3.27E+07	7.37E+07	5.85E+07	9.76E+06	1.28E+08	6.19E+06	5.87E+06	3.40E+07	6.64E+06	4.97E+07	3.55E+07	2.34E+07	5.84E+07	2.05E+07	1.99E+07	6.95E+07	4.03E+07	6.90E+07	9.41E+06	2.46E+07	7.61E+06	1.49E+07	4.89E+07	5.34E+07	3.04E+07	3.44E+07	8.68E+06	1.10E+08	2.60E+07	8.36E+06
936	828	P30740|ILEU_HUMAN	200	29	9	9		7.32E+06	6.01E+06	4.18E+05	5.30E+06	1.32E+06	4.08E+06	3.27E+06	8.91E+06	5.71E+05	1.43E+06	3.28E+05	2.72E+07	2.47E+07	1.15E+07	4.72E+05	3.06E+07	1.65E+07	3.67E+06	5.50E+06	8.72E+06	3.96E+06	1.23E+07	9.94E+06	3.45E+06	5.01E+06	1.18E+07	2.67E+06	5.86E+06	1.98E+07	1.11E+06	1.13E+07	2.19E+06	7.05E+06	8.12E+06	9.83E+06	5.03E+06	2.27E+06	1.94E+06	4.19E+06	1.36E+07	1.40E+07	6.15E+06
629	617	P35237|SPB6_HUMAN	200	35	10	10		7.98E+06	1.32E+07	1.14E+07	3.93E+06	1.68E+06	6.23E+06	4.08E+06	2.62E+06	1.49E+06	8.19E+05	5.27E+05	6.78E+06	6.45E+06	9.87E+06	8.03E+06	4.61E+06	1.01E+07	3.67E+06	1.08E+07	1.33E+07	6.95E+06	7.83E+06	6.31E+06	3.17E+06	3.34E+06	5.50E+06	6.02E+06	1.14E+07	5.51E+06	2.47E+06	3.31E+06	2.25E+06	5.96E+06	4.09E+06	3.22E+06	5.88E+05	1.14E+06	3.53E+06	8.21E+06	9.91E+06	3.29E+06	9.93E+06
2163	2584	P50453|SPB9_HUMAN	200	6	2	2		1.11E+05	4.44E+05	0	2.55E+05	0	0	0	0	0	0	0	6.44E+05	7.02E+05	0	4.21E+04	0	4.01E+05	3.43E+06	2.45E+05	1.72E+05	0	2.07E+06	1.01E+06	1.51E+06	6.95E+05	0	0	1.33E+05	0	0	0	0	5.82E+05	0	0	0	0	0	0	8.37E+04	1.64E+05	0
977	826	P01008|ANT3_HUMAN	200	21	10	10		2.29E+06	1.84E+06	3.52E+07	1.33E+07	3.26E+06	4.98E+06	5.77E+05	1.57E+07	1.56E+06	3.73E+06	3.47E+06	5.26E+07	3.29E+07	3.70E+07	2.19E+07	8.14E+04	4.51E+07	2.22E+07	4.96E+06	2.31E+07	1.05E+06	2.08E+07	1.82E+07	1.98E+07	2.14E+07	1.14E+07	1.01E+07	5.80E+07	1.41E+07	3.43E+07	1.51E+07	6.08E+06	3.31E+05	1.39E+06	2.09E+07	2.52E+07	3.64E+07	3.60E+07	1.21E+06	3.46E+07	1.04E+07	7.21E+05
2262	2035	P05546|HEP2_HUMAN	200	9	5	5		0	1.96E+04	0	1.13E+06	0	4.36E+04	0	0	2.76E+05	0	2.46E+05	2.24E+05	9.19E+05	5.46E+05	0	0	2.57E+06	0	0	1.10E+05	0	1.23E+06	1.14E+05	0	3.77E+05	1.10E+05	2.37E+05	2.56E+05	7.92E+05	1.86E+05	1.34E+05	1.38E+05	2.00E+04	0	0	1.63E+05	1.33E+04	1.86E+05	0	3.31E+06	0	0
1348	1356	P36955|PEDF_HUMAN	200	23	8	8	HexNAc; Deamidation-N	3.14E+06	2.19E+06	2.04E+06	1.50E+06	1.23E+07	0	0	0	1.91E+05	9.32E+06	8.28E+06	1.97E+05	1.97E+06	2.96E+05	1.21E+06	4.69E+06	3.38E+06	5.16E+06	0	6.89E+06	3.08E+04	4.72E+04	5.71E+04	7.83E+04	3.45E+06	3.19E+06	5.66E+06	1.92E+06	1.82E+06	1.50E+07	4.44E+06	3.68E+06	2.29E+06	1.21E+05	2.15E+06	3.26E+06	9.10E+05	3.84E+05	2.77E+05	7.97E+04	3.71E+06	6.29E+05
1516	1502	P08697|A2AP_HUMAN	200	10	4	4		0	0	5.17E+05	1.39E+05	0	0	0	2.82E+05	0	0	0	6.95E+05	4.59E+04	6.43E+05	4.40E+05	0	4.72E+06	1.84E+05	0	6.62E+04	0	4.09E+06	2.34E+05	1.13E+06	2.49E+05	4.06E+05	1.36E+05	1.01E+06	0	9.25E+04	2.31E+05	0	5.33E+03	0	1.65E+05	3.54E+05	4.79E+05	3.58E+05	0	3.10E+06	1.25E+05	0
1068	1064	P05155|IC1_HUMAN	200	19	8	8		1.36E+06	8.56E+05	3.04E+06	6.56E+06	5.86E+05	0	6.42E+04	1.98E+06	3.64E+06	2.26E+06	1.14E+06	3.24E+06	1.19E+07	4.28E+06	2.14E+06	4.18E+04	1.16E+07	3.38E+06	3.37E+05	4.45E+06	6.39E+04	4.69E+06	2.62E+06	1.33E+06	6.43E+06	2.21E+06	3.67E+06	7.25E+06	3.22E+06	4.62E+06	3.31E+06	4.15E+06	0	1.89E+04	1.39E+06	5.89E+06	1.36E+06	3.43E+06	4.97E+04	1.12E+07	3.97E+05	3.72E+05
302	313	P50454|SERPH_HUMAN	200	49	18	18	Deamidation-N	6.15E+06	1.74E+07	6.44E+07	9.30E+06	1.43E+06	7.56E+06	6.11E+05	1.17E+05	7.01E+06	7.66E+05	5.95E+06	6.69E+07	6.54E+07	7.63E+07	2.51E+07	9.02E+06	6.81E+07	2.39E+07	1.39E+07	1.30E+06	3.12E+06	4.34E+07	1.95E+07	4.48E+07	1.01E+08	2.54E+07	5.24E+06	6.80E+07	2.31E+07	6.49E+07	9.30E+05	3.33E+06	1.64E+06	4.59E+06	8.20E+06	9.16E+07	2.18E+07	3.43E+07	3.95E+06	5.68E+07	1.52E+07	5.30E+06
712	530	P21980|TGM2_HUMAN	200	18	12	12		1.05E+06	5.64E+06	1.19E+06	2.28E+06	1.38E+06	2.63E+07	6.76E+06	1.49E+06	3.73E+06	2.26E+06	6.89E+06	1.03E+07	1.42E+07	4.04E+06	5.64E+05	2.21E+07	9.96E+06	1.97E+06	2.99E+07	3.77E+06	1.12E+07	1.60E+07	3.51E+07	3.00E+06	9.41E+06	7.24E+06	1.86E+06	3.67E+06	2.08E+06	3.96E+06	3.82E+06	8.36E+05	8.61E+06	3.72E+06	1.05E+07	9.75E+06	5.48E+05	3.34E+06	1.41E+06	4.06E+06	3.75E+07	2.87E+06
[truncated: 3 more columns]
