# Supplementary material for: In-Depth Matrisome and Glycoproteomic Analysis of Human Brain Glioblastoma Versus Control Tissue
Source: Mol Cell Proteomics. 2022 Feb 23;21(4):100216. doi: 10.1016/j.mcpro.2022.100216 (PMC8957055; doi:10.1016/j.mcpro.2022.100216)
Supplement: Supplemental File S7 [file mmc7.csv]

Protein Group	Protein ID	Accession	Peptide	Used	Candidate	Quality	Significance	Avg. ppm	Avg. Area	Sample 1	Sample 2	Sample 3	Sample 4	Sample 5	Sample 6	Sample 7	Sample 8	Sample 9	Sample 10	Sample 11	Sample 12	Sample 13	Sample 14	Sample 15	Sample 16	Sample 17	Sample 18	Sample 19	Sample 20	Sample 21	Sample 22	Sample 23	Sample 24	Sample 25	Sample 26	Sample 27	Sample 28	Sample 29	Sample 30	Sample 31	Sample 32	Sample 33	Sample 34	Sample 35	Sample 36	Sample 37	Sample 38	Sample 39	Sample 40
1	2	CO1A1	R.GVQGPP(+15.99)GPAGPR.G	Y	Y	6.81	13.01	3.6	85600000	13200000	62800000	1.06E+09	13700000	364000	1.40E+08	8580000	3.20E+07	2.00E+07	8070000	14200000	34300000	90100000	9.58E+08	6910000	64600000	2.28E+08	1.44E+08	84700000	9540000	5480000	14200000	50400000	1.22E+08	7350000	23500000	2450000	5640000	51100000	51900000	31800000	6460000	6830000	6430000	5680000	8750000	10300000	17900000	23700000	1.21E+08
1	2	CO1A1	R.GEP(+15.99)GPTGLP(+15.99)GPP(+15.99)GER.G	Y	Y	3.55	60	2.6	76300000	0	6.30E+07	8.47E+08	969000	0	1.68E+08	13300000	33700000	38700000	0	0	68200000	1.55E+08	8.31E+08	0	63700000	1.41E+08	99300000	1.04E+08	19800000	0	0	73900000	61400000	0	30200000	10600000	152000	44700000	58100000	40100000	8080000	7610000	0	7180000	0	0	24600000	25600000	1.25E+08
1	2	CO1A1	R.GSAGPP(+15.99)GATGFP(+15.99)GAAGR.V	Y	Y	8.94	14.07	0.4	75100000	12300000	59600000	8.29E+08	16500000	8840000	1.52E+08	10900000	32900000	36300000	1.30E+07	1.40E+07	46800000	1.41E+08	8.01E+08	7400000	58900000	1.29E+08	95600000	1.07E+08	15600000	6820000	8600000	67400000	79700000	7590000	23800000	12500000	14700000	37300000	44400000	35200000	5820000	6840000	7990000	7370000	9270000	6950000	21100000	24200000	1.10E+08
1	2	CO1A1	R.GVVGLP(+15.99)GQR.G	N	Y	14.31	60	1.2	69300000	11300000	57700000	7.89E+08	12900000	8610000	1.34E+08	10100000	2.80E+07	38100000	0	0	56900000	1.22E+08	7.48E+08	7020000	57100000	1.03E+08	1.28E+08	75500000	0	4880000	9270000	52800000	68100000	0	23200000	21400000	0	35300000	52700000	0	0	6890000	8750000	13700000	8750000	9220000	17100000	22300000	1.30E+08
1	2	CO1A1	K.GESGPSGPAGPTGAR.G	N	Y	17.68	49.05	3	58300000	9820000	45800000	7.00E+08	3270000	6810000	1.24E+08	8500000	23700000	15700000	7540000	1.20E+07	22400000	62900000	6.39E+08	6590000	49100000	1.68E+08	54500000	80400000	8180000	4570000	8780000	42400000	44300000	5100000	16500000	1800000	3340000	36100000	35800000	24900000	5690000	4260000	5050000	5140000	5830000	6840000	15100000	19600000	74200000
1	2	CO1A1	R.GLTGPIGPP(+15.99)GPAGAP(+15.99)GDK.G	N	Y	10.01	18.33	2.3	58400000	9640000	47600000	5.76E+08	17800000	8090000	1.23E+08	9770000	28800000	34300000	9690000	7850000	56700000	1.09E+08	5.40E+08	5320000	24400000	96700000	70400000	1.00E+08	17100000	3180000	5470000	58600000	1.15E+08	6430000	25400000	12100000	19200000	37800000	48700000	29800000	3720000	4170000	8120000	5550000	1.10E+07	6130000	18100000	21500000	85800000
1	2	CO1A1	R.GVP(+15.99)GPP(+15.99)GAVGPAGK.D	N	Y	7.66	15.3	1.3	48400000	9600000	4.30E+07	5.11E+08	11300000	6180000	1.02E+08	8330000	2.30E+07	19800000	8370000	8080000	38900000	80300000	4.83E+08	5590000	38200000	92900000	84600000	54200000	8860000	3590000	7590000	35100000	56700000	5580000	10100000	3920000	7220000	3.70E+07	3.40E+07	22800000	5580000	4460000	5100000	3960000	6440000	6530000	15300000	18700000	72200000
1	2	CO1A1	K.GEP(+15.99)GPVGVQGPP(+15.99)GPAGEEGK.R	N	Y	11.11	15.88	1.7	53500000	9020000	39500000	6.25E+08	2500000	6790000	1.23E+08	5850000	21700000	16900000	7210000	6840000	39200000	1.07E+08	5.65E+08	2670000	40100000	1.14E+08	2.70E+07	61400000	11500000	1370000	5270000	47700000	3.50E+07	3890000	22200000	7890000	10900000	27800000	37900000	22200000	2380000	2880000	4530000	5010000	6870000	6090000	18500000	15600000	95600000
1	2	CO1A1	R.P(+15.99)GEVGPP(+15.99)GPP(+15.99)GPAGEK.G	N	Y	10.39	28.74	1.9	41200000	9370000	40200000	4.27E+08	13900000	7.00E+06	92800000	6950000	22200000	20600000	9200000	8430000	39400000	59400000	3.56E+08	4860000	42100000	49500000	84700000	5.90E+07	6840000	3410000	5410000	27500000	82600000	6030000	8970000	3700000	3560000	40800000	37300000	2.10E+07	4170000	2900000	5140000	3350000	6090000	3440000	9940000	14500000	55400000
1	2	CO1A1	K.DGEAGAQGPP(+15.99)GPAGPAGER.G	N	Y	14.1	46.64	0.8	42500000	5240000	30900000	5.04E+08	6450000	3870000	92600000	5020000	16400000	15400000	5760000	6050000	29400000	74900000	4.34E+08	3490000	30400000	65300000	58300000	63400000	6940000	2170000	6030000	39500000	55800000	3840000	8.00E+06	2230000	4740000	31400000	28500000	17100000	2940000	2160000	3020000	2470000	3120000	3990000	10900000	12100000	62900000
1	2	CO1A1	R.GPSGPQGPGGPP(+15.99)GPK.G	N	Y	22.57	60	0.7	36700000	6570000	30900000	4.41E+08	2040000	4.00E+06	70400000	4300000	1.30E+07	9730000	4670000	6220000	18300000	39500000	4.06E+08	4230000	33200000	1.07E+08	3.70E+07	39300000	5550000	2320000	6240000	24300000	3.20E+07	3510000	8820000	0	2130000	25700000	25400000	12500000	3070000	2700000	3150000	3770000	4130000	4290000	8710000	13100000	46600000
1	2	CO1A1	R.GFP(+15.99)GADGVAGPK.G	N	Y	3.01	60	3.7	35400000	0	8750000	7.17E+08	527000	910000	32400000	0	313000	4110000	0	0	1570000	18500000	6.05E+08	0	8410000	32400000	10300000	12300000	0	0	0	9950000	21600000	0	1430000	1020000	0	2220000	259000	0	0	0	0	0	0	0	0	8300000	19400000
1	2	CO1A1	K.DGLNGLP(+15.99)GPIGP(+15.99)P(+15.99)GPR.G	N	Y	6.61	14.6	3.4	32800000	5230000	23500000	3.59E+08	3690000	2710000	73700000	3110000	12400000	11800000	3070000	3030000	26800000	42900000	3.05E+08	1570000	22700000	64700000	30600000	80400000	5690000	1630000	2490000	46800000	32400000	2450000	35300000	9830000	8100000	13400000	20900000	12900000	937000	1500000	2420000	1870000	3340000	3290000	8160000	11100000	57300000
1	2	CO1A1	K.GANGAP(+15.99)GIAGAP(+15.99)GFP(+15.99)GAR.G	N	Y	8.37	60	2.2	28300000	3820000	22300000	3.23E+08	1960000	3050000	50800000	3650000	13400000	10200000	3010000	4830000	22500000	46100000	2.97E+08	2180000	23300000	50200000	19900000	3.40E+07	6250000	0	3610000	30500000	32600000	2380000	13900000	4450000	7430000	13600000	19100000	15900000	0	2790000	2770000	3280000	3780000	3880000	9460000	9600000	52100000
1	2	CO1A1	K.GDAGAP(+15.99)GAP(+15.99)GSQGAP(+15.99)GLQGMP(+15.99)GER.G	N	Y	7.4	14.7	1.2	40200000	4100000	27100000	4.79E+08	3300000	1880000	64800000	3090000	13300000	7580000	1290000	3050000	1.90E+07	70700000	4.71E+08	2010000	24400000	95500000	28700000	47500000	5890000	528000	1920000	4.10E+07	36700000	1260000	19400000	5430000	8160000	19400000	31400000	16900000	1090000	1590000	2990000	2380000	2080000	3170000	13200000	8990000	7.80E+07
1	2	CO1A1	R.P(+15.99)GEVGPP(+15.99)GPP(+15.99)GP(+15.99)AGEK.G	N	Y	10.48	18.76	1	24700000	1590000	13600000	3.27E+08	1580000	1140000	53500000	1360000	5910000	1850000	1710000	2760000	5740000	40300000	2.89E+08	1380000	13800000	66600000	25600000	38200000	1320000	6.00E+05	4060000	25700000	24600000	884000	3.00E+06	245000	2820000	5190000	5900000	7020000	936000	862000	824000	1240000	763000	3230000	4800000	6640000	3.60E+07
1	2	CO1A1	R.VGPP(+15.99)GPSGNAGPP(+15.99)GPP(+15.99)GPAGK.E	N	Y	4.8	60	1.6	29900000	1980000	28900000	3.66E+08	3130000	518000	49700000	1600000	8100000	7090000	1460000	3060000	19400000	36800000	3.76E+08	0	23800000	53700000	54100000	36900000	3510000	0	0	24700000	32800000	394000	6530000	636000	2220000	10400000	18900000	11300000	345000	921000	1780000	617000	518000	1230000	4810000	9700000	44600000
1	2	CO1A1	R.GPP(+15.99)GPMGPP(+15.99)GLAGPP(+15.99)GESGR.E	N	Y	7.04	60	2	25100000	2160000	18800000	2.66E+08	1930000	2010000	4.50E+07	2900000	16500000	11300000	1870000	2940000	21900000	56100000	2.49E+08	543000	17300000	5.30E+07	21800000	39900000	4250000	325000	3150000	28300000	37500000	1190000	13900000	4390000	5490000	10700000	15700000	15800000	535000	1080000	1470000	0	2570000	2230000	9210000	7300000	40400000
1	2	CO1A1	K.GSP(+15.99)GADGPAGAP(+15.99)GTPGPQGIAGQR.G	N	Y	10.89	60	1.8	23300000	709000	14900000	2.61E+08	0	1860000	57200000	1640000	6650000	8680000	2.00E+06	2430000	15700000	45300000	2.53E+08	878000	14800000	55600000	14600000	37100000	3830000	0	1680000	28100000	19100000	1390000	4890000	3590000	4870000	13500000	17600000	8730000	0	423000	0	265000	2090000	1920000	8390000	6150000	47500000
1	2	CO1A1	K.GEP(+15.99)GSP(+15.99)GENGAP(+15.99)GQMGPR.G	N	Y	15.56	35.13	1.1	15600000	2100000	1.10E+07	1.78E+08	592000	818000	25600000	1350000	6410000	2.00E+06	952000	1600000	7030000	19600000	1.75E+08	1330000	11300000	48800000	17900000	21600000	1670000	821000	2400000	1.50E+07	15900000	986000	5410000	364000	1100000	8590000	8710000	7110000	988000	725000	1190000	1070000	1270000	2140000	3980000	4680000	26200000
1	2	CO1A1	R.GFSGLQGPP(+15.99)GPP(+15.99)GSP(+15.99)GEQGPSGASGPAGPR.G	N	Y	7.59	60	2.8	35700000	3490000	32100000	3.48E+08	8060000	2840000	74100000	3990000	1.60E+07	26400000	2360000	3770000	14200000	72700000	2.30E+08	1310000	24200000	82600000	57800000	80300000	8970000	833000	3870000	6.90E+07	71700000	4270000	18600000	12800000	16400000	24200000	34500000	19800000	107000	0	1560000	1790000	2870000	1880000	10900000	9530000	67100000
1	2	CO1A1	R.GVP(+15.99)GPPGAVGPAGK.D	N	Y	4.28	60	1.1	11400000	0	7190000	3.02E+08	3330000	0	3020000	0	0	1170000	703000	185000	3850000	1950000	97900000	0	7350000	7320000	6270000	1770000	616000	0	0	6230000	10400000	0	2770000	37700	799000	3720000	616000	807000	0	0	0	0	0	0	0	0	16200000
1	2	CO1A1	R.GPSGPQGPGGPP(+15.99)GP(+15.99)K.G	N	Y	13.35	60	1.7	10800000	947000	7320000	1.42E+08	484000	588000	20100000	485000	3030000	529000	564000	999000	3060000	14300000	1.31E+08	616000	6850000	3.10E+07	10400000	15500000	506000	242000	1470000	7870000	9990000	631000	2790000	116000	673000	3250000	5030000	3590000	215000	0	410000	421000	297000	1220000	2660000	2750000	14400000
1	2	CO1A1	R.GEQGPAGSP(+15.99)GFQGLP(+15.99)GPAGPP(+15.99)GEAGKP(+15.99)GEQGVP(+15.99)GDLGAP(+15.99)GPSGAR.G	N	Y	8.17	60	2.3	23700000	1360000	17400000	2.22E+08	3950000	0	35700000	0	6130000	9850000	0	569000	20900000	35400000	2.28E+08	412000	10600000	67700000	34900000	61400000	0	0	1140000	44800000	31900000	0	34700000	6850000	5800000	12800000	19900000	7970000	0	294000	0	0	0	0	5730000	3560000	4.70E+07
1	2	CO1A1	K.P(+15.99)GEQGVP(+15.99)GDLGAP(+15.99)GPSGAR.G	N	Y	9.29	60	1.4	11700000	784000	5200000	1.43E+08	1660000	691000	4.80E+07	891000	2550000	3450000	1090000	1080000	7960000	23800000	1.08E+08	842000	8100000	26300000	18300000	12900000	264000	0	808000	7060000	7800000	264000	3050000	228000	1840000	8030000	5840000	3110000	617000	0	308000	1230000	368000	1360000	5120000	3150000	22300000
1	2	CO1A1	R.GQAGVMGFP(+15.99)GPK.G	N	Y	7.39	60	1.7	9900000	870000	10200000	1.08E+08	1510000	268000	17300000	652000	2850000	3370000	1140000	0	4210000	19700000	1.08E+08	352000	9480000	20100000	15100000	18700000	1140000	72900	0	12100000	19300000	0	3650000	1780000	1790000	5800000	11700000	3440000	0	0	275000	485000	872000	0	957000	1790000	4690000
1	2	CO1A1	K.GLTGSP(+15.99)GSPGPDGK(+30.01).T	N	Y	11.16	60	1.2	8950000	729000	3950000	1.59E+08	310000	0	13800000	732000	2680000	1140000	222000	482000	1520000	6860000	1.14E+08	264000	4820000	1.60E+07	6930000	8230000	510000	373000	919000	5120000	5.00E+06	253000	1190000	128000	168000	2980000	3020000	2290000	264000	0	253000	339000	351000	0	1330000	1180000	8430000
1	2	CO1A1	R.GETGPAGP(+15.99)PGAP(+15.99)GAP(+15.99)GAP(+15.99)GPVGPAGK.S	N	Y	9.49	60	1.3	14500000	1180000	14300000	1.22E+08	0	730000	51400000	2220000	6800000	8370000	578000	2420000	15900000	35800000	1.20E+08	644000	12200000	22600000	24800000	33400000	2440000	286000	594000	17200000	14300000	1050000	6680000	1300000	3290000	10400000	14400000	7590000	381000	367000	206000	619000	336000	2360000	5950000	6940000	18600000
1	2	CO1A1	R.GLP(+15.99)GP(+15.99)PGAP(+15.99)GPQGFQGPP(+15.99)GEP(+15.99)GEP(+15.99)GASGPMGPR.G	N	Y	4.2	60	4.5	9220000	968000	9470000	1.12E+08	420000	0	13800000	695000	4930000	5650000	0	0	9060000	13700000	9350000	0	1670000	38100000	95500	37800000	2060000	0	2870000	29400000	12900000	1010000	26700000	4370000	0	5370000	9950000	5460000	0	155000	75700	0	0	0	14200	695000	23800000
1	2	CO1A1	R.GPP(+15.99)GP(+15.99)MGPP(+15.99)GLAGPP(+15.99)GESGR.E	N	Y	5.54	60	2.8	9660000	49700	12900000	84200000	1040000	2200000	4.20E+07	3080000	5970000	17800000	3470000	5450000	6710000	22500000	69900000	220000	1.10E+07	15500000	1.00E+07	25100000	211000	0	0	12700000	14300000	91200	1890000	1630000	1290000	4860000	3330000	3290000	0	253000	0	0	440000	0	2520000	1400000	11600000
1	2	CO1A1	K.DGEAGAQGPPGPAGPAGER.G	N	Y	4.76	60	2	8010000	516000	2210000	1.18E+08	2020000	0	11600000	0	152000	595000	0	0	2390000	11500000	1.08E+08	0	3580000	1.80E+07	20900000	6550000	0	0	0	3030000	10400000	67500	2260000	330000	57700	1960000	2330000	1310000	0	0	0	0	0	0	0	0	11600000
1	2	CO1A1	R.GETGPAGP(+15.99)PGAP(+15.99)GAPGAP(+15.99)GPVGPAGK.S	N	Y	3.82	60	2.1	10900000	155000	2480000	1.11E+08	274000	0	24100000	0	0	412000	0	0	6420000	14700000	1.81E+08	0	3950000	31300000	5410000	18800000	416000	0	0	9200000	10100000	204000	5180000	810000	474000	3180000	8080000	1070000	0	0	0	0	0	64800	945000	1.00E+06	20700000
1	2	CO1A1	R.GEP(+15.99)GPP(+15.99)GPAGAAGPAGNP(+15.99)GADGQP(+15.99)GAK.G	N	Y	6.8	60	1.2	15400000	145000	7400000	2.07E+08	0	106000	27100000	272000	2850000	6050000	81700	0	11700000	22500000	2.00E+08	212000	5920000	22700000	17100000	21400000	1600000	0	213000	12400000	15400000	868000	3950000	1110000	904000	13600000	11600000	4480000	43600	62700	273000	135000	0	0	1960000	1500000	2.30E+07
1	2	CO1A1	K.GSP(+15.99)GADGPAGAP(+15.99)GTP(+15.99)GPQGIAGQR.G	N	Y	10.77	60	1.2	11100000	0	11700000	1.11E+08	0	697000	33200000	1880000	7660000	7480000	1120000	1770000	7300000	27800000	1.08E+08	59000	9740000	16900000	6950000	22200000	1900000	226000	235000	14600000	9320000	5.00E+05	1420000	1340000	2250000	6520000	7840000	8680000	258000	137000	0	401000	586000	1030000	4600000	4320000	16200000
1	2	CO1A1	K.GSPGADGPAGAP(+15.99)GTPGPQGIAGQR.G	N	Y	6.25	60	2.1	11500000	78400	6650000	2.11E+08	41600	0	12300000	0	1690000	65600	0	0	3980000	1.40E+07	1.27E+08	0	7080000	33300000	6330000	8350000	0	0	0	5130000	8750000	223000	1300000	186000	0	5170000	5390000	2450000	0	0	0	370000	147000	0	1380000	1120000	26100000
1	2	CO1A1	R.GQAGVMGFP(+15.99)GP(+15.99)K.G	N	Y	3.73	60	2.4	6670000	0	4770000	92700000	0	0	8710000	0	0	62400	0	0	0	13400000	96800000	0	3400000	12500000	5650000	10700000	0	0	0	8840000	7630000	0	1380000	161000	1060000	0	3630000	2280000	0	0	0	0	0	0	847000	983000	7190000
1	2	CO1A1	R.GPSGPQGPGGPPGPK(+30.01).G	N	Y	9.34	60	2	6600000	652000	2500000	1.02E+08	0	0	9020000	607000	3030000	1500000	0	0	1730000	5460000	82600000	425000	6140000	20400000	5860000	4060000	653000	426000	0	2460000	4120000	0	1230000	118000	120000	4.00E+06	2280000	2180000	0	326000	260000	280000	206000	0	857000	2.00E+06	7900000
1	2	CO1A1	K.STGGISVPGPMGPSGPR.G	N	Y	10.62	60	2.8	6120000	0	7830000	84400000	0	0	7120000	0	0	0	0	0	4730000	5190000	53700000	0	6480000	18300000	5980000	10300000	0	0	0	6030000	6860000	0	2990000	0	2.00E+06	4790000	4940000	1670000	0	0	0	0	0	2260000	3120000	1270000	15200000
1	2	CO1A1	R.GLTGPIGPP(+15.99)GP(+15.99)AGAP(+15.99)GDK.G	N	Y	5.56	60	1.8	5860000	0	485000	87900000	0	0	19600000	0	0	0	0	0	0	14200000	77700000	0	0	13700000	1610000	8530000	0	0	0	6420000	3860000	0	282000	0	1640000	608000	186000	0	0	0	0	0	0	0	0	103000	11900000
1	2	CO1A1	R.GLP(+15.99)GTAGLP(+15.99)GMK(+340.10)GHR.G	N	Y	4.05	60	1.7	22800000	1600000	8690000	3.40E+08	0	0	41300000	241000	9280000	422000	217000	774000	11400000	36900000	3.11E+08	0	7930000	33700000	9670000	21900000	660000	0	1.00E+06	8600000	17400000	0	2850000	286000	906000	3230000	1.20E+07	6170000	0	0	930000	253000	0	460000	2110000	2630000	49200000
1	2	CO1A1	R.GEP(+15.99)GP(+15.99)PGPAGFAGPP(+15.99)GADGQPGAK.G	N	Y	4.28	60	2.1	7960000	89400	4090000	1.02E+08	321000	0	14400000	0	0	0	0	0	2680000	13400000	1.02E+08	0	3370000	17700000	12200000	1.30E+07	0	0	0	7440000	22200000	0	3010000	0	0	462000	5100000	0	0	0	65200	0	0	0	427000	0	9850000
1	2	CO1A1	R.GEQGPAGSP(+15.99)GFQGLP(+15.99)GPAGPP(+15.99)GEAGK.P	N	Y	7.26	60	2	10100000	0	3210000	1.45E+08	794000	0	28700000	0	585000	2370000	0	0	3930000	17200000	91400000	0	4840000	27400000	14900000	12800000	557000	0	0	8360000	1.30E+07	0	4800000	1440000	1520000	8410000	5210000	1550000	0	0	0	0	0	0	1470000	871000	22500000
1	2	CO1A1	R.VGP(+15.99)P(+15.99)GPSGNAGPP(+15.99)GPP(+15.99)GPAGK.E	N	Y	3.71	60	2.1	7070000	196000	287000	94900000	0	0	15900000	0	1630000	215000	0	0	1710000	14600000	92100000	0	2670000	14400000	8030000	13200000	0	0	0	6440000	8640000	0	1580000	11600	0	483000	2290000	2220000	0	0	0	0	0	0	422000	1160000	1.30E+07
1	2	CO1A1	R.VGPP(+15.99)GPSGNAGPP(+15.99)GPPGPAGK(+30.01).E	N	Y	3.66	60	1.5	8280000	0	3670000	1.42E+08	0	0	9420000	0	994000	481000	0	0	797000	9340000	1.29E+08	0	3710000	15100000	5550000	8250000	0	0	0	4710000	4140000	0	50200	93300	0	936000	449000	2010000	0	0	0	0	0	0	0	0	11700000
1	2	CO1A1	K.GSP(+15.99)GEAGRP(+15.99)GEAGLP(+15.99)GAK.G	N	Y	11.68	20.55	1.2	26700000	4040000	27700000	3.04E+08	3780000	2.00E+06	42100000	3730000	12500000	5100000	2390000	4720000	9120000	27700000	2.80E+08	1820000	24500000	69600000	50600000	46800000	3930000	1510000	3410000	24100000	32600000	2040000	6040000	668000	796000	8810000	19600000	10700000	1310000	1620000	2950000	1590000	2360000	3120000	4610000	11700000	34900000
1	2	CO1A1	R.GLTGPIGPPGPAGAP(+15.99)GDK.G	N	Y	6.46	60	1.8	4560000	0	5810000	1.29E+08	83200	0	4310000	0	1640000	538000	0	0	1430000	4550000	210000	0	5730000	9700000	6130000	3540000	991000	0	0	1210000	6430000	0	1960000	1270000	0	2100000	2550000	1960000	0	0	0	0	0	0	0	0	213000
1	2	CO1A1	R.GEP(+15.99)GPP(+15.99)GPAGAAGP(+15.99)AGNP(+15.99)GADGQP(+15.99)GAK.G	N	Y	6.29	60	2.3	7910000	0	1420000	1.15E+08	0	0	16100000	0	1070000	246000	0	0	895000	6270000	1.10E+08	0	2610000	14300000	8920000	15200000	0	0	0	9390000	10600000	0	1680000	209000	0	2020000	1750000	1490000	0	0	0	0	0	0	0	621000	12300000
1	2	CO1A1	K.GDAGPP(+15.99)GPAGPAGPP(+15.99)GP(+15.99)IGNVGAP(+15.99)GAK.G	N	Y	5.56	60	2.4	7190000	0	7410000	88500000	0	0	12500000	0	1210000	0	221000	168000	4130000	16100000	86300000	0	3630000	10700000	4600000	14800000	980000	0	275000	10600000	9980000	0	2630000	0	844000	1840000	6850000	2770000	0	0	246000	0	0	1.00E+05	1540000	2530000	6350000
1	2	CO1A1	K.P(+15.99)GEQGVPGDLGAP(+15.99)GPSGAR.G	N	Y	3.1	60	0.6	4520000	0	0	89800000	0	0	6280000	0	0	941000	0	0	0	3270000	60300000	0	2870000	9410000	2670000	1700000	0	0	0	660000	2940000	0	620000	105000	0	2150000	0	778000	0	0	0	0	0	0	0	0	6730000
1	2	CO1A1	R.GFSGLDGAK.G	N	Y	5.79	11	2.6	37600000	3530000	22400000	2.64E+08	1.60E+07	4040000	92300000	6350000	40800000	8910000	15700000	2880000	12900000	34700000	2.45E+08	36800000	26400000	1.04E+08	47600000	22800000	6120000	7090000	2600000	18300000	22900000	29200000	5210000	2380000	8.00E+06	28600000	42500000	7420000	33200000	7730000	12200000	35500000	31400000	72500000	64600000	8.00E+06	1.18E+08
1	2	CO1A1	R.GPP(+15.99)GPMGPPGLAGPPGESGR.E	N	Y	2.42	60	3.3	4910000	0	849000	1.06E+08	0	0	0	0	0	0	0	0	0	1100000	81500000	0	1890000	8320000	1800000	0	104000	0	0	0	843000	0	498000	0	0	365000	0	135000	0	168000	0	0	0	0	0	0	7630000
1	2	CO1A1	K.GDAGPP(+15.99)GPAGPAGPP(+15.99)GPIGNVGAP(+15.99)GAK.G	N	Y	8.81	60	1.8	7990000	0	7080000	87500000	0	111000	16200000	318000	890000	4050000	0	0	8750000	1.20E+07	91300000	87700	4800000	11700000	5180000	20700000	1130000	0	0	12300000	9260000	465000	4150000	1700000	859000	4320000	8490000	1060000	0	0	0	0	111000	0	1250000	1610000	14800000
1	2	CO1A1	K.GDAGPP(+15.99)GPAGPAGPP(+15.99)GPIGN.V	N	Y	5.46	60	2	3970000	0	0	55300000	0	0	12900000	0	0	1420000	0	0	4410000	11800000	44100000	0	234000	11100000	3520000	4050000	0	0	0	2770000	2620000	0	3050000	547000	0	3240000	2420000	151000	0	0	0	0	0	0	0	0	4950000
1	2	CO1A1	R.GNDGATGAAGPP(+15.99)GPTGPAGP(+15.99)P(+15.99)GFP(+15.99)GAVGAK.G	N	Y	6.42	60	2.6	6690000	129000	5020000	86100000	0	0	17700000	0	0	1540000	0	0	4610000	16100000	52300000	0	2800000	14700000	7560000	18500000	890000	0	0	13200000	8230000	0	3270000	1540000	1140000	2410000	5770000	796000	0	0	0	0	0	0	978000	726000	11400000
1	2	CO1A1	N.GAP(+15.99)GIAGAP(+15.99)GFP(+15.99)GAR.G	N	Y	5.65	60	2.1	3740000	0	0	53900000	0	0	13900000	0	0	1340000	0	0	0	8360000	45500000	0	1200000	8790000	2100000	2620000	0	0	0	2950000	2110000	0	1100000	0	0	2850000	1220000	958000	0	0	0	0	0	0	1110000	0	7130000
1	2	CO1A1	F.QGPPGEP(+15.99)GEP(+15.99)GASGPMGPR.G	N	Y	4	60	1.4	4060000	0	0	79100000	0	0	1800000	0	0	702000	0	0	0	3350000	69800000	0	1120000	5620000	3500000	636000	0	0	0	320000	893000	0	0	0	0	1740000	320000	0	0	0	0	0	0	0	0	0	4340000
1	2	CO1A1	R.GEQGPAGSP(+15.99)GFQGLP(+15.99)GPAGPP(+15.99)GEAGKP(+15.99)GEQGVPGDLGAP(+15.99)GPSGAR.G	N	Y	2.94	60	2.1	8480000	0	0	1.49E+08	0	0	0	0	0	0	0	0	0	0	1.54E+08	0	0	22400000	3880000	0	0	0	0	0	6180000	0	17800000	582000	0	0	0	0	0	0	0	0	0	0	0	0	10600000
1	2	CO1A1	R.GETGPAGPP(+15.99)GAPGAP(+15.99)GAPGPVGPAGK.S	N	Y	4.21	60	2	6210000	0	158000	9.20E+07	1690000	0	5160000	0	0	0	0	0	0	5650000	91400000	0	1350000	14900000	12300000	4480000	0	0	0	3370000	19700000	0	1230000	0	0	466000	955000	62200	0	0	0	0	0	0	0	0	11400000
1	2	CO1A1	R.GLP(+15.99)GPP(+15.99)GAP(+15.99)GPQGFQGPPGEP(+15.99)GEP(+15.99)GASGPMGPR.G	N	Y	2.36	60	3.9	3750000	0	0	69500000	0	0	0	0	0	412000	0	0	0	2530000	69700000	0	0	7160000	3100000	0	0	0	0	0	2440000	0	3570000	179000	0	0	0	0	0	0	0	0	0	0	0	0	2100000
1	2	CO1A1	R.GEP(+15.99)GPP(+15.99)GPAGF.A	N	Y	3.31	60	2.2	7880000	38200	2050000	1.14E+08	810000	0	23400000	0	0	3030000	0	0	3340000	17800000	9.50E+07	0	3110000	14900000	9480000	9240000	0	0	0	5480000	7950000	0	2570000	984000	0	5820000	3010000	1530000	0	0	0	0	0	0	756000	378000	5960000
1	2	CO1A1	R.GLTGPIGPP(+15.99)GPAGAPGDK(+30.01)GESGPSGPAGPTGAR.G	N	Y	8.64	60	1.2	3230000	0	2610000	37700000	0	0	5890000	0	1340000	3120000	0	0	2620000	3100000	42300000	0	1420000	2960000	1810000	7660000	274000	0	0	4920000	3750000	0	1140000	649000	0	1920000	2160000	1670000	0	0	0	0	0	0	618000	0	5780000
1	2	CO1A1	R.GEP(+15.99)GPP(+15.99)GPAGFAGPP(+15.99)GADGQP(+15.99)GAK.G	N	Y	3.86	60	2.1	4380000	0	3410000	58800000	0	0	7280000	0	1.00E+06	2230000	0	0	3740000	10400000	52100000	0	778000	9420000	2800000	8280000	0	0	0	8860000	4090000	0	1590000	373000	224000	582000	4360000	230000	0	0	0	0	0	0	426000	807000	3610000
1	2	CO1A1	K.GEP(+15.99)GSP(+15.99)GENGAP(+15.99)GQMGP(+15.99)R.G	N	Y	14.59	60	0.8	3530000	508000	3300000	35900000	483000	545000	15600000	654000	1520000	1650000	722000	975000	0	0	30300000	352000	3900000	8640000	5100000	11400000	0	241000	506000	4810000	0	389000	0	74500	122000	2050000	2260000	1300000	156000	250000	250000	394000	425000	561000	1140000	2260000	4720000
1	2	CO1A1	K.GLTGSP(+15.99)GSPGPDGK.T	N	Y	5.16	60	3.7	2500000	0	1090000	33500000	1090000	0	2760000	0	445000	0	0	1.00E+05	197000	1950000	31600000	0	1550000	7750000	7470000	1540000	127000	0	134000	739000	6350000	117000	344000	0	0	926000	712000	1050000	0	0	0	0	0	0	219000	193000	3540000
1	2	CO1A1	R.GVPGPPGAVGPAGK.D	N	Y	7.1	60	5	2450000	338000	660000	38300000	2.00E+05	341000	2100000	0	0	53700	358000	1520000	1250000	1730000	35500000	692000	647000	4880000	2230000	651000	621000	0	362000	205000	3280000	486000	621000	229000	876000	0	842000	0	0	0	339000	488000	612000	0	372000	385000	3730000
1	2	CO1A1	R.GFSGLQGPP(+15.99)GPP(+15.99)GSPGEQGPSGASGPAGPR.G	N	Y	3.14	60	3.7	8260000	0	2230000	2.11E+08	1490000	0	2590000	0	0	0	0	0	0	9180000	29400000	0	244000	32200000	12200000	2840000	0	0	0	0	1.20E+07	0	8070000	494000	0	3170000	2160000	367000	0	0	0	0	0	0	0	0	24600000
1	2	CO1A1	R.GQAGVMGFPGPK(+30.01).G	N	Y	2.55	60	3.9	2290000	0	0	61300000	0	0	0	0	0	0	0	0	470000	1970000	30500000	0	0	1540000	1300000	359000	57700	0	0	0	0	0	0	0	0	519000	0	0	0	0	0	0	0	0	0	0	688000
1	2	CO1A1	N.AGPP(+15.99)GPPGPAGK(+30.01).E	N	Y	4.06	60	1.8	2080000	52100	745000	40900000	571000	307000	1710000	0	167000	285000	248000	1010000	277000	2070000	2.20E+07	0	674000	5460000	1200000	930000	0	0	813000	368000	1480000	0	194000	0	20800	1030000	595000	312000	0	0	40100	0	130000	432000	445000	175000	3050000
1	2	CO1A1	F.QGPP(+15.99)GEP(+15.99)GEP(+15.99)GASGP(+15.99)MGPR.G	N	Y	6.57	60	1.3	2270000	0	450000	26600000	617000	0	13200000	0	0	1410000	235000	0	1140000	3570000	20200000	0	1160000	6690000	4900000	3100000	0	0	0	1680000	2570000	0	332000	24200	0	2460000	946000	0	0	0	0	0	0	0	686000	184000	3470000
1	2	CO1A1	R.GPSGPQGPGGP(+15.99)PGPK(+30.01).G	N	Y	2.68	60	4.5	1790000	0	0	1350000	5150000	0	0	0	229000	0	0	0	0	22900	927000	0	0	0	38200000	0	0	0	0	0	30800000	0	0	0	0	0	0	0	0	0	0	0	0	0	0	0	0
1	2	CO1A1	R.GEP(+15.99)GPP(+15.99)GPAGAAGPAGNP(+15.99)GADGQPGAK.G	N	Y	2.97	60	1.6	3390000	0	0	56500000	612000	0	2170000	0	0	0	0	0	0	4300000	55500000	0	0	8960000	7410000	541000	0	0	0	1360000	2180000	0	976000	0	0	142000	0	0	0	0	0	0	0	0	0	0	4670000
1	2	CO1A1	R.GETGPAGPP(+15.99)GAPGAP(+15.99)GAPGPVGPAGK(+30.01).S	N	Y	4.21	60	2.5	5840000	0	978000	1.03E+08	0	0	10500000	0	0	0	0	0	212000	6100000	87700000	0	1030000	14100000	1890000	5310000	0	0	0	3560000	3250000	0	987000	92700	0	921000	483000	438000	0	0	0	0	0	0	0	0	8320000
1	2	CO1A1	R.GLP(+15.99)GPP(+15.99)GAP(+15.99)GPQGFQGPP(+15.99)GEP(+15.99)GEP(+15.99)GASGP(+15.99)MGPR.G	N	Y	2.95	60	5.5	1720000	0	1080000	18500000	674000	0	4410000	0	0	3110000	0	0	1080000	5740000	10200000	0	0	3810000	3280000	9900000	0	0	0	5660000	3560000	0	1010000	543000	0	625000	808000	0	0	0	0	0	0	0	0	0	0
1	2	CO1A1	R.P(+15.99)GEVGPP(+15.99)GPPGPAGEK.G	N	Y	3.18	60	3.1	1650000	0	539000	30900000	499000	0	709000	0	0	0	0	0	492000	528000	27800000	0	353000	2740000	2500000	0	0	0	0	0	1030000	0	316000	34600	264000	0	0	0	393000	0	0	0	0	0	0	0	1700000
1	2	CO1A1	R.GLTGPIGPP(+15.99)GPAGAP(+15.99)GDK(+30.01)GESGPSGPAGPTGAR.G	N	Y	3.18	60	1.7	1430000	0	0	23400000	0	0	2540000	0	0	0	0	0	0	3460000	24600000	0	0	2870000	0	2400000	0	0	0	2050000	0	0	0	0	0	0	0	0	0	0	0	0	0	0	0	0	0
1	2	CO1A1	R.GLTGPIGPP(+15.99)GPAGAP(+15.99)GDKGESGPSGPAGPTGAR.G	N	Y	2.56	60	2.6	1390000	0	0	27600000	0	0	0	0	0	0	0	0	0	0	30300000	0	0	1180000	0	0	0	0	0	0	0	0	0	0	0	0	0	0	0	0	0	0	0	0	0	0	656000
1	2	CO1A1	R.GFP(+15.99)GADGVAGP(+15.99)K.G	N	Y	3.62	60	2.4	1380000	0	0	23600000	0	592000	0	0	0	334000	0	709000	142000	0	17500000	0	0	0	0	5290000	682000	0	0	1640000	0	0	5990000	2640000	0	0	0	0	0	0	0	0	0	0	0	0	0
1	2	CO1A1	R.P(+15.99)GEAGLP(+15.99)GAK.G	N	Y	7.42	60	2.5	1320000	2630000	5240000	15800000	0	1680000	1220000	0	2450000	965000	456000	855000	815000	1910000	3260000	272000	0	1180000	1040000	381000	334000	390000	58500	0	358000	0	1220000	69300	0	0	210000	0	0	145000	0	1970000	1830000	2660000	5590000	873000	770000
1	2	CO1A1	R.GLP(+15.99)GPP(+15.99)GAP(+15.99)GPQGF.Q	N	Y	3.83	60	2	8860000	0	1400000	1.19E+08	0	0	21600000	0	0	3520000	0	0	5980000	16800000	79200000	0	0	29100000	11500000	13200000	579000	0	0	8470000	6250000	247000	14500000	3370000	3760000	8970000	5970000	2390000	0	0	0	0	0	0	3420000	0	15900000
1	2	CO1A1	R.GPSGPQGP(+15.99)GGPP(+15.99)GP(+15.99)K.G	N	Y	5.18	60	2.8	1230000	0	1180000	14100000	0	0	4930000	0	0	0	0	0	274000	2360000	12100000	0	941000	2610000	1260000	5310000	0	0	67300	3030000	0	0	45300	0	0	342000	299000	273000	0	0	0	0	0	0	253000	673000	628000
1	2	CO1A1	K.GEP(+15.99)GPVGVQGPPGPAGEEGK(+30.01)R.G	N	Y	4.33	60	2.9	2770000	3140000	2220000	36700000	0	0	1.00E+07	5.00E+06	0	0	0	0	473000	3370000	28500000	2720000	184000	2990000	466000	6160000	266000	0	0	2030000	278000	0	247000	46300	0	0	147000	167000	0	6060000	0	1250000	0	0	0	0	0
1	2	CO1A1	R.GQAGVMGFP(+15.99)GPK(+30.01).G	N	Y	1.26	60	3.4	1060000	0	0	23100000	0	0	205000	0	0	0	0	0	0	0	18900000	0	0	1810000	334000	0	0	0	64600	0	0	0	0	0	0	0	0	392000	0	0	0	0	0	0	0	0	911000
1	2	CO1A1	R.GNDGATGAAGP(+15.99)PGPTGPAGPP(+15.99)GFP(+15.99)GAVGAK.G	N	Y	3.37	60	2	2460000	0	1320000	3.50E+07	0	0	6100000	0	0	860000	0	0	956000	1310000	35800000	0	514000	3960000	2580000	4550000	174000	0	0	1640000	2980000	0	970000	621000	0	2810000	1400000	0	0	0	0	0	0	0	0	0	1980000
1	2	CO1A1	R.GVP(+15.99)GPP(+15.99)GAVGPAGK(+30.01)DGEAGAQGPPGPAGPAGER.G	N	Y	2.14	60	1.7	1010000	0	0	17800000	0	0	0	0	0	0	0	0	0	0	20900000	0	0	249000	0	1500000	0	0	0	1470000	636000	0	0	0	0	0	0	116000	0	0	0	0	0	0	0	0	569000
1	2	CO1A1	R.GNDGATGAAGPP(+15.99)GPTGPAGP(+15.99)P(+15.99)GFP(+15.99)GAVGAKGEAGP(+15.99)QGP(+15.99)RGS.E	N	Y	2.63	60	2.4	1620000	0	0	31800000	0	0	1070000	0	0	0	0	0	0	1330000	29800000	0	0	4160000	0	1160000	0	0	0	0	0	0	320000	0	0	0	0	0	0	0	0	0	0	0	0	0	0
1	2	CO1A1	R.GETGPAGPP(+15.99)GAPGAPGAPGPVGPAGK(+30.01).S	N	Y	3.06	60	4.1	2930000	0	0	60500000	0	0	0	0	0	0	0	0	0	3360000	54100000	0	7480	6410000	0	0	0	0	0	0	0	0	0	0	0	0	0	0	0	0	0	0	0	0	0	0	1700000
1	2	CO1A1	R.GEP(+15.99)GPP(+15.99)GPAGFAGPPGADGQPGAK(+30.01).G	N	Y	2.37	60	2.5	2010000	0	0	42900000	0	0	0	0	0	0	0	0	0	720000	36600000	0	0	2550000	546000	166000	0	0	0	0	0	0	0	0	0	0	0	0	0	0	0	0	0	0	0	0	3010000
1	2	CO1A1	Q.DGRPGPP(+15.99)GPPGAR.G	N	Y	3.6	60	3.3	947000	123000	1300000	5960000	0	0	7670000	938000	0	42400	4240000	0	899000	2460000	4890000	310000	834000	35300	0	4570000	864000	0	452000	1440000	0	0	0	0	0	565000	0	0	0	0	0	0	0	0	1580000	940000	606000
1	2	CO1A1	R.GEPGPTGLP(+15.99)GPP(+15.99)GER.G	N	Y	1.86	60	7.1	871000	0	0	19100000	0	0	0	0	0	0	0	0	0	0	18300000	0	0	0	0	0	0	0	0	0	0	0	0	0	0	0	0	0	114000	0	0	0	0	0	0	0	0
1	2	CO1A1	N.AGPP(+15.99)GPP(+15.99)GPAGK.E	N	Y	2.99	60	2.2	847000	0	2850000	23200000	0	0	350000	0	1490000	0	35200	0	0	1390000	2620000	0	0	818000	0	0	0	0	0	0	0	0	340000	0	0	338000	0	0	0	0	0	0	0	1660000	0	0	1310000
1	2	CO1A1	R.GPSGPQGPGGPP(+15.99)GPK(+30.01)GN.S	N	Y	3.63	60	3	845000	0	0	16400000	0	0	1050000	0	164000	0	0	0	0	810000	13200000	0	142000	2360000	361000	412000	0	0	0	56800	0	0	0	0	0	0	0	0	0	340000	0	0	0	0	0	0	1020000
1	2	CO1A1	K.GEP(+15.99)GPVGVQGPPGPAGEEGK(+30.01).R	N	Y	2.61	60	4.2	1150000	3.00E+05	235000	21800000	0	0	2980000	0	70000	0	0	0	0	1290000	17500000	0	510000	1090000	56000	1250000	0	656000	0	0	0	0	182000	0	0	45100	0	0	0	0	480000	0	0	0	25200	0	811000
1	2	CO1A1	K.GDAGPAGPK(+30.01)GEPGSP(+15.99)GENGAP(+15.99)GQMGPR.G	N	Y	4.15	60	2.3	777000	0	0	12400000	0	0	239000	0	0	0	0	0	0	1130000	11800000	0	0	2210000	1220000	980000	0	0	0	838000	665000	0	0	0	0	36600	0	467000	0	0	0	0	0	0	0	0	1150000
1	2	CO1A1	K.GEP(+15.99)GP(+15.99)VGVQGPP(+15.99)GPAGEEGK.R	N	Y	2.53	60	4.1	937000	0	0	0	1090000	0	0	0	0	0	0	0	0	0	0	0	255000	0	19600000	0	0	195000	0	0	18600000	0	0	0	53200	198000	139000	0	0	0	0	0	0	0	0	178000	0
1	2	CO1A1	R.GFSGLDGAK(+15.99).G	N	Y	3.79	60	1.3	4310000	0	1840000	70200000	0	0	9150000	0	343000	226000	0	1620000	1030000	6330000	63600000	0	1760000	4150000	1290000	4480000	384000	0	0	3130000	2.00E+06	0	562000	0	524000	448000	1070000	570000	284000	0	0	0	0	0	351000	244000	6270000
1	2	CO1A1	R.TGDAGPVGPP(+15.99)GPP(+15.99)GPP(+15.99)GPP(+15.99)GPPSAGFDFSFLPQPP(+15.99)QEK.A	N	Y	1.08	60	4.4	1200000	0	0	21900000	0	0	0	0	0	0	0	0	0	0	29500000	0	0	0	0	0	0	0	0	0	0	0	0	0	0	0	0	0	0	0	0	0	0	0	0	0	0
1	2	CO1A1	F.QGPPGEP(+15.99)GEP(+15.99)GASGP(+15.99)MGPR.G	N	Y	2.2	60	4.2	760000	0	56100	15900000	0	0	0	0	0	273000	0	233000	0	314000	12900000	0	0	799000	1570000	89300	0	0	0	0	0	0	0	27700	0	288000	181000	0	0	0	0	0	0	0	0	0	0
1	2	CO1A1	R.VGPP(+15.99)GPSGN.A	N	Y	3.49	60	2.1	644000	92700	0	11600000	67200	0	1190000	0	281000	0	0	31700	31100	581000	8020000	0	269000	775000	612000	501000	33400	0	181000	168000	0	0	168000	0	45700	627000	511000	213000	57200	0	40100	0	123000	64200	223000	0	1140000
1	2	CO1A1	F.SGLQGPP(+15.99)GPP(+15.99)GSP(+15.99)GEQGPSGASGPAGPR.G	N	Y	3.27	60	2.9	1680000	0	0	2.70E+07	0	0	9390000	0	0	236000	0	0	324000	2620000	23800000	0	0	3560000	1070000	199000	0	0	0	976000	0	0	211000	0	0	862000	0	0	0	0	0	0	0	0	0	0	1890000
1	2	CO1A1	R.GPSGPQGPGGPPGPK(+30.01)GNSGEP(+15.99)GAP(+15.99)GSK.G	N	Y	3.48	60	1.7	615000	0	291000	10500000	0	0	210000	0	0	0	0	0	0	111000	9960000	0	0	1270000	575000	1400000	43400	0	0	814000	453000	0	0	0	0	0	161000	161000	0	0	0	0	0	0	0	0	505000
1	2	CO1A1	R.P(+15.99)GEAGLPGAK(+30.01).G	N	Y	1.48	60	2	565000	0	352000	23800000	0	0	0	0	0	97600	0	0	0	0	0	0	0	0	0	0	0	0	0	0	0	0	0	0	0	0	0	43100	0	0	0	0	0	0	0	0	0
1	2	CO1A1	K.GDAGPP(+15.99)GPAGPAGPP(+15.99)GPIGNVGAPGAK(+30.01).G	N	Y	3.47	60	2.3	1660000	0	613000	28900000	0	0	1600000	0	0	677000	0	0	0	914000	26700000	0	0	1990000	558000	2890000	0	0	0	1150000	1660000	0	443000	0	0	0	405000	0	0	0	0	0	0	0	0	0	2670000
1	2	CO1A1	R.GPP(+15.99)GSAGAPGKDGLNGLP(+15.99)GPIGP(+15.99)P(+15.99)GPR.G	N	Y	1.72	60	5.1	526000	0	0	12200000	0	0	0	0	0	0	0	0	0	0	10400000	0	0	0	0	0	0	0	0	0	0	0	0	0	0	0	0	0	0	0	0	0	0	0	0	0	0
1	2	CO1A1	R.GNDGATGAAGPP(+15.99)GPTGPAGPP(+15.99)GFPGAVGAK(+30.01)GEAGPQGPR.G	N	Y	1.4	60	2	757000	0	0	18300000	0	0	0	0	0	0	0	0	0	0	14300000	0	0	0	0	0	0	0	0	0	0	0	0	0	0	0	0	0	0	0	0	0	0	0	0	0	0
1	2	CO1A1	R.GPSGPQGPGGPPGPK(+30.01)GN.S	N	Y	1.94	60	2	484000	0	0	9060000	0	0	0	0	0	0	0	0	0	139000	9230000	0	0	1320000	241000	147000	0	0	0	0	0	0	0	0	0	0	0	29100	0	0	0	0	0	0	0	0	616000
1	2	CO1A1	R.GLP(+15.99)GTAGLP(+15.99)GMK(+178.05)GHR.G	N	Y	2.19	60	1.6	462000	0	0	10300000	0	0	0	0	0	0	0	0	0	0	8060000	0	275000	250000	0	0	0	0	0	0	0	0	0	0	0	0	0	0	0	0	0	0	0	0	0	0	933000
1	2	CO1A1	R.GFP(+15.99)GLP(+15.99)GPSGEPGK(+30.01)QGPSGASGER.G	N	Y	1.92	60	2.9	453000	0	0	9910000	0	0	0	0	0	0	0	0	0	1910000	4940000	0	0	452000	65900	1030000	0	0	0	513000	180000	0	0	0	0	0	0	0	0	0	0	0	0	0	0	0	462000
1	2	CO1A1	R.GNDGATGAAGPP(+15.99)GPTGPAGPP(+15.99)GFPGAVGAK(+30.01).G	N	Y	2.34	60	3.1	1430000	0	0	28200000	0	0	0	0	0	697000	0	0	153000	0	2.70E+07	0	0	1730000	591000	0	0	0	0	0	0	0	201000	221000	0	1080000	145000	0	0	0	0	0	0	0	0	0	1430000
1	2	CO1A1	F.AGPP(+15.99)GADGQPGAK(+30.01)GEPGDAGAK.G	N	Y	3.9	60	1.7	401000	0	0	7060000	0	0	499000	0	0	0	0	0	0	25500	6330000	0	177000	1240000	237000	671000	0	0	0	206000	0	0	11000	0	0	47300	40300	29400	0	0	0	0	0	0	0	0	398000
1	2	CO1A1	R.GEQGPAGSP(+15.99)GFQGLP(+15.99)GP(+15.99)AGPP(+15.99)GEAGKP(+15.99)GEQGVP(+15.99)GDLGAP(+15.99)GPSGAR.G	N	Y	5	60	2.4	871000	0	0	3760000	0	0	3200000	0	0	0	0	0	0	10700000	8680000	0	0	1540000	0	2890000	0	0	0	6730000	0	0	0	0	0	0	0	0	0	0	0	0	0	0	0	0	0
1	2	CO1A1	K.STGGISVP(+15.99)GPMGPSGPR.G	N	Y	3.13	60	3.5	386000	0	405000	5200000	0	0	1200000	235000	0	339000	249000	0	0	123000	4940000	0	0	635000	0	1080000	0	296000	768000	0	0	0	0	0	470000	0	0	0	0	0	0	0	0	0	0	0	672000
1	2	CO1A1	K.GSPGADGPAGAPGTPGPQGIAGQR.G	N	Y	4.32	60	2.5	761000	0	0	4180000	3410000	0	0	0	0	738000	0	68000	0	0	2450000	0	0	0	8570000	0	0	0	425000	0	6540000	0	0	0	0	0	0	0	6360000	0	0	0	0	0	0	0	0
1	2	CO1A1	R.GETGPAGPTGPVGPVGAR.G	N	Y	3.48	60	3.5	376000	0	0	0	0	0	0	6270000	814000	0	0	0	0	0	0	0	0	0	0	0	0	2270000	2510000	0	0	0	0	0	0	0	0	0	0	3660000	0	342000	0	0	0	0	0
1	2	CO1A1	R.GLP(+15.99)GPPGAP(+15.99)GPQGFQGPPGEP(+15.99)GEP(+15.99)GASGPMGPR.G	N	Y	1.47	60	2	352000	0	0	5910000	0	0	0	0	0	0	0	654000	0	0	8570000	0	0	0	0	0	0	0	0	0	0	0	0	0	0	0	0	0	0	0	0	0	0	0	0	0	0
1	2	CO1A1	K.GEPGPVGVQGPP(+15.99)GPAGEEGK.R	N	Y	2.94	60	5.9	347000	0	0	8.00E+06	0	0	0	0	0	0	0	0	0	0	6920000	0	0	0	0	0	0	0	0	0	0	0	0	0	0	0	0	0	0	0	0	0	0	0	0	0	0
1	2	CO1A1	S.AGPP(+15.99)GATGFP(+15.99)GAAGR.V	N	Y	3.44	60	3.1	339000	804000	361000	2360000	0	0	1310000	319000	1040000	0	0	0	0	0	2780000	0	552000	0	113000	785000	0	0	0	284000	0	0	0	126000	0	0	0	0	0	1250000	1070000	318000	0	0	0	0	0
1	2	CO1A1	K.GLTGSP(+15.99)GSP(+15.99)GPDGK.T	N	Y	10.68	20.59	1.1	4.80E+07	6440000	27600000	5.74E+08	5570000	3220000	90500000	2440000	14700000	6460000	3410000	5140000	10500000	16100000	6.11E+08	1670000	25300000	1.63E+08	72600000	78400000	3190000	1510000	1670000	38200000	27500000	2060000	5810000	691000	1270000	29700000	20200000	17700000	2450000	2100000	2700000	3320000	3480000	4270000	9200000	12400000	87200000
1	2	CO1A1	R.GFSGLDGAK(+30.01)GDAGPAGP(+15.99)K.G	N	Y	3.39	60	2.9	297000	0	0	2780000	0	0	482000	236000	367000	0	0	0	0	0	1580000	0	287000	0	164000	88600	0	0	0	0	0	0	0	0	0	0	0	123000	0	511000	777000	302000	0	0	4390000	0	0
1	2	CO1A1	K.GDAGAP(+15.99)GAP(+15.99)GSQGAP(+15.99)GLQGMP.G	N	Y	3.63	60	2	286000	0	0	5080000	0	0	0	0	0	0	0	0	0	0	5010000	0	0	812000	305000	151000	0	0	0	77100	0	0	23100	0	0	0	0	0	0	0	0	0	0	0	0	0	555000
1	2	CO1A1	F.SGLQGPP(+15.99)GPP(+15.99)GSPGEQGPSGASGPAGPR.G	N	Y	2.5	60	5.4	582000	0	0	13700000	0	0	0	0	0	0	0	0	0	0	11300000	0	0	0	0	0	0	0	0	0	0	0	0	0	0	0	0	0	0	0	0	0	0	0	0	0	0
1	2	CO1A1	K.TGPP(+15.99)GPAGQDGRP(+15.99)GP(+15.99)PGP(+15.99)PGAR.G	N	Y	1.61	60	1.2	251000	0	0	4210000	0	0	0	0	0	0	0	0	0	0	6580000	0	0	0	0	0	0	0	0	0	0	0	0	0	0	0	0	0	0	0	0	0	0	0	0	0	0
1	2	CO1A1	K.GEP(+15.99)GSPGEN(+.98)GAP(+15.99)GQMGPR.G	N	Y	2.63	60	1.7	246000	0	0	5450000	0	0	0	0	0	0	0	0	0	0	5130000	0	0	0	0	0	0	0	0	0	0	0	0	0	0	0	0	0	0	0	0	0	0	0	0	0	0
1	2	CO1A1	K.TGPP(+15.99)GPAGQDGR.P	N	Y	6.18	60	1.5	241000	167000	0	4340000	118000	0	460000	0	94000	143000	0	0	0	0	3020000	0	78000	485000	232000	266000	5610	0	0	113000	0	0	0	0	0	52400	0	0	0	0	0	0	65800	132000	218000	0	237000
1	2	CO1A1	K.GDAGPP(+15.99)GPAGPAGPPGPIGNVGAP(+15.99)GAK.G	N	Y	3.13	60	1.7	423000	0	0	7950000	0	0	0	0	0	0	0	0	0	0	10100000	0	0	172000	0	0	0	0	0	0	0	0	0	0	0	0	0	0	0	0	0	0	0	0	0	0	0
1	2	CO1A1	R.GFSGLQGPPGPP(+15.99)GSPGEQGPSGASGPAGPR.G	N	Y	1.27	60	2.8	723000	0	0	12400000	0	0	0	0	0	0	0	0	0	0	18700000	0	0	0	0	0	0	0	0	0	0	0	0	0	0	0	0	0	0	0	0	0	0	0	0	21300	0
1	2	CO1A1	R.GQAGVMGFP(+15.99)GPK(+30.01)GAAGEP(+15.99)GK.A	N	Y	1.06	60	4.5	914000	0	0	22600000	0	0	0	0	0	0	0	0	0	0	15400000	0	0	1330000	0	0	0	0	0	0	0	0	0	0	0	0	0	0	0	0	0	0	0	0	0	0	0
1	2	CO1A1	G.LQGPPGPPGS(+365.13)P(+15.99)GEQGPSGASGPAGPR.G	N	Y	2.58	60	1.7	215000	0	0	0	0	0	753000	0	0	0	0	0	1260000	0	0	0	1200000	0	0	0	0	0	0	5130000	0	187000	0	0	0	0	0	0	0	0	0	0	0	0	0	0	0
1	2	CO1A1	Q.GP(+15.99)P(+15.99)GP(+15.99)AGEEGKRGARGEP(+15.99)GPTGLP(+15.99)GPP(+15.99)GER.G	N	Y	2.62	60	7.4	215000	0	0	5610000	0	0	0	0	0	0	0	0	0	0	3640000	0	0	0	0	0	0	0	0	0	0	0	0	0	0	0	0	0	0	0	0	0	0	0	0	0	0
1	2	CO1A1	R.GPSGPQGPGGP(+15.99)P(+15.99)GPK(+30.01).G	N	Y	4.3	60	1.7	206000	222000	95500	1210000	0	0	305000	0	0	0	0	0	0	0	359000	0	0	0	3180000	36300	0	0	0	0	2410000	0	0	0	0	0	0	0	0	327000	94100	0	0	0	0	367000	0
1	2	CO1A1	R.GPPGP(+15.99)MGPPGLAGPP(+15.99)GESGR.E	N	Y	3.56	60	2.6	5680000	0	2870000	75700000	0	0	7370000	0	672000	0	0	0	2040000	8860000	64200000	0	1310000	15900000	10300000	7960000	0	0	0	7450000	10100000	0	2570000	0	1220000	3390000	5580000	2850000	0	0	0	0	0	0	715000	147000	8130000
1	2	CO1A1	K.GDAGPP(+15.99)GPAGPAGPPGPIGN.V	N	Y	2.12	60	1.3	195000	0	0	5210000	0	0	0	0	0	0	0	0	0	0	2560000	0	0	619000	0	0	0	0	0	0	0	0	0	0	0	0	0	0	0	0	0	0	0	0	0	0	0
1	2	CO1A1	R.GSEGPQGVR.G	N	Y	5.99	60	1.3	191000	0	156000	2690000	108000	0	411000	0	67800	51600	8690	15000	0	0	2770000	0	143000	394000	245000	315000	0	0	0	136000	0	2800	0	0	0	74200	113000	46900	0	0	0	0	0	0	0	0	207000
1	2	CO1A1	M.GPPGLAGPP(+15.99)GESGR.E	N	Y	4.39	60	5.3	187000	0	0	2420000	0	0	0	0	0	0	0	0	0	0	1930000	0	0	0	0	0	0	0	0	0	0	0	0	0	0	0	0	0	3190000	0	0	0	0	0	0	0	0
1	2	CO1A1	R.GFSGLQGP(+15.99)P(+15.99)GPP(+15.99)GSP(+15.99)GEQGPSGASGPAGPR.G	N	Y	3.88	60	1.8	677000	0	0	5980000	0	0	3810000	0	107000	0	0	0	0	3980000	5920000	0	0	1280000	173000	4710000	0	0	0	1920000	0	0	44700	0	0	0	0	335000	0	0	0	0	0	0	0	0	875000
1	2	CO1A1	R.P(+15.99)GEVGPP(+15.99)GP(+15.99)P(+15.99)GP(+15.99)AGEK.G	N	Y	3.8	60	3	177000	0	0	2080000	0	0	1440000	0	0	0	0	0	0	1420000	1640000	0	0	0	0	646000	0	0	0	264000	0	0	0	0	0	0	0	0	0	0	0	0	95400	0	0	0	0
1	2	CO1A1	K.GEPGSP(+15.99)GENGAP(+15.99)GQMGPR.G	N	Y	0.63	60	3	175000	0	0	7030000	0	0	0	0	0	0	0	0	0	0	475000	0	0	0	0	0	0	0	0	0	0	0	0	0	0	0	0	0	0	0	0	0	0	0	0	0	0
1	2	CO1A1	R.GEP(+15.99)GPP(+15.99)GPAGFAGP(+15.99)P(+15.99)GADGQP(+15.99)GAK.G	N	Y	0.87	60	7.4	160000	0	0	3170000	0	0	55800	0	0	0	0	0	0	0	3670000	0	0	0	0	0	0	0	0	0	0	0	0	0	0	0	0	0	0	0	0	0	0	0	0	0	0
1	2	CO1A1	R.TGDAGPVGPP(+15.99)GPP(+15.99)GPP(+15.99)GPP(+15.99)GPPSAGFDFSFLPQPPQEK.A	N	Y	1.28	60	3.4	370000	0	144000	7030000	0	0	0	0	0	0	0	56400	0	0	8200000	0	0	0	0	0	0	10900	0	47700	0	0	0	0	0	0	0	0	0	0	0	0	0	243000	0	0	0
1	2	CO1A1	R.GFSGLDGAK(+178.05)GDAGPAGPK.G	N	Y	3.96	60	3.2	487000	0	0	8580000	0	0	1080000	0	0	0	0	0	191000	1050000	6750000	0	0	373000	0	874000	0	0	253000	164000	372000	0	138000	0	0	0	0	0	0	0	0	0	0	0	254000	0	328000
1	2	CO1A1	R.GFPGLPGPSGEPGK(+30.01)QGPSGASGER.G	N	Y	5.57	60	0.6	146000	0	0	3200000	0	0	0	0	0	0	0	0	0	0	3090000	0	0	0	0	0	0	0	0	0	0	0	0	0	0	0	0	0	0	0	0	0	0	0	0	0	0
1	2	CO1A1	R.GVPGPP(+15.99)GAVGPAGK(+30.01)DGEAGAQGPPGPAGPAGER.G	N	Y	2.82	60	5.7	142000	0	0	1330000	0	0	0	0	0	0	0	0	0	0	4750000	0	0	0	0	0	0	0	0	0	0	0	0	0	0	0	0	0	0	0	0	0	0	0	0	0	0
1	2	CO1A1	R.GQAGVMGFP(+15.99)GPK(+178.05)GAAGEP(+15.99)GK.A	N	Y	2.77	60	1.6	1320000	0	0	16100000	0	0	4430000	0	0	0	0	0	0	6980000	1.50E+07	0	0	1890000	763000	6490000	0	0	0	3040000	1540000	0	0	0	532000	0	0	0	0	0	0	0	0	0	0	0	184000
1	2	CO1A1	R.GAAGLP(+15.99)GPK.G	N	Y	2.76	60	4.5	1610000	1530000	9360000	37500000	553000	959000	0	0	1550000	1640000	0	0	1050000	1360000	2350000	0	0	729000	0	0	0	0	73200	0	0	145000	920000	80900	0	182000	237000	0	0	0	98200	1180000	2300000	2150000	2830000	0	612000
1	2	CO1A1	R.GVQGPPGPAGPR.G	N	Y	1.65	60	5.6	129000	0	0	0	0	0	0	0	0	0	0	0	0	0	0	0	0	0	0	0	0	0	0	0	4480000	0	0	0	0	0	0	0	0	0	0	0	0	0	0	943000	0
1	2	CO1A1	R.GFSGLDGAK(+30.01)GDAGPAGPK.G	N	Y	1.93	60	4.4	499000	0	0	9510000	0	0	0	0	0	0	0	815000	0	0	8630000	0	0	1210000	0	269000	170000	0	0	39000	0	0	108000	0	0	0	0	0	0	0	0	0	0	0	34700	0	666000
1	2	CO1A1	R.GFPGLP(+15.99)GPSGEPGK(+30.01)QGPSGASGER.G	N	Y	2.89	60	5.4	120000	0	0	2280000	0	0	0	0	0	0	0	0	0	0	2900000	0	0	0	0	0	0	0	0	0	0	0	0	0	0	0	0	0	0	0	0	0	0	0	0	0	0
1	2	CO1A1	R.GPPGSAGAPGK(+30.01)DGLNGLPGPIGP(+15.99)P(+15.99)GPR.G	N	Y	0.84	60	1.3	114000	0	0	3760000	0	0	0	0	0	0	0	0	0	0	1120000	0	0	0	0	0	0	0	0	0	0	0	0	0	0	0	0	0	0	0	0	0	0	0	0	0	0
1	2	CO1A1	R.GETGPAGPP(+15.99)GAPGAPGAPGPVGPAGK.S	N	Y	2.69	60	3.3	436000	1170000	0	3940000	0	0	0	0	0	0	0	0	0	0	2280000	0	0	0	4210000	0	0	0	0	0	5280000	0	0	0	0	0	0	0	0	0	1880000	0	0	0	0	0	0
1	2	CO1A1	K.GESGPSGP(+15.99)AGPTGAR.G	N	Y	5.79	60	1.9	108000	0	0	1640000	0	0	275000	0	0	39800	0	0	15900	0	1290000	0	0	322000	41600	437000	0	0	0	150000	0	0	0	0	0	78100	31400	85900	0	0	0	0	0	0	0	0	186000
1	2	CO1A1	K.GSP(+15.99)GEAGRP(+15.99)GEAGLPGAK(+30.01).G	N	Y	4.52	60	1.8	2010000	0	1790000	24600000	1.00E+05	0	3630000	0	510000	488000	0	0	871000	2820000	22500000	0	1620000	4770000	3340000	5060000	42700	0	176000	2570000	2750000	0	352000	0	0	282000	1810000	679000	0	186000	0	0	0	0	0	350000	1930000
1	2	CO1A1	R.GPP(+15.99)GPPGK(+30.01)NGDDGEAGKPGRP(+15.99)GER.G	N	Y	3.48	60	1.3	281000	0	378000	5170000	0	0	184000	0	104000	0	0	0	0	0	2470000	0	168000	940000	503000	757000	0	0	0	494000	0	0	0	0	0	0	93600	177000	0	0	0	0	0	0	0	0	386000
1	2	CO1A1	K.GLTGSP(+15.99)GSP(+15.99)GPDGKTGPP(+15.99)GPAGQDGR.P	N	Y	2.39	60	0.5	104000	0	0	3410000	0	0	0	0	0	0	0	0	0	0	1060000	0	0	0	0	0	0	0	0	0	0	0	0	0	0	0	0	0	0	0	0	0	0	0	0	0	0
1	2	CO1A1	R.GLTGPIGPP(+15.99)GPAGAP(+15.99)GDKGESGP(+15.99)SGPAGPTGAR.G	N	Y	3.96	60	2.7	9020000	0	5420000	1.14E+08	0	0	13300000	151000	1950000	824000	0	567000	270000	19500000	1.14E+08	145000	3890000	1.60E+07	4770000	23800000	0	0	0	21700000	10300000	0	1800000	0	2090000	513000	1670000	2220000	0	0	47700	0	0	653000	404000	3240000	1.50E+07
1	2	CO1A1	R.VGPP(+15.99)GPSGNAGPP(+15.99)GPP(+15.99)GPAGKEGGK.G	N	Y	1.67	60	0.1	102000	0	0	2610000	0	0	0	0	0	0	0	0	0	0	1790000	0	0	0	0	0	0	0	0	0	0	0	0	0	0	0	0	0	0	0	0	0	0	0	0	0	0
1	2	CO1A1	R.GEQGPAGSP(+15.99)GFQGLP(+15.99)GP(+15.99)AGPP(+15.99)GEAGK.P	N	Y	1.45	60	2.5	101000	0	0	2570000	0	0	787000	0	0	0	0	0	0	975000	0	0	0	0	0	0	0	0	0	0	0	0	0	0	0	0	0	0	0	0	0	0	0	0	0	0	0
1	2	CO1A1	R.GPPGPMGPPGLAGPPGESGR.E	N	Y	0.82	60	0	98000	0	0	4220000	0	0	0	0	0	0	0	0	0	0	0	0	0	0	0	0	0	0	0	0	0	0	0	0	0	0	0	0	0	0	0	0	0	0	0	0	0
1	2	CO1A1	R.GNDGATGAAGPP(+15.99)GPTGPAGPP(+15.99)GFPGAVGAK(+178.05)GEAGPQGPR.G	N	Y	2.47	60	4	97800	0	0	2700000	0	0	0	0	0	0	0	0	0	0	1500000	0	0	0	0	0	0	0	0	0	0	0	0	0	0	0	0	0	0	0	0	0	0	0	0	0	0
1	2	CO1A1	K.DGLNGLP(+15.99)GPIGP(+15.99)PGPR.G	N	Y	1.09	60	7.3	83900	0	0	1780000	0	0	0	0	0	0	0	0	0	0	1270000	0	0	0	0	0	0	0	0	0	0	0	0	0	0	0	0	0	0	0	0	0	37000	0	0	515000	0
1	2	CO1A1	R.GFSGLDGAK(+178.05)GDAGPAGP(+15.99)K.G	N	Y	2.73	60	2.9	385000	0	0	6930000	0	0	1610000	0	0	0	0	0	0	0	6240000	0	0	0	164000	1390000	0	0	0	0	105000	0	0	0	0	0	120000	0	0	0	0	0	0	0	0	0	0
1	2	CO1A1	D.GEAGAQGPP(+15.99)GPAGPAGER.G	N	Y	2.14	60	1.3	74300	0	0	1440000	0	0	0	0	0	0	0	0	0	143000	1560000	0	0	0	0	0	0	0	0	0	0	0	0	0	0	0	0	0	0	0	0	0	0	0	0	0	52200
1	2	CO1A1	R.GPP(+15.99)GSAGAP(+15.99)GKDGLNGLP(+15.99)GPIGP(+15.99)P(+15.99)GPR.G	N	Y	1.32	60	3.2	72400	0	0	1250000	0	0	0	0	0	69200	0	0	0	0	1700000	0	0	0	0	97900	0	0	0	0	0	0	0	0	0	0	0	0	0	0	0	0	0	0	0	0	0
1	2	CO1A1	R.GPP(+15.99)GPMGPPGL.A	N	Y	3.12	60	2.7	65200	0	0	1300000	0	0	0	0	0	430000	0	0	0	0	1070000	0	0	0	0	0	0	0	0	0	0	0	0	0	0	0	0	0	0	0	0	0	0	0	0	0	0
1	2	CO1A1	R.GPP(+15.99)GPPGK(+30.01)NGDDGEAGKPGR.P	N	Y	1.85	60	1.6	64900	0	0	1680000	0	0	0	0	0	0	0	0	0	0	810000	0	0	141000	30800	33000	0	0	0	0	0	0	0	0	0	0	0	0	0	0	0	0	0	0	0	0	94200
1	2	CO1A1	R.GNDGATGAAGPP(+15.99)GPTGPAGPP(+15.99)GFPGAVGAK.G	N	Y	2.9	60	4.5	204000	0	0	2630000	333000	0	0	0	0	0	0	0	0	0	3940000	0	0	0	958000	0	0	0	0	0	911000	0	0	0	0	0	0	0	0	0	0	0	0	0	0	0	0
1	2	CO1A1	R.GPSGPQGPGGPPGPKGN(+.98)SGEPGAPGS(+203.08).K	N	Y	3.29	60	0.8	57600	0	0	1130000	0	0	0	0	0	0	0	0	0	0	1340000	0	0	0	0	0	0	0	0	0	0	0	0	0	0	0	0	0	0	0	0	0	0	0	0	0	0
1	2	CO1A1	D.GPAGAP(+15.99)GTPGPQGIAGQR.G	N	Y	3.01	60	1.1	52700	0	0	851000	0	0	0	0	0	0	0	0	0	0	1420000	0	0	0	0	0	0	0	0	0	0	0	0	0	0	0	0	0	0	0	0	0	0	0	0	0	0
1	2	CO1A1	K.GEP(+15.99)GPVGVQGPP(+15.99)GPAGEEGKR.G	N	Y	0.35	60	0	51200	0	0	2200000	0	0	0	0	0	0	0	0	0	0	0	0	0	0	0	0	0	0	0	0	0	0	0	0	0	0	0	0	0	0	0	0	0	0	0	0	0
1	2	CO1A1	G.VQGPP(+15.99)GPAGEEGK.R	N	Y	0.39	60	0	48000	0	0	0	0	0	0	0	0	0	0	0	0	0	2070000	0	0	0	0	0	0	0	0	0	0	0	0	0	0	0	0	0	0	0	0	0	0	0	0	0	0
1	2	CO1A1	F.QGPPGEP(+15.99)GEPGASGPMGPR.G	N	Y	1.17	60	6.3	47300	0	0	953000	0	0	0	0	0	0	0	0	0	0	1080000	0	0	0	0	0	0	0	0	0	0	0	0	0	0	0	0	0	0	0	0	0	0	0	0	0	0
1	2	CO1A1	R.TGDAGPVGPP(+15.99)GPP(+15.99)GPP(+15.99)GPP(+15.99)GP(+15.99)PSAGFDFSFLPQPP(+15.99)QEK.A	N	Y	0.57	60	0.7	71900	0	0	1210000	0	0	0	0	0	0	0	0	0	0	1880000	0	0	0	0	0	0	0	0	0	0	0	0	0	0	0	0	0	0	0	0	0	0	0	0	0	0
1	2	CO1A1	K.GEAGPQGPR.G	N	Y	3.89	60	1.4	41500	0	28900	650000	0	0	110000	0	0	0	0	0	0	0	740000	0	0	71100	21300	67900	0	0	0	29200	0	0	0	0	0	0	15600	0	0	0	0	0	0	0	0	13300	38600
1	2	CO1A1	R.GPP(+15.99)GSAGAPGK.D	N	Y	3.17	60	1.5	40900	0	0	649000	0	0	0	0	0	0	0	0	0	0	699000	0	0	106000	27100	85300	0	0	0	0	0	0	0	183000	0	0	9390	0	0	0	0	0	0	0	0	0	0
1	2	CO1A1	R.GEP(+15.99)GPP(+15.99)GPAGFAGPPGADGQPGAK.G	N	Y	1.25	60	0.8	39800	0	0	371000	0	0	0	0	0	0	0	0	0	0	0	0	0	0	193000	0	0	0	0	0	1150000	0	0	0	0	0	0	0	0	0	0	0	0	0	0	0	0
1	2	CO1A1	R.EGAP(+15.99)GAEGSP(+15.99)GR.D	N	Y	2.96	60	1.6	38700	0	0	636000	0	0	113000	0	0	0	0	0	0	0	673000	0	0	59900	67100	60200	0	0	0	35200	0	0	0	0	0	0	0	0	0	0	0	0	0	0	0	0	19300
1	2	CO1A1	R.P(+15.99)GAP(+15.99)GPAGAR.G	N	Y	4.47	60	0.7	34700	0	0	565000	0	0	130000	0	0	0	0	0	0	0	605000	0	0	71500	41000	45500	0	0	0	0	0	0	0	0	0	0	0	0	0	0	0	0	0	0	0	0	33700
1	2	CO1A1	R.GPSGPQGPGGP(+15.99)PGPK(+30.01)GNSGEPGAPGSK(+30.01).G	N	Y	1.78	60	2.8	31200	0	0	617000	0	0	0	0	0	0	0	0	0	0	726000	0	0	0	0	0	0	0	0	0	0	0	0	0	0	0	0	0	0	0	0	0	0	0	0	0	0
1	2	CO1A1	R.GVP(+15.99)GPP(+15.99)GAVGPAGKDGEAGAQGPP(+15.99)GPAGPAGER.G	N	Y	0.4	60	0	26000	0	0	1120000	0	0	0	0	0	0	0	0	0	0	0	0	0	0	0	0	0	0	0	0	0	0	0	0	0	0	0	0	0	0	0	0	0	0	0	0	0
1	2	CO1A1	R.GETGPAGRP(+15.99)GEVGPP(+15.99)GPP(+15.99)GPAGEK.G	N	Y	2.15	60	3.2	24900	0	0	0	0	0	0	0	0	0	0	0	0	0	0	0	0	0	0	203000	0	0	0	0	546000	0	0	0	0	0	321000	0	0	0	0	0	0	0	0	0	0
1	2	CO1A1	D.KGESGPSGPAGPTGAR.G	N	Y	1.62	60	5.4	24000	66700	0	238000	0	0	65000	0	0	0	0	0	0	0	0	0	0	0	0	0	0	0	0	0	0	0	0	0	0	0	0	0	0	19800	34300	607000	0	0	0	0	0
1	2	CO1A1	R.GETGPAGPP(+15.99)GAP(+15.99)GAP(+15.99)GAP(+15.99)GPVGPAGKSGDR.G	N	Y	1.99	60	0.6	22200	0	0	734000	0	0	0	0	0	0	0	0	0	0	219000	0	0	0	0	0	0	0	0	0	0	0	0	0	0	0	0	0	0	0	0	0	0	0	0	0	0
1	2	CO1A1	R.GVQGP(+15.99)P(+15.99)GPAGPR.G	N	Y	0.2	60	0	22100	0	0	950000	0	0	0	0	0	0	0	0	0	0	0	0	0	0	0	0	0	0	0	0	0	0	0	0	0	0	0	0	0	0	0	0	0	0	0	0	0
1	2	CO1A1	K.GDTGAK(+30.01)GEP(+15.99)GPVGVQGPP(+15.99)GPAGEEGK.R	N	Y	1.64	60	2.1	555000	0	0	1.10E+07	0	0	517000	0	0	0	0	0	0	1350000	8350000	0	0	1240000	0	0	0	0	0	1110000	229000	0	116000	0	0	0	0	0	0	0	0	0	0	0	0	0	0
1	2	CO1A1	E.T(+203.08)GPAGPPGAPGAP(+15.99)GAPGPVGPAGK.S	N	Y	0.04	60	0	20300	0	875000	0	0	0	0	0	0	0	0	0	0	0	0	0	0	0	0	0	0	0	0	0	0	0	0	0	0	0	0	0	0	0	0	0	0	0	0	0	0
1	2	CO1A1	K.QGPSGASGER.G	N	Y	3.45	60	2.5	20100	0	0	453000	0	0	0	0	0	0	0	0	0	0	412000	0	0	0	0	0	0	0	0	0	0	0	0	0	0	0	0	0	0	0	0	0	0	0	0	0	0
1	2	CO1A1	R.GNDGATGAAGPP(+15.99)GPTGPAGPPGFPGAVGAK(+30.01).G	N	Y	0.53	60	1.2	19600	0	0	810000	0	0	0	0	0	0	0	0	0	0	34900	0	0	0	0	0	0	0	0	0	0	0	0	0	0	0	0	0	0	0	0	0	0	0	0	0	0
1	2	CO1A1	R.GPSGPQGPGGPP(+15.99)GPKGNSGEP(+15.99)GAP(+15.99)GSK.G	N	Y	1.15	60	2.9	18500	0	0	613000	0	0	0	0	0	0	0	0	0	0	182000	0	0	0	0	0	0	0	0	0	0	0	0	0	0	0	0	0	0	0	0	0	0	0	0	0	0
1	2	CO1A1	L.QGP(+15.99)PGPP(+15.99)GSP(+15.99)GEQGPSGASGPAGPR.G	N	Y	0.2	60	0	17300	0	0	742000	0	0	0	0	0	0	0	0	0	0	0	0	0	0	0	0	0	0	0	0	0	0	0	0	0	0	0	0	0	0	0	0	0	0	0	0	0
1	2	CO1A1	F.DFSFLPQPP(+15.99)QEK.A	N	Y	1.02	60	4	17000	0	0	119000	0	0	0	0	0	0	0	0	0	0	368000	0	0	0	110000	0	0	43900	0	0	0	0	7910	38800	0	0	0	0	0	21800	0	0	0	0	0	21500	0
1	2	CO1A1	R.P(+15.99)GEVGPP(+15.99)GPP(+15.99)GP(+15.99)AGEKGSP(+15.99)GADGPAGAP(+15.99)GTPGPQGIAGQR.G	N	Y	1.18	60	2.1	15600	0	0	0	0	0	0	0	0	0	0	0	0	0	628000	0	0	0	0	41600	0	0	0	0	0	0	0	0	0	0	0	0	0	0	0	0	0	0	0	0	0
1	2	CO1A1	R.GPP(+15.99)GP(+15.99)P(+15.99)GKNGDDGEAGKP(+15.99)GRPGER.G	N	Y	0.34	60	0	13500	0	0	0	0	0	0	0	0	0	0	0	0	0	0	0	0	0	578000	0	0	0	0	0	0	0	0	0	0	0	0	0	0	0	0	0	0	0	0	0	0
1	2	CO1A1	R.GFP(+15.99)GADGVAGPK(+30.01)GPAGER.G	N	Y	1.97	60	1.6	343000	858000	0	5770000	0	0	997000	0	555000	0	0	0	0	175000	2350000	0	0	0	0	342000	0	677000	0	393000	0	0	0	0	0	0	0	0	0	1120000	209000	106000	0	0	0	444000	0
1	2	CO1A1	K.GDTGAK(+30.01)GEPGPVGVQGPP(+15.99)GPAGEEGK.R	N	Y	1.32	60	1.5	628000	0	0	13300000	0	0	0	0	0	0	0	0	0	0	12100000	0	0	0	0	878000	0	0	0	408000	165000	0	0	0	0	0	0	0	0	0	0	0	0	0	0	0	197000
1	2	CO1A1	R.GRP(+15.99)GAPGPAGAR.G	N	Y	2.18	60	1.3	11400	0	0	209000	0	0	0	0	0	0	0	0	0	0	232000	0	0	25100	18700	0	0	0	0	0	0	0	0	0	0	0	0	0	0	0	0	0	0	0	0	0	7280
1	2	CO1A1	R.TGDAGPVGPPGPP(+15.99)GP(+15.99)P(+15.99)GPPGPPSAGFDFSFLPQPPQEK.A	N	Y	0.86	60	4.6	11200	0	0	304000	0	0	0	0	0	0	0	0	0	0	177000	0	0	0	0	0	0	0	0	0	0	0	0	0	0	0	0	0	0	0	0	0	0	0	0	0	0
1	2	CO1A1	G.SPGEQGPSGASGP(+15.99)AGPR.G	N	Y	1.96	60	3.2	10900	0	0	0	0	0	0	0	0	32900	13200	0	168000	0	0	0	0	0	0	0	0	0	0	0	0	18000	77200	0	15000	146000	0	0	0	0	0	0	0	0	0	0	0
1	2	CO1A1	R.GRP(+15.99)GAP(+15.99)GPAGAR.G	N	Y	4.81	60	0.8	211000	0	244000	2680000	130000	0	317000	18400	111000	40500	0	23900	0	0	3160000	0	141000	417000	325000	450000	0	2600	0	246000	0	0	0	0	0	27000	91300	41900	3580	0	0	0	0	0	25800	51500	212000
1	2	CO1A1	R.P(+15.99)GEVGPP(+15.99)GP(+15.99)P(+15.99)GP(+15.99)AGEKGSPGADGPAGAP(+15.99)GTP(+15.99)GPQGIAGQR.G	N	Y	0.55	60	1.1	10700	0	0	0	0	0	0	0	0	0	0	0	0	0	354000	0	0	0	0	104000	0	0	0	0	0	0	0	0	0	0	0	0	0	0	0	0	0	0	0	0	0
1	2	CO1A1	K.GDAGPAGPK.G	N	Y	3.4	60	1.8	8450	0	0	125000	0	0	20600	0	0	0	0	0	0	0	173000	0	0	12000	21900	11300	0	0	0	0	0	0	0	0	0	0	0	0	0	0	0	0	0	0	0	0	0
1	2	CO1A1	R.GEP(+15.99)GPP(+15.99)GPAGAAGPAGNPGADGQPGAK(+30.01).G	N	Y	1.37	60	7.4	75800	0	0	2430000	0	0	0	0	0	0	0	0	0	0	765000	0	0	0	0	0	0	0	0	0	0	0	0	0	0	0	0	0	0	0	0	0	0	0	62600	0	0
1	2	CO1A1	K.N(+.98)GDDGEAGKPGRP(+15.99)GER.G	N	Y	2.6	60	1.1	12500	0	0	266000	0	0	0	0	0	0	0	0	0	0	272000	0	0	0	0	0	0	0	0	0	0	0	0	0	0	0	0	0	0	0	0	0	0	0	0	0	0
1	2	CO1A1	R.GPSGPQGPGGPPGPK(+30.01)GNSGEPGAP(+15.99)GSK.G	N	Y	0.29	60	0	6390	0	0	0	0	0	0	0	0	0	0	0	0	0	275000	0	0	0	0	0	0	0	0	0	0	0	0	0	0	0	0	0	0	0	0	0	0	0	0	0	0
1	2	CO1A1	R.GETGPAGRP(+15.99)GEVGPP(+15.99)GPP(+15.99)GP(+15.99)AGEK.G	N	Y	2.79	60	0.9	6150	0	0	0	0	0	0	0	0	0	0	0	0	0	0	0	0	0	0	120000	0	0	0	144000	0	0	0	0	0	0	0	0	0	0	0	0	0	0	0	0	0
1	2	CO1A1	K.NGDDGEAGKP(+15.99)GRPGER.G	N	Y	1.79	60	1.8	5610	0	0	102000	0	0	0	0	0	0	0	0	0	0	128000	0	0	0	0	10800	0	0	0	0	0	0	0	0	0	0	0	0	0	0	0	0	0	0	0	0	0
1	2	CO1A1	R.EGAPGAEGSP(+15.99)GR.D	N	Y	1.68	60	4.6	2810	0	0	30800	0	0	0	0	0	0	0	0	0	0	47800	0	0	0	21500	0	0	0	20600	0	0	0	0	0	0	0	0	0	0	0	0	0	0	0	0	0	0
1	2	CO1A1	K.GDAGPAGP(+15.99)K.G	N	Y	2.76	60	2.3	2690	0	0	54400	0	0	0	0	0	0	0	0	0	0	61400	0	0	0	0	0	0	0	0	0	0	0	0	0	0	0	0	0	0	0	0	0	0	0	0	0	0
1	2	CO1A1	K.GETGEQGDR.G	N	Y	3.08	60	1.4	1010	0	0	20900	0	0	0	0	0	0	0	0	0	0	22500	0	0	0	0	0	0	0	0	0	0	0	0	0	0	0	0	0	0	0	0	0	0	0	0	0	0
5	1	CO1A2	R.GETGPSGPVGPAGAVGPR.G	Y	Y	13.62	30.33	2	53700000	7440000	43800000	6.10E+08	3530000	7150000	99500000	8230000	2.30E+07	26200000	7460000	9640000	37200000	9.30E+07	6.00E+08	5040000	38100000	1.11E+08	2.40E+07	68800000	11200000	3360000	5790000	52200000	48400000	4780000	16900000	8380000	1.40E+07	26900000	33700000	22200000	4080000	4720000	5910000	4440000	8230000	6580000	1.90E+07	18600000	9.00E+07
5	1	CO1A2	R.GIP(+15.99)GPVGAAGATGAR.G	Y	Y	8.88	16.21	3.2	4.60E+07	9330000	35800000	5.39E+08	7760000	4740000	8.90E+07	5960000	21400000	22600000	5940000	10200000	27800000	7.30E+07	5.19E+08	3300000	36800000	97400000	12600000	48700000	7540000	9190000	6440000	40500000	42600000	4570000	12900000	6590000	10400000	22500000	26800000	21100000	9320000	4080000	4790000	6100000	5740000	6970000	12900000	14500000	66800000
5	1	CO1A2	R.GAP(+15.99)GAVGAP(+15.99)GPAGATGDR.G	Y	Y	14.8	39.36	2.6	44100000	7190000	31300000	5.29E+08	2480000	5250000	8.20E+07	6640000	20400000	15200000	6990000	10400000	25500000	57900000	4.74E+08	4460000	31600000	1.16E+08	46700000	50500000	7090000	3330000	7160000	29400000	38500000	6700000	16200000	1910000	3980000	28400000	30200000	20300000	5760000	2610000	4140000	3730000	5620000	5780000	11700000	12100000	65400000
5	1	CO1A2	R.GPP(+15.99)GESGAAGPTGPIGSR.G	N	Y	12.55	39.01	2.6	41500000	7380000	30700000	4.88E+08	7650000	5540000	80600000	4910000	1.60E+07	19600000	6880000	6960000	33900000	7.90E+07	4.18E+08	2650000	3.10E+07	72700000	63300000	61300000	8500000	2260000	5260000	34400000	39200000	4140000	13700000	5490000	7340000	20100000	26300000	17600000	2890000	3070000	3810000	3460000	5860000	5070000	1.10E+07	12300000	58500000
5	1	CO1A2	R.GEAGAAGPAGPAGPR.G	N	Y	14.42	41	1.7	40400000	5390000	29700000	5.03E+08	2100000	5080000	74300000	5260000	15400000	1.10E+07	6120000	8930000	16300000	4.40E+07	4.65E+08	2980000	30700000	1.16E+08	40300000	4.90E+07	5910000	2870000	5610000	26800000	34600000	3940000	9120000	1230000	3130000	22300000	23300000	15900000	3730000	2120000	2990000	2590000	4440000	4510000	9220000	12600000	52800000
5	1	CO1A2	K.EGPVGLP(+15.99)GIDGR.P	N	Y	7.44	60	1.6	27400000	4340000	20500000	2.97E+08	4450000	2970000	59200000	2980000	11200000	12200000	3930000	3850000	21500000	20100000	2.53E+08	1840000	21600000	6.70E+07	31400000	62400000	5040000	835000	3740000	36900000	2.80E+07	3.00E+06	25500000	10500000	7.00E+06	13800000	18500000	11900000	2300000	0	3740000	2370000	3470000	3460000	7910000	7110000	44600000
5	1	CO1A2	R.PGPIGPAGAR.G	N	Y	12.37	60	1.1	26300000	3670000	16700000	3.69E+08	4750000	2270000	60700000	0	7650000	4230000	2890000	4310000	9340000	29800000	3.07E+08	2420000	9920000	25200000	38500000	25800000	2420000	1370000	2780000	16100000	36400000	1430000	2440000	631000	1200000	1.40E+07	11900000	7590000	1690000	1980000	2140000	2060000	2420000	2560000	5700000	5620000	4.30E+07
5	1	CO1A2	R.GPNGEAGSAGPP(+15.99)GPP(+15.99)GLR.G	N	Y	5.47	60	1.5	26900000	3640000	17600000	3.25E+08	0	1140000	56400000	3390000	11500000	7310000	2180000	3380000	18500000	49200000	3.07E+08	1370000	20800000	4.70E+07	30900000	32400000	5050000	1240000	1910000	21200000	19900000	1780000	8700000	316000	3570000	12700000	16600000	12400000	947000	1790000	1940000	2320000	1120000	2890000	6310000	7740000	43400000
5	1	CO1A2	R.GLP(+15.99)GVAGAVGEP(+15.99)GPLGIAGPP(+15.99)GAR.G	N	Y	7.95	14.6	3.7	42200000	4420000	3.40E+07	4.65E+08	460000	3690000	82200000	4980000	1.60E+07	21800000	3820000	5630000	25300000	62600000	4.51E+08	1470000	7730000	99900000	43900000	45400000	5670000	1790000	2260000	70700000	34400000	5400000	23900000	16700000	12500000	27400000	32800000	22500000	585000	1310000	3900000	3360000	5510000	178000	14100000	4450000	78200000
5	1	CO1A2	R.GLP(+15.99)GSP(+15.99)GNIGPAGK.E	N	Y	18.26	60	1.3	24600000	5530000	20900000	2.93E+08	1390000	2250000	44800000	3140000	9630000	8860000	3930000	3700000	18500000	40700000	2.68E+08	2160000	19900000	41700000	30300000	28200000	5440000	896000	2780000	19600000	14900000	2800000	7370000	1870000	4190000	11900000	18300000	9780000	1640000	1500000	3500000	2420000	3130000	2360000	6790000	8310000	42700000
5	1	CO1A2	R.P(+15.99)GPIGPAGAR.G	N	Y	21.7	60	1.7	2.40E+07	3920000	26100000	2.80E+08	2650000	0	49800000	4380000	14500000	0	0	6890000	12400000	24200000	2.49E+08	1880000	26300000	6.70E+07	31500000	2.50E+07	4240000	0	0	0	29100000	2490000	6.00E+06	846000	2430000	16200000	16500000	13100000	0	2400000	1970000	2480000	3680000	5340000	8990000	11500000	32800000
5	1	CO1A2	R.GPP(+15.99)GAVGSP(+15.99)GVNGAP(+15.99)GEAGR.D	N	Y	11.4	31.33	1.3	26700000	3720000	16500000	2.94E+08	1540000	3070000	51500000	2730000	11300000	9450000	3730000	5560000	15700000	41700000	2.78E+08	2060000	17900000	84500000	32100000	34100000	4710000	705000	5130000	22800000	25300000	2920000	13100000	1400000	2330000	16500000	1.60E+07	12300000	1920000	1460000	1540000	1680000	3540000	3300000	7250000	8160000	43100000
5	1	CO1A2	R.TGEVGAVGPP(+15.99)GFAGEK.G	N	Y	12.79	60	2.4	20500000	1480000	18800000	2.14E+08	319000	2460000	40300000	4090000	11200000	12800000	2960000	3660000	20100000	39400000	2.15E+08	0	14600000	33400000	11500000	34700000	0	1900000	910000	18500000	23300000	2120000	8410000	4890000	3640000	14600000	2.10E+07	12800000	632000	1350000	1540000	4020000	2480000	0	8.00E+06	6030000	33700000
5	1	CO1A2	R.GDGGPP(+15.99)GMTGFP(+15.99)GAAGR.T	N	Y	4.58	60	2	20100000	1910000	13100000	2.65E+08	0	219000	27500000	0	6580000	1390000	0	0	13700000	3.60E+07	2.79E+08	0	5550000	36600000	11400000	26700000	2700000	0	0	19700000	18900000	0	9030000	1730000	2910000	7200000	10500000	7940000	202000	377000	815000	99900	0	645000	2120000	3730000	29500000
5	1	CO1A2	R.TGP(+15.99)P(+15.99)GPSGISGPP(+15.99)GPP(+15.99)GPAGK.E	N	Y	5.93	13.51	2.2	18300000	2590000	14900000	2.06E+08	1900000	1430000	41200000	1560000	4390000	6790000	2110000	2250000	11500000	30100000	2.13E+08	635000	13600000	34700000	14500000	26500000	2030000	2.00E+05	829000	1.50E+07	16900000	725000	5560000	967000	3390000	9580000	11900000	5770000	154000	532000	1760000	1440000	1740000	2870000	5820000	6900000	34100000
5	1	CO1A2	R.P(+15.99)GEP(+15.99)GLMGPR.G	N	Y	9.67	60	1.9	15700000	2100000	8260000	2.28E+08	1120000	995000	23700000	832000	5180000	0	0	4810000	11300000	24700000	1.87E+08	1020000	10900000	31800000	20800000	9770000	0	0	0	9370000	8220000	4.00E+05	3510000	263000	881000	7110000	6540000	5120000	0	731000	678000	0	818000	1690000	4580000	3700000	28200000
5	1	CO1A2	R.GLVGEP(+15.99)GPAGSK.G	N	Y	13.55	60	0.9	15100000	2150000	14300000	1.89E+08	2400000	1900000	29300000	2430000	4890000	6720000	1980000	2470000	8500000	20200000	1.71E+08	1300000	13200000	15200000	21100000	16100000	3.00E+06	1170000	1240000	10200000	19300000	1100000	1640000	914000	828000	12300000	10500000	5780000	741000	1070000	1140000	1090000	1280000	0	2920000	4530000	2.40E+07
5	1	CO1A2	K.GAAGLP(+15.99)GVAGAP(+15.99)GLP(+15.99)GPR.G	N	Y	6.45	60	2.5	12900000	707000	13400000	1.49E+08	2450000	979000	24100000	1740000	4970000	8500000	1420000	1520000	8950000	15900000	1.33E+08	763000	12400000	22500000	17300000	22700000	2340000	398000	148000	1.80E+07	19300000	0	5990000	3490000	1150000	7970000	7500000	3970000	460000	828000	0	0	1070000	391000	3380000	2540000	20800000
5	1	CO1A2	R.GPSGPQGIR.G	N	Y	16.86	60	0.7	12600000	4310000	22600000	2.38E+08	2960000	3170000	5580000	0	12100000	6840000	2750000	2430000	8360000	21700000	71500000	0	5010000	23500000	11900000	4900000	1420000	0	0	2610000	3570000	1860000	4490000	559000	1070000	6720000	8090000	3200000	0	1250000	1970000	1580000	3160000	3690000	7980000	3440000	22100000
5	1	CO1A2	K.GEP(+15.99)GVVGAVGTAGPSGPSGLP(+15.99)GER.G	N	Y	11.02	60	2	19300000	1120000	1.70E+07	1.83E+08	1940000	999000	49600000	1920000	8170000	12600000	1900000	1950000	2.00E+07	37800000	1.61E+08	57500	1.50E+07	42500000	18500000	44100000	3970000	0	514000	26800000	19100000	1600000	18900000	7980000	5350000	1.30E+07	17100000	1.00E+07	1060000	0	1.00E+06	1430000	2150000	1390000	7330000	5.00E+06	34300000
5	1	CO1A2	K.GEP(+15.99)GSAGPQGPP(+15.99)GPSGEEGK.R	N	Y	9.78	18.92	1	11700000	1550000	8220000	1.45E+08	270000	868000	24900000	913000	3520000	2420000	1270000	1360000	6940000	15700000	1.33E+08	960000	8670000	30200000	11400000	18100000	1420000	403000	1140000	8500000	8990000	585000	4240000	351000	506000	7160000	8410000	3210000	582000	389000	760000	554000	850000	801000	2850000	3820000	1.60E+07
5	1	CO1A2	R.GPN(+.98)GEAGSAGPP(+15.99)GPP(+15.99)GLR.G	N	Y	6.38	60	1.7	9650000	502000	8090000	1.25E+08	0	396000	19900000	690000	2120000	6450000	615000	910000	4740000	15700000	1.34E+08	160000	7080000	16400000	3320000	13100000	885000	0	148000	7200000	5550000	482000	1910000	982000	1090000	5240000	4670000	1840000	0	0	161000	156000	0	0	2190000	1360000	16100000
5	1	CO1A2	R.AGVMGPP(+15.99)GSR.G	N	Y	10.74	60	0.9	9470000	3270000	14700000	1.86E+08	1870000	2500000	0	0	9360000	3560000	2640000	4830000	5720000	14500000	63600000	0	3090000	16300000	8200000	3670000	1550000	0	0	1990000	0	1580000	3110000	0	952000	5200000	6250000	3650000	0	0	1510000	2060000	2020000	2850000	5160000	0	15100000
5	1	CO1A2	R.GEP(+15.99)GNIGFP(+15.99)GPK.G	N	Y	7.21	60	2.6	9440000	1090000	9220000	96200000	1540000	397000	19900000	0	2030000	2990000	945000	347000	9270000	22800000	1.00E+08	295000	6520000	18400000	6860000	17300000	967000	4860000	176000	1.20E+07	15700000	948000	3720000	1180000	1640000	4340000	8640000	2580000	0	1850000	314000	0	749000	243000	1940000	2610000	13200000
5	1	CO1A2	F.QGPAGEP(+15.99)GEP(+15.99)GQTGPAGAR.G	N	Y	12.15	26.99	1.7	1.10E+07	1170000	4570000	1.64E+08	187000	793000	29200000	741000	3070000	2340000	737000	973000	3580000	12200000	1.31E+08	1120000	7460000	13300000	8160000	9590000	717000	357000	937000	6750000	4210000	408000	2540000	177000	638000	9730000	5210000	3690000	727000	189000	431000	936000	726000	919000	4060000	2070000	19200000
5	1	CO1A2	R.TGHP(+15.99)GTVGPAGIR.G	N	Y	12.06	60	1.9	39500000	4570000	34400000	4.60E+08	1940000	3940000	81200000	5220000	16300000	10500000	4040000	6450000	14900000	44700000	4.53E+08	4350000	31800000	1.12E+08	4.00E+07	41700000	4490000	0	7.00E+05	24100000	43100000	3710000	3180000	1180000	2880000	24800000	23900000	16500000	1430000	0	2260000	1010000	2270000	6520000	10300000	14400000	67700000
5	1	CO1A2	R.GLVGEP(+15.99)GP(+15.99)AGSK.G	N	Y	11.32	60	3.9	8480000	1760000	5560000	1.10E+08	0	0	19900000	885000	2710000	13400	2670000	144000	4350000	1.30E+07	95400000	582000	5350000	11800000	7690000	12600000	0	518000	1020000	6520000	8900000	346000	1270000	0	929000	3170000	4890000	3960000	697000	315000	1730000	371000	247000	744000	2010000	2770000	13800000
5	1	CO1A2	R.GYP(+15.99)GNIGPVGAAGAP(+15.99)GPH.G	N	Y	4.88	60	2.3	7930000	0	7890000	10900000	206000	118000	19200000	0	5700000	5060000	0	2660000	11100000	2.00E+07	1.15E+08	0	10200000	21900000	7920000	12800000	0	0	522000	9010000	10600000	844000	6140000	1650000	0	7260000	8380000	5630000	0	0	0	0	2590000	1800000	4510000	0	18100000
5	1	CO1A2	R.TGEVGAVGP(+15.99)P(+15.99)GFAGEK.G	N	Y	4.7	60	1.8	6710000	0	3090000	94300000	0	0	14900000	0	0	0	0	0	0	13500000	9.30E+07	0	820000	12600000	3280000	12300000	0	0	0	8570000	6870000	0	1270000	0	2330000	0	0	1150000	0	0	52300	0	0	0	1250000	1370000	11600000
5	1	CO1A2	R.GDGGP(+15.99)P(+15.99)GMTGFP(+15.99)GAAGR.T	N	Y	8.06	60	1.5	6170000	0	5360000	62300000	101000	1340000	25400000	879000	2460000	8630000	1740000	1130000	5950000	15600000	50200000	0	5750000	10700000	5380000	13500000	1240000	113000	90800	7680000	3840000	831000	1800000	1020000	633000	4660000	4040000	2720000	0	0	0	0	0	0	1100000	1800000	7380000
5	1	CO1A2	R.GLHGEFGLP(+15.99)GPAGPR.G	N	Y	11.4	31.34	2.1	33400000	3360000	26400000	4.19E+08	835000	2040000	58200000	3180000	7530000	11900000	1840000	3240000	16500000	46800000	3.95E+08	1980000	24100000	50700000	23500000	36800000	5150000	932000	1820000	42600000	35200000	2320000	26100000	6140000	5830000	12700000	19300000	10900000	879000	1980000	3700000	1980000	3600000	2550000	8260000	7780000	63800000
5	1	CO1A2	R.GAP(+15.99)GPDGNNGAQGPP(+15.99)GPQGVQGGK.G	N	Y	5.37	60	1.3	8110000	269000	3570000	1.03E+08	0	75200	13200000	159000	1610000	733000	0	269000	5760000	15200000	97900000	0	3250000	25300000	9130000	11400000	1600000	0	0	6090000	7460000	359000	3400000	61500	398000	5010000	5600000	3390000	0	0	39700	0	0	102000	532000	495000	13700000
5	1	CO1A2	K.GENGVVGPTGPVGAAGPAGPNGPP(+15.99)GPAGSR.G	N	Y	7.45	60	2.4	9700000	225000	6830000	1.26E+08	0	189000	21800000	0	967000	3550000	199000	0	4960000	21700000	93800000	0	3360000	23500000	7930000	20300000	370000	0	0	15900000	8400000	507000	4680000	2520000	2960000	4950000	7970000	2300000	0	42100	0	253000	0	0	815000	1320000	15900000
5	1	CO1A2	F.GLP(+15.99)GPAGPR.G	N	Y	3.46	60	1.9	4100000	0	196000	70800000	0	0	10200000	0	0	1180000	302000	0	1350000	4810000	60200000	0	1530000	11600000	0	1020000	21900	0	0	777000	0	0	0	89700	0	3900000	1100000	0	0	0	0	0	0	0	556000	0	6530000
5	1	CO1A2	K.GEP(+15.99)GAP(+15.99)GENGTP(+15.99)GQTGAR.G	N	Y	12.39	60	0.9	4450000	848000	4600000	46300000	217000	453000	12500000	718000	2580000	1040000	491000	835000	0	0	45700000	489000	5120000	11500000	5450000	10900000	0	341000	771000	5560000	0	415000	0	80800	194000	2400000	3.00E+06	2040000	370000	329000	511000	446000	527000	1060000	1730000	2880000	7330000
5	1	CO1A2	K.GHN(+.98)GLQGLP(+15.99)GIAGH.H	N	Y	6.59	60	4	5110000	585000	1820000	21700000	22200000	1140000	1470000	326000	11300000	12100000	1280000	6090000	5170000	5780000	32900000	0	1050000	7550000	5820000	1270000	1640000	120000	20700000	593000	22500000	1490000	3230000	3230000	931000	663000	5350000	3550000	506000	187000	267000	0	1920000	0	0	1460000	6590000
5	1	CO1A2	K.GEP(+15.99)GVVGAVGTAGPSGPSGLPGER.G	N	Y	5.33	60	2.2	5460000	0	966000	97200000	0	0	6410000	0	0	0	0	0	0	6590000	82500000	0	542000	14900000	1350000	7270000	0	0	0	4620000	454000	0	0	0	0	752000	71800	0	0	0	0	0	0	0	0	0	9260000
5	1	CO1A2	K.GPSGEAGTAGPP(+15.99)GTP(+15.99)GPQGLLGAP(+15.99)GILGLP(+15.99)GSR.G	N	Y	7.71	60	3.4	16200000	2160000	14200000	1.12E+08	0	2410000	11300000	1390000	2850000	8060000	1240000	484000	10700000	38900000	2.11E+08	996000	4030000	33600000	22200000	41300000	5100000	359000	622000	12500000	15900000	3650000	12500000	9880000	3810000	16700000	1.80E+07	9520000	241000	81900	140000	999000	1870000	7.00E+05	7780000	1780000	38900000
5	1	CO1A2	R.GEP(+15.99)GNIGFPGPK(+30.01).G	N	Y	2.96	60	8.1	3030000	0	0	71900000	0	0	392000	0	1530000	0	0	592000	1490000	7270000	4.10E+07	0	0	0	380000	373000	574000	0	657000	0	0	0	645000	79000	889000	0	1630000	0	0	0	194000	0	0	0	376000	0	195000
5	1	CO1A2	R.GPP(+15.99)GAAGAP(+15.99)GPQGF.Q	N	Y	4.44	60	2.3	5820000	0	626000	94500000	0	0	15800000	0	1070000	642000	0	0	1660000	8660000	69100000	0	1500000	13200000	3280000	3870000	0	0	0	3730000	3800000	0	969000	158000	0	4690000	2810000	1890000	0	0	0	0	0	0	1640000	0	10800000
5	1	CO1A2	R.GEVGPAGPNGFAGPAGAAGQP(+15.99)GAK(+15.99).G	N	Y	5.53	60	2.5	3630000	0	2440000	49400000	0	0	5920000	295000	764000	0	0	0	0	3150000	52700000	1270000	1710000	5120000	1680000	8620000	1220000	411000	0	2490000	3430000	0	465000	35200	0	0	957000	352000	0	553000	706000	0	0	766000	0	156000	5950000
5	1	CO1A2	H.HGDQGAP(+15.99)GSVGPAGPR.G	N	Y	14.8	39.37	1	11700000	1550000	5880000	1.66E+08	549000	1070000	21400000	533000	2880000	2520000	1250000	1180000	3010000	11700000	1.40E+08	815000	8260000	36400000	8380000	1.40E+07	888000	563000	575000	4600000	575000	798000	2300000	196000	545000	9180000	5690000	3330000	766000	263000	506000	992000	832000	1050000	4010000	3450000	17100000
5	1	CO1A2	L.LGAP(+15.99)GILGLP(+15.99)GSR.G	N	Y	5.58	60	3.8	2.00E+06	0	0	34100000	2360000	268000	5350000	0	0	1120000	0	0	690000	3370000	24100000	412000	508000	2810000	816000	1070000	0	0	0	0	0	0	76700	0	0	2530000	469000	78000	0	0	0	0	0	0	322000	0	4530000
5	1	CO1A2	R.GPSGPP(+15.99)GP(+15.99)DGNKGEP(+15.99)GVVGAVGTAGPSGPSGLP(+15.99)GER.G	N	Y	2.94	60	1.5	2.00E+06	0	0	2.80E+07	0	0	5400000	0	0	0	0	0	0	6350000	19800000	0	0	5800000	731000	6700000	0	0	0	5430000	3020000	0	949000	0	0	0	0	0	0	0	0	0	0	0	58000	0	2710000
5	1	CO1A2	R.GPP(+15.99)GAAGAP(+15.99)GPQGFQGPAGEP(+15.99)GEP(+15.99)GQTGPAGAR.G	N	Y	7.72	60	1.6	9440000	0	5610000	1.22E+08	0	0	12300000	0	2180000	3550000	0	0	7070000	19900000	99800000	0	4060000	28500000	7350000	18500000	2260000	0	0	1.70E+07	10700000	0	7630000	1750000	2120000	2630000	5580000	3480000	0	0	0	0	0	0	587000	576000	14400000
5	1	CO1A2	K.GEN(+.98)GVVGPTGPVGAAGPAGPNGPP(+15.99)GPAGSR.G	N	Y	3.26	60	3.5	4230000	0	1570000	72700000	0	0	7230000	0	269000	760000	0	0	0	2760000	74200000	0	776000	6690000	765000	3070000	0	0	0	2920000	0	0	437000	0	0	1240000	333000	160000	0	0	0	0	0	0	0	0	5870000
5	1	CO1A2	R.GPPGAVGSP(+15.99)GVNGAP(+15.99)GEAGR.D	N	Y	2.81	60	0.8	2040000	0	0	47100000	0	0	147000	0	0	0	0	0	0	0	37900000	0	0	1740000	0	0	0	0	0	0	0	0	0	0	0	0	0	0	0	0	0	0	0	0	0	0	929000
5	1	CO1A2	K.GEQGP(+15.99)PGP(+15.99)PGFQGLP(+15.99)GPSGPAGEVGK.P	N	Y	2.3	60	3	3290000	0	129000	51700000	0	0	7850000	0	0	0	0	0	0	5250000	48100000	0	0	9110000	441000	4760000	0	0	0	348000	4.00E+05	0	1650000	0	0	4440000	0	0	0	0	0	0	0	0	0	0	6390000
5	1	CO1A2	K.GHNGLQGLP(+15.99)GIAGH.H	N	Y	3.86	60	3.2	1570000	0	286000	2.20E+07	0	0	1710000	20800	0	0	28200	0	4790000	5750000	20400000	0	0	1230000	491000	1590000	0	0	0	867000	801000	0	619000	0	81300	763000	0	0	0	0	0	0	0	0	0	319000	3760000
5	1	CO1A2	R.GHN(+.98)GLDGLK(+15.99).G	N	Y	2.65	60	2.5	1520000	0	1320000	45700000	0	0	198000	0	0	15300	49300	0	1250000	2710000	6090000	0	0	838000	799000	0	0	0	951000	0	432000	679000	125000	0	309000	0	663000	0	0	0	0	0	785000	0	701000	0	1870000
5	1	CO1A2	R.GAPGP(+15.99)DGNN(+.98)GAQGPP(+15.99)GPQGVQGGK.G	N	Y	4.32	60	1.9	2880000	0	1450000	45400000	0	0	4260000	0	0	777000	0	0	748000	4260000	43300000	0	216000	3680000	2590000	3600000	0	0	0	1590000	2350000	0	337000	10800	122000	2720000	1340000	526000	0	0	0	0	0	0	146000	0	3970000
5	1	CO1A2	R.GEVGPAGPNGF.A	N	Y	7.89	60	2.6	1430000	0	0	18200000	0	0	2860000	0	0	860000	0	0	1230000	3520000	15400000	0	0	4900000	1100000	2260000	0	0	0	1690000	764000	0	1680000	666000	417000	1060000	876000	522000	0	0	0	0	0	0	0	0	2790000
5	1	CO1A2	R.GYP(+15.99)GNIGPVGAAGAPGPHGPVGPAGK(+30.01).H	N	Y	6.46	60	2.5	1270000	0	1370000	17400000	0	0	0	0	0	861000	0	0	344000	3840000	22400000	0	658000	1170000	1.00E+06	151000	0	0	0	0	1580000	0	614000	180000	0	84500	1.00E+06	0	0	0	0	0	0	0	0	0	1570000
5	1	CO1A2	R.GLP(+15.99)GVAGAVGEP(+15.99)GPL.G	N	Y	4.99	60	6.5	1230000	5210000	295000	4180000	404000	688000	0	283000	0	276000	1070000	0	2220000	1680000	3560000	0	298000	846000	571000	0	4870000	0	1360000	0	442000	0	647000	665000	3360000	4740000	2660000	4810000	0	0	365000	854000	1040000	33300	578000	20500	0
5	1	CO1A2	K.GEIGAVGNAGPAGPAGPR.G	N	Y	8.83	60	1.8	1210000	0	6290000	2200000	0	0	3130000	0	401000	1200000	0	0	3050000	2750000	3270000	0	5550000	1090000	882000	3910000	0	0	0	2700000	1890000	0	0	174000	319000	2040000	1670000	282000	0	0	0	0	0	0	587000	2710000	1350000
5	1	CO1A2	R.GEP(+15.99)GNIGFP(+15.99)GP(+15.99)K.G	N	Y	3.97	60	5	1210000	0	290000	14900000	0	0	0	0	0	0	0	1290000	1380000	2280000	14300000	1190000	0	2540000	544000	1210000	0	248000	1300000	368000	960000	119000	0	0	0	188000	569000	233000	0	0	0	0	1420000	1840000	2620000	307000	1860000
5	1	CO1A2	R.GEVGLP(+15.99)GLSGPVGPPGNPGANGLT(+79.97)GAK(+340.10)GAAGLPGVAGAPGLPGPR.G	N	Y	3.63	60	3.6	2940000	0	0	33500000	0	0	0	0	0	0	0	0	0	8930000	45500000	0	244000	6320000	0	17200000	0	0	0	0	0	0	4360000	0	0	0	1020000	0	0	0	0	0	0	0	0	445000	6900000
5	1	CO1A2	K.GEP(+15.99)GAP(+15.99)GENGTPGQTGAR.G	N	Y	4.39	60	2.6	1140000	0	341000	19900000	0	0	1110000	0	0	0	0	0	0	575000	18600000	7510	676000	2970000	717000	1020000	0	0	0	739000	0	0	0	0	0	184000	56800	185000	0	0	0	0	0	0	0	0	1520000
5	1	CO1A2	R.GLHGEFGLP(+15.99)GP(+15.99)AGPR.G	N	Y	8.66	13.4	3.3	7480000	2420000	10300000	50400000	384000	557000	20500000	2630000	10200000	3400000	910000	973000	6800000	15200000	51300000	861000	1460000	8790000	3140000	2.10E+07	2040000	1770000	1490000	10900000	14100000	1140000	2990000	1010000	2640000	3140000	8.00E+06	9360000	604000	4800000	3570000	1230000	935000	2180000	3500000	5480000	13600000
5	1	CO1A2	R.GEVGPAGPN(+.98)GFAGPAGAAGQP(+15.99)GAK(+15.99).G	N	Y	2.47	60	2.1	1120000	0	409000	23200000	0	0	935000	0	0	0	0	0	0	1130000	16300000	0	0	865000	937000	1110000	0	0	0	413000	1320000	0	361000	0	0	0	152000	0	0	0	0	0	0	0	0	242000	504000
5	1	CO1A2	R.GDGGPPGMTGFP(+15.99)GAAGR.T	N	Y	3.52	60	2.8	970000	0	0	20200000	0	113000	0	0	0	0	362000	445000	422000	0	18400000	0	0	1350000	0	0	0	0	0	0	0	0	0	0	0	0	0	0	0	0	0	0	0	0	0	0	433000
5	1	CO1A2	R.GSDGSVGPVGPAGPIGSAGPP(+15.99)GFPGAP(+15.99)GPK(+178.05)GEIGAVGNAGPAGPAGPR.G	N	Y	3.15	60	2.8	4260000	0	0	78600000	0	0	2810000	0	0	0	0	0	0	2680000	80800000	0	0	5710000	0	5280000	0	0	0	4230000	0	0	0	0	0	0	0	0	0	0	0	0	0	0	0	0	3090000
5	1	CO1A2	R.GEVGLP(+15.99)GLSGPVGPPGNPGANGLT(+79.97)GAK(+178.05)GAAGLPGVAGAPGLPGPR.G	N	Y	3.35	60	2.5	921000	0	0	17100000	0	0	0	0	0	0	0	0	0	0	20300000	0	0	441000	0	0	0	0	0	0	0	0	0	0	0	0	0	0	0	0	0	0	0	0	0	0	1700000
5	1	CO1A2	K.GEP(+15.99)GSAGPQGPPGPSGEEGK.R	N	Y	2.75	60	3.7	887000	0	0	14500000	89900	0	1090000	0	0	0	0	0	0	1560000	1.30E+07	0	0	4170000	0	691000	0	0	0	455000	140000	0	73900	0	0	0	0	0	0	0	0	0	0	0	0	0	2390000
5	1	CO1A2	R.GEVGLP(+15.99)GLSGPVGP(+15.99)P(+15.99)GNP(+15.99)GANGLTGAK.G	N	Y	1.88	60	2.7	1500000	0	0	31600000	0	0	493000	0	0	0	0	0	0	0	21700000	0	0	871000	0	3630000	0	0	0	3770000	0	0	360000	0	0	0	0	0	0	0	0	0	0	0	0	0	2230000
5	1	CO1A2	R.TGPP(+15.99)GPSGISGPP(+15.99)GPP(+15.99)GPAGK.E	N	Y	2.09	60	3.1	907000	71900	0	1.90E+07	0	0	406000	0	0	417000	0	0	0	0	16700000	0	0	0	436000	392000	0	0	0	0	1520000	0	0	0	0	0	0	0	0	0	0	0	0	0	0	0	0
5	1	CO1A2	K.GEP(+15.99)GAP(+15.99)GEN(+.98)GTPGQTGAR.G	N	Y	2.81	60	2.1	760000	0	69000	13400000	81900	0	7.00E+05	0	0	0	0	0	0	383000	1.20E+07	0	321000	2020000	1970000	586000	0	0	0	294000	0	0	0	0	0	58800	0	0	0	0	0	0	0	0	0	0	801000
5	1	CO1A2	R.TGHPGTVGPAGIR.G	N	Y	5.3	60	3.4	2840000	0	0	24800000	302000	2920000	1640000	0	4660000	1220000	3250000	7750000	0	549000	22300000	821000	6090000	1580000	961000	0	0	314000	7020000	924000	2500000	1480000	2450000	0	0	0	461000	5130000	5270000	2840000	0	2140000	943000	4980000	920000	2790000	2340000
5	1	CO1A2	K.GPK(+30.01)GENGVVGPTGPVGAAGPAGPNGPP(+15.99)GPAGSR.G	N	Y	2.2	60	2.2	696000	0	0	14400000	0	0	180000	0	0	0	0	0	0	218000	13300000	0	0	1380000	0	0	0	0	0	0	0	0	0	0	0	0	0	0	0	0	0	0	0	0	0	0	454000
5	1	CO1A2	R.GPNGDAGRP(+15.99)GEP(+15.99)GLMGPR.G	N	Y	6	60	2.2	5780000	0	6110000	71700000	120000	0	4910000	545000	4020000	4.00E+05	0	365000	2710000	8550000	7.60E+07	0	3630000	1.20E+07	8950000	6800000	197000	0	508000	6340000	5700000	359000	1340000	326000	337000	478000	4770000	3420000	0	0	163000	0	34000	273000	0	1160000	8770000
5	1	CO1A2	N.IGPVGAAGAP(+15.99)GPHGPVGPAGK.H	N	Y	3.57	60	1.5	642000	0	0	10200000	0	0	2730000	0	0	0	0	0	0	0	11100000	0	0	1520000	0	1460000	0	0	0	0	0	0	0	0	0	0	0	0	0	0	0	0	0	0	0	0	645000
5	1	CO1A2	R.GAP(+15.99)GPDGNNGAQGPP(+15.99)GP(+15.99)QGVQGGK.G	N	Y	2.48	60	3.3	1050000	0	0	20900000	0	0	0	0	0	0	0	0	0	1350000	1.90E+07	0	0	2.00E+06	0	330000	0	0	0	199000	0	0	0	0	0	0	0	0	0	0	0	0	0	0	0	0	1140000
5	1	CO1A2	R.GEVGPAGPNGFAGPAGAAGQP(+15.99)GAK(+178.05)GER.G	N	Y	4.66	60	2.8	584000	0	456000	5550000	0	0	629000	0	0	0	0	0	1370000	2590000	6350000	0	14500	1810000	725000	1330000	0	0	0	570000	884000	0	837000	0	0	0	1020000	0	0	0	0	0	0	0	0	0	390000
5	1	CO1A2	R.GPSGPP(+15.99)GP(+15.99)DGNKGEP(+15.99)GVVGAVGTAGPSGPSGLPGER.G	N	Y	1.84	60	1.8	521000	0	0	11200000	0	0	0	0	0	0	0	0	0	0	11200000	0	0	0	0	0	0	0	0	0	0	0	0	0	0	0	0	0	0	0	0	0	0	0	0	0	0
5	1	CO1A2	H.GEFGLP(+15.99)GPAGPR.G	N	Y	3.89	60	3	484000	0	0	4760000	1110000	0	0	0	0	0	0	0	0	156000	4440000	146000	0	0	0	0	0	0	588000	0	0	0	0	0	0	119000	0	0	9400000	0	0	0	0	0	0	0	105000
5	1	CO1A2	R.TGEVGAVGPP(+15.99)GF.A	N	Y	5.2	60	2.9	443000	195000	1060000	4730000	0	0	181000	0	0	0	0	0	1720000	788000	3660000	0	284000	0	0	0	0	0	290000	0	0	582000	0	0	778000	680000	1660000	0	0	0	176000	0	957000	436000	356000	0	153000
5	1	CO1A2	Q.GLLGAP(+15.99)GILGLP(+15.99)GSR.G	N	Y	3.33	60	5.7	427000	0	30100	304000	29900	0	216000	195000	0	0	0	0	184000	1130000	11100000	0	0	1070000	361000	254000	0	63600	0	61300	118000	148000	0	0	0	721000	228000	0	0	221000	150000	0	0	0	394000	0	1310000
5	1	CO1A2	R.GFP(+15.99)GTPGLP(+15.99)GFK(+340.10)GIR.G	N	Y	1.97	60	2.2	423000	0	0	11500000	0	0	0	0	0	0	0	0	0	0	6260000	0	0	0	0	0	0	0	0	0	0	0	0	0	0	0	0	0	0	0	0	0	0	0	0	0	4.00E+05
5	1	CO1A2	H.NGLQGLP(+15.99)GIAGHHGDQGAP(+15.99)GSVGPAGPR.G	N	Y	2.35	60	3.6	1220000	0	202000	23300000	0	0	0	0	0	0	0	0	0	0	27100000	0	0	0	0	1160000	0	122000	0	0	0	0	0	144000	0	0	0	0	0	0	0	0	0	0	0	0	269000
5	1	CO1A2	A.AGPAGPNGPP(+15.99)GPAGSR.G	N	Y	2.85	60	5.4	378000	0	0	7140000	0	0	286000	0	582000	0	0	0	161000	277000	5230000	0	0	560000	0	0	0	187000	0	0	0	0	0	0	0	0	0	0	0	952000	0	0	0	0	0	617000	0
5	1	CO1A2	K.GESGNKGEP(+15.99)GSAGP(+15.99)QGPP(+15.99)GPSGEEGK.R	N	Y	3.11	60	1.7	368000	0	128000	5550000	0	0	946000	0	0	0	0	0	0	557000	5160000	0	0	746000	195000	1300000	0	0	0	633000	0	0	5680	0	0	0	57000	0	0	0	0	0	0	0	0	0	398000
5	1	CO1A2	R.TGP(+15.99)P(+15.99)GPSGISGPP(+15.99)GP(+15.99)P(+15.99)GPAGK.E	N	Y	2.07	60	2.6	354000	0	0	6030000	0	0	837000	0	0	0	0	0	0	2070000	4970000	0	0	1220000	0	0	0	0	0	112000	0	0	0	0	0	0	0	0	0	0	0	0	0	0	0	0	0
5	1	CO1A2	K.EGPVGLP(+15.99)GIDGRPGPIGPAGAR.G	N	Y	3.48	60	3.7	350000	0	0	7320000	0	0	0	0	0	0	0	0	0	0	7730000	0	0	0	0	0	0	0	0	0	0	0	0	0	0	0	0	0	0	0	0	0	0	0	0	0	0
5	1	CO1A2	R.GPSGPP(+15.99)GPDGNK(+30.01)GEPGVVGAVGTAGPSGPSGLP(+15.99)GER.G	N	Y	2.65	60	2.2	384000	0	0	7640000	0	0	0	0	0	0	0	0	0	0	7720000	0	0	404000	0	737000	0	0	0	0	0	0	0	0	0	0	0	0	0	0	0	0	0	0	0	0	0
5	1	CO1A2	K.GVGLGPGPMGLMGPR.G	N	Y	1.82	60	5.1	330000	116000	0	5550000	0	0	453000	0	0	0	0	0	0	0	6910000	0	364000	434000	0	0	0	0	0	0	310000	0	0	0	0	0	0	0	0	0	0	0	0	50500	0	0	0
5	1	CO1A2	R.TGEVGAVGPPGFAGEK(+30.01).G	N	Y	2.26	60	4	326000	0	0	6460000	0	0	902000	0	0	131000	0	0	0	432000	5520000	0	0	0	203000	0	0	0	0	0	0	0	0	0	0	0	0	170000	0	0	0	0	0	0	0	0	209000
5	1	CO1A2	K.GPK(+30.01)GEN(+.98)GVVGPTGPVGAAGPAGPNGPP(+15.99)GPAGSR.G	N	Y	1.77	60	2.8	371000	0	0	8640000	0	0	0	0	0	0	0	0	0	0	7300000	0	0	0	0	0	0	0	0	0	0	0	0	0	0	0	0	0	0	0	0	0	0	0	0	0	0
5	1	CO1A2	R.GEVGPAGPN(+.98)GFAGPAGAAGQP(+15.99)GAK(+30.01)GER.G	N	Y	1.32	60	5.2	3.00E+05	0	0	6230000	0	0	0	0	0	0	0	0	0	0	4150000	0	0	1010000	0	0	0	0	0	0	1150000	0	0	0	0	0	0	0	0	0	0	0	0	0	0	0	340000
5	1	CO1A2	R.TGP(+15.99)P(+15.99)GPSGISGPP(+15.99)GPP(+15.99)GPAGKEGLR.G	N	Y	2.77	60	2.5	281000	0	0	6420000	0	0	0	0	0	0	0	0	0	0	5650000	0	0	0	0	0	0	0	0	0	0	0	0	0	0	0	0	0	0	0	0	0	0	0	0	0	0
5	1	CO1A2	K.GESGNK(+30.01)GEP(+15.99)GSAGPQGPP(+15.99)GPSGEEGK.R	N	Y	3.57	60	1.4	269000	0	0	5030000	0	0	754000	0	0	0	0	0	0	412000	4400000	0	0	0	27100	459000	0	0	0	217000	0	0	0	0	0	0	0	0	0	0	0	0	0	0	0	0	238000
5	1	CO1A2	K.GHN(+.98)GLQGLP(+15.99)GIAGHHGDQGAP(+15.99)GSVGPAGPR.G	N	Y	3.19	60	3	3760000	0	0	69200000	0	0	1110000	0	0	0	0	0	0	673000	71700000	0	0	6720000	1360000	3620000	0	0	0	1840000	3950000	0	0	0	0	0	0	0	0	0	0	0	0	0	0	0	1480000
5	1	CO1A2	E.IGAVGNAGPAGPAGPR.G	N	Y	3.66	60	2.4	249000	0	0	3890000	0	0	0	0	0	0	0	0	0	0	4770000	449000	0	113000	0	0	0	0	0	0	0	0	0	0	0	0	0	0	0	0	0	0	0	689000	0	0	377000
5	1	CO1A2	R.GPN(+.98)GDAGRP(+15.99)GEP(+15.99)GLMGPR.G	N	Y	2.42	60	1.2	2350000	0	0	41900000	0	0	866000	0	0	0	0	0	0	0	45800000	0	0	4930000	0	1740000	0	0	0	0	1280000	0	0	0	0	0	0	0	0	0	0	0	0	0	0	0	4380000
5	1	CO1A2	R.GEVGPAGPN.G	N	Y	1.56	60	1.2	235000	0	0	3250000	0	0	0	0	0	0	0	569000	0	0	2640000	391000	0	0	0	0	0	0	0	0	0	0	0	0	0	0	0	0	0	263000	255000	358000	0	238000	0	0	813000
5	1	CO1A2	R.GLP(+15.99)GVAGAVGEP(+15.99)GP(+15.99)LGIAGPP(+15.99)GAR.G	N	Y	1.33	60	3.7	304000	0	0	0	442000	0	0	0	0	0	0	0	0	0	0	0	0	0	5080000	169000	0	0	0	0	7180000	0	0	0	0	0	0	0	0	0	0	0	0	0	0	217000	0
5	1	CO1A2	R.GPNGDAGRP(+15.99)GEP(+15.99)GLMGP(+15.99)R.G	N	Y	5.4	60	1	2960000	0	3330000	31800000	0	0	6630000	0	873000	1030000	0	1010000	1220000	5150000	28300000	0	2290000	7660000	4170000	11900000	378000	0	0	5340000	4340000	0	595000	0	34300	287000	2230000	792000	0	0	0	0	0	0	0	809000	2840000
5	1	CO1A2	R.GPPGESGAAGPTGPIGSR.G	N	Y	5.76	60	2.3	220000	0	0	5110000	0	0	0	0	0	0	0	0	0	0	4370000	0	0	0	0	0	0	0	0	0	0	0	0	0	0	0	0	0	0	0	0	0	0	0	0	0	0
5	1	CO1A2	R.GEVGLP(+15.99)GLSGPVGPP(+15.99)GNP(+15.99)GAN.G	N	Y	4.9	60	4.1	215000	0	0	5010000	0	0	0	0	0	0	0	0	0	0	4230000	0	0	0	0	0	0	0	0	0	0	0	0	0	0	0	0	0	0	0	0	0	0	0	0	0	0
5	1	CO1A2	R.GEVGPAGPNGFAGPAGAAGQPGAK(+30.01)GER.G	N	Y	1.28	60	6.4	193000	0	0	4720000	0	0	0	0	0	0	0	0	0	0	3570000	0	0	0	0	0	0	0	0	0	0	0	0	0	0	0	0	0	0	0	0	0	0	0	0	0	0
5	1	CO1A2	R.TGPP(+15.99)GPSGISGPP(+15.99)GPPGPAGK(+30.01).E	N	Y	1.45	60	2.2	182000	0	0	3900000	0	0	0	0	0	0	0	0	0	0	3920000	0	0	0	0	0	0	0	0	0	0	0	0	0	0	0	0	0	0	0	0	0	0	0	0	0	0
5	1	CO1A2	E.NGVVGPT(+203.08)GPVGAAGPAGPNGPP(+15.99)GPAGSR.G	N	Y	1.7	60	2.5	178000	0	0	3500000	0	0	0	0	0	0	0	0	183000	1550000	2320000	0	0	0	0	0	0	0	0	0	0	0	79300	0	0	0	0	0	0	0	0	0	0	0	0	0	0
5	1	CO1A2	R.GAP(+15.99)GAVGAPGPAGATGDR.G	N	Y	2.88	60	5.6	178000	0	0	2870000	0	0	0	0	0	0	0	0	0	0	2890000	0	0	86600	0	0	0	0	0	0	0	0	0	0	0	0	0	0	0	0	0	0	0	0	0	305000	60400
5	1	CO1A2	K.GHNGLQGLP(+15.99)GIAGHHGDQGAP(+15.99)GSVGPAGPR.G	N	Y	3.32	60	2.4	1820000	0	0	44600000	0	0	1030000	0	0	0	0	0	0	2540000	14200000	0	0	6190000	367000	1250000	0	0	0	0	2430000	0	0	0	0	0	0	0	0	0	0	0	0	0	0	0	5840000
5	1	CO1A2	R.GYP(+15.99)GNIGPVGAAGAP(+15.99)GPHGPVGPAGK.H	N	Y	5.37	60	1.7	3.00E+06	0	4350000	31700000	0	0	4430000	0	744000	710000	0	0	2220000	5220000	34600000	0	1320000	4150000	2220000	10600000	568000	0	0	5610000	5900000	137000	1.00E+06	0	0	531000	4080000	1190000	0	0	0	0	0	0	0	929000	2770000
5	1	CO1A2	H.HGDQGAPGSVGPAGPR.G	N	Y	2.63	60	2.7	674000	0	0	1.30E+07	218000	0	0	0	132000	0	0	235000	0	0	11900000	0	0	751000	1560000	0	0	0	0	0	1130000	0	0	0	0	0	0	0	25700	0	0	0	0	0	0	0	0
5	1	CO1A2	R.GEVGPAGPNGFAGPAGAAGQP(+15.99)GAK.G	N	Y	2.12	60	1.4	230000	0	0	4550000	0	0	0	0	0	0	0	0	0	0	5100000	0	0	0	0	0	0	0	0	194000	0	0	0	0	0	0	0	0	0	0	0	0	0	0	0	0	40700
5	1	CO1A2	N.GEAGSAGPP(+15.99)GPP(+15.99)GLR.G	N	Y	1.03	60	5.7	154000	0	0	3.00E+06	0	0	0	0	0	0	0	0	0	0	2910000	0	0	0	0	0	0	0	0	0	0	0	0	0	0	0	694000	0	0	0	0	0	0	0	0	0	0
5	1	CO1A2	R.GEVGPAGPNGFAGPAGAAGQP(+15.99)GAK(+340.10)GER.G	N	Y	3.52	60	2	152000	0	0	0	0	0	70500	0	0	0	0	0	177000	2490000	0	0	0	0	369000	1710000	0	0	0	119000	0	0	974000	0	0	0	0	0	0	0	0	0	0	0	0	0	0
5	1	CO1A2	K.GEQGPP(+15.99)GPP(+15.99)GFQGLP(+15.99)GPSGPAGEVGKPGER.G	N	Y	1.86	60	1.7	143000	0	0	1140000	0	0	0	0	0	0	0	0	0	0	5020000	0	0	0	0	0	0	0	0	0	0	0	0	0	0	0	0	0	0	0	0	0	0	0	0	0	0
5	1	CO1A2	R.GEVGPAGPNGFAGPAGAAGQP(+15.99)GAK(+30.01)GER.G	N	Y	2.79	60	3.6	2590000	0	832000	55300000	0	0	1320000	0	0	0	0	0	0	2730000	3.20E+07	0	0	6920000	1330000	3540000	0	0	0	3290000	0	0	0	0	0	0	0	0	0	0	0	0	0	0	0	0	4150000
5	1	CO1A2	R.VGAP(+15.99)GPAGAR.G	N	Y	6.94	60	1.2	133000	0	127000	1930000	70100	0	310000	0	0	41400	0	0	0	0	1960000	0	93500	304000	158000	212000	0	0	0	84900	0	6020	0	0	0	57500	58300	43600	0	0	0	0	0	0	13500	0	135000
5	1	CO1A2	K.GESGNK(+30.01)GEPGSAGPQGPPGPSGEEGK.R	N	Y	5.6	60	0.4	127000	0	0	3040000	0	0	0	0	0	0	0	0	0	0	2430000	0	0	0	0	0	0	0	0	0	0	0	0	0	0	0	0	0	0	0	0	0	0	0	0	0	0
5	1	CO1A2	K.GPK(+340.10)GENGVVGPTGPVGAAGPAGPNGPP(+15.99)GPAGSR.G	N	Y	1.78	60	5.2	117000	0	0	1850000	0	0	0	0	0	0	0	0	0	0	3100000	0	0	0	0	0	0	84700	0	0	0	0	0	0	0	0	0	0	0	0	0	0	0	0	0	0	0
5	1	CO1A2	K.GEN(+.98)GVVGPTGPVGAAGPAGPN(+.98)GPP(+15.99)GPAGSR.G	N	Y	1.66	60	2.2	349000	0	0	9080000	0	0	0	0	0	0	0	0	0	337000	5610000	0	0	0	0	0	0	0	0	0	0	0	0	0	0	0	0	0	0	0	0	0	0	0	0	0	0
5	1	CO1A2	G.LLGAP(+15.99)GILGLP(+15.99)GSR.G	N	Y	4.36	60	0.9	113000	0	0	964000	0	0	0	0	0	0	0	0	0	0	3890000	0	0	0	0	0	0	0	0	0	0	0	0	0	0	0	0	0	0	0	0	0	0	0	0	0	0
5	1	CO1A2	K.GPK(+178.05)GENGVVGPTGPVGAAGPAGPNGPP(+15.99)GPAGSR.G	N	Y	0.99	60	2.6	111000	0	0	2090000	0	0	0	0	0	0	0	0	0	746000	1610000	0	0	0	0	112000	0	0	0	0	0	0	228000	0	0	0	0	0	0	0	0	0	0	0	0	0	0
5	1	CO1A2	R.GPSGPP(+15.99)GPDGNK(+30.01)GEPGVVGAVGTAGPSGPSGLPGER.G	N	Y	1.1	60	4.6	109000	0	0	2720000	0	0	0	0	0	0	0	0	0	0	1980000	0	0	0	0	0	0	0	0	0	0	0	0	0	0	0	0	0	0	0	0	0	0	0	0	0	0
5	1	CO1A2	R.GVVGPQGAR.G	N	Y	2.36	60	4.1	108000	0	0	2390000	0	0	0	0	0	0	0	0	0	0	2130000	0	0	98900	0	0	0	0	0	0	0	18800	0	0	0	0	0	0	0	0	0	0	0	0	0	0	0
5	1	CO1A2	D.QGAP(+15.99)GSVGPAGPR.G	N	Y	4.04	60	4.6	105000	0	0	1020000	352000	0	0	0	0	0	0	0	0	0	970000	0	0	0	1730000	0	0	0	0	0	237000	0	0	0	0	0	0	0	0	0	0	0	0	72100	60200	0	75800
5	1	CO1A2	H.QGPAGPP(+15.99)GPP(+15.99)GPP(+15.99)GP(+15.99)PGVSGGGYDFGYDGDFYR.A	N	Y	1.31	60	5	101000	0	0	190000	0	0	0	0	0	0	0	0	0	0	3270000	0	0	501000	0	0	0	0	0	51900	0	0	0	0	0	0	0	0	0	0	0	0	0	0	0	0	228000
5	1	CO1A2	R.GLVGEP(+15.99)GPAGSK(+30.01)GESGNK.G	N	Y	3.81	60	1.9	740000	0	0	13100000	0	0	689000	0	0	23900	0	0	0	486000	11100000	0	26100	2350000	803000	297000	0	0	0	568000	563000	0	40000	2310	0	116000	262000	0	0	0	0	0	0	0	0	0	960000
5	1	CO1A2	A.P(+15.99)GSVGPAGPR.G	N	Y	4.52	60	1.4	98700	589000	0	0	0	702000	0	0	0	383000	0	0	0	0	139000	0	0	0	0	0	0	0	0	0	0	0	0	0	0	0	0	0	0	0	0	335000	405000	1150000	541000	0	0
5	1	CO1A2	R.GSDGSVGPVGPAGPIGSAGPP(+15.99)GFPGAPGP(+15.99)K(+340.10)GEIGAVGNAGPAGPAGPR.G	N	Y	0.26	60	0	91600	0	0	3940000	0	0	0	0	0	0	0	0	0	0	0	0	0	0	0	0	0	0	0	0	0	0	0	0	0	0	0	0	0	0	0	0	0	0	0	0	0
5	1	CO1A2	R.GPAGPSGPAGK.D	N	Y	3.24	60	2.3	91500	0	37000	1590000	23800	0	193000	0	0	0	0	0	0	0	1500000	0	0	207000	67300	141000	0	0	0	43700	0	0	0	0	0	0	0	0	0	0	0	0	0	0	0	0	88500
5	1	CO1A2	R.TGPPGPSGISGPP(+15.99)GPP(+15.99)GPAGK.E	N	Y	1.04	60	4.7	85800	0	0	0	0	0	0	1310000	0	0	0	0	0	0	0	0	0	0	0	0	0	0	0	0	0	0	0	0	0	0	0	0	0	0	0	0	155000	0	0	0	0
5	1	CO1A2	R.GLVGEPGPAGSK(+30.01)GESGNK.G	N	Y	3.6	60	2	648000	0	0	11500000	0	0	435000	0	0	14100	0	0	0	523000	9620000	0	0	1800000	496000	464000	0	0	0	286000	887000	0	0	0	0	0	0	0	667000	0	0	0	0	0	61300	0	1080000
5	1	CO1A2	P.SGPPGPDGNKGEPGVVGAVGT(+203.08)AGPSGPSGLP(+15.99)GER.G	N	Y	0.06	60	0	79800	0	0	3430000	0	0	0	0	0	0	0	0	0	0	0	0	0	0	0	0	0	0	0	0	0	0	0	0	0	0	0	0	0	0	0	0	0	0	0	0	0
5	1	CO1A2	K.GPSGEAGTAGPP(+15.99)GTP(+15.99)GPQ.G	N	Y	2.14	60	2	74600	0	0	1810000	0	0	0	0	0	0	0	0	0	0	1360000	0	0	0	0	0	0	0	0	0	0	0	0	0	0	0	0	37100	0	0	0	0	0	0	0	0	0
5	1	CO1A2	R.GPSGPP(+15.99)GPDGN.K	N	Y	3.8	60	4.4	73000	0	807000	333000	0	0	0	20000	52400	0	0	0	0	0	298000	0	608000	0	45400	0	0	0	0	0	0	0	0	0	0	0	0	0	0	0	0	0	0	436000	182000	0	208000
5	1	CO1A2	K.GEP(+15.99)GSAGPQGPPGPSGEEGK(+30.01)R.G	N	Y	5.3	60	2.3	1990000	0	1320000	29500000	0	0	3600000	0	433000	505000	0	0	648000	2680000	25600000	0	1450000	5340000	1550000	3210000	128000	0	0	1480000	1220000	0	388000	11000	0	1090000	979000	603000	0	0	0	0	0	0	124000	0	1940000
5	1	CO1A2	E.P(+15.99)GVVGAVGT(+203.08)AGPSGPSGLPGER.G	N	Y	3.76	60	4.1	72200	0	0	1990000	0	0	0	0	0	0	0	0	0	0	1120000	0	0	0	0	0	0	0	0	0	0	0	0	0	0	0	0	0	0	0	0	0	0	0	0	0	0
5	1	CO1A2	I.P(+15.99)GPVGAAGATGAR.G	N	Y	3.54	60	5.9	66000	0	0	336000	129000	0	0	0	0	0	45000	0	0	0	0	0	299000	0	301000	24300	0	0	0	0	0	0	77900	0	0	0	0	288000	0	0	0	0	122000	0	0	387000	0
5	1	CO1A2	R.GASGPAGVR.G	N	Y	3.27	60	2.4	62600	0	36200	946000	16400	0	160000	0	0	0	0	0	0	0	1030000	0	47900	139000	42100	98200	0	0	0	35500	0	0	0	0	0	20600	0	0	0	0	0	0	0	0	0	9850	82600
5	1	CO1A2	R.GEAGAAGPAGP(+15.99)AGPR.G	N	Y	1.74	60	4.6	60700	0	0	0	51900	0	0	0	0	0	9390	0	0	0	1360000	0	0	808000	0	0	0	0	73900	0	0	0	0	0	0	0	0	0	0	0	0	0	0	0	0	0	303000
5	1	CO1A2	R.GEVGPAGPN(+.98)GFAGPAGAAGQPGAK(+15.99).G	N	Y	2.26	60	7.2	57100	0	0	1560000	0	0	0	0	0	0	0	0	0	0	501000	0	0	0	0	0	0	0	399000	0	0	0	0	0	0	0	0	0	0	0	0	0	0	0	0	0	0
5	1	CO1A2	R.GPP(+15.99)GAVGSPGVN(+.98)GAPGEAGRDG.N	N	Y	2.1	60	2	51700	0	0	209000	0	0	961000	0	0	0	0	0	0	393000	0	0	0	0	0	659000	0	0	0	0	0	0	0	0	0	0	0	0	0	0	0	0	0	0	0	0	0
5	1	CO1A2	K.GESGNK(+15.99)GEP(+15.99)GSAGPQGPPGPSGEEGK(+30.01)R.G	N	Y	1.75	60	4.5	49000	0	0	1020000	0	0	0	0	0	0	0	0	0	0	1090000	0	0	0	0	0	0	0	0	0	0	0	0	0	0	0	0	0	0	0	0	0	0	0	0	0	0
5	1	CO1A2	K.GESGNK(+30.01)GEPGSAGPQGPP(+15.99)GPSGEEGK.R	N	Y	4.58	60	1.4	1710000	0	0	26800000	0	0	2900000	0	324000	216000	0	0	350000	730000	23300000	0	943000	5370000	1580000	2360000	85000	0	72800	1260000	916000	0	391000	0	11500	841000	792000	510000	0	0	0	0	0	0	0	0	1860000
5	1	CO1A2	R.GPSGPP(+15.99)GPDGNK.G	N	Y	1.89	60	1.6	45700	0	0	914000	0	0	92000	0	0	0	0	0	0	0	799000	0	0	131000	0	0	0	0	0	0	0	0	0	0	0	0	0	0	0	0	0	0	0	0	0	0	30000
5	1	CO1A2	R.GEVGPAGPNGFAGPAGAAGQP(+15.99)GAK(+30.01).G	N	Y	2.2	60	7	45600	0	0	1120000	0	130000	0	0	0	0	0	0	0	0	712000	0	0	0	0	0	0	0	0	0	0	0	0	0	0	0	0	0	0	0	0	0	0	0	0	0	0
5	1	CO1A2	K.EGPVGLP(+15.99)GIDGRP(+15.99)GPIGPAGAR.G	N	Y	1.42	60	5	45600	194000	0	481000	0	0	0	0	0	0	0	0	0	0	1240000	0	0	0	0	0	0	0	0	0	0	0	0	0	0	0	0	0	0	0	49000	0	0	0	0	0	0
5	1	CO1A2	K.GVGLGPGPMGLMGP(+15.99)R.G	N	Y	1.29	60	4	43200	0	0	1300000	0	0	0	0	0	0	0	0	0	0	558000	0	0	0	0	0	0	0	0	0	0	0	0	0	0	0	0	0	0	0	0	0	0	0	0	0	0
5	1	CO1A2	K.GPSGEAGTAGPP(+15.99)GTP(+15.99)GPQGLLGAPGILGLP(+15.99)GSR.G	N	Y	0.71	60	0.7	43100	0	0	1640000	0	0	0	0	0	0	0	0	0	0	211000	0	0	0	0	0	0	0	0	0	0	0	0	0	0	0	0	0	0	0	0	0	0	0	0	0	0
5	1	CO1A2	N.NGAQGPP(+15.99)GPQGVQGGK.G	N	Y	0.84	60	1.4	42500	0	0	1140000	0	0	0	0	0	0	0	0	0	0	674000	0	0	0	0	0	0	0	0	0	0	0	0	0	0	0	0	0	0	0	13600	0	0	0	0	0	0
5	1	CO1A2	R.GDQGPVGR.T	N	Y	3.5	60	2.3	42000	0	0	648000	0	0	87000	0	0	0	0	0	0	0	765000	0	0	91700	44300	60300	0	0	0	26400	0	0	0	0	0	0	0	5640	0	0	0	0	0	0	6720	0	53100
5	1	CO1A2	R.GEVGPAGPN(+.98)GFAGPAGAAGQPGAK(+30.01)GER.G	N	Y	1.73	60	6.1	36200	0	0	962000	0	0	0	0	0	0	0	0	0	0	593000	0	0	0	0	0	0	0	0	0	0	0	0	0	0	0	0	0	0	0	0	0	0	0	0	0	0
5	1	CO1A2	R.GEVGPAGPN(+.98)GFAGPAGAAGQP(+15.99)GAK(+178.05)GER.G	N	Y	1.8	60	0.6	34900	0	0	0	0	0	0	0	0	0	0	0	0	0	1130000	0	0	0	0	372000	0	0	0	0	0	0	0	0	0	0	0	0	0	0	0	0	0	0	0	0	0
5	1	CO1A2	R.GEP(+15.99)GN(+.98)IGFP(+15.99)GPK.G	N	Y	0.25	60	0	34800	0	0	0	0	0	0	0	0	0	0	0	0	0	0	0	0	0	0	0	0	0	0	0	1500000	0	0	0	0	0	0	0	0	0	0	0	0	0	0	0	0
5	1	CO1A2	P.SGPPGPDGNKGEPGVVGAVGT(+203.08)AGPSGPSGLPGER.G	N	Y	0.26	60	0	34600	0	0	1490000	0	0	0	0	0	0	0	0	0	0	0	0	0	0	0	0	0	0	0	0	0	0	0	0	0	0	0	0	0	0	0	0	0	0	0	0	0
5	1	CO1A2	N.GVVGPTGPVGAAGPAGPNGPP(+15.99)GPAGSR.G	N	Y	1.26	60	0.6	117000	0	0	3260000	0	0	0	0	0	0	0	0	0	0	1790000	0	0	0	0	0	0	0	0	0	0	0	0	0	0	0	0	0	0	0	0	0	0	0	0	0	0
5	1	CO1A2	K.GEQGPPGP(+15.99)P(+15.99)GFQGLP(+15.99)GPSGPAGEVGKP(+15.99)GER.G	N	Y	0.25	60	0	30300	0	0	1300000	0	0	0	0	0	0	0	0	0	0	0	0	0	0	0	0	0	0	0	0	0	0	0	0	0	0	0	0	0	0	0	0	0	0	0	0	0
5	1	CO1A2	K.GENGVVGPTGPVGAAGPAGPNGP(+15.99)P(+15.99)GPAGSR.G	N	Y	0.74	60	9.8	27700	0	0	898000	0	0	0	0	0	0	0	0	0	0	292000	0	0	0	0	0	0	0	0	0	0	0	0	0	0	0	0	0	0	0	0	0	0	0	0	0	0
5	1	CO1A2	K.GEPGVVGAVGTAGPSGPSGLPGER.G	N	Y	3.53	60	7.4	27600	0	0	616000	0	0	0	0	0	0	0	0	0	0	573000	0	0	0	0	0	0	0	0	0	0	0	0	0	0	0	0	0	0	0	0	0	0	0	0	0	0
5	1	CO1A2	A.VGTAGPSGPSGLPGER.G	N	Y	2.53	60	3.8	27600	0	0	713000	0	0	0	0	0	0	0	0	0	0	0	0	0	0	0	0	0	0	0	0	0	0	0	0	387000	0	0	0	0	0	0	0	85000	0	0	0	0
5	1	CO1A2	R.GEIGNP(+15.99)GR.D	N	Y	3.98	60	0.7	27200	0	0	389000	0	0	73500	0	0	0	0	0	0	0	480000	0	0	51000	21000	59700	0	0	0	25000	0	0	0	0	0	0	0	0	0	0	0	0	0	0	0	0	36200
5	1	CO1A2	R.TGEVGAVGP(+15.99)PGFAGEKGP(+15.99)SGEAGTAGPP(+15.99)GTP(+15.99)GPQGLLGAP(+15.99)GILGLP(+15.99)GSR.G	N	Y	1.52	60	5.9	47300	0	24400	0	0	0	0	0	0	0	0	0	0	0	1030000	0	0	16200	0	650000	0	0	0	309000	0	0	0	0	0	0	0	0	0	0	0	0	0	0	0	0	0
5	1	CO1A2	K.GHAGLAGAR.G	N	Y	6.03	60	0.9	24800	0	0	390000	0	0	50000	0	0	0	0	0	0	0	486000	0	0	48200	21400	41500	0	0	0	10700	0	0	0	0	0	0	0	0	0	0	0	0	0	0	0	0	18200
5	1	CO1A2	R.GLP(+15.99)GSP(+15.99)GNIGPAGKEGPVGLP(+15.99)GIDGR.P	N	Y	2.9	60	4.2	24100	0	0	0	0	0	0	0	0	0	0	0	0	0	370000	0	0	0	0	0	0	0	189000	0	0	0	0	0	0	0	0	0	0	235000	0	241000	0	0	0	0	0
5	1	CO1A2	K.GHN(+.98)GLQGLP(+15.99)GIAGHHGDQGAPGSVGPAGPR.G	N	Y	2.63	60	0.7	23200	0	0	382000	0	0	0	0	0	0	0	0	0	0	615000	0	0	0	0	0	0	0	0	0	0	0	0	0	0	0	0	0	0	0	0	0	0	0	0	0	0
5	1	CO1A2	R.GLVGEP(+15.99)GP(+15.99)AGSKGESGNK.G	N	Y	2.56	60	2.3	179000	0	0	2970000	0	0	236000	0	0	0	0	0	0	0	3260000	0	0	0	0	761000	0	0	0	230000	0	0	0	0	0	0	0	48400	2.00E+05	0	0	0	0	0	0	0	0
5	1	CO1A2	R.DGNPGNDGPP(+15.99)GR.D	N	Y	1.26	60	4.2	20200	0	0	393000	0	0	0	0	0	0	0	0	0	0	429000	0	0	0	0	9860	0	12300	0	0	0	0	0	0	0	0	0	0	0	0	0	0	0	0	0	0	17400
5	1	CO1A2	G.EQGP(+15.99)P(+15.99)GPP(+15.99)GFQGLP(+15.99)GPSGPAGEVGKP(+15.99)GER.G	N	Y	0.9	60	1.6	37900	0	0	690000	0	0	0	0	0	217000	0	0	0	0	0	0	0	0	0	0	0	0	0	0	0	0	0	0	75300	0	0	0	0	0	0	0	0	0	91200	0	0
5	1	CO1A2	N.AGPAGPAGPR.G	N	Y	2.86	60	1.1	14000	0	0	353000	0	0	0	0	0	0	0	0	0	0	247000	0	0	0	0	0	0	0	0	0	0	0	0	0	0	0	0	0	0	0	0	0	0	0	0	0	0
5	1	CO1A2	A.VGAP(+15.99)GPAGATGDR.G	N	Y	1.42	60	3.5	13900	0	0	245000	0	0	0	0	0	0	0	0	0	0	83200	0	0	0	0	0	127000	0	0	0	0	0	141000	0	0	0	0	0	0	0	0	0	0	0	0	0	0
5	1	CO1A2	K.GPK(+178.05)GEN(+.98)GVVGPTGPVGAAGPAGPNGPP(+15.99)GPAGSR.G	N	Y	0.81	60	2.6	12100	0	0	0	0	0	0	0	0	0	0	0	0	0	0	0	0	0	0	0	0	0	0	94400	0	0	0	0	0	0	58100	0	0	0	0	0	0	0	0	0	193000
5	1	CO1A2	F.AGPAGAAGQP(+15.99)GAK(+30.01)GER.G	N	Y	2.46	60	1.2	9010	0	0	209000	0	0	0	0	0	0	0	0	0	0	160000	0	0	18300	0	0	0	0	0	0	0	0	0	0	0	0	0	0	0	0	0	0	0	0	0	0	0
5	1	CO1A2	K.AGEDGHP(+15.99)GKPGRP(+15.99)GER.G	N	Y	1.7	60	0.1	8980	0	0	187000	0	0	0	0	0	0	0	0	0	0	199000	0	0	0	0	0	0	0	0	0	0	0	0	0	0	0	0	0	0	0	0	0	0	0	0	0	0
5	1	CO1A2	R.GPP(+15.99)GAVGSP(+15.99)GVNGAP(+15.99)GEAGRDGNP(+15.99)GNDGP(+15.99)PGR.D	N	Y	0.23	60	0	8100	0	0	0	0	0	0	0	0	0	0	0	0	0	348000	0	0	0	0	0	0	0	0	0	0	0	0	0	0	0	0	0	0	0	0	0	0	0	0	0	0
5	1	CO1A2	K.GESGNK(+30.01)GEP(+15.99)GSAGPQGPPGPSGEEGK(+30.01)R.G	N	Y	0.46	60	0	7680	0	0	0	0	0	0	0	0	0	0	0	0	0	330000	0	0	0	0	0	0	0	0	0	0	0	0	0	0	0	0	0	0	0	0	0	0	0	0	0	0
5	1	CO1A2	F.QGLP(+15.99)GPSGPAGEVGKP(+15.99)GER.G	N	Y	0.07	60	0	7570	0	0	0	0	0	0	0	0	0	0	0	0	0	326000	0	0	0	0	0	0	0	0	0	0	0	0	0	0	0	0	0	0	0	0	0	0	0	0	0	0
5	1	CO1A2	R.GEVGPAGPNGFAGP(+15.99)AGAAGQP(+15.99)GAKGER.G	N	Y	0.21	60	0	7120	0	0	0	0	0	0	0	0	0	0	0	0	0	306000	0	0	0	0	0	0	0	0	0	0	0	0	0	0	0	0	0	0	0	0	0	0	0	0	0	0
5	1	CO1A2	K.GESGNK(+30.01)GEPGSAGPQGPPGPSGEEGK(+30.01)R.G	N	Y	2.54	60	1.5	141000	0	0	2680000	0	0	0	0	0	0	0	0	0	0	3020000	0	0	379000	0	0	0	0	0	0	0	0	0	0	0	0	0	0	0	0	0	0	0	0	0	0	0
5	1	CO1A2	A.GEP(+15.99)GEP(+15.99)GQTGPAGAR.G	N	Y	2.25	60	4.4	3870	0	0	94500	0	0	0	0	0	0	0	0	0	0	72000	0	0	0	0	0	0	0	0	0	0	0	0	0	0	0	0	0	0	0	0	0	0	0	0	0	0
5	1	CO1A2	R.DGNP(+15.99)GNDGP(+15.99)PGR.D	N	Y	0.13	60	0	3130	0	0	0	0	0	0	0	0	0	0	0	0	0	135000	0	0	0	0	0	0	0	0	0	0	0	0	0	0	0	0	0	0	0	0	0	0	0	0	0	0
5	1	CO1A2	K.GEP(+15.99)GSAGPQGPP(+15.99)GPSGEEGKR.G	N	Y	0.06	60	0	2680	0	0	0	0	0	0	0	0	0	0	0	0	0	115000	0	0	0	0	0	0	0	0	0	0	0	0	0	0	0	0	0	0	0	0	0	0	0	0	0	0
7	3	CO3A1	R.GESGPAGPAGAP(+15.99)GPAGSR.G	Y	Y	10.78	60	1.6	39700000	0	543000	4.50E+08	0	0	96100000	5060000	0	0	8630000	8860000	28600000	46300000	4.07E+08	6400000	51500000	1.30E+08	67300000	67800000	0	3530000	18200000	31800000	49300000	0	19100000	0	37500	22600000	35400000	0	3060000	2030000	0	4940000	0	0	186000	0	61500000
7	3	CO3A1	R.GPP(+15.99)GLAGAP(+15.99)GLR.G	Y	Y	8.08	60	4.2	38200000	0	2930000	4.33E+08	529000	0	8.80E+07	237000	286000	9.00E+06	5530000	6400000	34100000	57400000	4.42E+08	2690000	3590000	8.90E+07	23600000	73700000	591000	998000	0	44100000	5.10E+07	0	12800000	942000	16900000	13400000	35100000	0	406000	0	4490000	0	0	9490000	21100000	3400000	78700000
7	3	CO3A1	R.GPP(+15.99)GPQGLP(+15.99)GLAGTAGEP(+15.99)GR.D	Y	Y	8.53	18.14	2.1	47900000	8330000	5.00E+07	4.78E+08	2210000	3260000	1.19E+08	3620000	6030000	9890000	4460000	5780000	47800000	66800000	4.33E+08	3970000	43100000	84200000	58800000	85100000	4450000	1010000	9430000	65300000	74600000	2410000	8060000	5770000	17700000	15100000	48500000	6420000	139000	2490000	6640000	4580000	6730000	8930000	31600000	29900000	91200000
7	3	CO3A1	K.GEGGAP(+15.99)GLP(+15.99)GIAGPR.G	N	Y	8.24	12.23	2.4	31700000	8330000	37200000	3.18E+08	326000	2460000	77600000	3760000	5160000	7450000	3190000	3440000	29400000	43100000	3.08E+08	3410000	28700000	49900000	19800000	59100000	3590000	2630000	5050000	31500000	38700000	2310000	16500000	3420000	12400000	12700000	29400000	6170000	1580000	2820000	6470000	4220000	3790000	6180000	16300000	23300000	57600000
7	3	CO3A1	R.GPTGPIGPP(+15.99)GPAGQP(+15.99)GDK.G	N	Y	5.95	60	2.9	31400000	7720000	34800000	3.11E+08	2720000	2650000	87500000	1170000	4460000	4460000	2960000	0	33200000	43100000	2.83E+08	706000	3.50E+07	57500000	6.20E+07	44900000	2560000	325000	6460000	30500000	3.30E+07	3300000	1.50E+07	1410000	6950000	13500000	28300000	4670000	591000	1080000	4600000	1570000	2340000	6440000	14900000	23200000	52900000
7	3	CO3A1	R.GLAGPP(+15.99)GMP(+15.99)GPR.G	N	Y	5.52	60	1.7	27400000	8650000	3.70E+07	3.52E+08	1770000	0	56500000	2150000	0	3.00E+06	0	2750000	21100000	4.40E+07	1.50E+08	2990000	32800000	73600000	19700000	40500000	0	0	0	31900000	40800000	1420000	1.10E+07	2220000	11100000	14700000	27900000	7770000	0	2420000	0	115000	2810000	5430000	19300000	21400000	60200000
7	3	CO3A1	R.GPP(+15.99)GPAGANGAP(+15.99)GLR.G	N	Y	14.49	45.27	1.2	26800000	6710000	30900000	2.79E+08	1290000	3420000	55100000	2400000	3800000	4830000	3820000	3760000	24600000	35900000	2.64E+08	2760000	26500000	56500000	39700000	34400000	2740000	1470000	7020000	21500000	20100000	2640000	8980000	1270000	4910000	13400000	23300000	5130000	1080000	983000	3360000	2460000	2690000	5030000	11300000	17900000	44900000
7	3	CO3A1	R.DGNP(+15.99)GSDGLP(+15.99)GR.D	N	Y	9.94	22.04	0.6	26100000	3630000	26400000	3.30E+08	946000	1450000	7.70E+07	1360000	2680000	1830000	1760000	2510000	6810000	11800000	2.74E+08	1530000	27900000	74200000	28600000	49900000	1180000	835000	5180000	25300000	13100000	880000	7130000	217000	910000	6620000	13600000	2440000	1030000	679000	1660000	1680000	1270000	2670000	6190000	12900000	41400000
7	3	CO3A1	R.GSP(+15.99)GGP(+15.99)GAAGFP(+15.99)GAR.G	N	Y	9.08	60	3.5	24400000	0	32100000	2.98E+08	0	0	71500000	0	0	2320000	0	0	7030000	28100000	2.64E+08	85800	27600000	38500000	29300000	54900000	568000	0	5390000	30900000	29200000	466000	4920000	0	1010000	1510000	2330000	0	0	0	0	636000	1150000	0	2510000	11700000	44900000
7	3	CO3A1	R.GPVGPSGPPGK.D	N	Y	14.72	60	1.7	16600000	3170000	1.60E+07	1.99E+08	1760000	1280000	34900000	674000	1320000	551000	1680000	1540000	6440000	13500000	1.75E+08	1510000	14800000	53400000	27300000	20500000	942000	0	3040000	8020000	20200000	998000	4420000	159000	1070000	7030000	10700000	1390000	1290000	149000	1310000	1810000	1180000	2720000	5090000	8880000	25900000
7	3	CO3A1	R.GPP(+15.99)GPAGAN(+.98)GAP(+15.99)GLR.G	N	Y	5.72	60	2.4	15600000	839000	15700000	1.83E+08	47600	0	36100000	0	559000	1460000	486000	776000	5570000	18200000	2.29E+08	0	10600000	26300000	27300000	22400000	0	0	0	9580000	9620000	401000	511000	0	307000	3200000	5930000	242000	0	0	507000	0	621000	464000	3340000	5570000	30600000
7	3	CO3A1	R.GEAGIP(+15.99)GVP(+15.99)GAK.G	N	Y	3.84	60	1.5	14500000	0	22700000	1.41E+08	0	0	42500000	0	0	0	0	0	1.90E+07	27200000	1.35E+08	0	17900000	32800000	1.20E+07	24900000	0	0	1800000	16600000	11400000	0	9180000	0	0	9770000	19200000	0	0	0	0	0	0	0	0	11400000	27500000
7	3	CO3A1	R.P(+15.99)GLP(+15.99)GAAGAR.G	N	Y	10.65	60	1.2	12900000	2770000	9180000	1.70E+08	1260000	0	30600000	550000	0	1670000	0	0	5650000	11300000	1.27E+08	738000	13100000	4.10E+07	16500000	11900000	0	0	908000	6750000	9210000	9100	3480000	161000	0	7750000	7310000	1940000	0	768000	1070000	1810000	0	3160000	6770000	7740000	19200000
7	3	CO3A1	K.GSP(+15.99)GAQGPP(+15.99)GAP(+15.99)GPLGIAGITGAR.G	N	Y	9	60	2.1	19500000	1620000	23300000	2.11E+08	0	0	46600000	746000	913000	1710000	0	705000	9880000	14400000	1.45E+08	0	18800000	53200000	3.00E+07	63200000	677000	162000	0	38200000	20100000	691000	3800000	360000	3430000	10400000	20400000	2050000	389000	273000	1020000	1020000	1150000	1760000	9380000	14900000	30700000
7	3	CO3A1	K.GEMGPAGIP(+15.99)GAP(+15.99)GLMGAR.G	N	Y	5.74	60	2.4	11800000	1930000	11800000	1.43E+08	0	273000	13900000	342000	0	397000	0	0	10200000	14900000	1.20E+08	535000	8430000	31300000	12700000	20200000	0	0	2150000	14700000	9210000	0	8500000	744000	3260000	4260000	9930000	1340000	0	0	1760000	0	205000	948000	6060000	4540000	25500000
7	3	CO3A1	R.GPAGPNGIP(+15.99)GEK.G	N	Y	10.75	60	1.1	11100000	2510000	13700000	1.03E+08	509000	1250000	29100000	0	476000	1450000	1760000	1570000	10300000	13800000	9.60E+07	969000	12800000	31200000	16900000	20300000	1090000	0	3870000	9720000	13500000	1060000	2320000	282000	1570000	6070000	1.30E+07	1820000	434000	486000	1620000	1130000	975000	2010000	3910000	8130000	15900000
7	3	CO3A1	K.GAAGPP(+15.99)GPP(+15.99)GAAGTP(+15.99)GLQGMP(+15.99)GER.G	N	Y	7.09	60	1.9	17100000	1540000	1.50E+07	2.01E+08	0	66900	32400000	0	0	0	0	0	13600000	24500000	1.90E+08	0	13200000	42100000	14700000	20300000	0	0	2240000	17500000	21400000	357000	12100000	0	4410000	5670000	14700000	290000	0	0	1280000	354000	0	956000	7460000	7250000	33500000
7	3	CO3A1	K.DGPP(+15.99)GPAGNTGAP(+15.99)GSP(+15.99)GVSGPK.G	N	Y	6.17	60	1.4	11800000	1980000	14400000	1.35E+08	0	429000	26700000	151000	261000	1020000	966000	463000	12900000	14500000	1.21E+08	713000	11800000	26500000	14200000	17500000	525000	88700	1860000	10400000	8570000	404000	4660000	221000	1200000	5410000	10800000	823000	0	0	997000	360000	715000	1110000	4170000	6800000	18800000
7	3	CO3A1	R.DGVP(+15.99)GGP(+15.99)GMR.G	N	Y	6.36	60	2.2	9440000	1500000	11300000	1.20E+08	0	71400	17300000	422000	938000	199000	103000	317000	4320000	8620000	1.06E+08	599000	10800000	15500000	12500000	11800000	431000	254000	2670000	8260000	6060000	208000	3220000	42600	296000	3710000	7360000	1410000	388000	0	623000	514000	3.00E+05	367000	2550000	6870000	14300000
7	3	CO3A1	K.GEP(+15.99)GGPGADGVPGK.D	N	Y	8.41	60	2.4	9270000	2140000	6780000	1.17E+08	377000	1250000	3.20E+07	1410000	0	462000	1860000	2450000	3980000	6810000	76100000	1340000	6610000	30200000	13800000	10700000	852000	0	0	10400000	10800000	0	2650000	0	669000	5240000	8840000	0	0	0	0	897000	0	0	2140000	7430000	14200000
7	3	CO3A1	H.AGAQGPP(+15.99)GPP(+15.99)GINGSP(+15.99)GGK.G	N	Y	3.57	60	2	9090000	0	7940000	1.05E+08	0	233000	21600000	0	934000	0	0	0	9680000	12900000	99800000	0	6690000	16800000	14500000	11700000	0	0	1540000	7.00E+06	7630000	0	3130000	0	1300000	6780000	8450000	1040000	0	0	0	0	0	1540000	4490000	4640000	14600000
7	3	CO3A1	K.DGSP(+15.99)GEP(+15.99)GANGLP(+15.99)GAAGER.G	N	Y	9.51	60	1.2	8640000	1310000	6980000	85600000	521000	1050000	23100000	164000	330000	1760000	0	0	13200000	17200000	71100000	249000	8770000	21100000	13500000	15800000	714000	0	2030000	9610000	7490000	696000	5360000	402000	1910000	2930000	9660000	0	0	0	234000	202000	407000	0	3990000	7670000	14800000
7	3	CO3A1	K.GEVGPAGSP(+15.99)GSNGAP(+15.99)GQR.G	N	Y	13.18	60	1.6	9130000	2090000	11300000	97900000	215000	683000	27600000	506000	813000	594000	769000	950000	3730000	7880000	82300000	933000	9660000	25700000	10600000	24400000	224000	175000	2310000	9390000	0	595000	2750000	78000	612000	3540000	7830000	890000	289000	270000	864000	852000	740000	1900000	4210000	7210000	13300000
7	3	CO3A1	R.GLAGP(+15.99)P(+15.99)GMP(+15.99)GPR.G	N	Y	6.69	60	1.7	8350000	1010000	9310000	86400000	110000	0	40900000	241000	0	2010000	0	0	4200000	8190000	70600000	0	9690000	21500000	9800000	2.00E+07	0	0	2350000	9630000	8300000	0	2300000	49900	375000	3970000	6390000	0	0	0	0	41900	334000	0	0	7880000	9820000
7	3	CO3A1	R.GLP(+15.99)GPP(+15.99)GSNGNP(+15.99)GPP(+15.99)GPSGSP(+15.99)GK.D	N	Y	4.85	60	1.8	11200000	260000	12200000	1.32E+08	0	0	24800000	0	0	243000	110000	0	11500000	16900000	1.19E+08	0	7840000	27500000	16100000	16600000	0	0	1640000	1.10E+07	7660000	149000	5760000	58700	1480000	4150000	10800000	65500	0	0	250000	66700	225000	0	3920000	3500000	20100000
7	3	CO3A1	R.GLP(+15.99)GPP(+15.99)GIK(+15.99).G	N	Y	4.42	60	4.1	8040000	586000	8380000	1.09E+08	0	0	14700000	0	71500	0	0	0	752000	5340000	1.16E+08	0	6030000	1.30E+07	3850000	9190000	0	0	667000	6350000	5350000	52000	1040000	113000	921000	1820000	3780000	470000	0	0	0	0	0	360000	2200000	5060000	15900000
7	3	CO3A1	K.GEGGPP(+15.99)GVAGPP(+15.99)GGSGPAGPP(+15.99)GP(+15.99)QGVK.G	N	Y	6.37	60	2	9510000	0	9520000	1.07E+08	0	0	23200000	0	0	0	0	0	7710000	14300000	1.04E+08	0	6510000	23900000	8630000	16900000	0	0	318000	11500000	8830000	0	4980000	0	2820000	1210000	7020000	126000	0	0	0	0	0	545000	3570000	7400000	16100000
7	3	CO3A1	K.DGTSGHP(+15.99)GPIGPP(+15.99)GPR.G	N	Y	7.99	60	2	22200000	422000	20400000	3.08E+08	0	182000	58400000	0	719000	2230000	0	87700	1990000	5110000	2.53E+08	0	20600000	63200000	33900000	31100000	0	0	503000	14100000	2.50E+07	0	8140000	0	0	3060000	3550000	131000	0	357000	0	0	0	938000	7890000	13200000	30500000
7	3	CO3A1	R.DGNP(+15.99)GSDGLPGR.D	N	Y	4.59	60	1.9	5300000	1390000	4180000	80500000	186000	0	406000	0	0	422000	0	0	2020000	6700000	67100000	138000	4520000	16900000	9950000	116000	0	0	985000	2460000	6420000	0	2410000	0	384000	1620000	3620000	233000	0	0	375000	0	0	368000	1710000	1670000	515000
7	3	CO3A1	K.GEP(+15.99)GGP(+15.99)GADGVPGK.D	N	Y	7.88	60	1.1	4870000	671000	6070000	75700000	157000	309000	1.20E+07	219000	509000	340000	541000	497000	2150000	4370000	27300000	282000	5010000	11200000	5690000	1.80E+07	205000	139000	935000	5.00E+05	0	227000	1110000	34700	234000	1850000	4280000	389000	149000	87500	438000	294000	156000	659000	1810000	4620000	7440000
7	3	CO3A1	R.GETGPP(+15.99)GPAGFP(+15.99)GAP(+15.99)GQNGEP(+15.99)GGK.G	N	Y	3.89	60	2.3	5340000	0	4790000	52100000	0	0	16300000	0	0	155000	0	0	6420000	9880000	52400000	0	3950000	13100000	6400000	1.10E+07	0	0	201000	7920000	3800000	0	4690000	0	487000	1080000	5510000	0	0	0	0	0	0	659000	1540000	5560000	8440000
7	3	CO3A1	R.GSDGQP(+15.99)GPP(+15.99)GP(+15.99)P(+15.99)GTAGFP(+15.99)GSP(+15.99)GAK.G	N	Y	5.13	60	2	4750000	0	3860000	60300000	0	0	11900000	0	0	0	0	0	2300000	7740000	60700000	0	2630000	7490000	2420000	8780000	0	0	132000	5260000	2890000	0	2180000	0	176000	390000	2460000	0	0	0	0	0	0	52500	1860000	2830000	7510000
7	3	CO3A1	K.GEGGP(+15.99)PGVAGPP(+15.99)GGSGPAGPP(+15.99)GPQGVK.G	N	Y	6.95	60	1.5	6560000	174000	3660000	78200000	0	0	18700000	0	0	294000	0	0	3150000	8400000	7.60E+07	0	3740000	16400000	4570000	12800000	0	0	0	6420000	4220000	0	3550000	0	159000	3.00E+06	8130000	0	215000	0	0	0	0	0	1490000	1190000	13800000
7	3	CO3A1	K.NGETGPQGPP(+15.99)GPTGPGGDK.G	N	Y	5.02	60	2	3650000	232000	4220000	38900000	0	77200	7060000	0	0	305000	189000	162000	4440000	4690000	40100000	0	3510000	10900000	5580000	5670000	0	0	457000	2170000	3940000	0	1770000	35900	243000	1490000	3370000	0	0	0	89000	0	0	0	1370000	2490000	6220000
7	3	CO3A1	R.GPVGPSGPP(+15.99)GK.D	N	Y	9.53	60	1.1	3340000	3020000	1.50E+07	55300000	702000	1380000	1140000	0	1980000	1460000	666000	682000	2490000	4610000	13500000	0	1100000	4110000	2350000	2420000	0	0	0	489000	296000	417000	1730000	74000	237000	1060000	2950000	191000	0	0	490000	1300000	1230000	2980000	5660000	2330000	4950000
7	3	CO3A1	R.GFP(+15.99)GNP(+15.99)GAP(+15.99)GSP(+15.99)GPAGQQGAIGSP(+15.99)GPAGPR.G	N	Y	10.02	60	2	10200000	1110000	11100000	9.00E+07	0	0	24100000	111000	375000	2680000	0	363000	9130000	17600000	93600000	0	7380000	23600000	8990000	26100000	1.00E+06	0	1700000	17700000	12700000	849000	8910000	1680000	5610000	4780000	9800000	791000	0	0	0	64700	0	714000	5740000	7440000	16700000
7	3	CO3A1	K.GEMGP(+15.99)AGIP(+15.99)GAP(+15.99)GLMGAR.G	N	Y	3.2	60	3	3110000	0	0	41300000	0	0	11800000	0	0	0	0	0	2290000	0	29600000	0	2960000	7760000	2550000	15900000	0	0	0	6620000	3100000	0	3010000	0	684000	0	0	0	0	0	359000	0	0	0	0	0	3480000
7	3	CO3A1	R.GPAGPNGIP(+15.99)GEK(+15.99).G	N	Y	2.3	60	4.6	2700000	0	4070000	40300000	0	0	5180000	0	0	0	0	0	0	3650000	37100000	0	0	10900000	2300000	4520000	0	0	0	0	0	0	190000	0	41200	0	1690000	0	0	0	0	0	18500	0	0	1370000	4880000
7	3	CO3A1	R.GPTGPIGPP(+15.99)GP(+15.99)AGQP(+15.99)GDKGEGGAP(+15.99)GLP(+15.99)GIAGPR.G	N	Y	3.9	60	5.6	2900000	0	2730000	45900000	0	0	0	0	0	0	0	0	0	1450000	40400000	0	1070000	5320000	2180000	7210000	0	0	0	5300000	2040000	0	0	0	0	0	259000	0	0	0	0	0	0	0	0	1310000	4830000
7	3	CO3A1	K.GEVGPAGSP(+15.99)GSN(+.98)GAP(+15.99)GQR.G	N	Y	7.39	60	1.7	2600000	184000	2980000	31800000	157000	89800	8080000	0	0	550000	62600	190000	910000	1140000	26900000	85400	2920000	7200000	2390000	4870000	0	319000	286000	1790000	1680000	37600	6.00E+05	0	197000	1580000	2070000	139000	0	179000	61600	0	0	0	948000	1960000	3470000
7	3	CO3A1	H.AGAQGPP(+15.99)GP(+15.99)P(+15.99)GINGSP(+15.99)GGK.G	N	Y	4.58	60	1.5	2480000	0	1380000	37700000	1410000	0	5520000	0	0	256000	0	0	0	2100000	31700000	0	772000	4260000	2640000	3140000	1260000	0	0	2010000	1720000	48500	213000	86100	82900	0	237000	0	0	0	0	0	718000	0	0	563000	3960000
7	3	CO3A1	R.GFP(+15.99)GNPGAP(+15.99)GSP(+15.99)GPAGQQGAIGSP(+15.99)GPAGPR.G	N	Y	2.46	60	3.5	5650000	0	824000	1.15E+08	0	0	4620000	0	0	0	0	0	1540000	4200000	80800000	0	1.00E+06	12800000	2550000	5090000	0	0	0	506000	894000	0	3250000	0	0	120000	0	0	0	0	0	0	0	0	0	0	7730000
7	3	CO3A1	E.P(+15.99)GGPGADGVPGK.D	N	Y	12.07	60	1.4	2360000	552000	9540000	1420000	256000	0	4370000	2350000	1040000	350000	534000	0	2980000	2890000	1570000	2910000	7420000	2650000	0	3550000	994000	2930000	3090000	2030000	0	4020000	453000	51900	119000	2220000	2720000	1090000	0	1800000	372000	1670000	4080000	63200	0	11200000	1560000
7	3	CO3A1	K.NGETGPQGPPGPTGPGGDK.G	N	Y	4.76	60	1.7	2400000	563000	1760000	2.60E+07	0	0	7130000	0	0	0	0	0	3210000	4070000	2.40E+07	65400	1230000	3610000	3800000	5.00E+06	0	0	0	2310000	2680000	0	1200000	0	223000	972000	2210000	0	0	0	197000	0	0	0	557000	990000	4920000
7	3	CO3A1	R.GPAGPN(+.98)GIP(+15.99)GEK.G	N	Y	3.88	60	2.8	2210000	110000	2230000	27300000	0	0	10500000	0	390000	0	0	0	0	2290000	27900000	0	0	2820000	2190000	5890000	0	0	0	3620000	2470000	0	0	0	0	989000	1790000	0	0	0	0	0	47000	0	0	0	3200000
7	3	CO3A1	K.GAAGPP(+15.99)GP(+15.99)P(+15.99)GAAGTP(+15.99)GLQGMP(+15.99)GER.G	N	Y	5.09	60	1.6	2210000	0	1030000	25400000	0	0	16200000	0	0	0	0	0	758000	613000	24600000	0	2320000	3480000	1180000	5210000	0	0	0	1940000	492000	0	142000	0	0	123000	545000	0	0	0	0	0	0	0	531000	1460000	3830000
7	3	CO3A1	K.GEN(+.98)GLP(+15.99)GENGAP(+15.99)GPMGPR.G	N	Y	1.65	60	1.6	2060000	0	0	39200000	0	0	3220000	0	0	0	0	0	0	0	34300000	0	0	7190000	837000	0	0	0	0	2080000	1270000	0	0	0	0	0	0	0	0	0	0	0	0	0	0	157000	0
7	3	CO3A1	R.GENGSP(+15.99)GAPGAP(+15.99)GHPGPPGPVGPAGK(+30.01).S	N	Y	2.95	60	1.6	1890000	0	0	33700000	0	0	1820000	0	0	0	0	0	0	2590000	28400000	0	0	6400000	1230000	1710000	0	0	0	756000	887000	0	772000	0	0	0	0	0	0	0	0	0	0	0	0	0	2420000
7	3	CO3A1	R.GPAGPNGIPGEK(+30.01).G	N	Y	4.58	60	2.8	1890000	0	2280000	30500000	0	0	0	0	0	0	0	0	3270000	2750000	22600000	0	2070000	3210000	2800000	0	0	0	0	1320000	2140000	0	455000	0	0	1020000	466000	0	0	0	0	0	0	0	0	0	4750000
7	3	CO3A1	H.AGAQGPPGPP(+15.99)GINGSP(+15.99)GGK.G	N	Y	3.97	60	2.5	1710000	0	1190000	45100000	0	0	6300000	0	0	0	0	0	0	3540000	567000	0	763000	5930000	1150000	3020000	0	0	0	1140000	0	0	0	0	192000	0	0	0	0	0	0	0	0	0	0	253000	3170000
7	3	CO3A1	K.DGPP(+15.99)GPAGNTGAP(+15.99)GSP(+15.99)GVSGP(+15.99)K.G	N	Y	3.35	60	1.9	1740000	0	2110000	24600000	0	0	4680000	0	0	0	0	0	860000	2410000	2.10E+07	0	843000	1890000	1330000	3390000	0	0	0	2120000	0	0	275000	0	144000	0	525000	0	0	0	0	0	0	0	0	1630000	2620000
7	3	CO3A1	R.GEAGIP(+15.99)GVPGAK(+30.01).G	N	Y	2.74	60	3.3	1570000	0	702000	25300000	0	0	1990000	0	0	0	0	0	81700	2110000	19700000	0	1230000	4590000	991000	773000	0	0	0	1150000	0	0	640000	0	0	0	958000	0	0	0	0	0	0	241000	391000	0	3860000
7	3	CO3A1	R.GPTGPIGPP(+15.99)GPAGQPGDK.G	N	Y	4.16	60	1.4	1490000	0	1050000	26500000	0	0	774000	0	0	42700	0	0	0	1340000	24700000	0	965000	1470000	1360000	738000	0	0	0	0	929000	0	801000	92000	0	0	0	0	0	0	0	0	0	0	0	0	1780000
7	3	CO3A1	K.DGTSGHPGPIGPP(+15.99)GPR.G	N	Y	4.92	60	1.6	6740000	531000	3940000	93300000	0	59000	16100000	0	0	0	0	0	2860000	7760000	85800000	0	4650000	16500000	7340000	7330000	0	0	440000	3820000	3610000	113000	1880000	0	365000	2370000	3520000	163000	68800	0	0	45900	87900	0	902000	1560000	13900000
7	3	CO3A1	R.DGVP(+15.99)GGPGMR.G	N	Y	3.25	60	2.4	1400000	0	0	29100000	0	0	0	0	0	0	0	0	0	0	25500000	0	0	0	0	1890000	0	0	0	0	0	0	0	0	124000	0	0	72400	0	0	0	0	0	0	0	0	2950000
7	3	CO3A1	K.GDTGPP(+15.99)GPQGLQGLP(+15.99)GTGGPP(+15.99)GENGKP(+15.99)GEP(+15.99)GPK.G	N	Y	3.01	60	2.4	1380000	0	0	2.00E+07	0	0	2120000	0	0	0	0	0	4.00E+05	1720000	19700000	0	0	2080000	1450000	6320000	0	0	0	2290000	0	0	0	0	0	0	1120000	0	0	0	0	0	0	0	0	0	1200000
7	3	CO3A1	R.GSDGQP(+15.99)GPP(+15.99)GP(+15.99)PGTAGFP(+15.99)GSP(+15.99)GAK.G	N	Y	3.63	60	2	1580000	0	188000	19900000	0	0	5540000	0	0	0	0	0	2180000	2610000	17300000	0	431000	2840000	1550000	4530000	0	0	0	1010000	1180000	0	1250000	0	0	485000	2680000	0	0	0	0	0	0	0	324000	137000	1930000
7	3	CO3A1	K.GSP(+15.99)GAQGPPGAP(+15.99)GPLGIAGITGAR.G	N	Y	7.4	60	2.6	2170000	82300	3290000	9730000	0	0	1.00E+07	0	0	0	0	0	1360000	5340000	9200000	0	1800000	11600000	6530000	2810000	0	0	0	6090000	3530000	0	2920000	0	294000	776000	2570000	0	0	0	0	0	0	145000	822000	91000	7600000
7	3	CO3A1	K.P(+15.99)GPP(+15.99)GSQGESGRPGPPGP(+15.99)SGP(+15.99)R.G	N	Y	3.76	60	1.5	1080000	0	2090000	1.50E+07	0	0	1500000	0	0	0	0	0	0	617000	13200000	0	1040000	2320000	1470000	3090000	0	0	0	1590000	831000	0	154000	0	0	0	468000	0	0	0	0	0	0	0	0	1040000	696000
7	3	CO3A1	R.GPVGPSGPPGK(+30.01).D	N	Y	6.69	60	1.6	1020000	0	634000	16100000	0	95600	3150000	0	0	138000	0	0	0	1270000	9970000	0	962000	2140000	1520000	1070000	0	0	0	543000	506000	0	258000	0	0	358000	623000	0	0	0	52800	0	0	0	575000	0	1470000
7	3	CO3A1	K.GDTGPP(+15.99)GPQGLQGLP(+15.99)GTGGPP(+15.99)GENGK.P	N	Y	3.58	60	3	1590000	0	0	26800000	0	0	5290000	0	0	0	0	0	343000	2250000	15900000	0	286000	5510000	413000	2540000	0	0	0	350000	0	0	2400000	0	0	676000	522000	0	0	0	0	0	0	0	0	0	2470000
7	3	CO3A1	K.GENGLP(+15.99)GENGAP(+15.99)GP(+15.99)MGPR.G	N	Y	4.37	60	1.9	959000	0	621000	12400000	0	0	4780000	0	0	0	0	0	1180000	1980000	10200000	0	0	2.00E+06	880000	2220000	0	0	0	999000	0	0	365000	0	0	217000	737000	0	0	0	0	0	0	0	0	0	1420000
7	3	CO3A1	R.GMP(+15.99)GSP(+15.99)GGP(+15.99)GSDGKP(+15.99)GPP(+15.99)GSQGESGRPGP(+15.99)P(+15.99)GPSGPR.G	N	Y	4.67	60	1.5	943000	0	0	10800000	0	0	0	0	0	0	0	0	0	366000	15100000	0	0	0	2960000	3680000	0	0	0	2310000	1710000	0	297000	0	0	0	918000	0	0	0	0	0	0	0	0	0	559000
7	3	CO3A1	H.LGQSYADR.D	N	Y	13.68	60	2.4	935000	1090000	1420000	3960000	663000	926000	1190000	1030000	1190000	1550000	753000	1110000	388000	756000	4700000	967000	793000	841000	619000	613000	213000	837000	953000	526000	448000	531000	401000	131000	126000	961000	627000	687000	502000	459000	719000	1460000	0	1540000	1410000	0	1210000
7	3	CO3A1	K.GPAGIP(+15.99)GFP(+15.99)GMK(+340.10)GHR.G	N	Y	3.25	60	2.4	14200000	254000	7900000	2.11E+08	0	0	1.90E+07	0	0	0	0	0	13700000	23600000	2.00E+08	53100	5560000	34800000	6840000	21800000	0	0	854000	12300000	14500000	0	331000	0	0	0	587000	575000	0	0	0	0	0	94600	0	2150000	20500000
7	3	CO3A1	R.GPAGPN(+.98)GIP(+15.99)GEK(+15.99).G	N	Y	2.74	60	4.5	791000	0	0	12500000	0	0	0	0	0	0	0	0	239000	0	8280000	3650000	0	326000	0	452000	0	0	3950000	0	0	0	417000	0	1640000	0	0	0	0	1920000	405000	0	0	0	0	0	273000
7	3	CO3A1	R.GRP(+15.99)GLP(+15.99)GAAGAR.G	N	Y	7.89	60	0.9	4320000	4710000	31700000	92400000	965000	1530000	943000	0	4110000	2030000	175000	748000	1320000	2500000	5250000	0	364000	2440000	702000	968000	0	0	41000	2.00E+05	0	97900	1680000	33600	112000	205000	958000	160000	0	52900	432000	2480000	2850000	5850000	9600000	1220000	4680000
7	3	CO3A1	K.GEGGAPGLP(+15.99)GIAGPR.G	N	Y	5.29	60	2.2	716000	0	161000	12300000	0	0	1750000	0	0	0	0	0	0	0	8480000	0	0	1650000	0	2070000	0	0	0	419000	0	0	0	0	0	0	0	0	0	0	0	0	0	0	0	780000	2530000
7	3	CO3A1	S.GPAGP(+15.99)AGAPGP(+15.99)AGSR.G	N	Y	5.99	60	2.8	709000	0	2400000	3280000	0	67800	0	0	0	0	0	249000	0	708000	3340000	0	2100000	1840000	1300000	456000	0	552000	713000	0	1590000	628000	0	0	651000	0	1730000	0	0	0	265000	0	1760000	3440000	0	1330000	858000
7	3	CO3A1	K.N(+.98)GETGPQGPP(+15.99)GPTGPGGDK.G	N	Y	2.38	60	1.7	678000	0	463000	11800000	0	0	3300000	0	0	0	0	0	0	0	8750000	0	333000	1370000	330000	1530000	0	0	0	147000	0	0	240000	0	0	0	120000	0	0	0	0	0	0	0	0	0	794000
7	3	CO3A1	K.DGSPGEP(+15.99)GANGLP(+15.99)GAAGER.G	N	Y	3.58	60	1.7	663000	0	0	11800000	0	0	526000	0	0	0	0	0	0	1020000	11400000	0	0	1140000	817000	366000	0	0	0	0	166000	0	316000	0	0	0	0	0	0	0	0	0	0	0	0	0	964000
7	3	CO3A1	K.N(+.98)GETGPQGPPGPTGPGGDK.G	N	Y	3.14	60	2	632000	0	0	8990000	0	0	2280000	0	0	0	0	0	0	1450000	9480000	0	0	1810000	627000	947000	0	0	0	237000	0	0	134000	0	0	0	0	0	0	0	0	0	0	0	0	0	1020000
7	3	CO3A1	R.GAAGEP(+15.99)GRDGVP(+15.99)GGP(+15.99)GMR.G	N	Y	6.14	60	2.4	908000	1750000	341000	4780000	681000	210000	0	769000	2150000	0	117000	31600	207000	806000	7300000	620000	0	886000	2450000	656000	1070000	1130000	623000	484000	1690000	298000	419000	116000	382000	771000	0	1850000	682000	522000	1100000	291000	625000	707000	583000	0	464000
7	3	CO3A1	K.GEGGPP(+15.99)GVAGPP(+15.99)GGSGPAGPPGPQGVK(+30.01)GER.G	N	Y	2.97	60	3.6	525000	0	0	10200000	0	0	239000	0	0	0	0	0	0	0	10100000	0	0	467000	260000	491000	0	0	0	174000	0	0	0	0	0	0	0	0	0	0	0	0	0	0	0	0	510000
7	3	CO3A1	R.GESGPAGP(+15.99)AGAP(+15.99)GPAGSR.G	N	Y	7.87	60	0.8	432000	0	695000	4950000	0	0	1710000	0	0	0	0	0	0	379000	4030000	0	606000	1080000	387000	1370000	0	0	0	569000	0	0	0	0	0	0	269000	80500	0	0	0	0	0	0	147000	447000	615000
7	3	CO3A1	R.GFP(+15.99)GNPGAP(+15.99)GSPGPAGQQGAIGSP(+15.99)GPAGPR.G	N	Y	2.2	60	4.7	1130000	0	0	24100000	0	0	344000	0	0	0	0	0	0	92100	23100000	0	0	1100000	0	0	0	0	0	0	0	0	0	0	0	0	0	0	0	0	0	0	0	0	0	0	0
7	3	CO3A1	K.GDK(+15.99)GEP(+15.99)GGPGADGVPGK.D	N	Y	2.78	60	2.6	402000	0	371000	4700000	0	40600	909000	0	0	0	0	0	0	427000	5900000	0	339000	837000	256000	1170000	0	0	0	546000	125000	59600	24900	0	0	0	75900	0	0	0	0	0	0	0	0	270000	428000
7	3	CO3A1	L.GIAGITGAR.G	N	Y	4.02	60	2.9	351000	0	0	6850000	0	0	1950000	0	0	0	0	0	0	0	5300000	0	0	980000	0	0	0	0	0	0	0	0	0	0	0	0	0	0	0	0	0	0	0	0	0	0	0
7	3	CO3A1	R.GEAGIP(+15.99)GVPGAK(+30.01)GEDGK.D	N	Y	3.37	60	6	336000	0	138000	3700000	0	0	698000	0	744000	0	0	0	0	0	3390000	0	148000	0	249000	443000	96500	0	0	165000	223000	0	164000	57600	0	0	0	168000	0	762000	650000	242000	0	454000	0	461000	0
7	3	CO3A1	N.GLP(+15.99)GENGAP(+15.99)GPMGPR.G	N	Y	4.17	60	2.1	303000	0	0	4680000	0	897000	0	0	0	655000	1560000	1170000	0	0	3210000	0	0	154000	0	0	585000	0	0	0	0	0	0	0	0	0	0	0	118000	0	0	0	0	0	0	0	0
7	3	CO3A1	R.GENGSP(+15.99)GAPGAP(+15.99)GHP(+15.99)GPP(+15.99)GPVGPAGK.S	N	Y	3.89	60	1.6	6390000	196000	6420000	72500000	0	98000	19500000	0	0	438000	270000	0	6900000	9610000	62800000	65000	6050000	1.30E+07	10100000	16900000	0	0	1020000	8180000	8210000	0	2130000	54000	873000	0	6830000	0	0	0	0	0	0	439000	1220000	5300000	9360000
7	3	CO3A1	R.GPP(+15.99)GPQGLP(+15.99)GLAGTAGEP(+15.99)GRDGNP(+15.99)GSDGLP(+15.99)GR.D	N	Y	0.89	60	2.1	274000	0	0	5900000	0	0	0	0	0	0	0	0	0	0	4720000	0	0	0	0	561000	0	0	0	473000	0	0	0	0	0	0	0	0	0	0	0	0	0	0	0	127000	0
7	3	CO3A1	K.GDK(+30.01)GEPGGP(+15.99)GADGVPGK.D	N	Y	3.73	60	2.2	268000	0	380000	7160000	0	0	199000	0	0	8600	0	0	34900	77300	1690000	0	0	376000	139000	243000	0	0	0	34700	0	0	31000	0	0	46800	187000	0	0	0	0	0	0	0	181000	26700	417000
7	3	CO3A1	R.GSP(+15.99)GPQGVK(+30.01)GESGKP(+15.99)GANGLSGER.G	N	Y	4.04	60	1.9	1270000	0	363000	16800000	0	0	1710000	0	0	0	0	0	0	906000	18200000	0	865000	3710000	1660000	3250000	0	0	0	1420000	1040000	0	446000	0	0	0	432000	0	0	0	0	0	0	0	0	0	1680000
7	3	CO3A1	K.GSP(+15.99)GAQGPP(+15.99)GAP(+15.99)GPLGIA.G	N	Y	3.39	60	3.9	246000	389000	0	0	0	0	1700000	0	539000	0	0	0	0	0	0	0	0	0	837000	476000	0	656000	0	753000	0	0	0	0	231000	0	0	0	362000	1240000	0	606000	0	0	0	719000	716000
7	3	CO3A1	R.GPVGPSGPPGK(+30.01)DGTSGHPGPIGPP(+15.99)GPR.G	N	Y	4.64	60	1.8	2770000	0	1090000	48300000	0	0	2360000	0	0	0	0	0	0	1320000	50400000	0	0	4200000	2650000	2940000	0	0	0	1010000	1330000	0	0	0	0	0	0	0	0	0	0	0	0	0	0	0	2520000
7	3	CO3A1	K.GEP(+15.99)GGPGADGVPGK(+30.01).D	N	Y	2.97	60	1.6	234000	0	0	3930000	0	0	987000	0	0	0	14100	0	0	345000	486000	0	0	1300000	745000	997000	0	0	0	0	420000	0	0	0	0	0	0	0	0	0	0	0	0	0	0	0	829000
7	3	CO3A1	R.P(+15.99)GPP(+15.99)GPSGPR.G	N	Y	3.88	60	2	233000	208000	611000	3040000	40800	28200	1010000	0	87800	56500	0	0	48100	0	1970000	3890	188000	727000	307000	434000	0	0	16300	175000	0	0	142000	0	0	45200	80500	11900	0	0	11300	0	0	0	0	85800	233000
7	3	CO3A1	R.DGVPGGPGMR.G	N	Y	3.24	60	8.3	214000	0	0	4510000	0	0	0	0	0	0	0	0	0	0	3770000	0	0	0	186000	0	360000	0	0	0	0	397000	0	0	0	0	0	0	0	0	0	0	0	0	0	0	0
7	3	CO3A1	R.GPTGPIGPP(+15.99)GPAGQP(+15.99)GDK(+30.01).G	N	Y	2.29	60	3.7	205000	170000	0	2920000	0	0	2430000	0	0	0	0	0	0	0	2100000	0	0	0	0	772000	0	0	0	0	0	0	0	0	0	0	0	0	0	0	0	0	0	0	0	0	0
7	3	CO3A1	K.DGPP(+15.99)GPAGNTGAP(+15.99)GSPGVSGPK(+30.01).G	N	Y	1.74	60	1.6	202000	0	0	4730000	0	0	0	0	0	0	0	0	0	0	3320000	0	0	369000	0	0	0	0	0	0	0	0	0	0	0	0	0	0	0	0	0	0	0	0	0	0	267000
7	3	CO3A1	K.GEPGGPGADGVPGK.D	N	Y	1.69	60	7.3	199000	0	0	4490000	0	0	0	0	0	0	101000	0	0	0	3280000	0	0	0	0	0	0	410000	0	0	0	0	0	0	0	0	0	0	0	0	0	0	0	0	0	0	28500
7	3	CO3A1	K.AGGFAPY.Y	N	Y	0.77	60	3.3	197000	0	0	5720000	0	0	0	0	0	0	0	0	0	0	2060000	0	0	695000	0	0	0	0	0	0	0	0	0	0	0	0	0	0	0	0	0	0	0	0	0	0	0
7	3	CO3A1	R.GPVGPSGPPGK(+30.01)DGTSGHP(+15.99)GPIGPP(+15.99)GPR.G	N	Y	3.37	60	2	1900000	0	3050000	26800000	0	0	2640000	0	0	0	0	0	0	3500000	25700000	0	0	2850000	2920000	3350000	0	0	420000	2370000	1560000	0	320000	0	0	0	1010000	0	0	0	0	0	0	0	0	0	2090000
7	3	CO3A1	R.GPTGPIGP(+15.99)P(+15.99)GPAGQP(+15.99)GDK.G	N	Y	2.02	60	4.9	166000	0	0	3160000	0	0	797000	0	0	0	0	0	373000	0	1850000	0	0	0	0	0	0	0	0	0	0	0	572000	0	0	0	0	0	0	0	0	0	0	0	0	0	403000
7	3	CO3A1	R.GP(+15.99)P(+15.99)GPAGANGAP(+15.99)GLR.G	N	Y	1.96	60	0.7	163000	0	0	3500000	0	0	297000	0	0	0	0	0	0	117000	2670000	0	0	19000	0	291000	0	0	0	0	0	0	0	0	0	0	0	0	0	0	0	0	0	0	0	0	107000
7	3	CO3A1	K.GEDGKDGSP(+15.99)GEP(+15.99)GANGLP(+15.99)GAAGER.G	N	Y	0.83	60	3	160000	0	0	2600000	0	0	0	0	0	0	0	0	0	77400	3900000	0	0	0	0	306000	0	0	0	0	0	0	7040	0	0	0	0	0	0	0	0	0	0	0	0	0	0
7	3	CO3A1	K.GESGKPGANGLSGER.G	N	Y	3.92	60	4.1	159000	90100	0	1350000	213000	0	0	10900	172000	58900	0	179000	50700	302000	313000	2.00E+05	0	1110000	0	0	95900	0	584000	221000	28300	64400	45000	0	0	0	0	0	0	0	84700	384000	283000	550000	0	0	229000
7	3	CO3A1	Q.QGAIGSP(+15.99)GPAGPR.G	N	Y	2.38	60	2.1	157000	0	0	3750000	0	0	0	0	0	0	0	0	0	0	2870000	0	0	0	0	0	0	0	0	0	0	0	0	0	0	0	0	0	0	0	0	0	0	0	0	0	153000
7	3	CO3A1	R.GPTGPIGPP(+15.99)GPAGQP(+15.99)GDKGEGGAP(+15.99)GLP(+15.99)GIAGPR.G	N	Y	1.11	60	6.7	155000	0	0	2920000	0	0	0	0	0	0	0	0	0	0	3750000	0	0	0	0	0	0	0	0	0	0	0	0	0	0	0	0	0	0	0	0	0	0	0	0	0	0
7	3	CO3A1	R.GENGSP(+15.99)GAPGAP(+15.99)GHPGPP(+15.99)GPVGPAGK.S	N	Y	3.33	60	2.9	3320000	0	2290000	46500000	34800	0	5810000	0	0	0	0	0	2720000	5810000	4.20E+07	0	2190000	9800000	4230000	4520000	0	0	218000	2420000	2150000	0	1850000	0	396000	0	2110000	0	0	0	0	0	0	0	0	461000	4930000
7	3	CO3A1	R.GEAGIP(+15.99)GVP(+15.99)GAK(+30.01)GEDGK.D	N	Y	2.68	60	1.7	759000	1280000	0	11500000	0	0	1510000	382000	1110000	0	0	0	0	0	8270000	0	187000	0	0	1.00E+06	0	1020000	0	2160000	0	0	0	0	0	0	0	366000	0	1540000	0	0	0	0	0	821000	0
7	3	CO3A1	R.GMP(+15.99)GSP(+15.99)GGPGSDGKP(+15.99)GP(+15.99)PGSQGESGRP(+15.99)GP(+15.99)PGPSGPR.G	N	Y	3.33	60	2.9	138000	0	0	2370000	0	0	0	0	0	0	0	0	0	0	3560000	0	0	0	0	0	0	0	0	0	0	0	0	0	0	0	0	0	0	0	0	0	0	0	0	0	0
7	3	CO3A1	K.GPAGERGAPG.P	N	Y	4.81	60	7.3	133000	0	0	3790000	0	0	0	0	0	0	0	0	0	0	1790000	0	0	0	0	0	0	0	0	0	0	0	0	0	0	0	0	0	0	0	0	0	0	132000	0	0	0
7	3	CO3A1	R.GEAGIP(+15.99)GVP(+15.99)GAK(+15.99).G	N	Y	2.2	60	4.6	3890000	137000	5430000	58600000	0	0	9150000	0	0	0	0	0	50200	7970000	57200000	0	0	7560000	2950000	6150000	32200	0	0	0	0	0	1340000	0	0	0	198000	0	0	0	179000	0	0	0	0	2770000	7690000
7	3	CO3A1	R.GMP(+15.99)GSP(+15.99)GGP(+15.99)GSDGKP(+15.99)GPP(+15.99)GSQGESGR.P	N	Y	8.16	60	1.3	5690000	920000	7530000	68100000	127000	188000	7260000	359000	806000	299000	177000	519000	714000	1280000	65100000	513000	7370000	16500000	8710000	1.20E+07	232000	182000	1440000	5880000	0	351000	1220000	19100	291000	1790000	3970000	911000	275000	62400	494000	237000	220000	822000	1740000	4320000	6760000
7	3	CO3A1	R.N(+.98)GEK(+30.01)GETGAP(+15.99)GLK.G	N	Y	7.51	60	7.2	1370000	1080000	782000	3910000	2640000	1720000	2380000	1260000	1290000	5500000	1370000	2410000	64400	632000	1500000	985000	2410000	1580000	264000	968000	2610000	1080000	2530000	378000	1110000	411000	304000	277000	8810	1160000	580000	1380000	832000	1500000	978000	2950000	0	1930000	1060000	637000	1170000
7	3	CO3A1	R.GPAGPN(+.98)GIPGEK(+30.01).G	N	Y	1.55	60	3.8	114000	0	0	3310000	0	0	0	161000	0	0	0	0	0	0	0	0	0	0	0	0	0	0	0	0	0	0	173000	67900	0	0	0	0	0	0	0	0	0	0	0	0	0
7	3	CO3A1	K.GDAGAP(+15.99)GAPGGK(+30.01)GDAGAP(+15.99)GER.G	N	Y	9.84	60	1	2590000	470000	2420000	36200000	93600	89600	2550000	121000	513000	205000	96300	305000	0	0	31400000	0	1960000	6930000	3920000	4070000	13700	149000	371000	2530000	0	191000	0	0	69900	886000	1670000	383000	134000	120000	250000	285000	216000	528000	1080000	1240000	3620000
7	3	CO3A1	K.AGGFAPYYG.D	N	Y	0.95	60	3.5	102000	0	0	2650000	0	0	0	0	0	0	0	0	0	0	1730000	0	0	0	0	0	0	0	0	0	0	0	0	0	0	0	0	0	0	0	0	0	0	0	0	0	0
7	3	CO3A1	R.GSP(+15.99)GPQGVK(+30.01)GESGK(+30.01)PGANGLSGER.G	N	Y	1.98	60	1.5	480000	0	0	9750000	0	0	0	0	0	0	0	0	0	271000	9490000	0	0	0	0	818000	0	0	0	328000	0	0	0	0	0	0	0	0	0	0	0	0	0	0	0	0	0
7	3	CO3A1	K.GESGKPGAN(+.98)GLSGER.G	N	Y	4.3	60	6.1	95700	0	0	1080000	0	238000	52900	59300	124000	0	0	0	0	0	890000	0	0	197000	0	308000	0	0	0	91400	0	0	0	0	0	0	0	0	0	458000	127000	0	0	0	0	0	149000
7	3	CO3A1	R.GPP(+15.99)GPQGLP(+15.99)GLAGTAGEP(+15.99)GRDGNPGSDGLP(+15.99)GR.D	N	Y	2.62	60	5.5	92600	0	0	1150000	0	0	0	0	0	0	0	0	0	0	2840000	0	0	0	0	0	0	0	0	0	0	0	0	0	0	0	0	0	0	0	0	0	0	0	0	0	0
7	3	CO3A1	P.GPPGPVGPAGK(+178.05)SGDRGESGPAGPAGAP(+15.99)GPAGSR.G	N	Y	4.8	60	0.2	89800	0	0	2210000	0	0	0	0	0	0	0	0	0	0	1650000	0	0	0	0	0	0	0	0	0	0	0	0	0	0	0	0	0	0	0	0	0	0	0	0	0	0
7	3	CO3A1	R.GPAGPNGIPGEK(+30.01)GPAGER.G	N	Y	3.7	60	1.3	1060000	0	1240000	14200000	0	0	1660000	0	0	0	0	0	0	899000	15400000	0	0	2450000	2040000	1910000	0	0	0	1140000	1860000	0	124000	0	0	0	417000	0	0	0	0	0	0	0	0	0	1470000
7	3	CO3A1	K.DGSPGEP(+15.99)GAN(+.98)GLP(+15.99)GAAGER.G	N	Y	1.42	60	3.1	82900	0	0	2110000	0	0	0	0	0	0	0	0	0	0	1350000	0	0	0	0	0	0	0	0	0	0	0	104000	0	0	0	0	0	0	0	0	0	0	0	0	0	0
7	3	CO3A1	R.GPAGPNGIP(+15.99)GEK(+30.01)GPAGER.G	N	Y	1.87	60	2.5	1400000	19000	391000	26800000	0	0	1610000	0	0	0	0	0	0	984000	23300000	0	0	2620000	945000	1220000	0	0	0	843000	0	0	73700	0	0	0	0	0	0	0	0	0	0	0	0	0	1340000
7	3	CO3A1	R.GEN(+.98)GSPGAP(+15.99)GAPGHPGPP(+15.99)GPVGPAGK.S	N	Y	2.72	60	1	77100	0	0	1650000	0	0	0	0	0	0	0	0	0	0	1660000	0	0	0	0	0	0	0	0	0	0	0	0	0	0	0	0	0	0	0	0	0	0	0	0	0	0
7	3	CO3A1	K.GESGKP(+15.99)GAN(+.98)GLSGER.G	N	Y	1.87	60	4.9	75900	136000	438000	1550000	0	0	4640	0	176000	10800	0	0	0	0	0	0	0	0	0	0	0	0	0	0	0	0	0	0	0	0	53900	0	0	0	0	596000	0	0	135000	0	0
7	3	CO3A1	R.GAP(+15.99)GPQGPR.G	N	Y	4.09	60	0.9	73800	0	92900	842000	54600	0	177000	0	0	0	0	0	0	0	1020000	0	41900	132000	147000	215000	0	0	0	1.00E+05	0	0	0	0	0	0	51700	20100	0	0	0	0	0	0	0	0	129000
7	3	CO3A1	R.GMP(+15.99)GSP(+15.99)GGPGSDGKPGPP(+15.99)GSQGESGR.P	N	Y	2.54	60	1	73100	0	0	1250000	0	0	0	0	0	0	0	0	0	0	1530000	0	0	146000	0	182000	0	0	0	33300	0	0	0	0	0	0	0	0	0	0	0	0	0	0	0	0	0
7	3	CO3A1	R.GAP(+15.99)GPAGPR.G	N	Y	6.97	60	1.5	69500	0	57600	676000	0	166000	164000	34000	0	26700	176000	234000	0	0	806000	0	30600	105000	55900	112000	0	12500	0	46600	0	2530	0	0	0	0	0	0	48900	0	0	0	0	73500	0	0	59400
7	3	CO3A1	R.GENGSP(+15.99)GAP(+15.99)GAP(+15.99)GHP(+15.99)GPP(+15.99)GPVGPAGK.S	N	Y	5.66	60	1.2	3980000	0	5700000	34200000	0	0	12200000	0	0	133000	178000	188000	5560000	5920000	3.00E+07	0	4780000	10800000	6330000	10100000	0	0	1150000	5270000	5030000	229000	2420000	0	507000	1800000	5490000	362000	0	0	0	0	0	615000	920000	4850000	4980000
7	3	CO3A1	L.QGLP(+15.99)GTGGPP(+15.99)GENGKP(+15.99)GEP(+15.99)GPK.G	N	Y	4.79	60	1.3	60700	0	0	1480000	0	0	0	0	0	0	0	0	0	0	1130000	0	0	0	0	0	0	0	0	0	0	0	0	0	0	0	0	0	0	0	0	0	0	0	0	0	0
7	3	CO3A1	K.GEDGK(+30.01)DGSPGEP(+15.99)GANGLP(+15.99)GAAGER.G	N	Y	3.14	60	2.6	60200	0	0	1510000	0	0	0	0	0	0	0	0	0	0	1010000	0	0	74000	0	0	0	0	0	0	0	0	0	0	0	0	0	0	0	0	0	0	0	0	0	0	0
7	3	CO3A1	K.GDTGPP(+15.99)GPQGLQGLP(+15.99)GTGGPP(+15.99)GENGKP(+15.99)GEP(+15.99)GP(+15.99)K.G	N	Y	0.28	60	0	56400	0	0	2420000	0	0	0	0	0	0	0	0	0	0	0	0	0	0	0	0	0	0	0	0	0	0	0	0	0	0	0	0	0	0	0	0	0	0	0	0	0
7	3	CO3A1	K.DGTSGHP(+15.99)GPIGP(+15.99)P(+15.99)GPR.G	N	Y	1.75	60	2.7	349000	0	0	6980000	0	0	561000	0	0	0	0	0	0	157000	5930000	0	0	719000	92900	268000	0	0	0	0	0	0	0	0	0	0	0	0	0	0	0	0	0	0	0	0	182000
7	3	CO3A1	R.GENGSPGAPGAP(+15.99)GHPGPP(+15.99)GPVGPAGK.S	N	Y	1.86	60	2.7	53800	0	0	1540000	0	0	0	0	0	0	0	0	0	0	772000	0	0	0	0	0	0	0	0	0	0	0	0	0	0	0	0	0	0	0	0	0	0	0	0	0	0
7	3	CO3A1	K.GDTGPP(+15.99)GPQGLQGLP(+15.99)GTGGPP(+15.99)GENGKPGEP(+15.99)GPK.G	N	Y	1.68	60	0.1	53000	0	0	1020000	0	0	0	0	0	0	0	0	0	0	1260000	0	0	0	0	0	0	0	0	0	0	0	0	0	0	0	0	0	0	0	0	0	0	0	0	0	0
7	3	CO3A1	R.GLP(+15.99)GPP(+15.99)GSNGNP(+15.99)GP(+15.99)P(+15.99)GPSGSP(+15.99)GK.D	N	Y	1.84	60	3.3	51400	0	0	1040000	0	0	0	0	0	0	0	0	0	0	1180000	0	0	0	0	0	0	0	0	0	0	0	0	0	0	0	0	0	0	0	0	0	0	0	0	0	0
7	3	CO3A1	G.QQGAIGSP(+15.99)GPAGPR.G	N	Y	0.64	60	0.7	49600	0	0	356000	0	0	0	0	0	0	0	0	0	0	1780000	0	0	0	0	0	0	0	0	0	0	0	0	0	0	0	0	0	0	0	0	0	0	0	0	0	0
7	3	CO3A1	R.GEP(+15.99)GPQGHAGAQGPP(+15.99)GPP(+15.99)GINGSP(+15.99)GGK.G	N	Y	1.84	60	0.9	49500	0	41100	976000	0	0	0	0	0	0	0	0	0	0	667000	0	0	0	0	445000	0	0	0	0	0	0	0	0	0	0	0	0	0	0	0	0	0	0	0	0	0
7	3	CO3A1	K.GDK(+30.01)GEPGGPGADGVPGK.D	N	Y	3.14	60	1.9	885000	0	166000	16800000	0	0	1570000	4770	0	0	0	0	0	0	14600000	0	180000	1880000	0	876000	0	0	0	288000	0	0	142000	0	0	0	0	0	0	0	0	0	0	0	0	0	684000
7	3	CO3A1	K.N(+.98)GETGPQGPPGPTGPGGDK(+30.01).G	N	Y	2.17	60	1.3	39000	0	0	0	0	0	0	0	0	0	0	0	0	0	0	0	0	0	1090000	0	0	0	0	0	587000	0	0	0	0	0	0	0	0	0	0	0	0	0	0	0	0
7	3	CO3A1	K.GEGGPP(+15.99)GVAGPP(+15.99)GGSGPAGPPGPQGVK(+30.01).G	N	Y	3.45	60	3.2	38600	0	0	977000	0	0	0	0	0	0	0	0	0	0	684000	0	0	0	0	0	0	0	0	0	0	0	0	0	0	0	0	0	0	0	0	0	0	0	0	0	0
7	3	CO3A1	R.GMP(+15.99)GSP(+15.99)GGPGSDGKP(+15.99)GPP(+15.99)GSQGESGR.P	N	Y	4.52	60	1.8	1950000	0	1320000	26300000	0	0	2260000	0	0	0	0	0	0	1520000	26700000	0	1330000	8290000	2330000	3450000	0	0	404000	1770000	0	0	917000	0	0	0	893000	0	0	0	0	0	0	0	173000	106000	2550000
7	3	CO3A1	R.DGNP(+15.99)GSDGLP(+15.99)GRDGSP(+15.99)GGK.G	N	Y	1.65	60	2	34200	0	0	459000	0	0	0	0	0	0	0	0	0	0	779000	0	0	0	0	231000	0	0	0	0	0	0	0	0	0	0	0	0	0	0	0	0	0	0	0	0	0
7	3	CO3A1	R.GGP(+15.99)GGPGP(+15.99)QGPP(+15.99)GK.N	N	Y	2.34	60	1.9	32800	0	22500	487000	0	0	82000	0	0	0	0	0	0	0	573000	0	0	59300	26700	62000	0	0	0	27900	0	0	0	0	0	0	0	0	0	0	0	0	0	0	0	0	28300
7	3	CO3A1	R.GSPGPQGVK(+30.01)GESGKP(+15.99)GANGLSGER.G	N	Y	2.89	60	0.2	32200	0	0	784000	0	0	0	0	0	0	0	0	0	0	602000	0	0	0	0	0	0	0	0	0	0	0	0	0	0	0	0	0	0	0	0	0	0	0	0	0	0
7	3	CO3A1	N.TGAP(+15.99)GSP(+15.99)GVSGPK.G	N	Y	1.72	60	2.5	27000	81900	180000	445000	0	0	0	0	0	0	0	0	0	0	25800	0	0	0	0	0	0	0	0	0	0	0	0	0	0	0	0	0	0	0	0	0	0	0	427000	0	0
7	3	CO3A1	N.GLP(+15.99)GENGAP(+15.99)GP(+15.99)MGPR.G	N	Y	0.39	60	0	24000	0	0	1030000	0	0	0	0	0	0	0	0	0	0	0	0	0	0	0	0	0	0	0	0	0	0	0	0	0	0	0	0	0	0	0	0	0	0	0	0	0
7	3	CO3A1	K.NGETGPQGPP(+15.99)GPTGP(+15.99)GGDK.G	N	Y	1.59	60	3	21000	0	0	636000	0	0	0	0	0	0	0	0	0	0	208000	60500	0	0	0	0	0	0	0	0	0	0	0	0	0	0	0	0	0	0	0	0	0	0	0	0	0
7	3	CO3A1	R.GMP(+15.99)GSP(+15.99)GGPGSDGK.P	N	Y	1.28	60	1.5	17700	50000	0	539000	0	0	0	0	0	0	0	0	0	0	46800	0	0	0	0	0	0	0	0	0	0	0	0	0	0	0	0	0	0	0	0	0	0	0	126000	0	0
7	3	CO3A1	R.GGAGPP(+15.99)GPEGGK.G	N	Y	2.65	60	2.1	14700	0	0	280000	0	0	27700	0	0	0	0	0	0	0	303000	0	0	0	0	20300	0	0	0	0	0	0	0	0	0	0	0	0	0	0	0	0	0	0	0	0	0
7	3	CO3A1	R.GGLGSP(+15.99)GPK.G	N	Y	2.65	60	5.2	13600	0	0	255000	0	17000	0	0	0	0	0	0	0	0	313000	0	0	0	0	0	0	0	0	0	0	0	0	0	0	0	0	0	0	0	0	0	0	0	0	0	0
7	3	CO3A1	K.GEGGPP(+15.99)GVAGPP(+15.99)GGSGPAGPP(+15.99)GP(+15.99)QGVKGER.G	N	Y	0.25	60	0	9420	0	0	405000	0	0	0	0	0	0	0	0	0	0	0	0	0	0	0	0	0	0	0	0	0	0	0	0	0	0	0	0	0	0	0	0	0	0	0	0	0
7	3	CO3A1	R.GGP(+15.99)GGP(+15.99)GPQGP(+15.99)P(+15.99)GKNGETGPQGPP(+15.99)GPTGPGGDK.G	N	Y	0.5	60	0	8380	0	0	0	0	0	0	0	0	0	0	0	0	0	360000	0	0	0	0	0	0	0	0	0	0	0	0	0	0	0	0	0	0	0	0	0	0	0	0	0	0
7	3	CO3A1	K.GDAGAP(+15.99)GAP(+15.99)GGKGDAGAP(+15.99)GER.G	N	Y	2.79	60	0.2	8330	0	0	259000	0	0	0	0	0	0	0	0	0	0	99400	0	0	0	0	0	0	0	0	0	0	0	0	0	0	0	0	0	0	0	0	0	0	0	0	0	0
7	3	CO3A1	K.GETGAPGLK(+30.01)GENGLP(+15.99)GENGAP(+15.99)GPMGPR.G	N	Y	0.11	60	0	8260	0	0	355000	0	0	0	0	0	0	0	0	0	0	0	0	0	0	0	0	0	0	0	0	0	0	0	0	0	0	0	0	0	0	0	0	0	0	0	0	0
7	3	CO3A1	K.GESGK(+30.01)PGAN(+.98)GLSGER.G	N	Y	1.06	60	1.1	188000	0	0	5280000	0	0	0	0	0	28900	0	0	0	28400	1470000	0	0	816000	20800	0	0	0	0	0	0	0	0	0	0	0	0	0	0	0	0	0	0	0	180000	0	266000
7	3	CO3A1	E.VGPAGSP(+15.99)GSNGAP(+15.99)GQR.G	N	Y	2.83	60	0.8	6750	0	0	124000	0	0	0	0	0	0	0	0	0	0	167000	0	0	0	0	0	0	0	0	0	0	0	0	0	0	0	0	0	0	0	0	0	0	0	0	0	0
7	3	CO3A1	L.GSP(+15.99)GPKGDK.G	N	Y	2.91	60	1.1	4590	0	0	88400	0	0	0	0	0	0	0	0	0	0	109000	0	0	0	0	0	0	0	0	0	0	0	0	0	0	0	0	0	0	0	0	0	0	0	0	0	0
19	13	TENA	K.FTTDLDSPR.D	Y	Y	14.67	60	1.1	1.07E+08	1.32E+08	87300000	1.23E+08	1.31E+08	1.82E+08	1.46E+08	1.29E+08	1.28E+08	1210000	0	1.68E+08	1.46E+08	2.31E+08	1.54E+08	1.68E+08	1.06E+08	1.41E+08	0	0	1.06E+08	1.50E+08	1.37E+08	0	1.35E+08	99800000	37700000	47900000	43200000	2.24E+08	1.42E+08	0	1.18E+08	99300000	1.61E+08	0	1.28E+08	1.48E+08	2.05E+08	76600000	1.54E+08
19	13	TENA	K.DLAPPSEPSESFQEH.T	N	Y	15.8	60	1.6	12100000	13400000	4870000	4750000	20500000	910000	7750000	13100000	28300000	2660000	1090000	0	27400000	2.90E+07	2410000	24600000	2740000	10700000	8880000	7660000	12200000	12300000	7880000	10800000	7560000	12800000	729000	4210000	42500000	23100000	1.80E+07	25400000	14500000	9840000	1.30E+07	2.50E+07	16600000	20600000	14300000	5090000	0
19	13	TENA	K.SIPVSAR.V	N	Y	9.04	60	1.3	10100000	31200000	18900000	12100000	18400000	15100000	1070000	1700000	30500000	14100000	15400000	15800000	9150000	9770000	5530000	2610000	5670000	7520000	13500000	2390000	13100000	2930000	0	2120000	2780000	7050000	6120000	2730000	7470000	21500000	7860000	8400000	0	9330000	12700000	18900000	12100000	21900000	629000	1.10E+07	7150000
19	13	TENA	R.AVDIPGLEAATPYR.V	N	Y	9.64	60	1.8	10800000	9320000	5220000	4130000	13200000	0	8050000	13200000	38400000	3440000	906000	0	10500000	12900000	3110000	15600000	2200000	3330000	10500000	1.00E+07	6260000	19900000	9250000	14200000	6370000	19400000	3190000	6670000	29700000	14900000	8680000	28100000	6350000	2.00E+07	13200000	15900000	13300000	19400000	16400000	5600000	2890000
19	13	TENA	R.VATYLPAPEGLK.F	N	Y	18	60	1.6	9740000	18200000	0	5930000	15500000	0	4300000	11700000	33600000	5410000	0	0	10300000	12400000	4440000	12700000	3320000	6290000	11800000	7670000	7810000	15200000	6180000	7040000	11800000	11900000	3390000	8720000	28400000	10900000	10100000	3.10E+07	14400000	11100000	0	8890000	10100000	12700000	13600000	8460000	5450000
19	13	TENA	R.TPVLSAEASTAK.E	N	Y	23.34	60	0.8	9160000	9840000	4750000	6600000	14100000	1290000	7730000	11400000	31500000	3500000	1720000	0	11800000	17800000	6430000	15900000	4380000	3120000	5090000	3750000	6360000	13500000	6420000	6560000	5990000	6150000	1900000	2530000	23600000	1.40E+07	8670000	22900000	7390000	13600000	10100000	12200000	1.10E+07	1.60E+07	14500000	6060000	3900000
19	13	TENA	R.LDAPSQIEVK.D	N	Y	18.24	60	1	9050000	9130000	4430000	5270000	13300000	944000	5830000	8500000	24100000	3880000	1780000	0	13900000	19800000	6350000	14300000	368000	4540000	5590000	5120000	6340000	1.20E+07	5830000	7800000	9820000	7390000	2160000	2320000	34400000	13500000	11900000	27100000	11200000	6070000	11500000	10800000	10400000	1.50E+07	14600000	5180000	2970000
19	13	TENA	R.AVDIPGLK.A	N	Y	8.23	60	1.9	8550000	7830000	3810000	4340000	12100000	514000	6170000	8810000	26400000	2520000	0	0	13300000	13100000	2590000	11800000	3120000	4200000	6660000	7620000	4720000	12100000	4900000	9340000	5840000	8110000	4670000	5420000	31800000	1.30E+07	9290000	23500000	6490000	11100000	8760000	10800000	8900000	17700000	1.50E+07	4640000	2400000
19	13	TENA	K.ETFTTGLDAPR.N	N	Y	17.84	60	1.7	7220000	5640000	4510000	3740000	8290000	0	5370000	7790000	21500000	2920000	0	0	10900000	14100000	2250000	11500000	3120000	3790000	5280000	6880000	4320000	11200000	4620000	9490000	6970000	5890000	1340000	2560000	21300000	6680000	11500000	18300000	9.00E+06	6480000	7780000	8990000	8590000	1.50E+07	9110000	6720000	3290000
19	13	TENA	R.GLEPGQEYNVLLTAEK.G	N	Y	9.87	60	3.8	7230000	7640000	3660000	0	8910000	1170000	4130000	7680000	22300000	2850000	1010000	0	12200000	13900000	3910000	1.30E+07	2760000	4210000	3190000	7540000	4720000	26800	7130000	9500000	4360000	14600000	3810000	5220000	2.70E+07	1.20E+07	10300000	23200000	8120000	6140000	9030000	8480000	9660000	4220000	9090000	4600000	3.00E+06
19	13	TENA	F.TTGLDAPR.N	N	Y	18.82	60	1	6500000	7280000	0	9190000	7850000	9290000	9560000	0	13600000	0	10600000	14600000	7500000	10600000	8370000	10700000	0	10300000	11300000	0	3680000	8870000	0	76900	9010000	5430000	2830000	2130	4610000	13500000	7540000	14800000	9350000	0	0	5020000	6760000	13800000	10700000	0	7380000
19	13	TENA	K.QSEPLEITLLAPER.T	N	Y	9.27	60	4	5440000	5700000	1930000	545000	10100000	87000	740000	6700000	20300000	1700000	242000	0	6010000	11300000	3350000	9930000	304000	411000	6390000	2900000	3070000	2760000	668000	998000	2550000	13500000	1640000	3730000	21700000	11600000	7750000	17900000	370000	7340000	6910000	1960000	8990000	6300000	11500000	506000	2510000
19	13	TENA	K.YAPISGGDHAEVDVPK.S	Y	Y	15.27	60	2.1	15900000	10300000	6810000	19100000	19100000	1610000	8820000	12100000	3.60E+07	3040000	1910000	0	37800000	29200000	15700000	2.00E+07	5460000	15900000	10700000	4800000	7620000	15500000	22100000	10300000	18200000	9900000	3780000	4190000	5.10E+07	2.10E+07	53900000	33800000	18400000	15400000	13400000	17100000	16700000	22900000	23500000	9450000	10800000
19	13	TENA	Y.SLPTGQWVGVQLPR.N	N	Y	9.55	60	4	4890000	5970000	901000	382000	12200000	526000	225000	1750000	1140000	2460000	691000	35400	7230000	1.50E+07	979000	5790000	4.00E+05	1290000	3420000	1130000	1980000	1680000	13700	0	949000	14900000	551000	3670000	31900000	14800000	9280000	23600000	5310000	17600	2420000	3400000	8990000	3720000	14200000	749000	2450000
19	13	TENA	R.QTGLAPGQEYEISLH.I	N	Y	14.72	60	1.5	3860000	4170000	0	2460000	6810000	0	1650000	3860000	12800000	1290000	0	0	6480000	7770000	2140000	7040000	0	2140000	2760000	2010000	1750000	3780000	2740000	3210000	1960000	3490000	0	2210000	14400000	7350000	5130000	9600000	4490000	4240000	3980000	6830000	4770000	4970000	8190000	2170000	2330000
19	13	TENA	K.IQALNGPLR.S	N	Y	18.62	60	1.4	3770000	3520000	2100000	2440000	4850000	481000	1730000	4840000	10400000	1280000	0	0	7500000	8120000	3030000	2940000	1370000	744000	1710000	2820000	2680000	4730000	1490000	4210000	3590000	3150000	689000	1080000	14600000	4180000	5470000	9420000	3660000	4920000	4260000	5010000	4910000	6830000	5700000	2240000	2510000
19	13	TENA	F.WLGLDNLNK.I	N	Y	12.47	60	3.1	3760000	117000	8680000	2810000	3470000	7420000	3980000	6910000	6340000	5720000	5730000	585000	2550000	5790000	5010000	355000	409000	1950000	8020000	11400000	2080000	0	10500000	7100000	8890000	139000	1300000	7450000	940000	358000	5160000	155000	94800	120000	6210000	4650000	5930000	350000	2200000	0	5120000
19	13	TENA	K.AYAAGFGDR.R	N	Y	12.96	60	1.8	3740000	3400000	1720000	2290000	5500000	5.00E+05	2420000	3910000	10600000	1480000	629000	507000	8670000	10800000	2260000	6020000	1340000	1580000	4140000	2820000	1880000	6020000	3070000	3670000	1900000	3640000	823000	880000	9170000	5010000	4810000	9600000	5660000	4490000	2510000	3900000	3770000	7120000	4710000	2210000	0
19	13	TENA	K.ITAQGQYELR.V	N	Y	10.41	60	2.3	2640000	1940000	771000	1200000	4140000	0	1730000	2630000	6620000	933000	0	0	4070000	6470000	1720000	5600000	1140000	1280000	1880000	1040000	1880000	3560000	1660000	2250000	1720000	2160000	391000	963000	11600000	4620000	3720000	7390000	2060000	3110000	2550000	2640000	2790000	3740000	5050000	1810000	993000
19	13	TENA	R.ITYVPITGGTPSMVTVDGTK.T	N	Y	7.89	60	4	2700000	2940000	1040000	337000	3460000	0	646000	2320000	8630000	283000	0	0	5360000	6530000	1720000	5710000	0	886000	2400000	1410000	1130000	2180000	1430000	1060000	1450000	7.00E+06	744000	1150000	14200000	6380000	4300000	8710000	3630000	520000	2820000	2830000	5020000	1450000	1670000	179000	1390000
19	13	TENA	R.EEFWLGLDNLNK.I	N	Y	9.68	60	3.4	2150000	3140000	626000	61400	4460000	272000	0	597000	642000	870000	401000	0	4890000	6110000	2750000	7030000	63900	72700	4760000	2260000	2530000	544000	0	204000	147000	5650000	1470000	2170000	9520000	5030000	4600000	3060000	0	416000	3860000	1160000	3290000	0	4560000	284000	1110000
19	13	TENA	K.ESNPATINAATELDTPK.D	N	Y	8.92	60	3.5	2050000	807000	2120000	0	0	392000	1500000	3410000	4110000	0	0	0	10900000	0	0	4240000	1450000	0	1530000	2990000	1550000	2800000	532000	4440000	0	2760000	0	0	14700000	0	5010000	3660000	0	3270000	0	0	3380000	6420000	0	3020000	0
19	13	TENA	H.SIQFAEMK.L	N	Y	10.21	60	1.9	1920000	1510000	653000	1180000	2340000	0	1950000	2340000	5360000	0	0	0	4330000	4130000	465000	4370000	1130000	469000	0	1370000	450000	2380000	1560000	1960000	1750000	1630000	0	0	10500000	2530000	2990000	7400000	3200000	2330000	1620000	909000	566000	3980000	3020000	0	885000
19	13	TENA	R.SQTVSAIATTAMGSP(+15.99)K.E	N	Y	6.43	60	1.8	1700000	1380000	0	0	3990000	0	1860000	2520000	6580000	1410000	0	0	2120000	3010000	0	4350000	0	0	320000	763000	734000	4360000	267000	1410000	640000	1070000	0	0	5640000	2400000	1180000	4300000	937000	2120000	578000	3690000	1990000	5070000	4790000	1370000	0
19	13	TENA	R.DLTATEVQSETALLTWRPPR.A	N	Y	4.15	60	2.8	1640000	1070000	280000	413000	4080000	573000	0	671000	1600000	1670000	0	23100	2250000	4290000	541000	2970000	0	0	1150000	695000	1830000	2480000	2350000	1580000	1300000	3940000	1130000	1050000	6570000	1890000	3350000	4410000	1470000	1380000	1090000	1910000	5.00E+06	1480000	1980000	253000	240000
19	13	TENA	R.ENFYQNWK.A	N	Y	9.04	60	2	1300000	0	313000	382000	2760000	89700	202000	1220000	3430000	0	0	0	3400000	4090000	581000	953000	0	852000	1160000	692000	654000	1400000	869000	1090000	0	1670000	0	2120000	7250000	2500000	2250000	4320000	617000	0	1020000	1730000	1980000	2160000	2780000	0	504000
19	13	TENA	R.VFAILENK.K	N	Y	11.01	60	2.2	1280000	2260000	834000	975000	2390000	0	0	1520000	4730000	0	0	0	2890000	2730000	770000	991000	0	0	1150000	0	1130000	0	613000	1100000	76800	3040000	358000	1110000	5860000	2290000	2050000	4080000	0	0	1460000	1260000	1950000	2280000	2900000	915000	591000
19	13	TENA	N.AATELDTPK.D	N	Y	5.83	60	4	1230000	0	1140000	2700000	1550000	3310000	362000	3440000	0	1470000	4240000	907000	1570000	1870000	487000	1910000	4510000	480000	1020000	0	0	0	0	0	0	760000	1200000	0	1370000	3150000	1240000	0	0	1170000	751000	2790000	945000	2480000	1530000	2410000	493000
19	13	TENA	R.LEELENLVSSLR.E	N	Y	5.04	60	1.8	1260000	1800000	0	0	1710000	137000	0	277000	157000	927000	101000	0	1740000	1850000	2820000	5690000	0	590000	2310000	2250000	1210000	336000	0	2.00E+05	0	3260000	676000	1140000	7570000	5290000	2030000	1120000	0	0	1180000	505000	2020000	139000	3160000	177000	362000
19	13	TENA	R.SQTVSAIATTAMGSPK.E	N	Y	4.84	60	2.3	1170000	0	0	0	5940000	0	0	1930000	4770000	0	0	0	205000	138000	0	1700000	0	0	1740000	0	0	2120000	946000	0	511000	2440000	842000	0	7410000	3480000	2650000	4770000	1050000	1070000	0	2060000	0	2220000	1410000	0	0
19	13	TENA	F.TIEIIDSNR.L	N	Y	3.81	60	3.2	1030000	2450000	0	0	3250000	129000	3410000	0	1270000	0	232000	0	0	2060000	0	6840000	0	0	0	0	0	2880000	153000	1720000	0	908000	0	0	771000	0	957000	0	0	0	3090000	5260000	0	460000	4390000	1580000	0
19	13	TENA	Y.SLADLSPSTHYTAK.I	N	Y	9.64	60	1.7	1030000	1330000	0	419000	1800000	0	799000	1080000	2430000	0	0	0	2430000	2840000	338000	2510000	120000	227000	442000	651000	466000	1860000	0	793000	467000	1170000	0	0	5230000	2240000	933000	4.00E+06	1360000	1380000	1160000	0	0	2380000	2340000	320000	0
19	13	TENA	R.SFSTFDK.D	N	Y	7.54	60	2.2	5440000	4210000	2890000	4340000	7360000	389000	4010000	7100000	17700000	1730000	381000	0	9250000	12100000	3140000	9700000	1200000	2810000	2400000	2880000	3170000	8180000	3760000	4630000	2620000	4370000	1170000	1590000	1.50E+07	6540000	5640000	12500000	6820000	8040000	3330000	8160000	6070000	11800000	1.00E+07	3340000	3360000
19	13	TENA	R.WQPAIATVDSYVISYTGEK.V	N	Y	6.88	60	2.8	1510000	1970000	258000	7.00E+05	3880000	0	796000	1920000	5410000	0	0	0	644000	2960000	0	1220000	414000	1130000	2070000	2180000	637000	981000	2080000	2070000	1220000	883000	203000	48100	1950000	2020000	1700000	3510000	1360000	3050000	2270000	3430000	1130000	6080000	1940000	458000	0
19	13	TENA	K.AATHYTITIR.G	N	Y	8.53	60	2.1	740000	0	154000	1040000	2230000	0	0	808000	3920000	0	0	0	1150000	1670000	0	1530000	0	0	446000	0	0	1560000	752000	0	786000	455000	138000	260000	2220000	1060000	818000	2120000	687000	1830000	897000	1520000	0	2140000	767000	0	471000
19	13	TENA	R.DHGETAFAVYDK.F	N	Y	7.27	60	2.5	1410000	1370000	184000	188000	2670000	0	0	1540000	7060000	56500	0	0	4040000	5120000	155000	2250000	0	253000	1270000	290000	640000	1110000	577000	948000	728000	927000	0	190000	6870000	1330000	2260000	5390000	1700000	1590000	2110000	2150000	1090000	1530000	2410000	0	266000
19	13	TENA	Y.TVTLHGEVR.G	N	Y	8.47	60	2	704000	942000	0	402000	1070000	0	0	921000	4010000	0	0	0	0	6.00E+05	253000	1440000	0	0	1010000	0	0	890000	0	0	307000	0	0	0	625000	1320000	768000	2260000	3040000	1030000	829000	1450000	977000	2160000	2550000	0	395000
19	13	TENA	H.TVDGENQIVFTHR.I	N	Y	6.79	60	2.2	6630000	492000	2660000	3560000	12500000	0	0	6980000	24200000	1940000	0	476000	18500000	14700000	2680000	12700000	1320000	2070000	2190000	2960000	3690000	10100000	2920000	5670000	6390000	3910000	1890000	1630000	31300000	7110000	6400000	24300000	6280000	6800000	6570000	6470000	7430000	14100000	12500000	2960000	1630000
19	13	TENA	R.VSIYGVIR.G	N	Y	6.2	60	3	661000	621000	264000	0	1780000	0	178000	979000	2560000	231000	93500	0	887000	1360000	0	1590000	0	0	560000	0	388000	1140000	484000	287000	0	1410000	0	380000	2410000	1370000	0	1970000	272000	1310000	685000	1140000	734000	1640000	1270000	0	0
19	13	TENA	K.LLDPQEFTLSGTQR.K	N	Y	3.9	60	5.7	928000	1160000	1050000	0	574000	0	193000	1160000	8380000	562000	0	0	0	0	0	1020000	270000	0	772000	1280000	78100	0	2880000	1470000	220000	628000	397000	504000	2950000	459000	673000	2880000	0	64300	1150000	5470000	1680000	43000	518000	0	324000
19	13	TENA	K.AAIDSYR.I	N	Y	7.64	11.5	1.4	7270000	5330000	3790000	5560000	7960000	1200000	4460000	8390000	23200000	1210000	1650000	2150000	10200000	13600000	5920000	13300000	3310000	6060000	9760000	4430000	2670000	11400000	6930000	5090000	6070000	5840000	578000	560000	8470000	11100000	8470000	21600000	9690000	10400000	4800000	8840000	7030000	16700000	9840000	4730000	2830000
19	13	TENA	K.TTLTGLRPGTEY.G	N	Y	6.46	60	2	571000	625000	0	0	1240000	0	0	632000	1800000	0	0	0	1900000	1360000	0	1770000	0	210000	0	215000	0	874000	0	346000	133000	215000	0	0	3950000	1570000	152000	1630000	1040000	467000	486000	850000	443000	1130000	1530000	0	0
19	13	TENA	K.LLDPQEF.T	N	Y	4.63	60	2.3	553000	0	0	0	1930000	0	0	1040000	0	0	0	0	201000	724000	0	269000	0	0	0	351000	509000	0	0	0	0	339000	343000	0	5020000	3150000	609000	3680000	0	0	768000	1970000	763000	47700	1340000	0	86200
19	13	TENA	K.ASTEQAPELEN(+.98)LTVTEVGWDGLR.L	N	Y	3.88	60	3	543000	2150000	295000	244000	1950000	862000	0	0	0	1640000	759000	212000	1090000	585000	0	871000	0	1380000	129000	0	202000	0	0	103000	0	383000	550000	1270000	1570000	1610000	471000	0	0	0	373000	132000	1440000	0	1830000	0	641000
19	13	TENA	Q.ELEPGVEYFIR.V	N	Y	2.7	60	3.5	441000	549000	18300	0	0	0	0	0	0	0	0	0	1150000	3120000	46800	731000	0	0	0	0	0	0	0	0	0	1540000	0	0	2140000	1670000	0	4720000	0	0	298000	130000	862000	385000	1270000	0	168000
19	13	TENA	K.ASTEQAPELENLTVTEVGWDGLR.L	N	Y	6.94	60	2.8	1810000	3180000	1090000	186000	4570000	0	746000	1490000	5560000	0	0	0	1550000	2210000	650000	4250000	140000	165000	2340000	2380000	1700000	2040000	1700000	2090000	2290000	1690000	0	397000	5680000	4600000	1740000	6210000	0	1680000	2810000	2310000	1170000	3860000	2450000	569000	561000
19	13	TENA	R.AEIVTEAEPEVDNLLVSDATPDGFR.L	N	Y	7.63	60	3.9	3690000	6330000	2060000	265000	6640000	0	1740000	4240000	7070000	5840000	0	0	3210000	3470000	3120000	10500000	558000	829000	7110000	3230000	4220000	6770000	488000	3400000	2580000	2340000	947000	1080000	6860000	7800000	2880000	9590000	1520000	5250000	5070000	6890000	2610000	7020000	5910000	1330000	2450000
19	13	TENA	H.TVDGEN(+.98)QIVFTHR.I	N	Y	1.98	60	7.1	382000	2730000	429000	60800	0	0	1250000	0	0	0	0	80300	0	0	0	159000	0	0	2670000	0	0	0	285000	0	272000	0	0	0	0	0	0	0	0	3620000	843000	868000	0	0	2600000	45000	0
19	13	TENA	R.EATEYEIELYGISK.G	N	Y	4.05	60	2.6	369000	1180000	201000	0	1020000	0	0	334000	1430000	480000	96500	181000	376000	1640000	0	1190000	0	0	125000	0	0	61300	0	0	0	603000	0	337000	1390000	495000	649000	356000	0	153000	802000	911000	1150000	0	216000	0	0
19	13	TENA	K.TTLTGLRPGTEYGIGVSAVK.E	N	Y	10.1	60	2.1	4270000	1120000	3380000	2040000	3460000	0	2190000	6210000	5870000	1350000	0	0	11500000	9870000	1900000	7.00E+06	2130000	1830000	3290000	4790000	1660000	8070000	1470000	5570000	2800000	8070000	546000	1340000	21300000	6760000	9250000	7060000	1950000	5270000	1190000	4840000	2360000	8760000	6600000	2150000	820000
19	13	TENA	R.STDLPGLK.A	N	Y	7.57	60	2.2	7760000	6890000	0	5590000	13700000	0	0	9120000	27200000	2800000	1110000	0	11200000	15500000	5120000	1.10E+07	0	5130000	4400000	3170000	6030000	8950000	7670000	5030000	8440000	6840000	2760000	1340000	2.30E+07	9240000	8430000	20700000	8300000	12500000	9900000	12900000	9620000	2.00E+07	13500000	5700000	2710000
19	13	TENA	K.EVIVGPDTTSY.S	N	Y	3.34	60	4.3	310000	443000	0	359000	752000	0	0	0	956000	0	0	0	0	1200000	0	0	0	0	0	0	202000	406000	0	0	499000	601000	661000	0	3370000	995000	521000	997000	68400	0	0	0	274000	416000	82600	0	542000
19	13	TENA	R.ITYVPITGGTP(+15.99)SMVTVDGTK.T	N	Y	3.63	60	2.7	377000	0	0	0	1290000	0	0	698000	1040000	0	0	0	1040000	1090000	0	442000	0	0	0	663000	0	0	0	0	0	422000	0	0	3600000	671000	0	641000	0	0	141000	0	891000	2.00E+06	782000	0	0
19	13	TENA	K.ESN(+.98)PATINAATELDTPK.D	N	Y	4.26	60	4.7	270000	0	0	0	2030000	0	0	0	0	0	0	0	0	3980000	0	0	0	613000	0	0	0	0	0	0	0	0	0	0	156000	0	0	0	0	0	0	3140000	0	0	0	0	0
19	13	TENA	R.AVDIPGLEAATPY.R	N	Y	3.13	60	3.8	244000	588000	0	0	774000	0	0	0	438000	0	0	0	0	388000	0	731000	0	0	430000	0	0	0	0	0	93300	427000	20900	0	2310000	1960000	230000	0	117000	0	0	34900	0	483000	1410000	0	0
19	13	TENA	Y.ALTDLEPATEYTLR.I	N	Y	3.52	60	5.6	240000	0	0	0	267000	0	0	264000	1210000	0	0	0	0	0	0	613000	0	0	0	0	0	236000	0	0	0	0	0	1560000	0	340000	265000	1070000	0	263000	1770000	517000	0	538000	0	90300	0
19	13	TENA	K.DVTDTTALITWFK.P	N	Y	5.23	60	3.2	197000	436000	44000	120000	410000	0	0	79800	933000	31700	0	0	221000	227000	0	733000	11900	69600	0	161000	83600	301000	0	142000	1.00E+05	90600	36400	41800	587000	670000	0	446000	106000	246000	159000	807000	245000	261000	466000	40900	53400
19	13	TENA	R.TVSGNTVEYALTDLEPATEY.T	N	Y	4.16	60	3.5	149000	0	0	0	115000	0	136000	353000	1600000	0	0	0	0	257000	0	327000	0	138000	0	0	0	475000	121000	274000	0	0	0	0	259000	0	0	973000	0	429000	217000	151000	0	442000	0	0	0
19	13	TENA	R.PGTEYGIGVSAVK.E	N	Y	1.89	60	4.4	145000	0	576000	0	0	0	1210000	0	1810000	0	0	0	676000	0	0	0	0	0	0	0	0	0	0	0	0	0	0	0	1360000	0	0	0	0	0	0	583000	0	0	0	0	0
19	13	TENA	K.FSVGDAK.T	N	Y	7.28	60	1.3	2240000	1800000	1510000	2550000	3070000	745000	2240000	2640000	5870000	0	0	0	4530000	3090000	2470000	3940000	824000	1760000	3440000	678000	0	2430000	1560000	967000	1630000	2350000	266000	211000	3050000	4430000	2810000	4430000	4110000	1940000	1430000	3200000	2350000	4650000	3710000	2150000	1200000
19	13	TENA	Y.TVSIYGVIQGYR.T	N	Y	3.25	60	3.6	120000	176000	0	0	981000	0	0	22200	226000	0	0	0	0	376000	0	408000	0	0	0	71300	0	0	0	0	0	0	0	0	572000	843000	0	447000	112000	14800	0	703000	0	0	203000	0	0
19	13	TENA	R.TPVLSAE.A	N	Y	1.14	60	2.1	112000	0	0	0	109000	0	0	0	1210000	0	0	0	0	0	0	1550000	0	0	0	0	0	117000	0	0	0	0	0	0	0	0	0	294000	0	73900	347000	0	0	1040000	0	0	0
19	13	TENA	R.APTAQVESFR.I	Y	Y	5.53	8.33	2.3	12900000	10900000	7500000	11200000	15100000	2380000	10900000	13400000	35400000	5820000	2610000	983000	20400000	2.70E+07	10200000	1.90E+07	6790000	9340000	6300000	7970000	7640000	19600000	9640000	10900000	10100000	9960000	2930000	4130000	33100000	1.60E+07	14900000	29900000	2.10E+07	12200000	10700000	18300000	15400000	24500000	19100000	9560000	7200000
19	13	TENA	K.AATPYTVSIYGVIQGYR.T	N	Y	1.89	60	2.1	97400	107000	0	0	309000	0	0	0	1890000	0	0	0	175000	0	0	0	0	0	0	0	0	0	27700	0	0	0	0	0	0	0	0	0	0	0	0	0	0	1490000	105000	0	0
19	13	TENA	Y.EHFVIQVQEVNK.V	N	Y	4.6	60	3.1	1830000	1990000	32400	852000	4840000	3080000	579000	102000	1.00E+06	2920000	3140000	390000	1440000	236000	0	2750000	1500000	2920000	2770000	198000	1.00E+06	1780000	841000	603000	782000	2090000	6420000	5290000	4590000	3850000	2170000	2440000	1310000	1200000	694000	1530000	1950000	699000	1720000	260000	2640000
19	13	TENA	R.YGDNNHSQGVNWFHWK.G	N	Y	2.39	60	2.4	74300	0	0	0	460000	0	0	0	0	0	0	0	0	342000	0	0	0	86200	113000	0	0	0	0	0	0	0	0	0	1720000	0	0	474000	0	0	0	0	0	0	0	0	0
19	13	TENA	S.AIATTAMGSPK.E	N	Y	1.75	60	2.8	63700	0	0	0	0	0	0	0	0	0	0	0	117000	0	0	0	0	0	0	0	0	0	589000	0	0	0	83700	34000	0	388000	949000	0	0	0	0	0	0	580000	0	0	0
19	13	TENA	R.GLITGIGYEVMVSGFTQGHQTK.P	N	Y	3.28	60	5.4	61800	0	0	0	0	0	0	0	620000	122000	0	0	250000	0	0	395000	0	149000	0	88800	268000	0	0	42000	0	0	45600	39600	0	0	0	0	0	221000	0	94500	111000	0	98300	7120	108000
19	13	TENA	K.DLAPPSEPSESFQEHTVDGEN(+.98)QIVFTHR.I	N	Y	0.97	60	2.3	57900	0	0	0	0	0	0	0	1670000	0	0	0	0	0	0	0	0	0	0	0	0	0	0	0	0	0	0	0	0	0	0	784000	0	0	0	0	0	0	0	0	0
19	13	TENA	R.DLTATEVQSETALL.T	N	Y	2.55	60	5.3	55400	230000	0	188000	0	0	0	0	0	0	0	0	156000	0	0	70800	0	0	0	0	0	0	0	0	0	0	0	0	973000	0	0	130000	25200	0	127000	0	168000	0	259000	0	0
19	13	TENA	R.QTGLAPGQEYEISLHIVK.N	N	Y	1.83	60	4.6	42900	0	0	0	0	0	0	0	1080000	0	0	0	0	0	0	0	0	0	0	0	0	0	0	0	0	0	0	0	0	0	0	399000	0	250000	0	33400	0	84800	0	0	0
19	13	TENA	R.DHGETAF.A	N	Y	4.75	60	1.3	398000	473000	0	0	984000	0	437000	364000	1070000	0	0	0	1060000	1030000	239000	1670000	0	0	0	144000	0	604000	0	0	0	465000	0	0	970000	1900000	475000	1210000	578000	0	0	1150000	250000	574000	1150000	0	214000
19	13	TENA	K.DLAPPSEPSESFQEHTVDGENQIVFTHR.I	N	Y	0.92	60	7.9	33600	0	0	0	0	0	0	0	0	0	0	0	0	0	0	0	0	0	0	0	0	0	0	0	628000	0	0	0	0	0	0	818000	0	0	0	0	0	0	0	0	0
19	13	TENA	R.TTIDLTEDEN(+.98)QYSIGNLKPDTEYEVSLISR.R	N	Y	1.89	60	1.1	32800	0	0	0	0	0	0	0	0	0	0	0	0	0	0	0	0	0	0	0	0	0	0	0	0	0	0	0	0	0	0	0	0	0	0	263000	0	1150000	0	0	0
19	13	TENA	R.TTIDLTEDENQYSIGNLKPDTEYEVSLISR.R	N	Y	0.33	60	0	32700	0	0	0	0	0	0	0	1410000	0	0	0	0	0	0	0	0	0	0	0	0	0	0	0	0	0	0	0	0	0	0	0	0	0	0	0	0	0	0	0	0
19	13	TENA	R.AEIVTEAEPEVDN(+.98)LLVSDATPDGFR.L	N	Y	2.07	60	4.3	154000	0	196000	0	0	458000	0	0	82600	2270000	794000	0	0	313000	0	0	0	0	332000	0	0	0	0	0	0	0	0	0	0	0	0	0	32600	305000	0	0	1280000	0	313000	61600	0
19	13	TENA	K.LIPGVEYLVSIIAMK(+15.99).G	N	Y	3.03	60	2.3	72000	154000	0	0	34900	0	7170	6190	904000	0	0	0	0	0	0	211000	3840	28700	10500	0	0	104000	83000	2690	47200	0	0	0	0	18600	31000	237000	120000	130000	60400	414000	0	477000	7270	0	0
19	13	TENA	K.LIPGVEYLVSIIAMK.G	N	Y	2.99	60	1.8	32600	25200	0	0	0	0	9570	0	644000	0	0	0	0	0	0	25300	0	0	0	0	0	15000	76800	0	0	0	0	0	0	0	0	43700	132000	50400	0	164000	0	215000	0	0	0
19	13	TENA	R.GHSTRPLAVEVVTEDLPQLGDLAVSEVGWDGLR.L	N	Y	2.46	60	1.3	24200	0	0	0	0	0	0	0	854000	0	0	0	0	0	0	0	0	0	0	0	0	0	0	0	0	0	0	0	0	0	0	0	0	0	0	0	0	186000	0	0	0
19	13	TENA	Y.SGTAGDSMAYHNGR.S	N	Y	8.39	60	1.8	190000	212000	0	217000	414000	0	0	30900	1010000	0	0	0	266000	498000	0	27400	0	0	192000	61100	0	79200	0	0	0	169000	0	0	315000	641000	345000	639000	158000	170000	184000	423000	135000	834000	702000	50700	160000
19	13	TENA	R.TVSGNTVEYALTDLEPATEYTLR.I	N	Y	3.54	60	4.6	304000	94700	442000	198000	0	79500	23400	560000	1440000	0	211000	332000	0	557000	163000	438000	0	686000	45300	309000	136000	174000	738000	739000	534000	0	0	0	0	0	371000	853000	525000	527000	188000	1430000	0	243000	0	0	0
19	13	TENA	K.EVIVGPDTTSYSLADLSPSTH.Y	N	Y	1.64	60	4.6	19900	0	0	0	0	0	71500	0	0	0	0	0	0	0	0	175000	0	0	0	0	0	0	0	0	0	0	0	0	0	0	0	0	0	0	31000	115000	0	175000	288000	0	0
19	13	TENA	R.LSWTADEGVFDNFVLK.I	N	Y	1.32	60	3	16100	0	0	0	40900	0	0	0	0	183000	38700	0	0	0	0	0	0	0	0	0	0	0	0	0	57600	0	0	0	0	0	0	75100	0	147000	0	123000	10700	0	0	0	0
19	13	TENA	R.SMEIPGLR.A	N	Y	5.69	60	1.3	5820000	4050000	2600000	3430000	6570000	0	3310000	7980000	18300000	490000	0	0	7110000	9210000	2570000	10800000	1580000	3200000	5540000	6520000	2490000	10300000	3340000	8500000	4390000	2130000	2810000	2580000	21600000	9050000	6880000	18500000	2580000	8680000	5310000	7830000	5650000	12400000	10100000	1840000	1960000
19	13	TENA	K.EVIVGPDTTSYSLADLSPSTHY.T	N	Y	1.89	60	5.2	12700	0	0	0	0	0	52300	0	0	0	0	0	0	0	0	0	0	0	0	0	0	116000	0	0	0	0	0	0	0	0	0	0	66200	7950	0	60100	0	243000	0	0	0
19	13	TENA	R.VPGDQTSTIIQELEPGVEYFIR.V	N	Y	0.95	60	6	9410	113000	0	0	0	0	0	0	0	0	0	0	0	0	0	0	0	0	0	0	0	0	0	0	0	0	0	0	0	0	0	0	0	0	0	0	0	92600	0	39800	0
19	13	TENA	Y.SGTAGDSMAYHN(+.98)GR.S	N	Y	4.94	60	1.1	332000	206000	0	0	486000	0	0	302000	1070000	0	0	0	748000	1060000	188000	1030000	0	195000	438000	0	0	597000	340000	270000	39700	366000	0	0	398000	1120000	569000	882000	826000	230000	169000	497000	193000	1020000	699000	0	41800
19	13	TENA	R.TAHISGLPPSTDFIVYLSGLAPSIR.T	N	Y	0.61	60	8.9	4370	0	0	38800	0	0	0	0	134000	0	0	0	0	0	0	0	0	0	0	0	0	4520	0	0	0	0	0	0	0	0	0	10900	0	0	0	0	0	0	0	0	0
19	13	TENA	H.ISGLPPSTDFIVYLSGLAPSIR.T	N	Y	1.43	60	1.2	45800	0	0	0	0	0	0	0	1210000	0	0	0	0	0	0	30900	0	0	0	0	0	66800	179000	0	0	0	0	0	0	0	0	26600	0	14600	0	111000	0	327000	0	0	0
19	13	TENA	K.EVIVGPDTTSYSLADLSPSTHYTAK.I	N	Y	3.62	60	4.4	1160000	333000	0	0	985000	0	0	1710000	6660000	0	0	0	1280000	2100000	0	2460000	23100	0	3320000	1500000	0	1200000	552000	1540000	912000	1720000	221000	337000	4470000	902000	2090000	3930000	1010000	1890000	728000	1130000	1380000	3090000	1220000	0	0
21	37	FINC	R.VPGTSTSATLTGLTR.G	Y	Y	16.06	60	1.5	15200000	5540000	6390000	21700000	13300000	1570000	17300000	672000	2520000	3050000	1670000	593000	17500000	56500000	27100000	4060000	4930000	32500000	12700000	13200000	1740000	0	16400000	20900000	50600000	15800000	24100000	1980000	89100000	3060000	13900000	1910000	6950000	190000	3620000	3520000	20600000	3.90E+07	29400000	5100000	27400000
21	37	FINC	R.STTPDITGYR.I	N	Y	8.38	60	2.2	9300000	4740000	4130000	16400000	8790000	1510000	10300000	530000	1240000	1170000	1070000	0	11300000	42700000	15900000	4010000	2410000	25600000	3770000	5380000	2600000	0	12800000	8070000	2.60E+07	8320000	6350000	1500000	5.10E+07	2410000	8870000	0	3460000	211000	2710000	2650000	12200000	20100000	24900000	2760000	19600000
21	37	FINC	R.PQAPITGYR.I	N	Y	5.18	60	2.2	8200000	2320000	0	2.30E+07	7860000	0	1.20E+07	0	0	0	351000	0	9090000	39700000	24300000	2610000	2480000	20200000	2900000	4320000	140000	71700	1.40E+07	6.00E+06	16500000	7520000	4920000	0	36600000	2700000	4970000	0	5220000	0	1300000	2580000	8840000	1.20E+07	28600000	4.00E+06	22600000
21	37	FINC	R.FTNIGPDTMR.V	N	Y	13.75	51.18	4.3	7990000	8260000	2580000	10400000	4970000	1970000	5050000	2920000	12100000	639000	3080000	1530000	7180000	18300000	15800000	1870000	1410000	11300000	3640000	4890000	21300000	12100000	7640000	8480000	23400000	5700000	3300000	1.40E+07	3.60E+07	1100000	5760000	815000	4110000	6330000	1420000	1300000	7220000	15100000	17500000	1540000	16900000
21	37	FINC	R.EESPLLIGQQSTVSDVPR.D	N	Y	11.01	60	2.5	10900000	2530000	5260000	16800000	10600000	0	9430000	309000	1150000	236000	0	0	8180000	40400000	14100000	2070000	2940000	30300000	10700000	9100000	285000	17300	9570000	20100000	26100000	2.20E+07	12200000	0	58200000	3460000	8670000	890000	3840000	1020000	2310000	2790000	16300000	2.70E+07	31700000	3880000	23500000
21	37	FINC	K.WLPSSSPVTGYR.V	N	Y	9.44	60	2.1	7020000	440000	2060000	10700000	5800000	0	6390000	0	0	0	0	0	7020000	27300000	12200000	1010000	1940000	19600000	7680000	8680000	0	0	9570000	7930000	23300000	6840000	13600000	0	44500000	194000	6410000	531000	3190000	0	187000	762000	8240000	17300000	19800000	1900000	14100000
21	37	FINC	R.PAQGVVTTLENVSPPR.R	Y	Y	8.38	60	2.1	16200000	2550000	4330000	33200000	12400000	207000	1.70E+07	0	0	456000	130000	146000	8360000	5.70E+07	29300000	1790000	1910000	41300000	13400000	15600000	657000	0	35800000	18100000	48100000	30800000	14200000	707000	93100000	1360000	13400000	735000	6550000	0	0	2460000	18400000	48800000	49500000	2930000	34500000
21	37	FINC	R.ATITGYR.I	N	Y	13.45	60	1.3	5800000	1500000	0	11700000	7170000	0	14300000	0	0	0	0	0	6600000	2.30E+07	13700000	2130000	2220000	14100000	6680000	0	0	0	16200000	4790000	20300000	8160000	2050000	0	11500000	0	8610000	675000	5170000	145000	0	0	7200000	15200000	11200000	1500000	12200000
21	37	FINC	R.SYTITGLQPGTDYK.I	N	Y	9.02	60	2.8	5790000	1490000	2870000	7820000	5410000	0	5850000	0	0	0	0	0	7980000	21200000	8840000	1610000	1340000	17500000	4990000	5600000	0	0	10500000	8600000	16500000	6450000	11300000	0	36900000	1190000	4640000	0	2390000	0	473000	399000	5830000	14700000	14800000	318000	9870000
21	37	FINC	K.SEPLIGR.K	N	Y	9.26	60	2	4880000	0	0	10300000	6770000	527000	6440000	0	0	333000	0	97400	7440000	22300000	12100000	1410000	1980000	13300000	6440000	3490000	0	0	10200000	4250000	10700000	6110000	0	0	1.90E+07	1260000	4670000	0	760000	0	1150000	0	6160000	15300000	13500000	2250000	13500000
21	37	FINC	R.IGDTWSK.K	N	Y	7.26	60	2	4720000	1600000	2190000	8470000	4940000	5300000	5210000	0	0	1520000	6190000	4540000	5240000	17700000	9870000	0	1740000	12600000	5570000	2670000	491000	0	10800000	3920000	10300000	5520000	1890000	0	11900000	1470000	6450000	0	2470000	649000	0	1700000	4770000	10100000	10100000	1740000	10400000
21	37	FINC	K.PISINYR.T	N	Y	10.14	60	3.4	4430000	1520000	0	10800000	5500000	0	6030000	0	0	407000	0	0	3430000	24700000	6970000	769000	0	14600000	1760000	177000	653000	0	8190000	2880000	15800000	0	3670000	0	6260000	1170000	4180000	0	2870000	0	0	0	6080000	16400000	19500000	1500000	12500000
21	37	FINC	R.SDTVPSPR.D	N	Y	9.68	60	1	4380000	4030000	0	12200000	4640000	0	0	0	0	544000	712000	775000	3560000	16700000	11500000	0	0	15900000	6460000	0	0	0	2260000	4480000	7120000	4700000	3270000	72600	5640000	1280000	5280000	0	3150000	0	2460000	1860000	6120000	17600000	15300000	0	10700000
21	37	FINC	R.AQITGYR.L	N	Y	10.39	60	0.9	3900000	0	0	8090000	3830000	5.00E+05	5040000	0	5090000	0	536000	0	3130000	12500000	11500000	1420000	1690000	17600000	0	382000	0	0	8070000	3430000	12400000	3490000	2570000	66400	5910000	1380000	3440000	0	6780000	0	0	614000	4400000	9550000	9600000	1950000	10600000
21	37	FINC	Y.AVGDEWER.M	N	Y	8.46	60	1.2	3780000	414000	466000	2060000	23600000	711000	567000	0	2700000	5060000	957000	2350000	0	3640000	2890000	611000	380000	2230000	1510000	119000	310000	0	7170000	361000	5140000	946000	859000	375000	2870000	1990000	2060000	1020000	78500000	0	238000	0	906000	881000	1840000	0	5060000
21	37	FINC	R.LTVGLTR.R	N	Y	8.36	60	1.5	3480000	501000	767000	6690000	3590000	0	4760000	0	1050000	2270000	122000	0	3260000	14800000	5800000	1080000	496000	9510000	1180000	1490000	618000	0	4520000	6140000	8050000	2820000	2210000	0	21400000	1530000	2.00E+06	1610000	1500000	0	344000	713000	4630000	6910000	11100000	0	9910000
21	37	FINC	R.EDVDYHLYPH.G	N	Y	12.19	15.71	2.4	3940000	5470000	4050000	3960000	2810000	1650000	7250000	3440000	4440000	1400000	1530000	1310000	2940000	11200000	3900000	3810000	3080000	3130000	3630000	4810000	6570000	2980000	4090000	6700000	3560000	1570000	3950000	2590000	11300000	2870000	1520000	4480000	1560000	3450000	4700000	2620000	908000	5740000	6420000	4700000	2870000
21	37	FINC	K.EATIPGHLNSY.T	N	Y	5.76	60	2.4	2860000	212000	595000	0	4560000	0	3480000	0	0	0	0	0	1420000	27200000	0	465000	0	6650000	0	0	0	0	6030000	3710000	0	3100000	183000	112000	29400000	438000	0	0	0	0	0	0	1950000	8920000	16600000	0	4480000
21	37	FINC	H.YAVGDEWER.M	N	Y	9.7	60	3.1	2420000	663000	501000	4490000	2650000	0	2100000	0	0	0	0	0	2880000	12300000	6960000	908000	0	6350000	1010000	212000	0	0	3500000	2100000	6600000	399000	146000	0	19200000	362000	1830000	0	0	0	239000	522000	3240000	4790000	9030000	435000	6090000
21	37	FINC	R.VDVIPVNLPGEHGQR.L	Y	Y	10.98	60	2.5	15400000	5290000	3640000	26500000	16600000	934000	14800000	1910000	1670000	2080000	0	0	1540000	58600000	24100000	4240000	168000	48700000	11300000	16600000	2260000	3030000	3.10E+07	16700000	48800000	15100000	16800000	2840000	1.04E+08	5110000	1.60E+07	1700000	7820000	730000	2570000	2290000	9420000	32300000	31300000	0	4.10E+07
21	37	FINC	R.SSPVVIDASTAIDAPSNLR.F	N	Y	7.45	60	2.1	2760000	653000	843000	9720000	3220000	0	7440000	0	0	0	0	0	356000	11600000	5840000	544000	226000	7810000	1810000	0	0	0	8880000	2310000	8490000	2460000	2380000	0	13600000	125000	0	0	281000	0	0	587000	2910000	489000	9040000	0	5620000
21	37	FINC	K.GLAFTDVDVDSIK.I	N	Y	6.64	60	3.1	2010000	549000	564000	3660000	1180000	214000	2420000	0	0	0	0	0	1560000	8510000	4620000	402000	0	6390000	2980000	2910000	194000	0	2830000	1900000	10600000	4210000	1290000	33000	14100000	248000	1830000	0	0	0	310000	186000	2660000	637000	3790000	0	3290000
21	37	FINC	R.PYPPNVGEEIQIGHIPR.E	N	Y	3.49	60	3.5	1620000	0	0	3640000	325000	0	0	0	0	0	0	0	1410000	9180000	1500000	0	0	2050000	0	1950000	0	0	980000	2440000	3750000	1110000	1010000	0	18900000	0	359000	0	0	0	0	0	636000	8410000	6850000	0	3710000
21	37	FINC	K.TDELPQLVTLPHPN.L	N	Y	5.51	60	4.1	1410000	0	76100	1130000	2490000	0	1220000	0	129000	0	0	0	0	7590000	2110000	0	0	1810000	817000	0	0	50000	870000	364000	1820000	5700000	1370000	0	16300000	0	0	0	0	0	0	0	3740000	2620000	7550000	0	2410000
21	37	FINC	R.DLQFVEVTDVK.V	N	Y	5.81	60	4.1	1400000	0	539000	3040000	2160000	570000	1310000	0	0	98500	0	0	1910000	6950000	3850000	540000	0	3240000	0	149000	0	0	2510000	1420000	2060000	2970000	2580000	0	8820000	0	1290000	443000	840000	0	286000	0	1520000	207000	3950000	0	2810000
21	37	FINC	R.FTNIGP(+15.99)DTMR.V	N	Y	7.26	60	3.2	1380000	274000	299000	3110000	2610000	0	2760000	0	247000	0	218000	0	909000	7850000	2580000	0	62200	1530000	0	1450000	0	0	2750000	948000	3410000	1460000	588000	0	6780000	0	1190000	0	387000	0	0	123000	2600000	4090000	4640000	444000	2740000
21	37	FINC	K.HYQINQQWER.T	N	Y	8.12	60	1.6	2860000	815000	0	4350000	4050000	0	1510000	0	0	0	0	0	2680000	1.50E+07	6900000	730000	111000	7530000	1650000	611000	0	0	4360000	571000	9180000	3760000	3290000	0	19400000	272000	2360000	0	0	0	74500	76700	5710000	6030000	8240000	0	8770000
21	37	FINC	N.SLLVSWQPPR.A	N	Y	4.3	60	2.9	1310000	0	0	2320000	606000	0	2480000	0	0	0	0	0	8.00E+05	9770000	5730000	0	0	3140000	67700	329000	0	0	5160000	275000	0	3380000	1460000	0	15700000	0	521000	0	502000	0	0	0	1680000	1090000	322000	0	0
21	37	FINC	R.HTSVQTTSSGSGPFTDVR.A	N	Y	5.94	60	1.7	5430000	867000	0	10500000	5.00E+06	0	7950000	0	0	0	0	0	3350000	26300000	12100000	828000	0	13900000	2.00E+06	4040000	0	0	5150000	3770000	18300000	6340000	5180000	0	39500000	0	2910000	0	0	0	0	0	7350000	14400000	20800000	0	12200000
21	37	FINC	R.TEIDKPSQMQVTDVQDNSISVK.W	N	Y	6.32	60	2.5	1190000	0	0	0	1900000	0	0	0	0	0	0	0	0	7220000	1770000	0	0	3150000	1460000	0	0	0	0	577000	1600000	2720000	6050000	0	17100000	303000	237000	0	0	0	0	0	858000	1010000	2390000	0	2090000
21	37	FINC	L.SAQWTPPN(+.98)VQLTGYR.V	N	Y	3.61	60	3.1	1130000	207000	1.00E+06	820000	470000	2310000	10100000	760000	4820000	144000	1850000	138000	0	565000	396000	639000	60800	996000	526000	1540000	0	547000	1200000	959000	820000	0	79900	0	0	0	0	243000	790000	1900000	1390000	3930000	118000	1880000	1300000	958000	2910000
21	37	FINC	K.TGLDSPTGIDFSDITAN.S	N	Y	4.95	60	3.3	1100000	586000	0	1450000	2160000	0	340000	0	0	18300	0	0	1060000	6190000	1700000	108000	0	3860000	0	0	0	0	394000	102000	1650000	2150000	2010000	0	1.00E+07	236000	0	0	0	0	0	0	1490000	1880000	7040000	0	1790000
21	37	FINC	R.RPGGEPSPEGTTGQSYNQY.S	N	Y	7.07	60	1.4	1020000	0	0	999000	1090000	0	876000	0	0	0	0	0	1110000	7060000	2320000	60100	0	3250000	177000	277000	0	0	1210000	219000	1120000	1570000	1110000	0	7150000	0	80600	0	0	0	0	0	1500000	3400000	5550000	0	2280000
21	37	FINC	R.VTWAPPPSIDLTNFLVR.Y	N	Y	8.47	60	1.7	1460000	333000	1120000	3300000	9.00E+05	0	1590000	0	50600	4200	0	0	456000	2850000	3060000	379000	210000	5340000	1360000	2400000	0	10000	5660000	3440000	9740000	233000	299000	0	4040000	62000	429000	74400	69400	0	0	120000	316000	7440000	2430000	0	2160000
21	37	FINC	Y.AVEENQESTPVVIQQETTGTPR.S	N	Y	8.51	60	2.2	2850000	197000	0	6810000	2370000	0	3770000	0	0	0	0	0	1030000	11400000	7570000	645000	0	9700000	442000	579000	0	0	3980000	2100000	5410000	2240000	2350000	0	23800000	276000	1450000	0	0	0	0	37600	1950000	5980000	13300000	0	9390000
21	37	FINC	R.MSESGFK.L	N	Y	8.22	60	1.4	716000	473000	369000	2930000	1160000	0	0	0	0	0	0	0	1350000	4230000	1090000	0	0	2410000	772000	0	65500	0	0	0	0	1100000	734000	0	1880000	0	1010000	0	0	0	0	0	1290000	3070000	3490000	0	2560000
21	37	FINC	K.TYHVGEQWQK.E	N	Y	2.68	60	3.5	751000	0	0	0	640000	0	677000	0	407000	0	0	0	884000	5050000	1450000	0	0	5030000	0	459000	361000	0	0	0	376000	0	0	225000	4070000	0	374000	0	565000	0	0	19800	1190000	2470000	4600000	64100	2480000
21	37	FINC	R.ITYGETGGNSPVQEFTVPGSK.S	N	Y	3.81	60	3.9	944000	0	0	1870000	224000	0	0	532000	0	0	0	0	1020000	7440000	955000	0	0	2890000	0	0	0	0	1090000	0	4030000	0	0	0	3890000	252000	4270000	0	0	0	0	0	675000	2370000	2020000	0	5010000
21	37	FINC	K.IYLYTLNDNAR.S	N	Y	3.44	60	2.9	466000	657000	1090000	0	0	0	1160000	1570000	428000	0	0	0	0	639000	0	652000	304000	60700	0	1570000	0	2470000	0	855000	0	0	0	0	1600000	0	0	0	0	1700000	338000	573000	0	0	745000	1570000	303000
21	37	FINC	D.AVPANGQTPIQR.T	N	Y	4.67	60	4	445000	623000	0	1550000	626000	0	0	0	791000	0	0	0	0	2470000	1400000	0	0	1490000	0	0	339000	0	7.00E+05	0	590000	0	193000	0	2.00E+06	0	0	0	0	0	0	325000	421000	1210000	2380000	0	1940000
21	37	FINC	K.IAWESPQGQVSR.Y	N	Y	3.24	60	4.9	438000	0	0	0	451000	0	0	0	0	0	0	56900	0	2120000	696000	0	0	336000	0	167000	0	0	0	0	1490000	353000	428000	0	9500000	0	0	0	0	337000	0	0	0	762000	1650000	0	111000
21	37	FINC	R.NLQPASEYTVSLVAIK.G	N	Y	6.09	60	4	598000	0	157000	0	695000	97500	180000	29700	0	0	113000	8560	0	3480000	1180000	222000	0	1170000	1.00E+06	2440000	0	63600	1740000	21600	2690000	564000	618000	0	3110000	21800	0	0	0	58700	0	389000	329000	694000	1930000	20300	2130000
21	37	FINC	R.TEIDKP(+15.99)SQMQVTDVQDNSISVK.W	N	Y	4.46	60	3.8	431000	0	428000	281000	522000	0	0	0	0	526000	724000	0	0	3460000	818000	0	0	4.00E+05	97200	203000	260000	0	0	0	1670000	760000	490000	0	6590000	0	0	0	0	47800	0	0	554000	0	374000	0	353000
21	37	FINC	R.ITYGETGGNSPVQEF.T	N	Y	2.42	60	2.1	374000	0	0	0	459000	0	0	0	0	0	253000	0	0	2940000	609000	0	0	0	0	0	0	0	0	0	0	360000	795000	0	7150000	0	0	0	0	0	0	0	198000	571000	2300000	0	464000
21	37	FINC	K.LGVRPSQGGEAPR.E	N	Y	11.61	60	1.5	3910000	1180000	2220000	7960000	2480000	129000	2970000	183000	515000	0	119000	0	2040000	10500000	10200000	996000	1510000	14800000	7590000	2690000	399000	0	10700000	3900000	21300000	3640000	2110000	0	4690000	0	4150000	0	1640000	0	0	0	4610000	13600000	6350000	1540000	9570000
21	37	FINC	R.EEVVTVGN.S	N	Y	1.32	60	1.5	307000	0	0	0	0	0	0	0	0	0	0	0	0	2070000	0	373000	0	0	0	0	0	0	0	0	0	0	0	0	1430000	0	0	0	0	0	0	0	776000	0	3430000	0	5100000
21	37	FINC	K.TETITGF.Q	N	Y	1.83	60	1.2	303000	0	0	706000	0	0	1140000	0	0	0	0	0	0	1640000	0	0	0	1800000	0	0	0	0	0	0	0	0	0	0	2450000	0	0	0	0	0	0	0	0	956000	2180000	0	1510000
21	37	FINC	N.LHGPEILDVPSTVQK.T	N	Y	5.67	60	2.4	2530000	617000	0	3070000	2940000	0	1910000	0	0	0	0	0	0	11400000	3860000	247000	0	7680000	121000	1600000	68000	0	3390000	0	5330000	4850000	446000	0	27300000	158000	1200000	0	161000	0	0	0	3790000	6620000	14100000	0	5250000
21	37	FINC	R.IGDQWDK.Q	N	Y	4.86	60	3.1	3880000	2120000	1930000	6230000	4610000	894000	3880000	489000	1330000	269000	867000	0	3910000	18200000	9690000	1420000	806000	8830000	5580000	1760000	1530000	0	6240000	2950000	9170000	4390000	2270000	165000	13100000	838000	3380000	1110000	1850000	0	976000	675000	5720000	7160000	12400000	0	10500000
21	37	FINC	K.VVTPLSPPTNLHLEANPDTGVLTVSWER.S	N	Y	3.92	60	2.5	258000	0	0	2450000	0	0	1190000	0	0	0	0	0	0	0	0	0	0	1340000	0	58100	0	0	1570000	0	1630000	0	0	0	0	0	0	0	0	0	0	0	0	1020000	0	0	0
21	37	FINC	R.VDVIPVNLPGEH.G	N	Y	2.79	60	4.4	231000	0	0	0	0	0	0	0	0	0	0	0	0	1540000	432000	0	0	328000	0	442000	0	0	0	0	0	0	0	0	4720000	0	0	0	0	0	0	0	0	131000	1140000	0	805000
21	37	FINC	F.QVDAVPANGQTPIQR.T	N	Y	4.24	60	1.9	215000	0	0	598000	223000	0	0	0	0	0	0	0	0	1160000	397000	0	0	936000	0	0	0	0	0	0	0	0	0	0	2400000	0	0	0	0	0	0	0	0	659000	1560000	0	964000
21	37	FINC	R.PRPGVTEATITGLEPGTEYTIYVIALK.N	N	Y	3.36	60	5	211000	0	0	819000	0	0	1020000	0	117000	0	0	0	0	0	0	368000	27900	953000	0	0	0	0	1160000	589000	733000	88500	0	0	0	0	0	0	67100	103000	0	0	0	1440000	0	0	0
21	37	FINC	H.TSVQTTSSGSGPFTDVR.A	N	Y	3.8	60	5.1	199000	0	0	0	0	0	2070000	0	0	0	0	0	0	1140000	327000	0	0	91500	0	2410000	0	0	0	0	0	0	0	0	2530000	0	0	0	0	0	0	0	0	0	0	0	0
21	37	FINC	H.GPEILDVPSTVQK.T	N	Y	3.47	60	5.1	189000	0	303000	154000	0	0	432000	0	0	0	0	0	0	893000	289000	0	37600	0	0	827000	0	0	119000	0	0	0	0	0	3060000	0	0	0	0	0	0	0	0	0	1970000	0	0
21	37	FINC	K.TGLDSPTGIDFSDITANSF.T	N	Y	6.46	60	4.1	183000	98000	230000	391000	211000	0	117000	0	0	0	0	0	0	782000	579000	0	0	611000	127000	109000	0	0	689000	73500	383000	0	40100	0	741000	0	95900	0	0	0	0	0	284000	846000	651000	0	457000
21	37	FINC	R.FLATTPNSLLVSWQPPR.A	N	Y	6.28	60	4.1	2700000	2600000	0	1350000	7010000	1810000	120000	760000	989000	8180000	2050000	715000	4470000	2290000	28000	4230000	167000	8020000	6930000	850000	7420000	1860000	2660000	1410000	5750000	92500	498000	7840000	2720000	1850000	4160000	7980000	1830000	160000	2800000	3300000	152000	5470000	525000	0	115000
21	37	FINC	R.NTFAEVTGLSPGVTYYFK.V	N	Y	2.45	60	4.3	180000	37600	0	139000	154000	0	105000	32100	9930	0	0	0	0	1170000	483000	0	0	161000	0	228000	0	0	170000	341000	984000	0	253000	35200	982000	0	0	0	88500	0	0	0	0	480000	844000	0	579000
21	37	FINC	K.TETITGFQVDAVPANGQTPIQR.T	N	Y	4.04	60	4.1	626000	0	0	287000	421000	0	0	0	0	0	0	0	0	2410000	1670000	0	0	846000	0	917000	0	0	2050000	1050000	3840000	0	1300000	0	5620000	0	0	113000	0	39800	0	0	0	1770000	778000	89100	2810000
21	37	FINC	L.SAQWTPPNVQLTGYR.V	N	Y	1.37	60	3.9	171000	0	0	0	0	0	0	0	0	0	0	0	0	1010000	750000	0	0	1270000	0	1030000	0	0	0	0	0	0	54300	0	2400000	0	0	0	0	0	0	0	0	0	0	0	817000
21	37	FINC	R.PRPYPPNVGEEIQIGHIPR.E	N	Y	1.77	60	1.5	168000	0	0	0	0	0	0	0	0	0	0	0	0	0	0	0	0	0	0	0	0	0	0	0	801000	0	0	0	4580000	0	0	0	0	0	0	0	0	0	1430000	0	418000
21	37	FINC	R.ITTTPTNGQQGN.S	N	Y	4.68	60	4.5	163000	0	173000	1320000	225000	30800	0	0	387000	224000	0	0	0	814000	199000	0	0	0	0	0	0	0	0	0	0	232000	342000	0	516000	0	483000	0	0	0	33100	0	119000	112000	980000	0	0
21	37	FINC	K.FTQVTPTSLSAQWTPPNVQLTGYR.V	N	Y	3.53	60	3.1	2990000	190000	0	399000	963000	0	0	0	0	0	0	23100	0	3620000	2920000	336000	0	1200000	910000	0	0	0	43900000	758000	3220000	156000	839000	0	4470000	0	56400000	0	0	0	0	0	142000	2020000	1530000	0	1500000
21	37	FINC	D.AVPAN(+.98)GQTPIQR.T	N	Y	3.39	60	1.4	122000	0	0	0	612000	0	0	0	0	0	0	0	0	2310000	0	0	0	1350000	0	0	0	0	0	0	0	0	0	0	0	0	0	0	0	0	0	0	0	0	0	0	989000
21	37	FINC	R.GDSPASSKPISINYR.T	N	Y	3.34	60	3.5	798000	0	287000	514000	0	117000	0	0	0	0	0	0	0	6100000	582000	0	0	1220000	1010000	681000	0	0	1530000	1690000	8260000	1010000	0	0	4390000	0	1290000	0	0	0	0	0	472000	2630000	613000	278000	607000
21	37	FINC	R.WSRPQAPITGYR.I	N	Y	4.05	60	3.9	2690000	516000	780000	3460000	1700000	0	502000	0	117000	0	0	0	1500000	14100000	5250000	0	0	5150000	2850000	2540000	0	0	5410000	5480000	19200000	3240000	1880000	0	15500000	0	2150000	132000	275000	0	327000	0	3370000	6850000	4560000	901000	4610000
21	37	FINC	R.FDFTTTSTSTPVTSN.T	N	Y	2.25	60	3.2	89100	0	0	0	0	0	0	0	0	0	0	0	0	693000	0	0	0	113000	0	0	0	0	0	0	0	0	230000	0	1920000	0	0	0	0	0	0	173000	0	0	7.00E+05	0	0
21	37	FINC	R.PYPPN(+.98)VGEEIQIGHIPR.E	N	Y	2.88	60	3.6	77400	0	0	939000	675000	0	177000	0	0	0	0	0	0	0	0	0	0	591000	0	0	0	0	525000	0	0	422000	0	0	0	0	0	0	0	0	0	0	0	0	0	0	0
21	37	FINC	K.GLKPGVVYEGQLISIQQYGH.Q	N	Y	3.79	60	5.1	73300	0	0	0	0	0	0	0	0	0	0	0	0	0	954000	0	0	0	23000	0	0	0	0	0	0	0	0	0	1550000	0	0	0	0	0	0	0	0	0	302000	0	233000
21	37	FINC	K.TETITGFQVDAVPAN(+.98)GQTPIQR.T	N	Y	2.45	60	4.4	273000	0	0	625000	0	0	0	0	0	0	0	0	0	1130000	372000	0	31100	1170000	2.00E+05	217000	0	0	1220000	179000	993000	0	0	0	2950000	0	0	0	0	0	0	0	0	0	1650000	0	838000
21	37	FINC	K.TDELPQLVTLPHPN(+.98)LHGPEILDVPSTVQK.T	N	Y	2.12	60	4.6	63000	0	0	0	0	0	0	0	0	0	0	0	0	0	0	0	0	0	848000	0	0	0	0	0	0	645000	968000	0	248000	0	0	0	0	0	0	0	0	0	0	0	0
21	37	FINC	K.TGLDSPTGIDFSDITANSFTVH.W	N	Y	2.16	60	4.3	75100	0	0	3370	0	0	0	0	0	0	0	0	0	0	70400	0	0	0	0	59500	0	0	173000	289000	981000	528000	197000	203000	108000	0	0	0	0	0	0	0	84000	208000	263000	0	64800
21	37	FINC	T.SLSAQWTPPNVQLTGYR.V	N	Y	1.99	60	5.2	61200	0	0	0	0	0	0	0	0	0	0	0	0	513000	282000	0	0	0	0	0	0	0	0	146000	913000	0	0	0	0	0	0	0	0	0	0	0	0	39300	0	0	471000
21	37	FINC	K.TDELPQLVTLPHPNLH.G	N	Y	2.77	60	5.4	53700	0	0	0	0	0	0	0	164000	0	0	0	0	123000	36900	0	0	0	0	17400	0	9380	0	0	0	58500	0	91400	873000	0	0	172000	0	0	0	0	0	178000	473000	0	0
21	37	FINC	R.RPGGEPSPEGTTGQSYN(+.98)QYSQR.Y	N	Y	2.01	60	3.2	52200	176000	0	0	74300	0	0	480000	0	0	0	0	0	605000	0	0	0	0	0	0	0	0	0	0	0	0	0	0	686000	0	0	0	0	224000	0	0	0	0	0	0	0
21	37	FINC	R.TTPPTTATPIR.H	N	Y	1.28	60	5.3	51900	0	0	0	0	0	0	0	0	0	0	0	0	1500000	0	0	0	0	0	0	307000	0	0	0	0	0	0	0	421000	0	0	0	0	0	0	0	0	0	0	0	0
21	37	FINC	K.YEVSVYALK.D	N	Y	1.49	60	4.8	49500	0	0	0	40900	34500	0	0	0	0	0	0	0	243000	0	0	0	448000	290000	0	0	0	0	0	0	0	0	0	599000	0	0	0	0	0	0	0	0	25700	334000	0	0
21	37	FINC	K.STATISGLKPGVDYTITVY.A	N	Y	3.22	60	4.6	48200	0	0	6.00E+05	0	0	239000	0	0	0	0	0	0	0	0	0	0	386000	0	0	0	0	0	0	63700	0	0	0	0	0	0	0	0	0	251000	0	0	305000	78700	0	0
21	37	FINC	M.QVTDVQDNSISVK.W	N	Y	1.9	60	6.2	46000	0	0	0	0	0	0	0	0	0	0	0	0	523000	0	0	0	0	0	71000	0	0	0	0	0	0	0	0	1380000	0	0	0	0	0	0	0	0	0	0	0	0
21	37	FINC	R.TEIDKP(+15.99)SQMQVTDVQDN(+.98)SISVK.W	N	Y	2.25	60	3.8	44600	0	0	0	0	0	0	0	0	0	0	0	0	0	0	0	0	0	0	0	228000	0	0	0	0	0	0	268000	0	0	0	0	0	0	0	0	369000	465000	129000	242000	0
21	37	FINC	K.TGLDSPTGIDFSDITANSFTVHWIAPR.A	N	Y	2.25	60	4.9	43200	107000	308000	75400	135000	50400	361000	0	0	0	79800	0	0	31200	0	0	0	92500	0	0	134000	0	0	0	0	121000	5560	18600	16400	0	0	0	55900	0	0	0	0	0	103000	0	95500
21	37	FINC	R.HTSVQTTSSGSGPF.T	N	Y	2.14	60	0.1	40300	0	0	0	0	0	0	0	0	0	0	0	0	473000	0	0	0	0	0	0	0	0	0	0	0	0	62000	0	1200000	0	0	0	0	0	0	0	0	0	0	0	0
21	37	FINC	R.TEIDKPSQMQVTDVQDN(+.98)SISVK.W	N	Y	2.45	60	3.2	39200	0	0	0	0	0	0	0	0	0	0	0	483000	0	0	0	0	0	0	0	0	0	547000	0	0	0	0	0	0	0	656000	0	0	0	0	0	0	0	0	0	0
21	37	FINC	R.QYNVGPSVSK.Y	N	Y	4.73	60	1.8	3630000	1230000	1480000	7740000	4060000	0	3670000	0	0	0	635000	426000	1770000	13200000	11200000	1280000	1160000	11700000	6740000	2530000	0	0	7180000	2830000	9840000	3570000	1800000	0	1.20E+07	0	3200000	576000	1020000	0	450000	85300	3450000	9940000	8680000	1220000	11900000
21	37	FINC	K.TDELPQLVTLPHPNLHGPEILDVPSTVQK.T	N	Y	3.47	60	4.9	534000	0	210000	167000	0	0	192000	0	0	0	0	0	135000	3190000	1810000	0	0	376000	0	649000	0	0	223000	1070000	3270000	0	0	0	7050000	0	0	0	517000	0	0	0	0	1910000	451000	0	869000
21	37	FINC	K.YEKPGSPPR.E	N	Y	2.9	60	1.6	28400	0	0	0	0	0	0	0	0	0	0	0	0	0	0	0	0	0	0	0	0	0	0	0	0	0	0	0	0	0	0	0	0	0	0	0	181000	596000	444000	0	0
21	37	FINC	Y.TVSHYAVGDEWER.M	N	Y	4	60	1.9	404000	0	0	646000	0	0	0	0	0	0	0	0	0	2450000	717000	0	0	1300000	0	102000	0	0	626000	198000	1140000	482000	610000	0	4900000	0	110000	0	0	0	0	0	0	1010000	1890000	0	1040000
21	37	FINC	K.EINLAPDSSSVVVSGLMVATK.Y	N	Y	2.84	60	3.5	27800	0	0	51700	63900	0	0	0	0	0	0	0	0	262000	59000	0	0	248000	0	0	0	0	78400	0	0	0	0	0	0	0	0	0	0	0	0	0	0	171000	205000	0	0
21	37	FINC	R.NSITLTNLTPGTEYVVSIVALNGR.E	N	Y	2.31	60	3.4	87800	0	0	515000	0	0	403000	184000	0	52800	0	0	0	68300	17500	0	0	108000	283000	0	75400	0	494000	226000	413000	0	0	0	0	0	0	28400	0	0	63500	0	0	725000	95300	0	0
21	37	FINC	K.VTIMWTPPESAVTGYR.V	N	Y	1.16	60	4.9	26200	0	0	0	0	0	0	0	0	0	0	0	0	0	0	0	0	23300	0	0	0	0	508000	0	0	0	98800	0	0	0	0	0	0	0	0	0	0	0	0	0	0
21	37	FINC	Y.ELSEEGDEPQYLDLPSTATSVN(+.98)IPDLLPGR.K	N	Y	1.9	60	3.3	25800	0	0	339000	0	0	479000	0	0	0	0	0	0	0	0	0	0	0	0	0	0	0	0	0	0	0	0	0	0	0	0	0	0	56900	0	0	0	96200	90900	0	0
21	37	FINC	R.TEIDKPSQMQVTDVQDN.S	N	Y	2.24	60	4.1	25500	0	0	0	0	0	0	0	0	0	0	0	0	0	0	0	0	0	0	0	0	0	0	0	0	0	0	0	413000	0	0	0	0	0	0	0	0	0	616000	0	70200
21	37	FINC	R.RPGGEPSPEGTTGQ.S	N	Y	2.09	60	2.2	23500	0	0	0	0	0	187000	0	0	0	0	0	0	242000	0	0	0	0	0	0	0	0	126000	0	101000	0	0	0	120000	0	0	0	0	0	0	0	0	0	235000	0	0
21	37	FINC	K.EATIPGHLNSYTIK.G	N	Y	1.78	60	3.4	285000	0	0	0	0	0	116000	0	0	0	0	0	0	1340000	443000	0	0	447000	535000	0	0	0	0	950000	3790000	0	210000	0	1520000	0	70300	0	0	0	50600	224000	212000	852000	277000	0	1090000
21	37	FINC	K.FTQVTPTSL.S	N	Y	0.82	60	2.5	20300	0	0	0	0	0	0	0	0	0	0	0	0	0	0	0	0	0	0	0	0	0	0	0	0	0	0	0	150000	0	0	0	0	0	0	0	0	0	724000	0	0
21	37	FINC	K.TAGPDQTEM.T	N	Y	0.02	60	0	17300	0	0	0	0	0	0	0	0	0	0	0	0	0	0	0	0	0	0	0	0	0	0	0	0	0	0	0	0	0	0	0	0	0	0	0	0	0	745000	0	0
21	37	FINC	R.RPGGEPSPEGTTGQSYNQYSQR.Y	N	Y	6.78	60	2.3	2310000	322000	0	4170000	2910000	0	929000	0	0	0	0	0	3100000	1.40E+07	5900000	0	0	7680000	2760000	1390000	0	0	5380000	3130000	5570000	4390000	2800000	0	12700000	0	1700000	362000	0	0	0	0	2120000	5220000	5610000	0	4060000
21	37	FINC	R.VEYELSEEGDEPQYLDLPSTATSVN(+.98)IPDLLPGR.K	N	Y	0.49	60	2.4	14700	0	0	0	0	0	0	0	0	0	0	0	0	0	0	0	0	0	0	0	0	0	36900	0	0	0	0	0	0	0	0	0	0	0	0	0	0	597000	0	0	0
21	37	FINC	L.IGTQSTAIPAPTDLK.F	N	Y	1.97	60	2.6	13400	0	0	0	0	0	0	0	0	0	0	0	0	0	0	0	0	0	0	0	0	0	0	0	0	0	0	0	0	0	0	0	0	0	0	0	0	0	388000	0	189000
21	37	FINC	K.GLKPGVVYEGQLISIQQYGHQEVTR.F	N	Y	2.2	60	0.9	545000	0	0	0	1570000	0	0	0	0	0	0	0	0	4350000	2650000	0	0	0	853000	0	0	0	0	0	4650000	0	1860000	0	5880000	0	0	0	0	0	0	0	0	1510000	0	107000	0
21	37	FINC	T.SLSAQWTPPN(+.98)VQLTGYR.V	N	Y	1.39	60	7.2	8090	0	0	0	0	0	0	0	0	0	0	0	0	0	0	0	0	248000	0	0	0	0	0	0	0	0	0	0	0	0	0	0	0	0	0	0	0	89700	0	0	10000
21	37	FINC	Y.ELSEEGDEPQYLDLPSTATSVNIPDLLPGR.K	N	Y	0.77	60	5.5	5450	0	0	0	0	0	0	0	0	0	0	19000	0	0	0	0	0	205000	0	0	0	0	10500	0	0	0	0	0	0	0	0	0	0	0	0	0	0	0	0	0	0
21	37	FINC	R.HHPEHFSGR.P	N	Y	3.4	60	1.5	4170	0	0	17700	0	0	11000	0	0	0	0	0	0	0	15800	0	0	15900	0	7550	0	0	19400	0	0	0	0	0	0	0	0	0	0	0	0	0	0	43400	24200	0	12600
21	37	FINC	R.FLATTPN(+.98)SLLVSWQPPR.A	N	Y	1.19	60	8	4120	0	0	0	0	0	0	0	0	0	0	0	0	0	141000	0	0	0	0	0	0	0	0	0	0	0	24200	0	0	0	0	0	0	0	0	0	0	0	0	0	0
21	37	FINC	R.VGDTYERPK.D	N	Y	2.49	60	1	87900	218000	147000	20900	47400	0	7780	0	0	0	0	0	0	0	0	0	0	0	0	0	0	0	0	0	0	23000	43400	0	14700	0	0	0	0	0	0	36700	952000	1520000	718000	0	35000
21	37	FINC	K.STATISGLKPGVDYTITVYAVTGR.G	N	Y	0.36	60	0	1300	0	0	0	0	0	0	0	0	0	0	0	0	0	0	0	0	0	0	0	0	0	0	0	0	0	0	0	0	0	0	0	0	0	0	0	0	56100	0	0	0
25	14	FIBA	R.GGSTSYGTGSETESPR.N	Y	Y	21.54	60	0.6	16300000	3260000	2250000	19100000	50300000	3080000	7460000	7210000	10200000	5440000	3760000	4220000	7820000	13800000	2.50E+07	3390000	2370000	1.57E+08	16900000	8170000	2680000	436000	47600000	13800000	61400000	7170000	8390000	322000	3780000	6990000	12900000	9330000	4710000	168000	3620000	2060000	7.00E+06	5360000	6740000	911000	1.06E+08
25	14	FIBA	R.AQLVDMK.R	Y	Y	10.68	60	1.5	16200000	3350000	1450000	2.40E+07	60300000	2670000	10900000	7500000	6710000	0	2850000	5120000	0	15800000	26800000	2730000	1970000	94300000	11100000	6980000	0	0	32800000	11800000	57800000	0	0	0	0	6440000	8630000	7400000	7360000	0	7610000	2680000	3710000	4500000	9870000	411000	2.00E+08
25	14	FIBA	K.ALTDMPQMR.M	N	Y	7.64	60	0.8	14400000	2120000	1980000	1.80E+07	4.00E+07	388000	2900000	791000	8540000	511000	183000	0	6230000	13900000	15800000	1980000	1370000	1.09E+08	12400000	4570000	1580000	0	42300000	12100000	76900000	4300000	6950000	449000	12700000	3680000	11800000	9040000	1050000	0	4660000	2660000	5560000	7110000	3780000	0	1.43E+08
25	14	FIBA	K.GLIDEVNQDFTNR.I	Y	Y	12.42	60	1.9	15200000	2200000	2020000	9420000	37800000	1330000	3080000	6360000	4900000	17200000	2940000	2990000	6390000	10400000	21900000	3630000	594000	1.04E+08	13800000	13100000	3100000	0	41900000	24500000	57100000	12500000	13800000	7860000	16100000	8780000	11700000	5510000	9670000	0	4300000	1880000	7620000	2820000	8280000	5620	1.25E+08
25	14	FIBA	R.PGSTGTWNPGSSER.G	N	Y	13.34	60	1.1	1.10E+07	2500000	1410000	16900000	45300000	2100000	5690000	5150000	10100000	4050000	3250000	3790000	9750000	14400000	20500000	1660000	1390000	8.50E+07	8570000	8290000	2.00E+06	0	2.90E+07	11300000	23100000	5110000	6290000	626000	6830000	3760000	10900000	8810000	1740000	0	1440000	489000	4270000	4260000	4600000	516000	80200000
25	14	FIBA	K.QLEQVIAK.D	N	Y	15.5	60	1.4	9270000	2010000	659000	8.00E+06	3.50E+07	1210000	2510000	6450000	2700000	6620000	1260000	1360000	3460000	7030000	16400000	0	728000	57500000	7260000	2640000	966000	0	17100000	4860000	26700000	1620000	4090000	481000	5480000	3270000	5810000	3030000	3310000	0	2350000	0	2700000	1950000	5050000	0	1.25E+08
25	14	FIBA	K.PVPDLVPGNFK.S	N	Y	13.33	60	2.3	9060000	1480000	492000	11200000	35600000	726000	2740000	1100000	2680000	0	1100000	0	1090000	7210000	10200000	913000	574000	84600000	7020000	3860000	1240000	0	33800000	7230000	2.90E+07	5660000	9330000	1060000	6940000	3010000	7360000	2990000	0	0	2500000	1230000	3200000	3080000	4210000	0	75700000
25	14	FIBA	K.NSLFEYQK.N	N	Y	14.76	60	1.1	6030000	1500000	375000	6730000	23500000	650000	2130000	2440000	1860000	4170000	917000	9.00E+05	4290000	6490000	8720000	931000	340000	37700000	6590000	3430000	907000	0	14900000	6900000	37500000	1840000	3660000	0	5320000	2130000	6190000	1880000	3320000	0	2950000	1180000	1160000	1650000	2870000	0	36300000
25	14	FIBA	R.GSESGIFTNTK.E	N	Y	11.93	60	3.5	5500000	1490000	0	7110000	25400000	6280000	1080000	1610000	5690000	1330000	0	0	1550000	7720000	10300000	156000	1200000	50500000	2110000	2030000	0	0	16300000	3880000	12500000	2150000	3780000	0	0	1740000	7550000	6570000	0	461000	1040000	0	2460000	2260000	2780000	1060000	39700000
25	14	FIBA	R.HPDEAAFFDTASTGK.T	N	Y	9.94	60	1.9	10300000	1250000	286000	13900000	50300000	630000	3440000	3130000	7100000	10400000	623000	345000	9980000	13100000	9980000	916000	0	76900000	5940000	4610000	1790000	0	27900000	10200000	24400000	3130000	3680000	823000	6990000	2280000	14800000	6750000	1810000	0	2330000	140000	2920000	3510000	5100000	52600	91300000
25	14	FIBA	K.MKPVPDLVPGNFK.S	N	Y	5.6	60	3.7	10500000	6330000	0	15800000	26200000	0	1330000	1500000	1610000	0	0	0	0	5330000	11200000	77100	441000	6.50E+07	11100000	11100000	8890000	2280000	34500000	1.80E+07	43700000	5600000	559000	933000	6620000	249000	10200000	5380000	62400000	2010000	1670000	471000	1440000	924000	328000	5750000	70400000
25	14	FIBA	R.PNNPDWGTFEEVSGNVSPGTR.R	N	Y	10.65	60	2.5	8420000	514000	0	9520000	30800000	944000	2490000	2800000	5240000	2920000	674000	851000	5700000	7390000	13900000	218000	278000	7.70E+07	4510000	3360000	893000	0	24200000	9350000	23800000	6150000	6020000	286000	4160000	2500000	1.10E+07	6070000	0	0	714000	197000	2670000	839000	2950000	113000	7.80E+07
25	14	FIBA	K.ALTDMP(+15.99)QMR.M	N	Y	6.59	60	1.8	3840000	303000	176000	4610000	31900000	0	0	0	0	0	0	0	1020000	2580000	4580000	0	0	32900000	1900000	712000	0	0	5440000	1790000	17300000	977000	1130000	0	2350000	234000	0	1560000	373000	0	0	0	1480000	369000	0	0	45100000
25	14	FIBA	R.NPSSAGSWNSGSSGPGSTGNR.N	N	Y	7.45	60	2.1	4.00E+06	453000	0	2550000	23100000	0	648000	1640000	1580000	3190000	106000	455000	3720000	5060000	4590000	299000	0	37500000	2080000	1380000	175000	0	1.40E+07	4330000	10200000	1530000	2610000	0	1480000	964000	4790000	2730000	362000	0	115000	0	1250000	271000	1110000	0	31400000
25	14	FIBA	K.VQHIQLLQK.N	N	Y	12.44	60	1.4	13700000	1240000	1050000	12700000	51700000	105000	2250000	4440000	3200000	3420000	0	974000	4210000	8490000	20100000	761000	613000	1.03E+08	8910000	3870000	718000	0	28200000	7830000	73800000	2030000	5990000	531000	6260000	2070000	8760000	2130000	4980000	0	4570000	0	2360000	2380000	3990000	0	1.67E+08
25	14	FIBA	M.LGEFVSETESR.G	N	Y	6.37	60	3.9	2640000	0	490000	3470000	14300000	184000	66300	0	2.00E+06	914000	265000	0	1780000	2910000	6060000	0	0	25300000	0	0	0	0	6500000	895000	5010000	0	2150000	0	1840000	1330000	3580000	1150000	0	378000	127000	0	0	74800	1420000	0	27100000
25	14	FIBA	R.NPSSAGSWN(+.98)SGSSGPGSTGNR.N	N	Y	3.96	60	1.3	2280000	0	0	2040000	12100000	0	223000	334000	668000	84100	0	0	0	0	3400000	0	0	26400000	2130000	459000	0	0	5830000	1500000	6820000	276000	979000	0	268000	469000	634000	580000	0	0	0	0	0	208000	541000	0	2.80E+07
25	14	FIBA	K.TVIGPDGH.K	N	Y	11.84	60	1.8	1870000	2160000	2790000	1810000	2540000	240000	1240000	1370000	1450000	1010000	1230000	238000	409000	738000	1300000	5160000	2830000	7590000	2050000	759000	2630000	2310000	1850000	1210000	1510000	1660000	397000	335000	234000	2900000	2130000	676000	1690000	0	1450000	2080000	346000	402000	1490000	3570000	7180000
25	14	FIBA	K.QFTSSTSYNR.G	N	Y	4.48	60	4.5	1650000	0	560000	2580000	7390000	0	481000	0	1360000	0	0	0	0	0	3700000	0	531000	2.40E+07	0	583000	0	675000	5300000	331000	5030000	0	0	116000	471000	0	0	1770000	0	0	30200	0	0	395000	0	0	15500000
25	14	FIBA	D.LVPGNFK.S	N	Y	4.87	60	2	1010000	0	0	0	8740000	0	0	0	0	0	0	83900	0	0	0	0	0	11600000	0	0	0	0	3090000	0	0	0	0	0	0	0	0	0	0	0	0	0	0	0	0	0	19900000
25	14	FIBA	K.TFPGFFSPM.L	N	Y	3.38	60	1.9	1960000	0	57800	2450000	6940000	0	0	0	350000	575000	0	0	199000	738000	2410000	0	0	28400000	208000	214000	0	0	7580000	596000	4130000	263000	688000	40500	774000	934000	1200000	893000	197000	0	0	0	461000	0	161000	0	2.20E+07
25	14	FIBA	K.ESSSHHPGIAEFPSR.G	N	Y	10.72	60	2	13500000	1680000	1790000	27400000	51300000	684000	3440000	2380000	19900000	3990000	1960000	1950000	10600000	1.70E+07	34200000	2810000	1250000	92800000	2320000	3140000	3260000	0	31500000	3430000	33700000	2920000	4640000	485000	5320000	6240000	15100000	10200000	1570000	0	2850000	127000	3920000	1990000	6270000	0	1.47E+08
25	14	FIBA	R.HPDEAAFF.D	N	Y	5.21	60	1.8	932000	0	0	544000	6950000	0	0	0	0	753000	0	0	267000	1130000	1080000	0	0	9560000	42100	0	0	0	3100000	0	2550000	149000	2200000	0	515000	0	667000	0	0	0	0	0	0	0	62800	0	9630000
25	14	FIBA	F.EEVSGNVSPGTR.R	N	Y	4.55	60	2	881000	0	0	0	5270000	0	0	0	0	0	0	0	0	715000	2280000	0	0	12800000	0	0	0	0	3520000	0	2670000	81700	103000	0	189000	0	0	729000	0	0	0	0	169000	0	182000	0	9160000
25	14	FIBA	R.NPGSSGTGGTATWK.P	N	Y	4.77	60	4.6	836000	0	624000	377000	7250000	0	59800	0	893000	774000	0	0	580000	1340000	0	67500	0	5520000	104000	0	0	0	996000	373000	0	158000	427000	0	247000	913000	643000	0	0	0	0	291000	0	0	0	0	12700000
25	14	FIBA	K.MKPVPDLVPGNF.K	N	Y	4.13	60	4.3	693000	0	0	0	2030000	357000	0	545000	0	0	0	0	0	1140000	372000	0	0	5210000	2400000	0	0	24200	1950000	348000	3610000	0	465000	0	0	412000	107000	0	0	0	0	0	0	17300	0	0	9880000
25	14	FIBA	R.PGSTGTWNPGS(+79.97)SER.G	N	Y	4.43	60	1.7	692000	0	0	0	4650000	0	0	39100	0	0	0	0	1230000	568000	0	0	0	9640000	0	0	0	0	4930000	0	1410000	0	155000	0	0	0	645000	0	0	0	0	0	0	0	0	0	6480000
25	14	FIBA	N.SLFEYQK.N	N	Y	4.56	60	5	484000	0	0	0	2310000	0	0	0	0	446000	76200	0	356000	511000	216000	0	0	1570000	0	0	0	0	491000	279000	3860000	0	449000	0	451000	0	557000	296000	529000	435000	0	0	0	26800	0	0	6510000
25	14	FIBA	H.SLTTNIMEILR.G	N	Y	8.17	60	3.2	441000	0	0	429000	1250000	0	0	62700	24800	26800	0	0	0	227000	782000	0	0	5300000	1010000	0	0	5640	933000	198000	999000	49600	590000	0	175000	0	176000	198000	0	0	29900	0	36600	0	72800	0	5550000
25	14	FIBA	R.GSAGHWTSESSVSGSTGQWHSESGSFRPDSPGSGNAR.P	N	Y	4.49	60	2	725000	0	0	0	3370000	0	0	0	1220000	0	0	0	0	904000	3600000	0	0	4070000	0	1250000	0	0	2290000	0	6550000	0	0	0	1110000	0	0	2530000	0	0	0	0	0	0	0	0	3620000
25	14	FIBA	K.TVIGPDGHKEVTK.E	N	Y	6.8	60	2.5	357000	0	0	0	0	0	1060000	726000	2320000	0	0	0	26200	0	0	379000	386000	104000	404000	904000	0	1560000	0	0	0	0	0	0	0	0	0	0	0	1970000	1090000	0	0	0	0	1130000	394000
25	14	FIBA	K.PVPDLVPGN(+.98)FK.S	N	Y	3.45	60	4.7	354000	0	0	0	2390000	0	0	0	0	990000	0	0	0	0	0	0	0	3050000	0	0	0	0	0	0	3240000	0	402000	0	0	0	0	0	0	69500	0	0	0	0	0	0	5070000
25	14	FIBA	R.GDFSSAN(+.98)NR.D	N	Y	13.51	60	1	353000	455000	374000	281000	311000	466000	516000	182000	419000	111000	448000	637000	105000	0	359000	398000	336000	482000	633000	470000	220000	170000	111000	462000	0	337000	135000	0	225000	218000	402000	263000	257000	98100	190000	228000	339000	1180000	863000	655000	245000
25	14	FIBA	R.GSESGIFTN(+.98)TK.E	N	Y	2.84	60	4.2	328000	0	0	0	3070000	0	0	0	0	0	0	0	0	0	0	0	0	3850000	46400	0	0	0	1200000	0	1020000	0	111000	0	0	31600	0	0	0	0	0	0	0	0	0	0	4220000
25	14	FIBA	R.MELERPGGNEITR.G	N	Y	4.99	60	4.2	2.00E+06	0	0	1200000	3170000	880000	0	1120000	2930000	0	982000	0	0	0	1350000	0	0	12200000	1730000	1550000	0	0	6590000	3020000	25400000	127000	497000	0	0	0	1890000	1220000	0	0	176000	0	0	0	0	0	17900000
25	14	FIBA	K.MKP(+15.99)VPDLVPGNFK.S	N	Y	6.26	60	4.9	2290000	2530000	1570000	342000	6230000	2090000	3050000	1530000	3410000	935000	1190000	1100000	85700	0	704000	844000	2670000	11800000	272000	3040000	1220000	2340000	1750000	3030000	6040000	282000	1920000	1880000	2720000	0	347000	1390000	315000	4690000	2980000	1510000	255000	703000	312000	3120000	11800000
25	14	FIBA	R.NPGSSGTGGTATWKPGSSGPGSTGSWNSGSSGTGSTGNQNPGSPR.P	N	Y	2.91	60	1.6	674000	0	0	0	1.00E+07	0	0	0	0	0	0	0	0	0	0	0	0	12700000	0	0	0	0	1850000	0	1680000	0	0	0	0	0	0	0	0	0	0	0	0	0	0	0	2780000
25	14	FIBA	R.NPGSSGTGGTATWKPGSSGPGSTGSWN(+.98)SGSSGTGSTGNQNPGSPR.P	N	Y	2.24	60	3.1	295000	0	0	0	2020000	0	0	0	0	0	0	0	0	0	0	0	0	5270000	0	0	0	0	0	0	1390000	0	0	0	0	0	662000	0	0	0	0	0	0	0	0	0	3330000
25	14	FIBA	A.LTDMPQMR.M	N	Y	2.54	60	2.8	293000	0	0	0	0	0	0	0	0	0	4220000	0	0	0	0	432000	0	1230000	0	0	0	590000	224000	0	0	0	537000	2060000	0	0	0	0	0	821000	0	0	0	0	0	0	2220000
25	14	FIBA	M.DLGTLSGIGTLDGFR.H	N	Y	3.54	60	5.8	223000	0	0	92500	1100000	0	1.00E+05	0	249000	0	0	0	0	0	686000	0	0	1340000	212000	0	121000	0	78900	0	879000	0	68600	0	113000	0	0	96700	25800	55400	0	0	0	0	0	0	4040000
25	14	FIBA	P.DEAAFFDTASTGK.T	N	Y	2.95	60	3.1	207000	0	0	0	1450000	0	0	0	0	0	0	0	0	0	0	0	0	4550000	0	0	0	0	654000	0	206000	0	0	0	0	0	0	0	0	0	0	0	0	0	0	0	2030000
25	14	FIBA	K.TFPGFFSPMLGEFVSETESR.G	N	Y	5.18	60	2.8	559000	0	1.00E+05	1220000	767000	0	48100	62700	932000	0	0	0	0	0	374000	0	25100	8210000	195000	369000	0	0	5360000	483000	3580000	0	0	0	0	0	61000	241000	61200	0	0	0	0	171000	4280	0	931000
25	14	FIBA	K.ESSSHHP(+15.99)GIAEFPSR.G	N	Y	3.67	60	2.8	185000	0	0	268000	1070000	0	0	0	0	0	0	0	811000	0	0	0	0	1580000	0	0	0	0	0	0	0	0	0	0	0	0	860000	0	0	0	0	0	0	0	609000	0	2620000
25	14	FIBA	R.MELERPGGN(+.98)EITR.G	N	Y	2.68	60	4.1	957000	0	0	0	1320000	0	0	0	0	0	0	0	0	0	6400000	0	0	6060000	1280000	0	0	0	1540000	0	14100000	0	0	0	0	718000	0	0	0	0	0	0	0	0	0	0	8930000
25	14	FIBA	R.PNNPDWGTFEEVSGN(+.98)VSPGTRR.E	N	Y	3.38	60	2.6	1630000	0	0	0	7880000	0	0	0	0	2510000	0	0	0	337000	312000	0	0	18200000	499000	0	0	0	12500000	1590000	10700000	0	1890000	0	0	0	0	0	0	0	0	0	0	0	0	0	1.30E+07
25	14	FIBA	K.TFPGFFSP(+15.99)MLGEFVSETESR.G	N	Y	2.58	60	3	342000	0	0	39600	3420000	0	0	0	136000	55500	0	0	0	0	150000	0	0	5050000	0	53000	0	0	1610000	36000	2280000	0	0	0	0	0	17700	263000	0	0	0	0	0	17100	0	0	1500000
25	14	FIBA	R.NPGSSGTGGTATWKPGSSGPGSTGSWN(+.98)SGSSGTGSTGN(+.98)QNPGSPR.P	N	Y	1.54	60	4.5	155000	0	0	0	1210000	0	0	0	0	0	0	0	0	0	0	0	0	428000	72700	0	0	0	0	0	0	0	0	0	0	0	0	0	0	0	0	0	0	0	0	0	4950000
25	14	FIBA	R.HPDEAAFFDTA.S	N	Y	1.51	60	0	148000	0	0	0	0	0	0	0	0	0	0	0	0	0	0	0	0	0	0	0	0	0	0	0	0	0	0	0	0	0	0	0	0	0	0	0	0	0	0	0	6370000
25	14	FIBA	R.GSAGHWTSESSVSGSTGQWHSESGSFRPDSPGSGN(+.98)AR.P	N	Y	3.87	60	4.2	141000	0	0	0	0	0	0	0	0	0	0	0	0	0	0	0	0	1840000	0	390000	0	0	0	0	0	0	0	0	0	0	878000	0	0	0	0	0	0	0	0	0	2690000
25	14	FIBA	R.PNNPDWGTFEEVSGNVSPGTRR.E	N	Y	1.56	60	2.2	140000	0	0	0	0	0	0	0	0	0	0	0	0	0	0	0	0	0	0	1850000	366000	365000	0	0	249000	0	223000	0	0	0	0	0	0	0	0	0	0	0	0	0	0
25	14	FIBA	R.GSAGHWTSESSVSGSTGQWH.S	N	Y	3.22	60	2.6	826000	0	0	0	10300000	123000	0	0	0	118000	0	0	973000	1740000	316000	0	8840	9310000	0	0	0	0	1970000	0	1080000	0	912000	0	924000	0	666000	0	0	0	0	0	0	0	0	0	6840000
25	14	FIBA	K.DSHSLTTNIMEILR.G	N	Y	4.82	60	1.5	456000	0	0	0	8.00E+05	0	0	64500	23400	0	0	0	0	0	259000	0	0	3740000	1210000	0	0	0	852000	449000	6680000	0	389000	0	0	22100	37800	0	21800	0	0	0	0	0	0	0	4400000
25	14	FIBA	K.N(+.98)SLFEYQK.N	N	Y	3.16	60	2.7	88000	0	0	0	0	0	0	0	0	0	0	0	485000	126000	54100	0	0	287000	40200	0	0	0	111000	0	0	1060000	0	0	610000	334000	0	0	0	0	0	0	0	0	0	0	673000
25	14	FIBA	K.TFPGFFSP(+15.99)MLGEF.V	N	Y	1.64	60	1.3	84600	0	0	67700	129000	0	0	0	28800	16000	0	0	0	0	51400	0	0	2210000	0	0	0	0	761000	0	128000	0	0	0	0	0	0	0	0	0	0	0	0	0	0	0	245000
25	14	FIBA	K.TFPGFFSPMLGEF.V	N	Y	2.79	60	1.4	81600	0	0	0	0	0	0	0	70300	0	0	0	0	0	0	0	0	2410000	0	0	0	0	684000	0	348000	0	0	0	0	0	0	0	0	0	0	0	0	0	0	0	0
25	14	FIBA	R.NPGSSGTGGTATWKPGSSGPGSTGSWN.S	N	Y	3.78	60	2.3	161000	0	0	0	1370000	0	0	0	0	0	0	0	0	0	0	0	0	2590000	0	0	0	0	0	0	0	0	0	0	0	0	0	0	0	0	0	0	0	0	0	0	2980000
25	14	FIBA	K.MKPVPDLVPGN(+.98)FK.S	N	Y	3.43	60	4.7	701000	68900	0	105000	1460000	0	0	0	0	0	152000	0	0	0	383000	896000	0	9380000	1090000	0	0	0	2020000	497000	6860000	0	0	0	0	981000	0	0	0	0	239000	0	0	0	0	177000	4760000
25	14	FIBA	S.SAGSWNSGSSGPGSTGNR.N	N	Y	2.11	60	0.2	67500	0	0	0	128000	0	0	0	0	0	0	0	0	0	0	0	0	1450000	0	0	0	0	0	0	0	0	0	0	0	0	0	0	0	0	0	0	0	0	0	0	1320000
25	14	FIBA	R.GDFSSANNR.D	N	Y	3.58	60	3.5	61100	0	0	0	694000	0	0	9050	0	45500	0	0	0	0	0	0	0	407000	0	0	0	0	206000	13900	0	0	0	0	0	0	0	0	0	0	0	0	0	0	285000	0	890000
25	14	FIBA	R.GDFSSANN(+.98)RDNTYNR.V	N	Y	2.47	60	1.3	79900	0	0	0	0	0	0	0	0	0	0	0	0	0	0	0	0	694000	0	0	0	0	0	0	1990000	0	0	0	0	0	0	0	0	0	0	0	0	0	0	0	746000
25	14	FIBA	R.NPGSSGTGGTATWKPGSSGP.G	N	Y	4.27	60	0.6	55400	0	0	0	0	0	0	0	0	0	0	0	0	0	0	0	0	1080000	0	0	0	0	0	0	383000	0	0	0	0	0	0	0	0	0	0	0	0	0	0	0	916000
25	14	FIBA	R.NPSSAGSWN(+.98)SGSSGPGSTGN(+.98)R.N	N	Y	2.11	60	4.9	53200	0	0	0	1600000	0	0	0	0	103000	0	0	0	0	0	0	0	0	0	0	0	0	0	0	497000	0	85000	0	0	0	0	0	0	0	0	0	0	0	0	0	0
25	14	FIBA	R.NPGSSGTGGTATWKPGS.S	N	Y	1.53	60	4.3	51700	0	0	0	0	0	0	0	0	0	0	0	0	0	0	0	0	763000	0	0	0	0	0	0	0	0	0	0	0	0	0	0	0	0	0	0	0	0	0	0	1460000
25	14	FIBA	H.SESGSFRPDSPGSGN(+.98)ARPNNPDWGTFEEVSGNVSPGTR.R	N	Y	3.66	60	0.7	49000	0	0	0	0	0	0	0	0	0	0	0	0	0	0	0	0	1350000	0	0	0	0	0	0	0	0	0	0	0	0	0	0	0	0	0	0	0	0	0	0	757000
25	14	FIBA	N.ARPNNPDWGTFEEVSGNVSPGTR.R	N	Y	2.42	60	3.2	47800	0	0	0	144000	0	0	0	0	0	0	0	0	0	0	0	0	1390000	0	0	0	0	0	0	0	0	0	0	0	0	0	0	0	0	0	0	0	0	0	0	524000
25	14	FIBA	R.PGGNEITR.G	N	Y	2.8	60	1.7	47000	0	14900	41400	329000	0	0	7560	0	0	0	0	0	0	0	0	0	719000	0	43000	0	0	188000	0	0	0	13500	0	0	0	0	0	0	0	0	0	0	0	0	13600	436000
25	14	FIBA	G.STSYGTGSETESPR.N	N	Y	2.66	60	3.8	31300	458000	0	0	0	0	172000	0	68000	0	0	0	0	0	0	0	0	0	0	0	64500	0	0	0	0	0	0	0	0	0	0	0	66000	0	413000	0	0	0	0	0	103000
25	14	FIBA	S.TSYGTGSETESPR.N	N	Y	4.23	60	1.5	30400	0	0	0	150000	0	0	0	0	0	0	0	0	0	0	0	0	609000	0	0	0	0	0	0	0	0	0	0	0	0	0	0	0	0	0	0	0	0	0	0	549000
25	14	FIBA	R.PGGN(+.98)EITRGGSTSYGTGSETESPR.N	N	Y	2.56	60	1.8	354000	0	0	0	2200000	247000	0	0	0	3220000	0	0	0	0	0	0	0	1920000	119000	0	0	0	2580000	42500	2800000	0	549000	0	0	0	0	0	0	0	0	0	0	0	0	0	1520000
25	14	FIBA	K.MADEAGSEADHEGTH.S	N	Y	6.82	60	0.9	463000	7890	0	915000	1560000	0	71700	0	258000	0	0	0	73300	0	1050000	117000	48000	6570000	160000	117000	0	0	2270000	49600	0	57000	93000	0	75600	322000	397000	341000	0	0	33500	46600	0	169000	229000	0	4210000
25	14	FIBA	R.PGSTGTWNP(+15.99)GSSER.G	N	Y	2.16	60	2.4	20700	0	0	0	155000	0	0	0	0	0	0	0	0	0	0	0	0	0	0	0	0	0	79400	0	0	0	0	0	0	0	0	0	0	0	0	0	0	0	0	0	656000
25	14	FIBA	R.GSAGHWTSESSVSGSTGQWHSESGSFRPDSPGSGN.A	N	Y	0.53	60	0	18800	0	0	0	809000	0	0	0	0	0	0	0	0	0	0	0	0	0	0	0	0	0	0	0	0	0	0	0	0	0	0	0	0	0	0	0	0	0	0	0	0
25	14	FIBA	F.FSPMLGEFVSETESR.G	N	Y	1.81	60	5.4	17300	0	110000	0	0	0	0	0	0	0	0	0	0	0	0	0	0	385000	0	0	0	0	0	0	0	0	0	0	0	0	0	0	0	0	0	0	0	169000	0	0	80600
25	14	FIBA	K.GLIDEVN(+.98)QDFTNR.I	N	Y	1.21	60	3.8	13000	0	0	0	0	0	0	0	0	0	0	0	0	0	25700	3750	0	213000	0	0	0	0	0	0	0	0	0	0	0	0	0	0	0	0	0	0	0	0	0	0	318000
25	14	FIBA	K.MADEAGSEADHEGTHSTK.R	N	Y	7.47	60	0.9	1450000	286000	375000	3790000	4300000	0	150000	0	2840000	18100	29800	0	0	0	4770000	228000	372000	16900000	890000	712000	0	0	3300000	541000	0	378000	0	0	193000	814000	2640000	2200000	63900	0	331000	338000	367000	1440000	986000	167000	9550000
25	14	FIBA	K.EVVTSEDGS(+365.13)DC(+57.02)PEAMDLGTLSGIGTLDGFR.H	N	Y	0.85	60	1.3	64000	0	0	0	436000	0	0	0	0	0	0	0	0	433000	0	0	0	673000	0	0	0	0	0	0	0	0	0	0	0	0	818000	0	0	0	0	0	0	0	0	0	394000
25	14	FIBA	K.TFPGFFSPMLGE.F	N	Y	1.47	60	1	8220	0	0	0	0	0	0	0	0	0	0	0	0	0	0	0	0	0	4430	0	0	0	0	0	299000	0	0	0	0	0	0	0	0	0	0	0	0	0	0	0	50100
25	14	FIBA	R.PN(+.98)NPDWGTFEEVSGNVSPGTR.R	N	Y	0.56	60	8.2	4590	0	0	0	0	0	0	0	0	0	0	0	0	0	0	0	0	23900	0	0	0	0	0	0	0	0	0	0	0	0	0	0	0	0	0	0	0	0	0	0	174000
25	14	FIBA	T.RGGSTSYGTGSETESPR.N	N	Y	1.02	60	3.2	2080	0	0	0	0	0	0	0	0	0	0	0	0	0	0	0	0	48300	0	17700	0	0	23700	0	0	0	0	0	0	0	0	0	0	0	0	0	0	0	0	0	0
35	68	CO6A3	K.NLQVALTSK.Q	Y	Y	17.1	47.91	2	10800000	27500000	7910000	3660000	12900000	9360000	2380000	7330000	4.10E+07	8440000	10600000	9260000	14500000	2250000	4020000	8170000	240000	2570000	172000	1910000	25600000	3700000	7090000	696000	47300000	5480000	4.00E+05	13700000	20400000	8860000	1.60E+07	34400000	8460000	8470000	29100000	7440000	8560000	11500000	11400000	6820000	2270000
35	68	CO6A3	R.VDGPASNLK.Q	Y	Y	6.01	60	2.8	3870000	0	6220000	8280000	2080000	1940000	5970000	0	11200000	760000	602000	368000	15800000	8980000	6880000	0	5420000	6460000	1370000	3650000	0	0	10200000	0	4680000	0	2280000	0	0	3590000	13900000	7790000	0	449000	0	4270000	17900000	0	325000	43400	6030000
35	68	CO6A3	R.NIDSEEVGK.I	N	Y	4.95	60	4.3	3390000	0	1120000	9690000	127000	0	9240000	0	0	0	68800	0	654000	5240000	10100000	0	0	9190000	1480000	4380000	106000	0	49300000	2080000	32800000	239000	736000	0	79700	0	650000	0	0	0	0	10400	431000	489000	616000	34200	4770000
35	68	CO6A3	K.VDAILNR.I	N	Y	7.64	60	2.3	2990000	169000	4090000	16100000	998000	372000	14800000	989000	0	561000	1550000	2320000	2.00E+06	11900000	16200000	203000	1030000	1110000	1610000	8160000	1520000	502000	961000	818000	1270000	517000	705000	356000	2780000	1250000	1290000	640000	42700	31600	1150000	686000	675000	1500000	2490000	1140000	10100000
35	68	CO6A3	R.EVITAVR.K	N	Y	13.33	60	1.8	2880000	1860000	3230000	10200000	1280000	5030000	7280000	1090000	996000	2950000	2330000	2250000	1720000	7560000	12400000	0	1910000	5790000	3940000	4770000	3970000	854000	916000	2540000	2190000	1950000	817000	1300000	2110000	2380000	2200000	1550000	149000	0	1480000	824000	2330000	1590000	1900000	1650000	6920000
35	68	CO6A3	R.LQPVLQPLPSPGVGGK.R	N	Y	6.36	60	3.3	3380000	241000	2.00E+06	20100000	0	0	17600000	0	0	0	0	0	0	13600000	9390000	0	1190000	16400000	2830000	21100000	223000	0	104000	7580000	2790000	0	2440000	0	1170000	1210000	778000	0	0	0	312000	0	231000	0	870000	195000	14100000
35	68	CO6A3	R.AAPLQGMLPGLLAPLR.T	Y	Y	11.7	60	1.2	3710000	1610000	3620000	24300000	0	37400	14300000	862000	989000	66100	0	0	215000	7090000	11700000	113000	2070000	15700000	3590000	23400000	406000	134000	2110000	8920000	6670000	124000	2700000	353000	1230000	1660000	555000	1050000	0	22100	884000	88300	108000	2180000	1190000	1950000	6800000
35	68	CO6A3	R.ELPSLEQK.L	N	Y	7.38	14.46	1.8	2830000	1120000	1650000	12800000	61000	614000	1.00E+07	4710000	636000	184000	690000	330000	3.00E+06	9400000	12300000	2180000	1080000	7880000	1070000	6350000	1500000	2150000	2620000	3270000	2920000	1190000	1480000	1240000	1820000	1960000	2620000	491000	621000	165000	1820000	882000	1440000	829000	1330000	1560000	7490000
35	68	CO6A3	R.TELQTITNDPR.L	N	Y	10.04	60	2	2780000	355000	1380000	17800000	0	0	13400000	0	0	0	0	0	0	13500000	16900000	0	1030000	11300000	1080000	6510000	0	0	0	5910000	3480000	0	2050000	301000	1130000	965000	648000	176000	0	0	275000	0	0	0	877000	1130000	10800000
35	68	CO6A3	R.ELPNIEER.I	N	Y	5.82	60	2.3	2720000	521000	1630000	16300000	0	0	15200000	264000	0	0	0	0	0	13400000	14700000	0	1530000	10800000	1390000	7.00E+06	0	0	0	4930000	4350000	89300	2100000	0	908000	1330000	1160000	327000	764000	0	0	0	0	0	622000	1270000	8280000
35	68	CO6A3	R.VVESLDVGQDR.V	N	Y	5.28	60	3.7	2470000	852000	815000	0	1890000	2820000	13700000	794000	1430000	0	1660000	0	434000	12400000	19300000	1530000	0	11200000	1930000	7970000	3030000	0	222000	0	1680000	279000	1840000	185000	5250000	1180000	0	0	520000	0	621000	692000	0	0	1360000	0	7620000
35	68	CO6A3	K.TNFPYVR.D	N	Y	6.69	60	3.2	2210000	0	921000	11400000	0	1060000	0	403000	2980000	4230000	0	636000	1810000	12500000	12300000	1750000	539000	0	2330000	0	1330000	449000	0	0	0	3480000	1050000	252000	11500000	1420000	2990000	3100000	3030000	182000	111000	1290000	3960000	0	5520000	175000	0
35	68	CO6A3	R.IAVAQYSDDVK.V	N	Y	5.93	60	4.1	2080000	3750000	0	4030000	2040000	5190000	3500000	2710000	0	2790000	216000	7320000	0	8160000	3090000	0	2560000	3470000	181000	2630000	7140000	0	430000	715000	1110000	2410000	1320000	1520000	315000	0	0	2400000	0	0	0	255000	1980000	3370000	4050000	0	5560000
35	68	CO6A3	R.SSGIVSLGVGDR.N	N	Y	5.41	60	2	2020000	0	1210000	8180000	63400	0	9820000	0	643000	0	0	0	0	1.10E+07	9450000	0	1160000	8230000	1830000	9620000	0	0	0	3720000	2730000	0	4590000	1050000	2210000	0	0	0	0	0	0	0	0	0	0	990000	4980000
35	68	CO6A3	R.QLGTVQQVISER.V	N	Y	6.08	60	2.6	2.00E+06	77400	986000	11200000	0	0	9620000	0	0	0	0	0	0	7500000	10200000	0	783000	8680000	1530000	12200000	0	0	0	4350000	1460000	0	3140000	0	745000	608000	0	72600	0	0	0	0	0	0	633000	181000	7420000
35	68	CO6A3	R.SQAPVLDAIR.R	N	Y	3.2	60	2.4	1960000	0	0	9800000	0	0	11900000	0	0	0	0	0	0	10300000	10600000	0	0	6180000	0	1.40E+07	0	0	0	4280000	0	0	3770000	0	925000	0	0	0	0	0	0	0	0	0	0	0	8690000
35	68	CO6A3	K.QDVVNAVR.Q	N	Y	4.74	60	2.3	1950000	150000	0	12700000	0	0	7580000	507000	197000	2290000	0	772000	0	6250000	12800000	2500000	0	7440000	0	3260000	340000	1590000	0	0	0	0	924000	667000	4390000	364000	283000	174000	0	3860000	301000	324000	0	0	0	0	9330000
35	68	CO6A3	R.GAQGPAGPAGPP(+15.99)GLIGEQGISGPR.G	N	Y	5.78	60	2.4	3270000	0	1810000	14300000	0	0	13500000	0	0	0	0	0	0	8360000	19100000	0	182000	13500000	2720000	27400000	0	0	0	8190000	2660000	0	3160000	0	6.00E+05	1050000	0	116000	0	0	0	0	0	0	915000	0	15500000
35	68	CO6A3	R.NNLFTSSAGYR.A	N	Y	7.19	60	5.3	1530000	0	955000	6060000	0	0	5370000	0	0	0	0	0	0	5960000	4610000	0	0	4620000	638000	5810000	0	2830000	0	2200000	2050000	0	1490000	1780000	3350000	214000	257000	0	0	0	0	491000	4560000	3750000	0	2840000	3770000
35	68	CO6A3	K.DEVQNAVQR.L	N	Y	6.94	60	2	1510000	589000	1160000	7850000	0	0	7090000	621000	0	0	0	0	0	7190000	10800000	0	0	11400000	0	5010000	791000	0	0	0	0	0	1760000	0	0	1810000	0	0	0	0	0	0	0	868000	184000	0	7630000
35	68	CO6A3	K.SDDEVDDPAVELK.Q	N	Y	5.45	60	4.2	1490000	211000	455000	8760000	222000	0	8640000	0	0	232000	0	0	0	8410000	3950000	0	0	7660000	779000	7190000	162000	0	0	3620000	1950000	0	996000	0	830000	379000	297000	0	0	0	0	0	0	0	270000	0	5650000
35	68	CO6A3	R.GPIGSIGPK.G	N	Y	4.98	60	1.9	1490000	0	3100000	6720000	0	910000	7190000	0	2120000	340000	0	0	0	6730000	6560000	0	0	4920000	871000	3660000	0	0	0	2420000	1380000	0	246000	47900	1050000	1680000	1510000	0	0	0	0	0	0	0	0	0	6100000
35	68	CO6A3	R.NADQEELVK.I	N	Y	6.7	60	4	1350000	727000	0	0	1010000	3480000	7330000	965000	0	2870000	5150000	4680000	1680000	10600000	990000	599000	0	0	1070000	3880000	1780000	0	0	1640000	814000	1050000	0	0	980000	271000	1020000	0	0	0	584000	428000	360000	979000	7.00E+05	295000	339000
35	68	CO6A3	R.NILVSSAGSR.I	N	Y	5.31	60	4.1	1320000	0	472000	10200000	0	0	8240000	324000	0	0	0	0	0	5630000	10100000	0	219000	3640000	473000	4350000	0	711000	0	1940000	0	0	525000	0	0	288000	0	22900	0	0	0	1450000	0	0	210000	0	5230000
35	68	CO6A3	R.SGFPLLK.E	N	Y	3.43	60	1.3	1300000	0	0	8090000	0	0	6940000	0	205000	0	0	0	0	5760000	5970000	0	89700	4940000	462000	9200000	0	0	0	3100000	1770000	0	692000	0	0	209000	0	0	0	0	0	0	0	0	0	0	5760000
35	68	CO6A3	R.DGVPGGPGETGK.N	N	Y	5.56	60	4.9	1290000	1700000	4150000	7090000	0	0	5100000	0	0	157000	0	0	0	3770000	7560000	0	0	6800000	1040000	4310000	0	0	0	1160000	1600000	0	684000	0	75000	1430000	0	351000	0	468000	97700	0	97700	86600	1140000	0	3860000
35	68	CO6A3	K.SLDEISQPAQELK.R	N	Y	6.37	60	2.9	1270000	0	0	7380000	0	0	6880000	0	0	0	0	0	0	6340000	6440000	0	0	6970000	0	6370000	0	0	0	3640000	0	0	0	283000	557000	576000	0	0	1110000	0	0	0	0	0	0	0	4450000
35	68	CO6A3	K.ALEFVAR.N	N	Y	6.98	60	2.4	1150000	0	792000	6900000	0	0	5930000	0	182000	48200	190000	0	0	4170000	7090000	0	915000	2940000	608000	5760000	0	0	172000	2580000	1400000	0	615000	0	0	529000	0	107000	0	0	0	234000	0	0	468000	447000	4320000
35	68	CO6A3	R.TLSGTPEVH.S	N	Y	6.77	60	1.9	1140000	0	543000	7020000	0	3180000	1550000	0	1180000	1960000	4200000	7500000	0	1730000	4420000	0	0	989000	1020000	730000	0	0	329000	0	355000	397000	0	0	1930000	0	0	381000	4620000	363000	456000	0	583000	1200000	1090000	0	997000
35	68	CO6A3	K.IASNSATAFR.V	N	Y	4.37	60	3.5	1060000	420000	0	7580000	0	0	6250000	0	0	0	0	0	0	4760000	8320000	0	0	4220000	0	4750000	0	0	0	0	0	776000	215000	0	954000	123000	0	0	0	0	0	0	0	782000	0	0	4320000
35	68	CO6A3	K.LLTPITTLTSEQIQK.L	N	Y	3.41	60	2.6	1220000	0	888000	742000	0	0	6490000	0	0	0	0	0	0	7120000	4790000	0	82800	2940000	1640000	14600000	0	0	0	68000	1860000	0	1540000	114000	349000	698000	94600	128000	0	0	0	0	0	0	468000	0	6980000
35	68	CO6A3	R.GYP(+15.99)GDEGGPGER.G	N	Y	6.72	60	1.1	1040000	0	650000	5720000	119000	0	5980000	255000	0	46400	0	0	0	923000	6710000	0	506000	4840000	912000	6630000	67800	0	150000	2060000	693000	19900	262000	0	84400	751000	0	28300	0	0	55500	0	98500	0	288000	336000	3110000
35	68	CO6A3	R.VAVIQFSDDPK.V	N	Y	5.07	60	2.6	1020000	0	0	6450000	0	0	4600000	0	0	0	0	0	0	4.00E+06	5310000	0	0	4680000	0	9320000	0	0	0	0	3670000	0	0	0	0	768000	0	131000	0	0	0	0	0	0	0	0	3330000
35	68	CO6A3	R.LNIGPSK.V	N	Y	4.85	60	2.2	952000	0	568000	8510000	0	0	6350000	0	0	0	0	0	0	4350000	8690000	0	0	4120000	0	2550000	0	0	0	1110000	0	0	0	0	0	0	0	0	0	0	0	0	0	0	0	0	4700000
35	68	CO6A3	R.ALILVGLER.V	N	Y	8.14	60	2.3	937000	0	238000	6090000	0	0	6130000	0	0	0	0	0	0	2360000	4620000	0	309000	4320000	855000	6830000	0	0	0	1750000	847000	0	834000	288000	286000	192000	0	0	0	0	0	0	0	0	0	35400	2460000
35	68	CO6A3	R.DQNVFVAQK.G	N	Y	5.41	60	6.5	936000	0	751000	5820000	0	0	5130000	52600	0	0	527000	0	0	2280000	6120000	711000	582000	2990000	463000	5550000	0	133000	320000	1830000	693000	0	0	0	328000	0	0	0	0	0	143000	0	0	0	0	380000	2820000
35	68	CO6A3	R.VAVVQYSDR.T	N	Y	4.38	60	3.6	838000	0	666000	6650000	0	0	3740000	0	0	0	0	0	199000	5130000	5770000	0	0	2990000	0	2980000	0	0	0	1140000	0	0	486000	0	0	349000	164000	0	0	0	0	191000	0	138000	0	1870000	2790000
35	68	CO6A3	K.LSDAGITPLFLTR.Q	N	Y	5.01	60	3	754000	0	1010000	1360000	0	0	865000	0	0	0	0	0	0	2980000	3850000	162000	0	1330000	720000	8230000	0	0	0	2220000	1450000	0	334000	2660000	187000	151000	0	0	0	0	0	1210000	0	0	0	69700	2740000
35	68	CO6A3	R.IEEGVPQFLVLISSGK.S	N	Y	5.18	60	2.4	976000	18800	380000	9400000	0	0	7820000	0	77500	0	0	0	0	1930000	2730000	0	335000	4710000	462000	6190000	0	0	0	1490000	1070000	0	595000	9070	47700	58900	0	0	0	0	0	0	0	140000	60700	180000	1320000
35	68	CO6A3	R.AAPLQGMLP(+15.99)GLLAPLR.T	N	Y	7.52	60	3.2	725000	0	375000	3730000	0	0	4190000	32100	0	0	0	0	0	2720000	3200000	0	383000	3030000	0	7480000	0	0	0	1290000	355000	0	654000	114000	0	0	0	0	0	0	0	0	0	0	0	232000	2.00E+06
35	68	CO6A3	R.VNHFVPEAGSR.L	N	Y	5.51	60	2.7	2940000	525000	398000	22400000	1130000	651000	17800000	0	0	489000	0	0	1010000	11700000	20900000	0	471000	12700000	2210000	1610000	176000	0	824000	3040000	2150000	385000	1.00E+06	0	839000	1400000	145000	0	161000	0	0	0	0	0	1130000	0	12100000
35	68	CO6A3	F.SNDVFPEFYLK.T	N	Y	4.45	60	3.1	522000	0	0	0	2890000	1160000	0	0	0	4180000	1290000	539000	0	0	643000	0	0	54300	0	0	5150000	124000	0	0	109000	0	0	5590000	0	0	0	0	166000	20400	506000	0	0	0	0	0	0
35	68	CO6A3	R.FDEHQSKPEILNLVK.R	N	Y	4.63	60	2.5	894000	820000	0	4120000	0	0	2720000	493000	677000	0	0	0	0	2940000	6050000	0	0	3030000	0	7870000	0	896000	0	2370000	0	0	481000	0	0	0	0	478000	0	1900000	119000	0	0	0	0	530000	974000
35	68	CO6A3	K.IGDLHPQIVNLLK.S	N	Y	5.67	60	3.3	474000	0	0	2460000	0	0	1280000	0	0	0	0	0	0	1460000	3900000	0	0	1590000	243000	4380000	38500	0	0	1540000	0	0	399000	0	307000	247000	0	0	0	0	0	55600	0	0	0	0	1950000
35	68	CO6A3	K.SVEDAQDVSLALTQR.G	N	Y	3.45	60	4.8	617000	0	0	3090000	945000	0	1650000	0	0	793000	0	445000	0	2870000	4650000	0	0	2490000	0	3410000	0	0	0	886000	0	0	0	2130000	0	0	0	0	63000	145000	0	0	0	0	0	110000	2210000
35	68	CO6A3	R.GPK(+340.10)GETGDLGPMGVPGR.D	N	Y	2.86	60	3.1	467000	1280000	182000	720000	0	1200000	0	3110000	0	0	1670000	0	741000	325000	2110000	2460000	402000	0	106000	0	1530000	0	0	0	368000	0	0	1.00E+06	0	348000	0	287000	788000	322000	0	884000	0	49600	0	36800	0
35	68	CO6A3	R.GNSGPP(+15.99)GIVGQK(+340.10)GDPGYP(+15.99)GPAGPK.G	N	Y	2.67	60	3	465000	0	0	2990000	0	0	0	0	0	0	0	0	0	2940000	5940000	0	0	1990000	0	3200000	0	0	0	0	0	0	527000	0	0	0	0	0	0	0	0	0	0	0	0	0	2320000
35	68	CO6A3	R.QINVGNALEYVSR.N	N	Y	3.43	60	3.8	434000	0	0	2630000	0	0	1350000	0	0	0	0	0	0	1930000	2890000	0	0	1610000	247000	5420000	0	0	0	1710000	0	0	0	0	0	0	0	0	0	0	0	0	0	0	0	0	342000
35	68	CO6A3	R.GFP(+15.99)GEK(+340.10)GEVGEIGLDGLDGEDGDK.G	N	Y	3.73	60	5.7	427000	0	0	1220000	0	0	0	0	0	0	0	0	5210000	1150000	1410000	0	0	787000	0	1730000	1690000	0	0	0	0	663000	1340000	2400000	0	0	0	0	0	0	0	0	370000	0	0	0	254000
35	68	CO6A3	K.VEFLLNAH.S	N	Y	4.46	60	5.1	422000	0	0	3610000	0	131000	1450000	0	0	0	0	0	0	1870000	2540000	0	0	1730000	352000	3010000	0	0	0	749000	0	0	310000	221000	152000	0	0	0	0	0	0	45100	0	0	0	0	2.00E+06
35	68	CO6A3	R.DSFQEVLR.F	N	Y	3.81	60	3.7	417000	0	470000	4160000	0	0	0	24900	0	0	0	0	167000	0	4970000	0	145000	3500000	0	0	0	0	0	0	1030000	83800	0	0	0	0	0	0	0	11100	0	0	0	0	112000	0	2960000
35	68	CO6A3	K.VGLEHLR.V	N	Y	5.28	60	1.8	402000	0	429000	2610000	0	0	2450000	0	0	0	0	0	1310000	871000	2630000	0	269000	761000	295000	1040000	0	0	0	0	271000	0	0	0	181000	0	694000	0	0	0	0	0	584000	0	105000	0	1390000
35	68	CO6A3	K.SVHN(+.98)GAPAPVSGEK.D	N	Y	6.15	60	1.5	3260000	716000	254000	16800000	353000	559000	17900000	789000	1260000	46900	531000	989000	0	6630000	15200000	0	3380000	19400000	3770000	10200000	550000	808000	2140000	3340000	3820000	593000	1170000	103000	196000	1670000	310000	1170000	1290000	221000	1010000	989000	445000	2020000	79700	1200000	7770000
35	68	CO6A3	K.LSDAGITPL.F	N	Y	1.39	60	1.6	360000	0	0	4030000	0	0	0	0	0	0	0	0	0	2130000	2210000	0	0	2240000	0	2270000	0	0	0	0	0	0	0	0	0	0	0	0	0	0	0	0	0	0	0	0	2580000
35	68	CO6A3	R.GPP(+15.99)GAK(+340.10)GNK(+340.10)GGPGQPGFEGEQGTR.G	N	Y	9.86	60	1.1	2090000	0	1320000	9760000	0	0	7470000	122000	0	0	0	0	186000	8030000	13200000	0	238000	12400000	2500000	11300000	191000	0	442000	3780000	2630000	0	1320000	0	544000	1920000	0	0	0	0	0	0	0	0	313000	0	7120000
35	68	CO6A3	K.VFAVGVR.N	N	Y	3.59	60	2.1	342000	0	281000	2620000	0	0	1970000	0	0	0	0	0	0	2690000	1350000	0	0	1060000	289000	1260000	0	0	0	0	436000	0	0	0	0	0	0	0	0	0	0	0	0	0	0	0	1650000
35	68	CO6A3	F.ALDTSEGVNQDTFGR.M	N	Y	2.51	60	1.2	315000	0	0	3230000	0	0	4990000	0	0	0	0	0	0	0	2350000	0	0	637000	0	2340000	0	0	0	0	0	0	0	0	0	0	0	0	0	0	0	0	0	0	0	0	0
35	68	CO6A3	K.LLVLITGGK.S	N	Y	7.97	60	1.3	301000	0	0	2800000	0	0	1730000	0	0	0	0	0	0	1290000	1350000	0	0	1780000	0	1710000	0	0	0	0	262000	0	105000	0	0	0	0	0	0	0	0	0	0	0	0	0	1160000
35	68	CO6A3	R.DGVP(+15.99)GGPGETGK.N	N	Y	4.53	60	1.7	279000	0	280000	2100000	0	0	1790000	110000	0	0	0	0	0	472000	1800000	339000	0	1620000	0	1930000	127000	0	0	506000	0	0	0	0	17800	0	0	0	0	0	0	0	0	0	0	0	875000
35	68	CO6A3	K.QFGVAPF.T	N	Y	1.69	60	5.9	265000	0	0	75500	0	0	124000	128000	50900	0	0	0	0	4020000	0	0	253000	859000	551000	1720000	0	19100	0	7100	253000	0	279000	0	0	0	255000	0	0	50800	0	18000	0	28600	564000	61300	1870000
35	68	CO6A3	R.YPPPAVESDAADIVFLIDSSEGVRPDGFAH.I	N	Y	1.52	60	5.1	281000	0	0	3770000	0	0	4780000	15700	0	0	0	0	0	24900	0	0	0	2010000	0	1500000	0	0	0	0	0	0	0	0	0	0	0	0	0	0	0	0	0	0	0	0	0
35	68	CO6A3	K.GIPGEDGYR.G	N	Y	4.37	60	3.3	220000	0	484000	0	271000	0	0	0	0	0	0	0	1250000	307000	125000	0	315000	1090000	0	1530000	27400	266000	978000	736000	0	0	176000	45600	561000	0	196000	0	0	0	0	0	294000	0	0	490000	322000
35	68	CO6A3	R.VGLVQFSDTPVTEF.S	N	Y	4.2	60	3.6	216000	151000	172000	595000	0	218000	0	174000	0	89600	0	0	245000	487000	1740000	337000	0	412000	307000	161000	266000	219000	0	9980	908000	243000	181000	114000	0	426000	295000	303000	33400	0	0	0	0	84700	0	128000	420000
35	68	CO6A3	R.VPQIAFVITGGK.S	N	Y	5.26	60	2.2	196000	0	28000	335000	0	0	52800	0	0	0	0	0	0	2410000	918000	0	0	966000	670000	692000	0	0	0	54200	571000	0	161000	0	0	0	0	0	0	0	0	0	0	0	0	0	1320000
35	68	CO6A3	F.ILAAESLPK.I	N	Y	4.62	60	2.4	188000	0	0	1320000	0	0	1200000	0	1300000	0	0	0	0	108000	1140000	0	0	703000	0	221000	642000	0	0	0	0	0	0	28900	381000	97000	110000	0	0	0	0	0	198000	0	0	0	646000
35	68	CO6A3	R.IEDGVPQHLVLVLGGK.S	N	Y	4.41	60	2.9	1680000	205000	1320000	1490000	0	0	11900000	27100	0	88300	0	0	147000	7450000	8330000	0	611000	3560000	2270000	16300000	341000	0	398000	423000	2780000	0	2120000	0	763000	1090000	536000	119000	315000	0	192000	0	0	129000	414000	490000	7140000
35	68	CO6A3	R.VGVVQFSNDVFPEFYLK.T	N	Y	3.61	60	4.3	166000	0	0	1340000	16400	0	1120000	0	32100	0	0	17900	0	104000	442000	0	0	802000	0	1440000	0	0	0	957000	593000	0	0	0	0	0	0	0	0	0	0	257000	0	0	0	0	0
35	68	CO6A3	K.IIDELNVKPEGTR.I	N	Y	7.45	60	2.1	2460000	609000	2070000	13300000	0	0	10300000	535000	851000	268000	378000	0	0	10700000	13700000	0	789000	4800000	1420000	1.00E+07	1090000	0	1400000	3990000	2690000	23200	1970000	0	2230000	1440000	1730000	789000	111000	0	476000	0	102000	0	1250000	1420000	8040000
35	68	CO6A3	R.TRPEFYLNSYMNK.Q	N	Y	3.84	60	3.5	140000	0	0	1800000	0	0	0	0	0	0	0	0	0	0	941000	0	0	1310000	0	1230000	0	0	0	0	0	104000	0	0	0	0	0	0	0	0	0	0	0	0	0	0	524000
35	68	CO6A3	K.VAVFFSNTPTR.A	N	Y	2.94	60	3.2	129000	0	0	1.00E+06	0	0	627000	0	0	0	0	0	0	829000	1070000	0	0	6.00E+05	0	1140000	0	0	0	0	0	0	0	0	0	0	0	0	0	0	0	0	0	0	0	0	298000
35	68	CO6A3	R.GPIGSIGPK(+340.10)GIPGEDGYR.G	N	Y	4.56	60	2.2	1920000	0	727000	11100000	0	0	7630000	0	0	0	0	0	0	6450000	1.20E+07	0	0	8920000	1270000	13800000	0	0	0	4540000	1990000	0	2790000	0	0	291000	0	0	0	0	0	0	0	0	636000	0	8450000
35	68	CO6A3	R.SFGDLQEK.L	N	Y	3.54	60	6.2	117000	0	0	2460000	0	170000	0	0	0	0	0	0	0	0	2400000	0	0	0	0	0	0	0	0	0	0	0	0	0	0	0	0	0	0	0	0	0	0	0	0	0	0
35	68	CO6A3	R.TRPEFYLN.S	N	Y	3.22	60	4.8	117000	0	0	720000	0	0	693000	93100	0	0	0	0	0	344000	601000	182000	0	92500	0	143000	501000	0	0	0	0	0	159000	0	0	0	0	0	0	0	190000	0	152000	0	0	225000	708000
35	68	CO6A3	K.ISLSPEYVFSVSTFR.E	N	Y	2.7	60	5.8	133000	0	0	747000	0	0	83800	15900	774000	0	0	424000	0	686000	1110000	0	62800	0	68100	288000	0	0	77800	462000	24900	0	166000	0	0	0	55300	31700	21000	0	407000	0	0	88300	0	0	113000
35	68	CO6A3	K.LPIGTQQIR.V	N	Y	1.49	60	5.6	97100	0	0	1840000	0	0	0	0	0	0	0	0	0	0	1840000	0	0	0	487000	0	0	0	0	0	0	0	0	0	0	0	0	0	0	0	0	0	0	0	0	0	0
35	68	CO6A3	R.ITEGVPQLLIVLTADR.S	N	Y	2.16	60	1.9	171000	0	0	2920000	0	0	2410000	0	0	0	0	0	0	105000	333000	0	0	643000	0	810000	0	0	0	0	81800	0	0	0	0	0	0	0	0	0	0	0	0	0	0	0	0
35	68	CO6A3	R.TRPEFYLNSY.M	N	Y	2.12	60	3	94000	0	0	1600000	0	0	1080000	0	0	0	0	0	0	0	0	0	0	707000	0	660000	0	0	0	0	0	0	0	0	0	0	0	0	0	0	0	0	0	0	0	0	0
35	68	CO6A3	R.AAEGIPKLLVLITGGK.S	N	Y	4.18	60	3.3	93000	127000	29000	28200	0	251000	546000	0	0	296000	533000	140000	264000	3.00E+05	0	116000	114000	198000	0	116000	0	0	0	0	19100	565000	0	0	14800	0	25500	0	0	0	0	49700	190000	76000	0	0	0
35	68	CO6A3	R.GDPGNPGQDSQER.G	N	Y	3.5	60	2.6	83700	0	192000	1120000	0	0	25300	0	0	0	0	0	0	0	897000	17400	0	241000	76700	144000	0	0	0	67100	0	0	0	0	0	0	0	0	0	0	0	0	0	0	0	0	640000
35	68	CO6A3	R.GPK(+340.10)GETGDLGP(+15.99)MGVP(+15.99)GR.D	N	Y	5.33	60	1.6	1090000	0	621000	5050000	0	0	8930000	0	0	0	0	0	0	5240000	5360000	0	295000	3600000	759000	6260000	0	0	0	2440000	712000	0	836000	0	75000	0	0	0	0	0	0	0	0	0	0	0	3540000
35	68	CO6A3	H.QSKPEILNLVK.R	N	Y	2.14	60	5.7	62300	0	0	328000	0	0	213000	71600	0	0	0	0	0	0	397000	0	0	156000	0	540000	0	0	0	0	0	0	0	0	0	0	0	0	0	293000	0	0	134000	0	0	86800	0
35	68	CO6A3	K.AQVLGAVK.A	N	Y	1.93	60	6.5	56900	0	0	568000	0	0	0	0	0	0	0	0	0	0	908000	0	0	0	0	0	0	0	0	0	0	0	0	0	0	0	0	0	0	972000	0	0	0	0	0	0	0
35	68	CO6A3	K.ALNLGYALDYAQR.Y	N	Y	1.57	60	4.3	47200	0	0	0	0	0	38100	0	0	0	0	0	0	202000	857000	0	0	0	0	839000	0	0	0	0	0	0	0	0	0	0	0	0	0	55300	0	0	0	0	0	39200	0
35	68	CO6A3	R.GYP(+15.99)GDEGGP(+15.99)GER.G	N	Y	2.94	60	0.6	45200	0	0	210000	0	0	426000	0	0	0	0	0	0	0	323000	0	0	171000	0	456000	0	0	0	172000	0	0	0	0	0	0	0	0	0	0	0	0	0	0	0	0	146000
35	68	CO6A3	K.DEVQN(+.98)AVQR.L	N	Y	3	60	6	44700	0	0	0	0	0	155000	56600	0	0	0	0	0	0	0	23600	0	0	24200	246000	0	244000	0	156000	0	389000	301000	0	4130	0	0	0	0	0	0	0	145000	0	108000	0	67800
35	68	CO6A3	K.GADQAELEEIAFDSSLVFIPAEFR.A	N	Y	1.6	60	10.6	39400	0	4430	71800	0	0	1620000	0	0	0	0	0	0	0	0	0	0	0	0	0	0	0	0	0	0	0	0	0	0	0	0	0	0	0	0	0	0	0	0	0	0
35	68	CO6A3	R.IEEGVPQFLVL.I	N	Y	4.13	60	2.9	37600	0	0	99300	0	0	164000	0	0	0	0	0	0	138000	403000	0	0	291000	0	151000	0	0	0	36100	48600	0	51000	0	0	50800	0	0	0	0	0	0	0	0	0	0	156000
35	68	CO6A3	Y.VSGGVEEVPLAQPESK.R	N	Y	2.11	60	2	36800	0	0	1260000	0	0	0	0	0	0	0	0	0	0	319000	0	0	0	0	0	0	0	0	0	0	0	0	0	0	0	0	0	0	0	0	0	0	0	0	0	0
35	68	CO6A3	R.VSVVANTPSGPVEAFDFDEYQPEMLEK.F	N	Y	4.66	60	4.6	34500	0	0	0	0	0	647000	0	0	0	0	0	0	0	420000	0	0	0	0	418000	0	0	0	0	0	0	0	0	0	0	0	0	0	0	0	0	0	0	0	0	0
35	68	CO6A3	R.GPK(+340.10)GETGDLGPMGVP(+15.99)GR.D	N	Y	2.67	60	1.4	827000	0	0	6880000	0	0	1650000	123000	0	0	0	0	0	3180000	9780000	0	0	4510000	252000	2360000	0	0	0	807000	340000	0	386000	0	0	0	0	0	0	0	0	0	0	0	0	0	4630000
35	68	CO6A3	R.GFMYDRPLR.L	N	Y	2.45	60	0.3	24200	0	0	0	0	0	0	0	0	0	0	0	0	0	0	0	0	0	0	613000	0	0	0	178000	249000	0	0	0	0	0	0	0	0	0	0	0	0	0	0	0	0
35	68	CO6A3	R.GFPGEK(+340.10)GEVGEIGLDGLDGEDGDK.G	N	Y	1.38	60	1.3	24100	0	0	0	0	0	0	0	0	0	0	0	0	397000	0	0	0	0	0	639000	0	0	0	0	0	0	0	0	0	0	0	0	0	0	0	0	0	0	0	0	0
35	68	CO6A3	R.AELQHIATDDNLVFTVPEFR.S	N	Y	1.1	60	3.7	24000	0	0	163000	0	0	18600	0	0	0	0	0	73300	18200	152000	0	95200	0	0	0	0	0	0	0	0	0	0	0	0	0	0	0	153000	51900	0	0	0	0	0	307000	0
35	68	CO6A3	K.NADPAELEQIVLSPAF.I	N	Y	2.41	60	3.6	23100	0	0	502000	0	0	0	0	0	0	0	0	7510	0	148000	23400	0	312000	0	0	0	0	0	0	0	0	0	0	0	0	0	0	0	0	0	0	0	0	0	0	0
35	68	CO6A3	K.STELNEEPLMR.F	N	Y	3.02	60	1.9	22500	0	0	0	0	0	0	0	0	0	0	0	0	0	499000	0	0	0	0	240000	0	0	0	0	0	227000	0	0	0	0	0	0	0	0	0	0	0	0	0	0	0
35	68	CO6A3	L.TTYVSGGVEEVPLAQPESK.R	N	Y	2.89	60	6.3	21900	0	0	391000	0	0	0	0	0	0	0	0	0	0	551000	0	0	0	0	0	0	0	0	0	0	0	0	0	0	0	0	0	0	0	0	0	0	0	0	0	0
35	68	CO6A3	Y.VLTEDTLK.V	N	Y	3.4	60	4.8	1380000	0	0	10700000	0	0	9980000	0	0	0	0	0	0	8160000	12100000	0	0	0	656000	5630000	0	0	0	1670000	796000	0	0	0	0	779000	0	287000	0	0	0	0	0	0	0	107000	8120000
35	68	CO6A3	K.MKPLDGSALYTGSALDFVR.N	N	Y	2.22	60	6.8	163000	0	0	52000	212000	0	16200	0	65100	0	0	0	0	75300	1270000	0	688000	756000	254000	2.00E+06	0	0	6830	630000	0	0	0	177000	0	0	0	525000	0	0	0	0	0	59400	0	0	98500
35	68	CO6A3	N.TPSGPVEAFDFDEYQPEMLEK.F	N	Y	2.55	60	2.9	10800	0	0	34700	0	0	194000	0	0	0	0	0	0	0	0	0	0	0	0	235000	0	0	0	0	0	0	0	0	0	0	0	0	0	0	0	0	0	0	0	0	0
35	68	CO6A3	K.NADPAELEQIVLSPAFILAAESLPK.I	N	Y	1.08	60	0.9	152000	0	0	0	0	0	5060000	0	0	0	0	0	0	0	116000	0	129000	940000	0	0	0	0	51300	153000	72300	0	0	0	0	0	0	0	0	0	0	0	0	0	0	0	0
35	68	CO6A3	R.QLQLQGGSGLNTGSALSYVYANHFTEAGGSR.I	N	Y	0.57	60	0	8080	0	0	347000	0	0	0	0	0	0	0	0	0	0	0	0	0	0	0	0	0	0	0	0	0	0	0	0	0	0	0	0	0	0	0	0	0	0	0	0	0
35	68	CO6A3	K.DVVFLLDGSEGVR.S	N	Y	1.6	60	5.3	5880	0	0	0	0	0	112000	0	59700	0	0	0	0	0	0	0	0	0	0	0	0	0	0	0	0	0	0	0	0	0	0	0	0	30900	0	49800	0	0	0	0	0
35	68	CO6A3	R.QLQLQGGSGLN(+.98)TGSALSYVYANHFTEAGGSR.I	N	Y	2.11	60	9.7	5160	0	0	0	0	0	0	0	0	0	0	0	0	0	161000	0	0	0	0	60900	0	0	0	0	0	0	0	0	0	0	0	0	0	0	0	0	0	0	0	0	0
35	68	CO6A3	R.LNLLDLDYELAEQLDNIAEK.A	N	Y	0.86	60	2.9	22800	0	0	0	0	0	916000	0	0	0	0	0	0	0	0	0	0	17200	0	0	0	0	11100	7590	11200	0	0	0	0	0	0	0	0	0	0	10100	0	0	0	0	0
48	70	TENR	F.SIPFVEMK.M	Y	Y	14.6	60	3.1	4380000	2950000	0	0	3700000	2600000	3070000	3360000	2330000	2890000	2390000	2870000	7450000	6770000	4710000	4300000	3400000	7550000	7380000	6670000	5180000	4620000	1820000	8960000	6580000	1.30E+07	3950000	5340000	10300000	4450000	2130000	3.00E+06	1740000	2850000	2610000	2920000	8800000	4470000	5550000	2610000	1440000
48	70	TENR	K.YGLVGGEGGR.T	Y	Y	2.38	60	6	4.00E+06	1720000	1320000	0	0	613000	248000	665000	64700000	187000	950000	101000	651000	0	118000	0	0	0	271000	323000	0	0	0	176000	253000	605000	0	0	0	1330000	23200	49900000	0	0	46800000	0	120000	0	0	0	0
48	70	TENR	R.ITFTPSSGIASEVTVPK.D	N	Y	8.32	60	2.2	3550000	16400000	0	0	10300000	10900000	0	1080000	14900000	13300000	11800000	10500000	1940000	0	0	0	171000	0	2350000	156000	4.00E+06	632000	0	339000	1060000	0	1290000	5140000	3060000	0	1470000	20100000	1740000	0	16500000	0	0	465000	1100000	0	21600
48	70	TENR	R.AEIENYVLTYK.S	N	Y	8.17	60	1.7	2850000	10800000	0	0	8770000	7130000	0	0	16100000	8360000	8500000	8220000	1960000	0	0	0	0	0	1750000	0	4410000	1570000	0	181000	0	345000	1140000	4990000	2390000	0	1290000	15300000	2750000	0	12500000	0	0	1760000	571000	0	0
48	70	TENR	R.YEVSVSAVR.G	N	Y	7	60	4.1	2700000	12600000	0	0	8530000	8300000	0	962000	13500000	11100000	10200000	10200000	2520000	60800	803000	240000	369000	770000	1040000	449000	0	1260000	0	574000	1600000	0	667000	2360000	0	0	1150000	1.30E+07	271000	0	12100000	0	0	515000	213000	0	0
48	70	TENR	R.QSALISWQPPR.A	N	Y	2.84	60	1.6	2680000	10900000	0	64800	6540000	6260000	0	358000	23100000	9030000	7540000	10600000	534000	0	0	0	0	0	0	0	1240000	597000	0	0	0	0	458000	1940000	469000	102000	751000	21400000	961000	565000	11400000	0	0	0	0	0	0
48	70	TENR	R.FSVEDSR.N	N	Y	4.49	60	2.1	2260000	0	0	0	11200000	174000	0	0	18600000	0	14500000	14100000	0	0	0	0	0	0	0	794000	5500000	2600000	0	0	0	78100	0	0	0	0	0	17500000	0	963000	9840000	0	0	0	0	0	0
48	70	TENR	R.LQPPLSQY.S	N	Y	3.53	60	5.2	2170000	9970000	5070000	0	6030000	5640000	0	0	12100000	6890000	5880000	4910000	270000	0	0	0	0	0	1390000	0	1450000	0	0	1070000	4.00E+05	0	1790000	4040000	80000	693000	0	14600000	0	0	7420000	0	0	0	3070000	0	119000
48	70	TENR	R.LNPATEYEISLNSVR.G	N	Y	4.55	60	3.8	2120000	7520000	0	0	5150000	5460000	0	991000	13600000	6990000	5330000	6600000	1070000	0	0	0	0	0	1160000	476000	2380000	1200000	0	528000	848000	0	355000	2190000	892000	0	1050000	14100000	341000	451000	11300000	0	0	401000	163000	11000	0
48	70	TENR	R.LDSSVVPN.T	N	Y	1.54	60	2.8	1580000	20400000	0	0	6610000	7840000	0	0	0	0	9530000	0	0	0	0	0	0	0	0	0	4460000	0	0	0	0	0	0	612000	0	0	0	0	4970000	0	243000	0	0	0	0	0	0
48	70	TENR	R.TELDSPR.D	N	Y	10.12	60	1.1	1550000	15900000	0	0	3360000	9110000	0	0	18400000	5280000	2840000	2760000	382000	0	0	0	0	0	0	0	146000	0	0	0	0	0	586000	172000	71300	0	0	933000	0	0	2540000	162000	657000	2330000	1210000	0	0
48	70	TENR	R.VSYRPTQVGR.L	Y	Y	6.11	60	2.1	8840000	34400000	828000	141000	20300000	21100000	0	4260000	54900000	21600000	24200000	36200000	4520000	651000	817000	692000	118000	532000	11800000	106000	8850000	5210000	0	2780000	7700000	1030000	1370000	1520000	2710000	452000	5680000	42200000	10100000	2840000	2.90E+07	0	1090000	5880000	2960000	1080000	0
48	70	TENR	R.PFSTEDR.D	N	Y	7.08	60	0.8	1100000	13200000	0	0	3110000	7110000	0	0	15100000	4030000	1440000	1150000	0	0	0	0	0	0	0	0	0	0	0	0	0	0	0	0	0	0	5640	0	0	0	0	0	0	2170000	0	0	0
48	70	TENR	K.VVYSTLAGEQYHEVLVPR.G	N	Y	5.83	60	4.8	992000	4730000	0	0	7100000	908000	0	0	5750000	3440000	2340000	2720000	0	0	0	0	0	0	372000	0	0	565000	0	0	0	0	6.00E+05	284000	2200000	0	0	4840000	263000	750000	4800000	0	0	589000	204000	0	0
48	70	TENR	R.DGQEAAFASYDR.F	N	Y	4.7	60	2.4	898000	1090000	0	0	639000	3260000	0	0	8390000	2080000	3490000	3740000	0	0	0	0	0	0	0	0	1160000	0	0	0	0	0	247000	1090000	0	0	0	7440000	0	0	5770000	0	0	0	0	0	0
48	70	TENR	K.ASGPIDHYR.I	N	Y	3.58	60	1.1	850000	5270000	0	0	1950000	3180000	0	0	11600000	939000	2460000	0	0	0	0	0	0	0	1400000	0	1740000	0	0	0	0	0	0	0	0	0	296000	3410000	655000	0	3680000	0	0	0	0	0	0
48	70	TENR	N.TVTEFTITR.L	N	Y	6.17	60	2.5	849000	3360000	243000	0	2540000	2570000	0	292000	4270000	3330000	2810000	2450000	463000	0	0	0	0	0	0	0	1230000	0	0	0	231000	0	852000	1100000	497000	0	280000	4630000	0	48900	4800000	0	0	0	0	0	0
48	70	TENR	R.QNGQTDFFR.K	N	Y	4.75	60	2.9	794000	3840000	0	0	2770000	1520000	0	0	5490000	2990000	1610000	2100000	0	0	0	0	0	0	476000	0	744000	0	0	0	0	0	0	374000	0	0	0	6830000	304000	0	5070000	0	0	0	0	0	0
48	70	TENR	R.QQSLESTVDAF.T	N	Y	6.52	60	4.1	785000	1340000	0	1130000	1550000	1280000	2020000	1650000	0	1610000	748000	619000	0	1710000	0	1170000	734000	1800000	0	0	0	2120000	1560000	0	0	1350000	131000	533000	0	2840000	0	884000	0	773000	704000	1430000	1440000	0	1350000	0	0
48	70	TENR	Y.SVQALRPGSR.Y	N	Y	5.95	60	3	1970000	15600000	0	0	4950000	7220000	0	0	28900000	5890000	3420000	6310000	307000	29600	76600	0	0	459000	0	0	280000	0	0	0	0	108000	410000	121000	56200	0	153000	1570000	55400	0	5170000	0	385000	2830000	309000	0	0
48	70	TENR	R.LILNYSPR.D	N	Y	3.05	60	3.6	645000	4250000	0	0	3570000	0	0	0	4790000	5470000	0	0	0	0	0	0	0	0	0	0	0	149000	0	0	0	0	0	0	692000	0	0	5590000	0	0	3230000	0	0	0	0	0	0
48	70	TENR	R.DVSDTVAFVEWIPPR.A	N	Y	2.36	60	3.6	1430000	1.20E+07	0	0	5960000	4540000	0	15700	8330000	3.00E+06	2750000	1980000	61800	0	0	0	5620	0	171000	0	351000	14900	4010	6690	172000	0	310000	718000	84700	0	23200	11600000	197000	74100	8560000	45200	0	176000	0	0	0
48	70	TENR	R.LVDLLPSTHY.T	N	Y	3.76	60	2	535000	3940000	0	0	2140000	2790000	0	0	2230000	1140000	2180000	2240000	0	0	0	0	0	0	164000	0	0	0	0	0	0	0	0	258000	339000	0	0	3040000	0	0	2540000	0	0	0	0	0	0
48	70	TENR	F.TTEIDAPK.N	N	Y	2.56	60	7.4	418000	3660000	0	0	0	0	0	378000	2300000	0	0	0	0	0	0	0	0	0	7250000	0	0	0	0	445000	0	0	57900	0	390000	747000	0	1780000	0	0	0	403000	0	0	0	0	365000
48	70	TENR	K.GHEFSIPFVEMK.M	N	Y	7.55	60	2.3	372000	1850000	0	0	1810000	1580000	0	21500	90400	1200000	1250000	208000	92600	0	0	0	0	0	5.00E+05	0	0	7450	0	0	0	0	0	550000	360000	0	0	4910000	0	0	1560000	0	0	0	0	0	0
48	70	TENR	R.LVDLLPSTH.Y	N	Y	4.14	60	1.1	340000	2390000	0	0	1390000	1200000	0	0	1770000	1740000	1080000	958000	0	0	0	0	0	0	0	0	0	0	0	0	0	0	129000	372000	0	0	0	1860000	161000	0	1560000	0	0	0	0	0	0
48	70	TENR	R.QN(+.98)GQTDFFR.K	N	Y	5.18	60	1.8	334000	944000	0	0	843000	539000	0	0	1620000	885000	878000	8.00E+05	0	0	0	0	0	0	0	0	95700	182000	0	0	0	0	0	98100	0	0	0	6500000	0	0	898000	0	0	85500	0	0	0
48	70	TENR	R.LQPPLSQYSVQALRPGSR.Y	N	Y	3.07	60	1.6	287000	0	0	0	0	558000	0	0	5550000	312000	586000	1100000	0	0	0	0	0	0	0	0	0	0	0	0	0	0	0	201000	0	0	0	2510000	0	0	1540000	0	0	0	0	0	0
48	70	TENR	A.SGPIDHYR.I	N	Y	2.76	60	5.1	239000	360000	0	0	0	294000	2340000	0	0	0	0	0	334000	0	0	0	0	0	0	0	0	0	0	0	0	0	0	353000	0	0	0	0	1220000	1270000	303000	290000	0	0	0	3520000	0
48	70	TENR	R.QQSLESTVDAFTGFR.P	N	Y	2.72	60	3.1	227000	1740000	0	0	922000	718000	0	0	2030000	897000	379000	424000	0	0	0	0	0	0	0	0	0	0	0	0	26600	0	128000	193000	0	0	0	978000	0	0	1290000	0	0	25100	0	0	0
48	70	TENR	K.GHEFSIPFVEMK(+15.99).M	N	Y	4.88	60	1.4	201000	582000	0	0	567000	667000	0	0	1400000	892000	1.00E+06	756000	0	0	0	0	0	0	0	0	0	0	0	0	0	0	0	161000	0	0	0	1380000	0	0	1260000	0	0	0	0	0	0
48	70	TENR	R.LDSSVVPNTVTEFTITR.L	N	Y	2.84	60	3.4	236000	685000	0	0	0	244000	0	0	3490000	0	120000	1040000	0	0	0	0	0	0	0	0	0	32800	0	108000	0	0	49700	149000	0	0	0	1320000	0	0	2090000	82900	20400	141000	0	0	0
48	70	TENR	F.TPSSGIASEVTVPK.D	N	Y	2	60	4	174000	2020000	0	7700	0	0	0	0	2610000	0	0	0	0	0	0	0	0	0	0	0	0	0	0	0	0	0	0	0	0	0	0	1560000	0	0	1270000	0	0	0	0	0	0
48	70	TENR	L.ISWQPPR.A	N	Y	2.33	60	2.9	156000	1460000	0	0	1060000	263000	0	0	0	356000	0	701000	0	0	27800	0	40600	0	0	0	0	0	0	0	0	0	62200	0	0	0	0	1390000	0	0	1160000	0	0	0	0	0	0
48	70	TENR	R.SPPTSASVSTVIDGPTQILVR.D	N	Y	2.45	60	2.5	306000	6900000	0	0	272000	717000	0	0	0	1840000	563000	1500000	0	0	0	0	0	0	0	0	119000	0	0	0	46300	0	0	77600	0	0	0	0	0	0	1100000	0	0	0	0	0	0
48	70	TENR	R.HSQGINWYH.W	N	Y	1.2	60	2.7	124000	2690000	0	0	705000	201000	0	0	0	0	0	0	0	0	0	0	0	0	0	0	0	0	0	0	0	0	0	0	0	0	0	0	0	0	1760000	0	0	0	0	0	0
48	70	TENR	T.ALGGLQLQQR.V	N	Y	4.4	60	2.6	121000	1120000	0	0	538000	410000	0	0	640000	440000	305000	318000	0	0	0	0	0	0	0	0	0	0	0	0	0	0	0	0	0	0	0	413000	0	0	959000	0	0	0	0	0	0
48	70	TENR	K.VATHLSTPQGLQFK.T	N	Y	5.33	60	1.5	2260000	11100000	0	0	6120000	4520000	0	467000	17200000	5060000	4470000	5810000	852000	0	0	0	0	0	1420000	0	2780000	207000	0	422000	1220000	0	1780000	3040000	1150000	0	823000	12400000	1620000	158000	11700000	670000	0	816000	138000	102000	0
48	70	TENR	K.ELIVDAEDTWIR.L	N	Y	2.24	60	4.6	105000	1530000	0	0	0	0	0	0	268000	165000	0	162000	0	0	53400	13200	0	0	0	0	0	0	0	0	0	384000	0	0	276000	0	0	1150000	0	0	408000	0	0	0	0	55300	0
48	70	TENR	R.LDSSVVPNTVTEF.T	N	Y	3.34	60	1.4	103000	0	0	0	784000	1100000	0	0	654000	1260000	0	0	0	0	0	0	0	0	0	0	0	0	0	0	0	0	0	609000	0	0	0	0	0	0	0	0	0	0	0	0	0
48	70	TENR	Y.VISYQPTALGGLQLQQR.V	N	Y	4.16	60	2.3	3.00E+05	2460000	0	0	895000	533000	0	0	1580000	1660000	394000	590000	0	0	0	282000	0	0	0	0	0	0	0	0	0	0	120000	216000	0	0	0	1060000	89500	0	1540000	174000	0	0	134000	538000	0
48	70	TENR	R.HSQGINWYHWK.G	N	Y	6.05	60	4.7	677000	2600000	0	656000	2690000	1670000	0	0	3610000	2040000	2490000	1480000	0	0	0	0	0	0	716000	324000	626000	0	0	0	0	0	63700	933000	403000	0	0	4970000	0	0	2870000	0	0	0	0	0	0
48	70	TENR	R.QQSLESTVDAFTGFRPISH.L	N	Y	2.46	60	3.5	80800	0	0	0	0	0	0	0	1740000	315000	0	712000	0	0	0	0	0	0	0	0	0	0	0	0	0	0	0	0	0	0	0	627000	0	0	0	78000	0	0	0	0	0
48	70	TENR	R.LNPATEYEISLN.S	N	Y	2.89	60	2.6	80500	0	0	0	0	0	0	0	1010000	0	0	0	0	0	0	0	0	295000	0	0	0	0	0	0	0	0	0	0	0	0	0	1700000	0	0	0	0	0	0	0	0	453000
48	70	TENR	Y.STLAGEQYHEVLVPR.G	N	Y	4.66	60	3.8	1260000	5540000	0	0	9510000	2510000	0	0	7500000	4110000	3120000	2900000	1200000	0	0	0	0	0	389000	0	675000	176000	0	0	0	0	1030000	0	2650000	0	0	4570000	1470000	0	4900000	0	0	943000	908000	0	0
48	70	TENR	R.VGFGNVEDEFWLGLDNIHR.I	N	Y	4.7	60	3.1	1450000	10700000	617000	73200	3760000	0	162000	0	12100000	234000	1250000	4920000	1090000	0	0	113000	0	0	1270000	839000	1120000	1500000	38300	807000	1020000	0	62100	139000	0	2620	315000	11500000	18100	493000	4950000	0	6090	486000	467000	141000	0
48	70	TENR	R.TSYTLTDLEPGAEYIISVTAER.G	N	Y	2.43	60	4.6	132000	2090000	0	0	135000	93100	0	0	2310000	34700	0	302000	0	0	0	0	0	136000	0	0	59400	96700	8300	0	0	0	0	0	0	0	0	4.00E+05	0	0	0	0	0	0	0	0	0
48	70	TENR	Y.TLTDLEPGAEYIISVTAER.G	N	Y	1.29	60	3.3	17700	0	0	0	0	0	0	0	458000	0	0	54400	0	0	0	0	0	0	152000	0	0	0	0	0	95300	0	0	0	0	0	0	0	0	0	0	0	0	0	0	0	0
48	70	TENR	R.HAVLMGLQPATEYIVNLVAVHGTVTSEPIVGSITTGIDPPK.D	N	Y	0.27	60	0	17500	0	0	0	0	0	0	0	751000	0	0	0	0	0	0	0	0	0	0	0	0	0	0	0	0	0	0	0	0	0	0	0	0	0	0	0	0	0	0	0	0
48	70	TENR	R.VGFGN(+.98)VEDEFWLGLDNIHR.I	N	Y	0.96	60	3.5	14700	0	0	0	0	0	0	0	0	0	0	0	0	0	0	0	0	0	0	0	0	0	180000	0	0	0	64500	0	0	0	0	169000	144000	0	75200	0	0	0	0	0	0
48	70	TENR	R.TATSLDLEWDNSEAEVQEYK.V	N	Y	1.81	60	7	43700	664000	0	0	0	0	0	0	0	0	0	0	0	0	0	0	0	0	0	0	0	217000	0	0	0	0	0	0	0	0	0	0	0	0	0	0	0	0	0	76700	0
48	70	TENR	R.LNPATEYEISLN(+.98)SVR.G	N	Y	0.25	60	0	10900	0	0	0	0	0	0	0	0	0	0	0	0	0	0	0	0	0	0	0	0	0	0	0	0	0	0	0	0	0	0	0	0	0	469000	0	0	0	0	0	0
48	70	TENR	K.VDFILLK.Y	N	Y	3.97	60	1.2	588000	3590000	0	0	2760000	2650000	0	0	498000	2400000	2310000	8440	232000	0	0	0	0	0	576000	0	802000	0	0	0	101000	0	174000	1620000	706000	0	377000	4470000	0	0	1740000	0	0	0	202000	0	0
48	70	TENR	H.EFSIPFVEMK.M	N	Y	1.43	60	2.5	6690	124000	0	0	0	0	0	9760	0	0	0	0	0	0	0	0	0	0	0	0	0	0	0	0	0	0	0	0	0	0	0	110000	0	0	44100	0	0	0	0	0	0
48	70	TENR	K.APVGEVENYVIVLTHF.A	N	Y	0.86	60	6.1	2870	72400	0	0	0	0	0	0	50900	0	0	0	0	0	0	0	0	0	0	0	0	0	0	0	0	0	0	0	0	0	0	0	0	0	0	0	0	0	0	0	0
57	102	FIBG	R.LDGSVDFK.K	Y	Y	6.39	60	1.7	16100000	4030000	1420000	19800000	67100000	2820000	7660000	8810000	7.00E+06	1.20E+07	3450000	3900000	11500000	19100000	19100000	2800000	2890000	1.07E+08	8890000	5850000	2680000	837000	29900000	11100000	75900000	4880000	10300000	1470000	11100000	6590000	11900000	6530000	10900000	0	6200000	5220000	6620000	0	7950000	1050000	1.22E+08
57	102	FIBG	K.AIQLTYNPDESSKPN.M	Y	Y	8.94	60	2.8	15700000	1680000	399000	17100000	58400000	1600000	3380000	5920000	4240000	3530000	2110000	102000	7020000	12800000	11700000	1240000	811000	1.48E+08	11400000	4100000	680000	0	3.90E+07	10400000	71900000	3290000	10700000	1100000	10600000	3780000	11200000	4120000	3790000	0	5290000	976000	2730000	3840000	6990000	0	1.50E+08
57	102	FIBG	K.IHLISTQSAIPY.A	N	Y	16.49	60	1.3	9460000	1100000	624000	8370000	36800000	1700000	2040000	3830000	2600000	10600000	1570000	3280000	4180000	6930000	9730000	982000	5.00E+05	71900000	15900000	2860000	996000	120000	32700000	10400000	38100000	5580000	8590000	1490000	7190000	3320000	6250000	2620000	5010000	0	1610000	866000	2940000	375000	4120000	0	71200000
57	102	FIBG	K.DTVQIHDITGK.D	Y	Y	13.09	60	2.5	20300000	3530000	6.00E+05	22700000	70600000	1500000	7710000	5480000	6390000	6120000	2350000	3570000	8300000	13400000	26900000	1230000	2850000	1.59E+08	11900000	7290000	1660000	782000	38100000	1.30E+07	92100000	3310000	10600000	822000	10100000	5450000	13700000	3450000	14300000	332000	8390000	0	5650000	7910000	7400000	875000	2.19E+08
57	102	FIBG	H.LSPTGTTEFWLGNEK.I	N	Y	6.79	60	3.5	6370000	606000	347000	6090000	23400000	355000	1810000	910000	601000	5160000	773000	1100000	3190000	5490000	7950000	96800	632000	60200000	6270000	3250000	0	0	20800000	4930000	21500000	2510000	2970000	621000	3190000	2210000	3460000	529000	3160000	0	1790000	0	1570000	708000	2660000	0	60100000
57	102	FIBG	R.YLQEIYNSNNQK.I	N	Y	8.09	60	2.1	4610000	0	0	3480000	25800000	0	0	0	0	3680000	0	129000	2010000	4220000	5710000	0	0	37700000	3980000	0	0	0	9920000	2070000	24400000	596000	3860000	0	2560000	1060000	2770000	0	456000	0	0	0	487000	0	1560000	0	5.30E+07
57	102	FIBG	R.VELEDWN(+.98)GR.T	N	Y	5.46	60	2.8	3320000	0	0	610000	14200000	339000	0	337000	0	4580000	0	0	1660000	564000	1120000	0	0	43100000	1340000	315000	0	203000	4130000	1260000	8430000	504000	6030000	258000	1990000	236000	1780000	0	773000	0	137000	0	547000	0	361000	0	46500000
57	102	FIBG	R.LTIGEGQQH.H	N	Y	12.55	60	1.4	3310000	1410000	812000	6580000	15200000	716000	2940000	232000	4640000	1360000	803000	1610000	4630000	5030000	6410000	1430000	577000	14800000	2830000	1160000	1540000	109000	7980000	2830000	3780000	3.00E+06	1060000	76800	2850000	2430000	5810000	3540000	2100000	0	975000	762000	2660000	2440000	3030000	0	13700000
57	102	FIBG	R.TSTADYAMFK.V	N	Y	12	60	4	3030000	1800000	830000	2070000	4950000	1090000	0	2630000	401000	413000	776000	0	2630000	2260000	2820000	2430000	532000	12400000	3860000	1420000	497000	0	6970000	4400000	22100000	862000	0	406000	6880000	2980000	3310000	2090000	0	0	989000	1080000	1130000	831000	3750000	299000	21900000
57	102	FIBG	K.EGFGHLSPTGTTEF.W	N	Y	7.49	60	2.6	2570000	0	901000	2240000	11200000	0	437000	757000	312000	2120000	0	0	569000	2060000	2060000	0	0	33300000	2570000	0	0	0	883000	1640000	9140000	669000	2490000	0	1210000	838000	1140000	0	958000	0	673000	0	509000	0	803000	839000	24700000
57	102	FIBG	K.EGFGHLSPTGTTEFWLGNEK.I	N	Y	9.47	60	3.9	13200000	1660000	622000	2970000	54800000	2440000	1390000	3770000	1110000	11800000	2330000	1200000	5310000	15300000	4320000	978000	382000	1.04E+08	21800000	5830000	1230000	50900	17500000	7820000	66400000	9740000	7950000	3230000	8440000	3650000	13300000	4970000	7340000	0	3590000	594000	4480000	1210000	2790000	93800	1.47E+08
57	102	FIBG	K.YEASILTH.D	N	Y	7.09	60	1.7	15100000	2230000	0	19600000	70700000	2040000	4970000	1920000	4130000	9500000	2180000	2360000	8510000	12700000	19700000	1390000	1110000	1.08E+08	10200000	2740000	1720000	0	36500000	6720000	64500000	2710000	11400000	1040000	10300000	7680000	9910000	1950000	8380000	0	3090000	1560000	4990000	3700000	9900000	166000	1.43E+08
57	102	FIBG	K.DLQSLEDILH.Q	N	Y	4.41	60	1.9	1430000	19800	0	784000	4290000	0	0	0	58800	288000	0	47300	0	786000	1820000	0	0	20400000	834000	0	0	0	4410000	0	4470000	230000	1320000	30600	671000	654000	518000	274000	617000	0	197000	49300	319000	55400	453000	0	15400000
57	102	FIBG	K.MLEEIMK(+15.99).Y	N	Y	2.28	60	2.1	1390000	0	0	0	7350000	0	0	0	0	0	0	0	0	2950000	8970000	0	0	8870000	828000	0	0	0	1760000	0	5460000	0	0	0	0	0	0	1480000	0	0	0	0	0	0	3750000	0	15200000
57	102	FIBG	K.QSGLYFIK.P	N	Y	3.85	60	3.9	1250000	0	85800	1260000	5290000	0	0	165000	0	320000	0	0	140000	0	1540000	0	0	13800000	0	0	0	0	3940000	0	7180000	0	324000	0	0	0	701000	0	0	0	0	0	0	0	554000	104000	15300000
57	102	FIBG	K.MLEEIMK.Y	N	Y	4.07	60	3.3	1240000	0	0	702000	4290000	0	0	0	0	0	0	0	0	229000	2620000	0	0	6870000	2070000	0	0	417000	1530000	0	9540000	0	1460000	78900	0	0	0	423000	426000	0	0	0	247000	0	0	0	22200000
57	102	FIBG	K.QSGLYFIKPLK.A	N	Y	6.71	60	3.7	5330000	0	0	4570000	16700000	0	862000	7520000	0	0	0	0	0	7380000	4240000	0	0	10100000	1990000	2740000	0	0	22700000	5880000	59100000	2540000	3790000	0	0	0	4870000	603000	109000	0	319000	0	829000	918000	47500	0	5.70E+07
57	102	FIBG	R.TSTADYAMFK(+15.99).V	N	Y	7.99	60	4.4	916000	1160000	0	1.00E+06	4140000	1030000	753000	376000	0	2840000	1590000	0	0	720000	941000	256000	302000	4620000	416000	0	0	0	2010000	867000	4470000	203000	406000	369000	345000	1050000	359000	0	956000	0	91600	0	0	360000	132000	0	6150000
57	102	FIBG	K.YEASILTHDSSIR.Y	N	Y	9	60	1.9	4420000	0	369000	2630000	16200000	0	630000	2170000	1260000	2130000	0	0	2860000	3600000	5510000	213000	77800	19600000	6570000	3340000	1170000	0	8630000	5690000	47600000	1150000	2300000	0	2020000	0	4120000	630000	1030000	0	0	0	1060000	0	0	0	37400000
57	102	FIBG	K.AIQLTYNPDESSK.P	N	Y	3.81	60	3.6	804000	0	305000	0	0	0	1350000	0	0	0	0	0	0	0	0	0	840000	11100000	0	0	0	0	3190000	0	5230000	0	0	0	0	0	0	0	613000	0	0	0	0	0	0	0	10800000
57	102	FIBG	K.ASTPNGYDNGIIWATWK.T	N	Y	4.02	60	3.6	911000	1160000	109000	0	4360000	1190000	0	0	0	955000	0	29600	390000	0	1220000	0	0	5770000	677000	461000	84200	116000	885000	402000	5840000	443000	769000	76700	0	505000	774000	115000	10800	0	171000	0	453000	0	806000	0	10600000
57	102	FIBG	F.AGGDAGDAFDGFDFGDDPSDK.F	N	Y	3.68	60	3.6	750000	0	0	562000	4570000	0	0	0	0	0	0	0	0	0	461000	0	0	11300000	0	0	0	0	764000	98000	2140000	0	402000	0	0	0	0	0	0	0	0	0	0	0	0	0	11100000
57	102	FIBG	Y.FAGGDAGDAFDGFDFGDDPSDK.F	N	Y	4.19	60	2.3	785000	0	0	783000	4530000	0	119000	0	0	411000	0	0	103000	361000	507000	0	0	11100000	0	45400	0	0	831000	241000	843000	0	282000	0	0	102000	199000	0	69500	0	0	0	0	0	0	0	11200000
57	102	FIBG	R.VELEDWNGR.T	N	Y	7.46	60	2	14100000	2510000	849000	10600000	42300000	3320000	2930000	8160000	3560000	16800000	3420000	4130000	6580000	12900000	18900000	319000	472000	88300000	10700000	8080000	1610000	480000	38600000	17300000	89100000	3380000	5960000	1270000	9580000	2210000	9350000	4430000	5050000	0	5240000	498000	1210000	2690000	6360000	0	1.27E+08
57	102	FIBG	R.LTIGEGQQHH.L	N	Y	6.73	60	2.1	2580000	525000	0	7990000	10400000	415000	0	997000	2260000	746000	1350000	604000	1970000	3190000	6200000	427000	692000	2.00E+07	1270000	491000	337000	150000	1220000	852000	2360000	1290000	1340000	43100	1620000	3720000	3620000	2260000	431000	573000	434000	1160000	1530000	2470000	3600000	0	15100000
57	102	FIBG	K.IHLISTQ.S	N	Y	3.3	60	2.9	490000	93300	0	195000	0	0	0	0	0	0	0	0	220000	371000	219000	0	0	2210000	62500	0	0	0	1910000	127000	631000	64000	0	0	0	0	232000	0	0	0	0	0	298000	19700	0	75900	13700000
57	102	FIBG	H.NGMQFSTWDNDNDK.F	N	Y	3.86	60	1.9	360000	0	0	0	1330000	0	0	0	0	0	0	0	0	0	0	0	0	6470000	0	0	0	0	876000	0	1460000	0	0	0	0	0	0	0	0	0	0	0	0	0	0	0	4770000
57	102	FIBG	Y.LQEIYNSNNQK.I	N	Y	1.98	60	6.8	351000	0	0	8160000	0	0	470000	0	0	0	0	0	0	1110000	4180000	0	0	683000	0	0	0	0	0	0	0	0	0	0	0	0	0	0	115000	0	0	0	0	0	0	0	391000
57	102	FIBG	K.FFTSHN(+.98)GMQF.S	N	Y	5.2	60	4.5	301000	738000	0	63200	1360000	0	649000	0	0	0	0	0	0	0	406000	0	0	4150000	0	0	0	0	656000	0	539000	76200	161000	0	0	119000	0	0	0	98300	203000	0	0	0	0	0	3530000
57	102	FIBG	K.AIQLTYNPDESSKPN(+.98)MIDAATLK.S	N	Y	2.29	60	3	291000	0	0	515000	1160000	0	0	0	0	0	0	0	0	0	0	0	0	2610000	0	0	0	0	0	0	3740000	0	0	0	0	0	0	0	0	0	0	0	0	0	0	0	4510000
57	102	FIBG	H.LNGVYYQGGTYSK.A	N	Y	3.97	60	2.8	280000	0	0	0	1690000	0	0	0	0	0	0	0	0	0	304000	0	0	3790000	0	0	0	0	485000	0	584000	0	368000	0	0	447000	0	0	0	0	0	0	0	0	226000	0	4150000
57	102	FIBG	Y.AYFAGGDAGDAFDGFDFGDDPSDK.F	N	Y	2.34	60	4.6	369000	0	0	0	2610000	94700	0	0	0	0	0	0	0	0	69000	0	0	5020000	74700	0	0	0	1190000	214000	1130000	435000	30900	0	0	0	0	0	59900	0	0	0	0	0	0	0	4060000
57	102	FIBG	K.ASTPNGYDN(+.98)GIIWATWK.T	N	Y	2.03	60	5	273000	0	0	0	2260000	0	0	202000	0	0	0	0	0	0	0	0	0	4210000	0	231000	0	0	1050000	69500	2910000	0	228000	0	0	0	112000	0	0	0	0	0	0	0	96300	0	355000
57	102	FIBG	K.AIQLTYNPDESSK(+30.01)PNMIDAATLK.S	N	Y	4.19	60	1.3	239000	0	0	0	1760000	0	0	0	0	0	0	0	0	0	0	0	0	2910000	0	0	0	0	0	0	2530000	0	0	0	0	0	0	0	0	0	0	0	0	0	0	0	3070000
57	102	FIBG	H.AGHLN(+.98)GVYYQGGTYSK.A	N	Y	3.59	60	2.1	215000	0	0	0	0	0	0	0	0	0	0	0	0	0	219000	0	0	4220000	48700	0	0	0	309000	0	1020000	0	0	0	0	0	0	0	0	0	0	0	0	0	0	0	3410000
57	102	FIBG	K.PNMIDAATLK.S	N	Y	1.98	60	6.9	198000	0	86500	0	566000	0	0	0	0	0	0	0	0	0	91900	0	0	2450000	0	271000	0	0	0	296000	1270000	0	0	0	0	0	0	0	0	0	0	0	0	0	0	257000	3180000
57	102	FIBG	K.AIQLTYNPDESSKPNMIDAATLK.S	N	Y	4.29	60	2.7	3400000	0	0	0	5070000	0	0	4180000	735000	0	0	0	0	0	2120000	0	0	23600000	10100000	2600000	0	0	1.20E+07	7350000	40300000	0	1220000	0	0	0	0	1410000	0	0	0	0	0	162000	0	0	30300000
57	102	FIBG	K.FFTSHNGMQFSTWDNDNDK.F	N	Y	4.67	60	2.4	128000	0	0	0	682000	0	0	0	0	0	0	0	0	0	0	0	0	816000	0	0	0	0	0	0	1760000	0	0	0	0	0	0	0	0	0	0	0	0	0	0	0	2250000
57	102	FIBG	F.STWDNDNDK.F	N	Y	4.37	60	1.8	114000	135000	0	0	2020000	86900	0	0	0	332000	0	0	0	0	0	0	0	603000	0	0	0	0	0	0	0	0	201000	0	0	0	0	0	0	0	0	72600	94000	0	412000	0	941000
57	102	FIBG	K.FFTSHNGMQF.S	N	Y	2.18	60	1.5	102000	0	0	0	0	0	0	0	0	0	0	0	0	0	0	0	0	2300000	0	0	0	0	0	0	225000	0	0	0	0	0	0	0	0	0	0	0	0	0	0	0	1840000
57	102	FIBG	K.IHLISTQSAIPYALR.V	N	Y	3.95	60	2	1600000	0	0	0	3320000	0	0	1300000	0	1080000	0	0	0	943000	0	0	0	6900000	8.00E+06	0	0	0	4770000	4400000	17600000	2660000	2570000	13100	0	0	0	0	0	0	0	0	906000	0	0	0	11600000
57	102	FIBG	F.STWDN(+.98)DNDK.F	N	Y	3.93	60	2.1	50100	0	0	0	302000	0	0	0	0	0	0	0	0	0	0	0	0	967000	0	0	0	0	105000	0	0	0	0	0	0	0	0	0	0	0	0	0	0	0	0	0	779000
57	102	FIBG	K.AIQLTYNPDESSKP(+15.99)NMIDAATLK.S	N	Y	3.54	60	1.6	1890000	0	0	0	13300000	0	0	0	0	0	0	0	0	0	0	0	0	19100000	0	0	0	0	4730000	0	18400000	0	3160000	0	0	0	0	0	0	0	0	0	0	0	0	0	18700000
57	102	FIBG	N.GVYYQGGTYSK.A	N	Y	1.6	60	7.6	47300	0	0	0	80600	0	0	0	0	0	0	0	0	0	0	0	0	865000	0	0	0	0	0	0	0	0	0	0	0	0	0	0	0	0	0	0	0	0	0	0	814000
57	102	FIBG	H.AGHLNGVYYQGGTYSK.A	N	Y	1.48	60	1.4	526000	0	0	0	1880000	0	0	0	0	0	0	0	0	233000	62400	0	0	8400000	0	0	0	0	0	0	2790000	0	0	0	0	0	0	0	0	0	0	0	0	0	0	0	8710000
57	102	FIBG	K.QSGLYFIKPL.K	N	Y	0.84	60	3.1	44400	0	0	0	0	0	0	0	0	0	0	0	0	0	0	0	0	0	0	0	0	0	0	0	473000	0	0	0	0	0	0	0	0	0	0	0	0	0	0	0	1440000
57	102	FIBG	K.KNWIQYK(+340.10)EGFGHLS(+203.08)PTGTTEFWLGNEK.I	N	Y	1.36	60	3.5	35300	0	0	0	0	0	0	0	0	0	0	0	0	0	0	0	0	319000	0	0	0	0	0	0	0	0	0	0	0	0	0	0	0	0	0	0	0	0	0	0	1200000
57	102	FIBG	K.ASTPN(+.98)GYDN(+.98)GIIWATWK.T	N	Y	1.5	60	6.7	32600	0	0	0	38300	0	0	0	0	0	0	0	0	0	0	0	0	277000	0	0	0	0	0	0	0	0	0	0	0	0	0	0	0	225000	0	0	0	0	305000	0	555000
57	102	FIBG	R.LTIGEGQQHHLGGAK.Q	N	Y	4.69	60	2.2	529000	0	0	0	0	0	968000	0	3520000	0	0	0	0	0	3540000	0	0	0	0	726000	0	0	1990000	2.00E+06	719000	0	0	0	0	0	0	2500000	0	0	596000	0	0	0	0	0	5600000
57	102	FIBG	K.VAQLEAQC(+57.02)QEPC(+57.02)K(+178.05)DTVQIHDITGK.D	N	Y	1.76	60	2.3	130000	0	0	0	477000	0	0	0	0	0	0	0	0	0	0	0	0	1880000	0	0	0	0	0	0	0	0	0	0	0	0	0	0	0	0	0	0	0	0	0	0	3240000
57	102	FIBG	K.VGPEADK.Y	N	Y	3.66	60	1.1	22500	0	0	21800	123000	0	0	0	0	0	0	17600	0	0	38500	0	0	249000	35000	6580	0	0	92000	13800	0	0	0	0	0	0	35800	0	11200	0	0	0	0	0	0	0	224000
57	102	FIBG	K.FFTSHN(+.98)GMQFSTWDNDNDK.F	N	Y	2.37	60	1.3	415000	0	0	0	1650000	0	0	0	0	0	0	0	0	113000	305000	0	0	4440000	430000	0	0	0	1360000	0	3150000	0	537000	0	0	0	0	0	0	0	0	0	0	0	0	0	5520000
57	102	FIBG	K.FFTSHN(+.98)GMQFSTW.D	N	Y	0.99	60	1.4	13200	0	0	0	0	0	0	0	0	0	0	0	0	0	0	0	0	274000	0	0	0	0	0	0	0	0	0	0	0	0	0	0	0	0	0	0	0	0	0	0	294000
57	102	FIBG	K.EGFGHLSPTGTTEFWLGN.E	N	Y	1.39	60	8.9	12400	0	0	0	0	0	0	0	0	0	0	0	0	0	0	0	0	32400	0	0	0	0	0	0	0	0	0	0	0	0	0	0	0	0	0	0	0	0	0	0	499000
57	102	FIBG	K.EGFGHLSPTGTTEFWLGN(+.98)EK.I	N	Y	2.5	60	7	9300	0	0	0	0	0	0	0	0	0	0	0	214000	0	0	0	0	0	0	0	0	0	0	0	0	0	65800	0	0	0	0	0	0	0	0	0	0	0	0	38400	82000
65	81	FIBB	R.EEAPSLR.P	Y	Y	13.73	60	2.6	56400000	43100000	17500000	8.00E+07	1.10E+08	1010000	58900000	30800000	2.80E+07	39600000	0	1190000	40100000	52400000	93200000	69900000	37300000	3.61E+08	5.80E+07	19700000	1.80E+07	25200000	1.32E+08	21700000	1.37E+08	30700000	15600000	6960000	1.10E+07	1.13E+08	43800000	42900000	52300000	12800000	36900000	48200000	2.30E+07	40600000	52800000	0	2.60E+08
65	81	FIBB	R.PAPPPISGGGYR.A	Y	Y	9.81	60	2.6	46200000	9.00E+06	3190000	59400000	1.55E+08	5260000	19600000	16200000	1.70E+07	35200000	6910000	9210000	8500000	36200000	61900000	5190000	6760000	4.62E+08	27700000	7700000	5600000	0	1.20E+08	17800000	1.92E+08	8870000	22700000	3390000	17600000	15200000	2.30E+07	15500000	23400000	0	1.50E+07	1340000	9.00E+06	10100000	1.50E+07	0	4.21E+08
65	81	FIBB	R.DNDGWLTSDPR.K	Y	Y	16.68	60	2.1	2.50E+07	3290000	632000	19100000	80200000	2260000	6220000	14600000	6640000	22500000	2760000	4.00E+06	10300000	19100000	24600000	0	1170000	2.10E+08	28500000	11400000	1170000	0	68600000	24900000	1.39E+08	5440000	28800000	2060000	12400000	4590000	15200000	6070000	12100000	0	7390000	0	5690000	4510000	8260000	0	2.12E+08
65	81	FIBB	K.IRPFFPQQ	N	Y	9.8	60	3.1	22400000	4430000	1780000	19400000	49700000	3480000	5690000	14400000	11700000	21200000	2800000	9110000	9630000	14800000	22600000	2230000	503000	1.67E+08	2.70E+07	18600000	1730000	154000	72100000	27800000	1.27E+08	1610000	35100000	3480000	15400000	3110000	14900000	9610000	7650000	201000	8790000	2010000	7660000	9030000	10300000	944000	1.54E+08
65	81	FIBB	K.DNENVVNEYSSELEK.H	N	Y	9.19	60	3.3	1.70E+07	2910000	655000	11900000	65200000	1530000	1920000	10100000	5070000	4410000	1730000	0	5440000	13200000	15800000	1210000	287000	1.47E+08	20700000	6680000	1460000	0	49100000	14400000	1.00E+08	7420000	7640000	2610000	9820000	3380000	1.20E+07	5210000	2410000	0	7310000	658000	6360000	3060000	5020000	0	1.41E+08
65	81	FIBB	R.QDGSVDFGR.K	N	Y	5.95	60	2.6	16400000	3150000	0	14700000	82800000	4380000	732000	6830000	3210000	20700000	5510000	5520000	10600000	20900000	9500000	53900	0	1.24E+08	31900000	330000	2200000	0	41100000	2260000	75900000	4440000	11200000	821000	6680000	1410000	8630000	881000	7510000	0	6020000	873000	5310000	2850000	6520000	0	1.44E+08
65	81	FIBB	A.PPPISGGGYR.A	N	Y	10.43	60	2.5	12200000	40800000	26700000	2040000	2940000	6040000	4240000	3.00E+06	25100000	12100000	7950000	5350000	3280000	5940000	6280000	2690000	30900000	1220000	7530000	0	95400000	2130000	5110000	1920000	13800000	3260000	8470000	2.80E+07	2.90E+07	0	4410000	16400000	0	0	44500000	7950000	4090000	6430000	4970000	159000	1410000
65	81	FIBB	K.EDGGGWWYNR.C	N	Y	8.46	60	2.8	12200000	1640000	140000	825000	4.80E+07	795000	1720000	5200000	2200000	9080000	0	775000	5990000	1.10E+07	1890000	656000	0	1.28E+08	11100000	1140000	583000	0	44300000	2.00E+06	79600000	544000	33200000	977000	6030000	2860000	8010000	659000	330000	0	3130000	0	2640000	1080000	2380000	0	83200000
65	81	FIBB	K.QGFGNVATNTDGK.N	N	Y	5.22	60	2.3	9410000	887000	0	9920000	34300000	435000	2070000	4300000	1670000	5650000	517000	0	5800000	9230000	12400000	0	0	69200000	18700000	3240000	0	0	23900000	8790000	45600000	0	6450000	194000	5010000	1860000	6080000	2090000	5880000	0	878000	77400	2110000	1830000	1730000	0	8.30E+07
65	81	FIBB	R.SILENLR.S	N	Y	11.71	60	1.7	7870000	0	2760000	8080000	27400000	2130000	0	3330000	2730000	10200000	0	2880000	7070000	6470000	9870000	1480000	1960000	54600000	7860000	5120000	0	221000	15900000	8310000	3.40E+07	717000	10800000	1060000	9650000	3890000	7360000	0	4290000	0	2640000	0	3490000	0	1060000	0	72300000
65	81	FIBB	K.IRPFFPQ.Q	N	Y	6.82	60	2.9	4550000	0	561000	4180000	16100000	590000	2120000	2780000	1720000	2410000	0	801000	0	3470000	3850000	117000	187000	30200000	4210000	4980000	0	313000	23500000	6570000	26500000	454000	1500000	676000	530000	1330000	1480000	1640000	3630000	317000	0	1430000	196000	317000	906000	0	37900000
65	81	FIBB	H.YGGFTVQNEANK.Y	N	Y	10.43	60	1.8	3800000	0	0	4390000	15200000	0	691000	1760000	1800000	4580000	281000	772000	1620000	3870000	5730000	138000	0	30800000	2210000	1.00E+06	810000	0	9100000	3370000	1.80E+07	679000	3080000	370000	2460000	974000	2120000	1350000	2550000	0	593000	0	950000	440000	1370000	0	30100000
65	81	FIBB	K.AHYGGFTVQNEANK.Y	N	Y	12.34	60	1.6	11800000	1520000	894000	12100000	3.70E+07	936000	3490000	13400000	6640000	6890000	1380000	2430000	3970000	12400000	16800000	421000	1020000	7.00E+07	13200000	5590000	1060000	0	31800000	11400000	7.40E+07	2260000	7390000	651000	3220000	1350000	9130000	5750000	10900000	0	2810000	397000	2860000	2850000	4210000	0	85300000
65	81	FIBB	Y.LIQPDSSVKPYR.V	N	Y	8.26	60	2.9	2650000	0	0	2370000	9760000	0	0	1350000	332000	2030000	183000	0	2050000	2270000	3800000	0	0	20800000	1680000	1260000	0	0	4950000	2670000	11900000	463000	2.00E+06	99500	1310000	562000	1810000	668000	545000	0	434000	0	0	385000	482000	0	28600000
65	81	FIBB	R.EEAPSLRPAPPPISGGGYR.A	N	Y	9.09	60	2.7	17200000	1520000	2560000	10400000	41500000	403000	2170000	1.50E+07	10300000	11300000	682000	2900000	2890000	8830000	6940000	762000	1120000	1.05E+08	35700000	11400000	2540000	0	45600000	1.90E+07	2.00E+08	4180000	17400000	1870000	4150000	745000	10200000	7200000	5480000	0	2880000	342000	4540000	2040000	884000	166000	1.22E+08
65	81	FIBB	R.YYWGGQYTWDMAK.H	N	Y	8.11	60	2.3	1710000	0	0	277000	6670000	0	0	366000	62800	402000	0	0	0	1090000	1950000	24900	0	14500000	2680000	698000	0	0	1470000	586000	14600000	806000	1280000	0	498000	388000	715000	291000	0	0	110000	0	0	0	3.00E+05	0	21700000
65	81	FIBB	R.MGPTELLIEMEDWK.G	N	Y	6.77	60	2.1	2360000	65600	0	4050000	3650000	0	784000	245000	740000	5500	0	16300	60400	95900	1330000	0	0	32400000	1180000	1400000	0	0	1.40E+07	1830000	20900000	17400	380000	0	62900	38300	211000	172000	1760000	0	43200	55200	0	821000	44700	0	7130000
65	81	FIBB	N.SNIPTNLR.V	N	Y	6.22	60	3.1	1410000	0	0	775000	1760000	4420000	0	0	133000	8290000	4780000	1800000	0	141000	963000	0	0	3270000	174000	0	562000	149000	367000	0	532000	477000	34000	481000	401000	0	9630000	672000	0	0	0	59000	13100000	142000	0	0	7200000
65	81	FIBB	K.GGETSEMYLIQPDSSVK.P	N	Y	5.36	60	3.4	1360000	0	0	470000	4540000	0	0	0	0	0	0	0	0	0	735000	0	0	16400000	0	0	0	0	3600000	635000	5260000	0	1250000	5730000	0	0	470000	0	0	0	0	0	0	0	0	0	16300000
65	81	FIBB	R.P(+15.99)APPPISGGGYR.A	N	Y	4.59	60	3	1330000	0	0	0	16500000	0	3570000	0	0	4790000	0	0	5250000	0	0	0	0	0	552000	2140000	0	0	0	0	9660000	0	0	539000	9240000	0	0	421000	0	0	0	0	0	4470000	0	0	184000
65	81	FIBB	K.GGETSEMYLIQPDSSVKPYR.V	N	Y	4.43	60	2.3	8640000	565000	0	4690000	15600000	0	0	5130000	1430000	2360000	677000	728000	2760000	5890000	6020000	346000	0	66900000	12300000	0	0	0	27700000	1.20E+07	83100000	1480000	6830000	0	4600000	731000	6470000	789000	3680000	0	2370000	0	991000	1220000	1030000	0	75300000
65	81	FIBB	Y.IDETVNSNIPTNLR.V	N	Y	3.52	60	4.4	1220000	0	193000	691000	6190000	0	220000	0	150000	573000	0	0	0	587000	1280000	0	0	13700000	346000	653000	0	0	1520000	143000	3220000	0	1680000	860000	380000	399000	124000	211000	0	934000	0	379000	0	0	378000	393000	15400000
65	81	FIBB	K.GGETSEMYLIQPD.S	N	Y	5.61	60	2.1	1030000	0	0	640000	5030000	0	0	0	0	0	0	0	0	745000	994000	0	0	13400000	896000	0	0	0	3590000	607000	4040000	0	0	0	0	37300	3.00E+05	0	0	0	0	0	0	0	192000	0	11700000
65	81	FIBB	K.DNENVVNEY.S	N	Y	4.63	60	2	961000	0	0	655000	7490000	0	0	0	0	0	0	541000	0	783000	265000	0	0	12200000	0	0	0	0	2860000	0	3450000	0	1670000	0	497000	0	0	0	0	0	0	0	0	0	0	0	10900000
65	81	FIBB	K.YQISVNK.Y	N	Y	4.28	60	3.1	14100000	2040000	2220000	13300000	58700000	1500000	4510000	7380000	5190000	10700000	2020000	2900000	1.30E+07	8750000	16900000	1330000	1340000	88900000	26900000	2650000	0	0	36900000	7610000	5.10E+07	0	6770000	429000	0	3.00E+06	9770000	3040000	12600000	0	4640000	1080000	1390000	2020000	3950000	1530000	1.53E+08
65	81	FIBB	K.HQLYIDETVNSNIPTNLR.V	N	Y	5.09	60	3.5	3870000	0	0	6090000	22600000	0	621000	212000	0	211000	0	0	713000	1400000	4330000	0	0	2.70E+07	3080000	1130000	0	0	17600000	1190000	27700000	506000	2930000	0	342000	487000	1190000	0	664000	0	276000	0	0	0	0	0	32900000
65	81	FIBB	H.NGMFFSTYDR.D	N	Y	6.31	60	1.5	834000	0	0	693000	3380000	0	0	0	0	254000	0	0	0	358000	710000	0	0	10400000	761000	0	0	0	3750000	634000	4150000	0	771000	0	188000	0	190000	0	0	0	0	0	0	0	0	0	8640000
65	81	FIBB	K.GGETSEMYLIQP(+15.99)DSSVKPYR.V	N	Y	2.2	60	3.7	731000	189000	0	0	3600000	0	0	0	0	903000	0	0	0	2690000	0	0	0	6970000	736000	0	0	0	2750000	532000	5960000	0	694000	0	0	0	0	145000	0	0	0	0	0	0	0	0	5430000
65	81	FIBB	K.GGETSEMYLIQPDSSVK(+30.01)PYR.V	N	Y	2.57	60	3.8	703000	306000	121000	0	4320000	0	0	2.00E+05	0	0	90500	0	0	0	0	0	0	6900000	0	0	0	192000	1850000	123000	3930000	95100	1990000	359000	0	1200000	568000	206000	0	31700	336000	127000	255000	0	148000	0	6510000
65	81	FIBB	K.GSWYSMR.K	N	Y	7	60	2.5	614000	0	0	361000	974000	0	0	290000	0	0	0	0	0	148000	676000	38100	0	4140000	942000	427000	0	0	1310000	1030000	6090000	0	1620000	0	0	0	0	0	40900	0	0	0	0	0	0	0	7280000
65	81	FIBB	R.DN(+.98)DGWLTSDPR.K	N	Y	1.94	60	2.4	496000	0	0	0	3340000	0	0	0	0	578000	0	0	0	147000	0	0	0	5880000	0	0	0	0	870000	0	3140000	0	758000	0	0	0	0	0	0	0	0	0	0	0	0	0	6440000
65	81	FIBB	N.GGWTVIQNR.Q	N	Y	2.66	60	4.5	468000	0	1640000	2900000	1140000	0	0	0	0	0	0	0	0	0	0	0	0	4050000	3010000	0	0	0	416000	0	2240000	145000	271000	0	0	0	0	0	0	0	0	0	109000	0	930000	0	3120000
65	81	FIBB	K.AHYGGFTVQ.N	N	Y	2.67	60	3.5	451000	0	0	0	0	0	0	0	0	0	0	0	0	0	0	0	0	0	438000	313000	499000	0	2540000	0	679000	0	0	0	0	0	0	0	0	0	365000	0	203000	0	0	0	14400000
65	81	FIBB	R.EEAPSLRP(+15.99)APPPISGGGYR.A	N	Y	2.27	60	2.4	447000	0	0	0	233000	0	0	3670000	0	0	0	0	0	0	0	0	0	2050000	0	0	0	0	2900000	1230000	4400000	0	0	0	0	0	861000	0	0	0	0	0	0	0	0	0	3160000
65	81	FIBB	K.HGTDDGVVW.M	N	Y	4.09	60	4.1	396000	0	0	273000	1620000	0	1320000	0	0	0	0	0	0	0	591000	0	0	4110000	0	0	0	0	746000	0	1460000	0	0	0	0	174000	0	0	0	0	0	0	0	0	1200000	0	4930000
65	81	FIBB	R.TMTIHNGMFFSTYDR.D	N	Y	3.65	60	2.2	2690000	0	0	240000	5910000	0	0	772000	0	0	0	0	0	1720000	1490000	0	0	26900000	9040000	9.00E+05	0	0	8460000	2110000	30800000	2460000	2690000	0	247000	269000	1460000	0	0	0	0	0	0	0	81400	0	15900000
65	81	FIBB	R.TMTIHN(+.98)GMFF.S	N	Y	3.69	60	1.1	359000	0	0	0	2400000	0	0	0	0	0	0	0	69600	404000	245000	0	0	4070000	233000	0	0	0	0	0	758000	0	505000	0	364000	94900	0	0	0	0	0	0	0	0	106000	0	6160000
65	81	FIBB	K.QGFGNVATN(+.98)TDGK.N	N	Y	3.27	60	2.7	351000	0	0	0	47800	0	899000	0	0	102000	0	0	0	1190000	0	0	260000	2270000	0	614000	0	0	4.00E+05	0	1180000	87300	0	0	0	0	2400000	0	1630000	0	0	215000	0	0	0	0	2890000
65	81	FIBB	R.TMTIHNGMFF.S	N	Y	4.24	60	2.3	336000	0	0	0	1690000	0	0	0	0	0	0	0	0	0	119000	0	0	2980000	883000	0	0	0	423000	0	1040000	96900	206000	0	0	43200	0	0	0	0	0	0	0	0	118000	0	6600000
65	81	FIBB	K.YQISVN(+.98)K.Y	N	Y	3.63	60	2.7	328000	0	0	0	0	0	0	0	0	1230000	0	3910000	0	0	0	0	0	0	0	0	0	0	2170000	0	0	0	0	2570000	0	0	0	0	4100000	0	0	0	0	0	104000	0	0
65	81	FIBB	K.HGTDDGVVWMNWK.G	N	Y	4.79	60	1.7	1500000	0	0	669000	4060000	0	0	149000	0	216000	0	0	160000	687000	1550000	0	0	11300000	2620000	448000	0	0	4630000	1280000	6650000	392000	1440000	0	274000	243000	628000	149000	251000	0	117000	0	0	0	189000	0	23700000
65	81	FIBB	R.TMTIHN(+.98)GMFFSTY.D	N	Y	3.56	60	4.2	285000	0	0	0	632000	0	0	0	0	0	0	0	0	0	114000	0	0	2770000	257000	0	0	0	359000	0	1060000	0	0	0	0	0	0	0	0	0	0	0	0	0	0	0	6450000
65	81	FIBB	R.YYWGGQYTWDMAK(+15.99).H	N	Y	4.19	60	4.3	278000	0	0	0	2400000	0	0	0	0	828000	0	0	0	0	0	0	0	3770000	0	0	0	0	0	0	836000	0	0	0	0	0	0	0	0	0	0	0	0	0	0	0	4130000
65	81	FIBB	R.TMTIHN(+.98)GMFFSTYDR.D	N	Y	6.23	60	2	2480000	0	0	672000	5450000	0	0	836000	227000	186000	0	0	85300	1150000	1510000	0	0	26300000	5280000	957000	0	0	11500000	2130000	28400000	378000	986000	0	342000	84300	650000	0	226000	0	70500	0	123000	81900	0	0	17400000
65	81	FIBB	R.TMTIHNGMFFSTY.D	N	Y	5.31	60	3.4	253000	0	0	0	1970000	0	0	0	0	0	0	0	0	0	0	0	0	2820000	0	0	0	0	375000	0	847000	0	0	0	0	0	0	0	0	0	0	0	0	0	0	0	4250000
65	81	FIBB	K.DNENVVN(+.98)EYSSELEK.H	N	Y	3.78	60	4.3	228000	0	0	0	587000	0	0	0	0	0	0	0	0	0	0	0	0	3540000	0	0	0	0	137000	0	2310000	0	38300	0	0	0	0	0	0	0	0	0	0	0	0	0	3220000
65	81	FIBB	K.GGETSEMYLIQPDSSVKPY.R	N	Y	2.77	60	4.5	183000	0	0	0	836000	0	0	0	0	0	0	0	0	0	0	0	0	2230000	0	0	0	0	0	0	2030000	0	85300	0	0	0	0	0	0	0	0	0	0	0	41500	0	2180000
65	81	FIBB	R.GTAGNALMDGASQL.M	N	Y	2.07	60	2.7	112000	0	0	0	250000	0	0	0	0	0	0	0	0	0	0	0	0	2070000	0	0	0	0	0	0	0	0	0	0	0	0	0	0	0	0	0	0	0	0	0	0	2490000
65	81	FIBB	R.NSVDELNNNVEAVSQTSSSSFQYMYLLK.D	N	Y	2.93	60	6.5	88000	0	0	0	0	0	0	0	0	0	0	0	0	0	0	0	0	1460000	184000	0	0	0	315000	24000	1720000	0	0	0	0	0	0	0	0	0	0	0	0	0	0	0	0
65	81	FIBB	L.YIDETVNSNIPTNLR.V	N	Y	2.22	60	3.6	85900	0	0	0	564000	0	0	0	0	205000	0	0	0	0	0	0	0	1040000	260000	0	0	0	0	0	178000	0	0	0	0	0	0	0	0	0	0	0	0	0	0	0	1440000
65	81	FIBB	R.MGP(+15.99)TELLIEMEDWK.G	N	Y	3.53	60	4.3	198000	0	0	0	1840000	0	0	0	0	317000	0	0	0	0	97400	0	0	1850000	0	0	0	0	340000	97500	756000	0	59100	0	0	0	0	0	0	0	0	0	0	0	0	0	2920000
65	81	FIBB	K.HGTDDGVVWMN.W	N	Y	1.69	60	3.9	73400	0	0	0	0	130000	0	0	0	84500	0	0	0	0	0	452000	0	1220000	321000	0	0	0	0	0	0	0	0	0	0	55800	0	0	0	0	0	0	0	0	0	0	898000
65	81	FIBB	H.QLYIDETVNSNIPTNLR.V	N	Y	2.32	60	5	67700	0	0	0	5.00E+05	0	0	0	0	0	0	0	0	0	0	0	0	1780000	0	0	0	75300	0	0	0	0	0	0	0	0	0	0	0	380000	0	0	0	0	0	121000	0
65	81	FIBB	N.VVNEYSSELEK.H	N	Y	1.38	60	5.3	63500	0	0	0	0	0	0	0	0	0	0	0	0	0	0	0	0	1300000	0	0	0	0	0	0	0	0	128000	0	0	0	0	0	0	0	0	0	0	0	0	0	1310000
65	81	FIBB	M.TIHNGMFFSTYDR.D	N	Y	1.83	60	0.8	57300	0	0	0	184000	0	0	0	0	0	0	0	0	0	0	0	0	1020000	0	0	0	0	126000	0	411000	0	0	0	0	0	0	0	0	0	0	0	0	0	0	0	726000
65	81	FIBB	M.TIHN(+.98)GMFFSTYDR.D	N	Y	1.88	60	1.6	54000	0	0	0	263000	0	0	0	0	0	0	0	0	0	0	0	0	881000	0	0	0	0	0	0	639000	0	48000	0	0	0	0	0	0	0	0	0	0	0	0	0	489000
65	81	FIBB	K.HGTDDGVVWMNWK(+15.99).G	N	Y	1.89	60	2.6	51200	0	0	0	989000	0	0	0	0	58800	0	0	0	0	0	0	0	209000	0	0	0	0	0	0	0	0	0	0	0	0	0	0	0	0	0	0	0	0	0	0	946000
65	81	FIBB	H.N(+.98)GMFFSTYDR.D	N	Y	3.12	60	0.8	48000	0	0	0	210000	0	0	0	0	0	0	0	0	0	0	0	0	1100000	0	0	0	0	0	0	0	0	0	0	0	0	0	0	0	0	0	0	0	0	0	0	757000
65	81	FIBB	K.AHYGGFTVQN(+.98)EANK.Y	N	Y	2.01	60	4.2	242000	0	0	0	183000	0	0	0	0	0	0	0	0	0	0	0	0	3630000	335000	0	0	0	1030000	0	2330000	0	0	59500	0	0	0	0	0	0	0	0	0	0	0	0	2470000
65	81	FIBB	R.TMTIHN(+.98)GMF.F	N	Y	1.85	60	2.6	22000	0	0	0	0	0	0	0	0	0	0	0	0	0	0	0	0	146000	0	0	0	0	0	0	127000	0	0	0	0	0	0	87300	0	0	0	0	0	0	0	0	587000
65	81	FIBB	K.AHYGGFTVQNEAN.K	N	Y	0.97	60	9	20800	0	0	0	0	0	0	0	0	0	0	0	0	0	0	0	0	433000	0	0	462000	0	0	0	0	0	0	0	0	0	0	0	0	0	0	0	0	0	0	0	0
65	81	FIBB	H.YGGFTVQN(+.98)EANK.Y	N	Y	0.32	60	0	17600	0	0	0	0	0	0	0	0	0	0	0	0	0	0	0	0	756000	0	0	0	0	0	0	0	0	0	0	0	0	0	0	0	0	0	0	0	0	0	0	0
65	81	FIBB	R.YYWGGQYTWDMAK(+30.01).H	N	Y	0.94	60	2.2	12800	0	0	0	276000	0	0	0	0	0	0	0	0	0	0	0	0	0	0	0	0	0	0	0	0	0	0	0	0	0	0	0	0	0	0	0	0	0	0	0	276000
70	71	ANXA5	R.GTVTDFPGFDER.A	Y	Y	43.28	60	1.5	1.08E+08	63600000	1.64E+08	1.07E+08	49800000	32900000	56600000	75100000	49300000	23700000	38500000	14100000	2.72E+08	1.91E+08	9.20E+07	1.12E+08	1.23E+08	1.31E+08	31900000	89200000	39600000	1.02E+08	1.17E+08	1.08E+08	39500000	5.50E+08	69100000	49400000	1.11E+08	1.35E+08	2.47E+08	52500000	66800000	75600000	5.20E+07	75800000	3.47E+08	5.30E+07	55900000	1.76E+08	95900000
70	71	ANXA5	K.GLGTDEESILTLLTSR.S	Y	Y	30.51	60	1.3	43300000	43200000	1.19E+08	82400000	18200000	7870000	42700000	38500000	2.50E+07	2550000	6580000	8390000	66100000	44900000	41800000	72300000	85700000	96600000	15600000	62900000	19400000	52400000	74100000	50700000	19600000	46300000	2.00E+07	2600000	15100000	43200000	75600000	2.70E+07	31900000	5.00E+07	21100000	78500000	3.80E+07	3.20E+07	15900000	81400000	27600000
70	71	ANXA5	K.VLTEIIASR.T	N	Y	11.84	29.51	1.9	2.10E+07	15600000	35400000	19100000	11600000	5400000	7950000	13100000	5310000	4300000	6070000	614000	81900000	41900000	23200000	36100000	20400000	2.20E+07	4870000	11500000	9220000	8680000	13300000	16200000	5960000	60500000	28400000	6950000	31600000	33500000	5.90E+07	7580000	12100000	53800	11800000	19200000	74900000	10800000	12900000	30900000	23700000
70	71	ANXA5	K.FITIFGTR.S	N	Y	26.64	60	2	17700000	11200000	34200000	23900000	10600000	5800000	9480000	12600000	7870000	2750000	4700000	2040000	30100000	25800000	20600000	10800000	19500000	23300000	7500000	17700000	5660000	16500000	21400000	1.30E+07	6940000	90400000	10400000	8450000	17800000	24400000	39600000	7590000	1.50E+07	13800000	7540000	16100000	49700000	6810000	11600000	25800000	15500000
70	71	ANXA5	K.WGTDEEK.F	N	Y	24.49	60	0.7	14100000	1.10E+07	27800000	19900000	5890000	4720000	8960000	7940000	7560000	1400000	5320000	2010000	30400000	22500000	1.90E+07	17500000	24300000	24100000	5280000	9940000	4340000	14100000	9660000	8420000	4320000	27300000	5890000	0	2980000	22700000	33900000	5290000	15300000	10400000	5830000	15700000	30600000	9760000	8590000	40400000	12600000
70	71	ANXA5	K.GAGTDDHTLIR.V	N	Y	20.58	60	1	22400000	14900000	37500000	34100000	9070000	7340000	15600000	17500000	10900000	2460000	7680000	2900000	54600000	26700000	29600000	31900000	32900000	14200000	8450000	9330000	6330000	17300000	17600000	7820000	9440000	59300000	4350000	1760000	7880000	34100000	58500000	8440000	12100000	14500000	11500000	19400000	80700000	12900000	13400000	6.60E+07	29900000
70	71	ANXA5	F.QIEETIDR.E	N	Y	10.15	60	3	5270000	5020000	4190000	12300000	3730000	3410000	5530000	2030000	1810000	8050000	4940000	690000	16700000	9110000	8210000	9820000	4680000	8630000	0	1410000	1140000	3630000	3910000	1270000	833000	13900000	1650000	451000	3340000	12300000	10200000	1970000	3650000	1870000	2010000	5910000	13200000	1070000	3780000	9720000	6950000
70	71	ANXA5	Q.ALFQAGELK.W	N	Y	4.83	60	3.7	3810000	3790000	5770000	6410000	0	0	0	2390000	0	898000	1690000	0	11600000	6610000	4510000	9620000	4850000	5230000	1340000	0	0	0	2170000	0	0	10600000	4210000	888000	5600000	8160000	11300000	78700	5200000	2900000	0	6900000	12700000	10300000	81400	8290000	2330000
70	71	ANXA5	R.QEISAAFK.T	Y	Y	15.3	44.55	2.2	34600000	2.60E+07	60400000	46800000	18600000	14400000	18700000	25300000	16600000	451000	15400000	6260000	1.11E+08	72900000	49500000	48900000	45600000	36700000	6460000	13300000	15200000	27500000	17600000	17600000	12400000	77700000	15700000	8120000	42100000	42800000	76900000	13900000	21100000	23500000	22800000	38800000	1.28E+08	22600000	3.10E+07	6.20E+07	35800000
70	71	ANXA5	K.NFATSLY.S	N	Y	4.11	60	1.9	2470000	1500000	2370000	4300000	462000	499000	0	0	0	0	485000	0	12700000	3980000	1960000	5410000	3170000	2950000	0	1080000	0	1540000	0	0	0	13400000	0	0	2220000	4860000	5610000	0	967000	9.00E+05	284000	3930000	10700000	1280000	2930000	5280000	3260000
70	71	ANXA5	R.LYDAYELK.H	N	Y	7.73	60	2.7	7890000	9510000	16100000	1590000	3950000	0	13600000	8240000	7500000	0	0	6.00E+05	15100000	6950000	1930000	9380000	9560000	3620000	1130000	8190000	7680000	10100000	3640000	11600000	4510000	9540000	3600000	4120000	7290000	4960000	3.20E+07	5820000	4660000	10300000	7610000	1.20E+07	12700000	6220000	2430000	20600000	3500000
70	71	ANXA5	R.ETSGNLEQLLLAVVK.S	N	Y	12.05	24.95	1.2	2550000	2860000	6400000	5260000	808000	174000	1680000	1270000	2310000	101000	165000	116000	4640000	3350000	3050000	3660000	4860000	4290000	525000	5030000	1440000	1990000	3690000	2120000	1.00E+06	3870000	2190000	23600	698000	3090000	6540000	930000	766000	2900000	1590000	5060000	3690000	2270000	641000	4940000	1590000
70	71	ANXA5	R.DPDAGIDEAQVEQDAQALFQAGELK.W	N	Y	11.27	20.5	2.6	5350000	11800000	22900000	4580000	5760000	1400000	8010000	7800000	1750000	49000	191000	476000	4490000	1520000	4200000	8820000	9270000	9410000	1370000	9710000	2870000	8170000	7400000	5200000	1970000	3300000	195000	74500	86500	650000	5770000	1880000	3060000	4270000	2180000	21400000	5940000	3460000	3930000	6670000	3310000
70	71	ANXA5	K.LIVALMKPSR.L	N	Y	8.87	60	1.8	920000	0	3700000	591000	0	0	0	350000	0	0	0	0	5640000	2230000	0	624000	2010000	216000	0	0	0	232000	816000	630000	0	2500000	442000	0	657000	449000	6520000	0	608000	331000	0	955000	2690000	1350000	503000	2150000	273000
70	71	ANXA5	K.NFATSLYSMIK.G	N	Y	6.44	60	1.7	9.00E+05	440000	1380000	89800	277000	79000	0	631000	0	117000	224000	0	3970000	2730000	1310000	1390000	0	0	398000	341000	350000	0	0	0	142000	5990000	1060000	482000	1630000	1470000	5340000	0	54000	0	0	454000	3960000	293000	746000	0	972000
70	71	ANXA5	K.YMTISGF.Q	N	Y	2.96	60	2.3	894000	832000	9.00E+05	1730000	0	0	641000	597000	0	0	0	0	2040000	1510000	1670000	198000	962000	999000	0	29400	0	0	0	0	0	5120000	541000	68200	1110000	3100000	2320000	0	610000	290000	475000	441000	3350000	0	1110000	2140000	1960000
70	71	ANXA5	R.SEIDLFNIR.K	N	Y	7.64	13.91	3	19200000	18400000	3980000	2740000	13100000	6300000	770000	2660000	912000	4780000	4670000	65000	37800000	38700000	28100000	29400000	2270000	34100000	10300000	1400000	11200000	3030000	2210000	1630000	10800000	1.52E+08	11300000	1.30E+07	22500000	31200000	5.90E+07	14300000	9570000	3120000	15100000	2960000	98700000	401000	16300000	5820000	21700000
70	71	ANXA5	R.MLVVLLQANR.D	N	Y	7.17	60	2.5	617000	445000	1540000	4740000	566000	0	1560000	0	330000	0	0	0	2180000	684000	721000	1490000	69600	1130000	0	436000	0	0	1090000	314000	0	1410000	114000	0	173000	452000	1540000	0	470000	294000	0	2140000	286000	0	0	679000	345000
70	71	ANXA5	R.ADAETLR.K	N	Y	6.69	60	2.4	550000	319000	934000	330000	169000	823000	0	0	214000	89100	36200	0	5.00E+05	482000	213000	382000	397000	340000	159000	58500	27300	0	0	0	244000	815000	345000	77000	538000	389000	647000	35400	238000	190000	192000	1850000	1020000	5230000	3550000	629000	167000
70	71	ANXA5	K.NFATSLYSMIK(+15.99).G	N	Y	5.57	60	3.3	491000	0	851000	402000	537000	0	0	419000	0	588000	0	0	1100000	873000	0	681000	0	134000	0	293000	1640000	0	0	406000	0	3260000	348000	2510000	665000	1440000	991000	0	0	99200	0	136000	1770000	0	47200	659000	81600
70	71	ANXA5	R.DPDAGIDEAQVEQDAQ.A	N	Y	3.96	60	2.6	480000	114000	0	0	0	0	0	0	0	0	0	0	3370000	1480000	0	1910000	0	606000	0	0	0	0	119000	0	0	3670000	646000	0	471000	3180000	1970000	0	0	0	0	679000	1910000	0	88200	132000	0
70	71	ANXA5	K.GLGTDEESILTLL.T	N	Y	9.68	60	0.9	468000	904000	691000	1290000	88500	0	681000	227000	479000	0	0	14100	696000	372000	531000	1320000	954000	1450000	47000	29900	160000	309000	1630000	396000	118000	410000	77500	0	0	414000	620000	213000	917000	318000	259000	1270000	321000	433000	126000	844000	2.00E+05
70	71	ANXA5	K.YMTISGFQIEETIDR.E	N	Y	3.27	60	3.2	448000	713000	0	747000	1300000	0	0	0	0	0	0	0	2470000	1270000	217000	860000	122000	341000	0	0	0	0	199000	0	0	1340000	438000	0	0	391000	2040000	0	78800	152000	221000	476000	2430000	49900	0	1080000	213000
70	71	ANXA5	R.SIPAYLAETLYYAMK(+15.99).G	N	Y	3.97	60	3	1010000	442000	1410000	350000	138000	446000	237000	664000	86400	135000	182000	45500	3050000	1860000	132000	982000	1360000	848000	104000	535000	52800	224000	494000	176000	107000	6180000	757000	372000	368000	1080000	3340000	155000	0	873000	252000	561000	4640000	363000	17700	2630000	433000
70	71	ANXA5	S.GFQIEETIDR.E	N	Y	2.41	60	5.2	295000	0	7.00E+05	1310000	0	0	0	0	159000	0	0	0	1020000	0	0	3150000	0	0	0	936000	0	0	0	0	874000	1220000	0	0	0	0	0	0	0	0	987000	0	1530000	0	782000	0	0
70	71	ANXA5	K.NFATSLYSM.I	N	Y	6.36	60	1.2	250000	0	0	0	0	0	0	0	0	0	0	0	346000	709000	432000	725000	0	604000	0	0	0	0	0	0	0	2570000	0	0	291000	716000	2160000	0	202000	0	0	0	1230000	0	0	0	84800
70	71	ANXA5	K.QVYEEEYGSSLEDDVVGDTSGYYQR.M	N	Y	6.76	60	3	1870000	1990000	0	1470000	8830000	1190000	0	788000	0	0	0	0	8320000	3390000	1820000	5630000	0	3890000	386000	0	2150000	1450000	0	1180000	0	4650000	127000	0	0	4530000	6860000	246000	0	808000	1720000	1910000	10800000	203000	0	1170000	2050000
70	71	ANXA5	T.VTDFPGFDER.A	N	Y	2.46	60	4.7	113000	0	0	0	0	287000	0	0	0	0	295000	0	1750000	1150000	0	0	0	0	0	0	0	0	0	0	0	0	0	0	0	0	0	0	0	0	0	0	1390000	0	0	0	0
70	71	ANXA5	R.SVSHLRK(+30.01)VFDK.Y	N	Y	3.14	60	1.8	48000	0	0	0	0	0	0	0	0	0	0	0	0	0	0	0	0	0	0	496000	0	262000	0	0	0	0	0	0	0	0	0	0	0	114000	213000	351000	0	60900	0	0	0
70	71	ANXA5	R.QEISAAFKTLFGR.D	N	Y	2.44	60	4.8	38200	0	118000	0	0	0	0	0	0	0	0	0	0	47900	104000	525000	0	0	0	36900	0	0	0	0	0	304000	0	0	0	0	0	0	83200	0	0	102000	315000	0	0	3840	0
70	71	ANXA5	R.SEIDLFN(+.98)IR.K	N	Y	2.5	60	1.5	30100	0	51500	0	0	0	0	0	0	0	0	0	0	0	0	0	0	0	0	0	0	0	0	0	0	958000	0	0	0	0	0	0	0	0	0	0	284000	0	0	0	0
70	71	ANXA5	R.SIPAYLAETLYYAMK.G	N	Y	2.45	60	4.3	105000	0	474000	322000	0	0	125000	0	113000	0	0	0	114000	19200	42200	128000	679000	246000	0	95400	0	0	60800	56800	0	37700	0	0	0	4960	701000	0	0	25100	0	255000	0	0	0	460000	0
70	71	ANXA5	R.DLLDDLKSELTGK.F	N	Y	3.15	60	5	18900	0	5820	0	0	90000	106000	0	0	0	0	0	0	18000	0	0	146000	54200	0	0	0	0	15700	0	0	0	0	0	0	0	0	0	172000	0	0	0	0	71900	0	35400	0
70	71	ANXA5	D.EESILTLLTSR.S	N	Y	1.86	60	5.1	9250	0	12800	0	0	0	0	0	0	0	0	0	9130	0	0	0	0	0	0	0	0	0	0	0	0	203000	0	0	9640	0	0	0	0	0	0	0	152000	0	0	0	0
70	71	ANXA5	R.DPDAGIDEAQVEQDAQALF.Q	N	Y	0.6	60	7.2	4100	0	0	0	0	0	0	0	0	0	0	0	0	0	0	0	0	0	0	0	0	0	0	0	0	0	0	0	0	0	0	0	0	0	0	41100	135000	0	0	0	0
70	71	ANXA5	P.DAGIDEAQVEQDAQALFQAGELK.W	N	Y	0.35	60	0	1980	0	0	0	0	0	0	0	0	0	0	0	0	0	0	0	84900	0	0	0	0	0	0	0	0	0	0	0	0	0	0	0	0	0	0	0	0	0	0	0	0
76	42	ANXA6	R.EEGGENLDQAR.E	Y	Y	25.55	60	0.6	10900000	11400000	7840000	20900000	6190000	9700000	10600000	11300000	16600000	6130000	11600000	14600000	11900000	6340000	20300000	5250000	7280000	19600000	39400000	8150000	10700000	14200000	11200000	8050000	27600000	4230000	4870000	1320000	4590000	6120000	14500000	11700000	8240000	9520000	6550000	3490000	4710000	9290000	7940000	11800000	9920000
76	42	ANXA6	K.EAILDIITSR.S	N	Y	20.32	60	2.6	7860000	8150000	8540000	924000	4780000	6890000	678000	8550000	13200000	4400000	7340000	751000	12500000	5760000	13500000	4980000	1530000	3630000	26900000	4450000	12100000	3390000	2720000	1150000	17900000	7890000	5600000	10900000	16700000	5470000	19800000	12200000	75500	11100000	7370000	3420000	4310000	9730000	10200000	1810000	8800000
76	42	ANXA6	K.SEISGDLAR.L	N	Y	16.27	60	1.5	6600000	8510000	8020000	12100000	2930000	5030000	8080000	7330000	8650000	3660000	0	5400000	17500000	1.00E+06	11300000	2770000	4760000	7040000	23200000	4490000	8750000	7820000	4520000	6760000	8260000	3200000	3490000	2480000	9460000	1020000	11900000	5340000	6420000	7700000	4320000	1780000	2130000	5810000	5410000	7810000	7260000
76	42	ANXA6	R.SEIDLLNIR.R	N	Y	11.94	60	2.7	4880000	7590000	3910000	8620000	0	10200000	4260000	7.00E+06	5040000	4100000	7830000	6570000	1410000	3910000	9900000	2500000	2810000	3150000	13600000	8380000	9490000	685000	1350000	8670000	427000	5960000	3560000	8830000	13600000	3310000	8820000	4900000	2850000	0	6190000	1560000	4230000	563000	6010000	33900	3270000
76	42	ANXA6	R.PANDFNPDADAK.A	N	Y	12.45	18.42	1.3	4690000	4650000	2150000	9400000	2670000	4700000	3830000	4620000	6940000	3660000	6700000	6410000	9690000	3540000	8050000	745000	2630000	6860000	17300000	1970000	6590000	6320000	4940000	3480000	7030000	1760000	2510000	1360000	4920000	2670000	6830000	6120000	3420000	4420000	2480000	1190000	1610000	4270000	3790000	5320000	4110000
76	42	ANXA6	R.EDAQVAAEILEIADTPSGDK.T	N	Y	9.61	60	3.3	6570000	10100000	4280000	3880000	6350000	6070000	1600000	6900000	2860000	2450000	4240000	2090000	9290000	2580000	12700000	2620000	4060000	11300000	2.80E+07	0	11900000	9600000	1500000	7040000	23100000	6480000	5510000	7390000	7930000	2810000	10100000	11300000	838000	7180000	9360000	1660000	3110000	3060000	7460000	2300000	5640000
76	42	ANXA6	R.DAFVAIVQSVK.N	N	Y	17.91	60	1.7	4090000	6460000	5500000	227000	3900000	4600000	2310000	1050000	0	2740000	4510000	1700000	5430000	3770000	3.00E+06	842000	0	2880000	15700000	9370000	7300000	9720000	2980000	1430000	15500000	2830000	5270000	7190000	5810000	2780000	9900000	6750000	3910000	681000	4220000	0	2960000	884000	4120000	1150000	4320000
76	42	ANXA6	R.GELSGDFEK.L	N	Y	12.64	8.72	1.7	3260000	3610000	2820000	6230000	2020000	3050000	2880000	3420000	4350000	2410000	3580000	3130000	6450000	2550000	5110000	958000	2350000	3820000	5050000	1770000	5490000	4180000	3020000	2580000	3860000	1840000	2160000	2060000	4390000	1440000	5340000	3340000	2920000	3640000	2400000	1300000	1330000	2540000	3310000	3860000	3130000
76	42	ANXA6	K.MTNYDVEH.T	N	Y	21.73	60	1	2600000	3300000	1530000	5940000	1540000	1180000	2260000	2580000	4450000	802000	1520000	1830000	4650000	1730000	5.00E+06	1450000	1610000	2550000	9740000	1720000	2240000	3370000	3090000	1670000	6900000	1050000	891000	455000	2190000	1970000	3440000	3420000	2410000	2010000	1630000	775000	871000	2760000	2410000	2630000	2880000
76	42	ANXA6	K.SLEDALSSDTSGHFR.R	Y	Y	19.44	36.41	2.2	12900000	12700000	9580000	16500000	6010000	9830000	8980000	11800000	16900000	7570000	9890000	7760000	24800000	7880000	16800000	4580000	6760000	16400000	38700000	15600000	18600000	1.50E+07	7640000	15600000	27800000	5760000	20900000	15500000	21100000	3550000	23900000	13500000	9480000	12400000	8720000	3630000	7060000	12600000	11900000	11500000	10600000
76	42	ANXA6	K.GLGTDEDTIIDIITHR.S	Y	Y	14.35	23.47	2.5	2.00E+07	26700000	20700000	7680000	11200000	15900000	3410000	26100000	10200000	9310000	14500000	12900000	23700000	1.10E+07	29600000	11300000	6230000	28300000	1.05E+08	35800000	29200000	25900000	8510000	16300000	59200000	8800000	18700000	21200000	22100000	11800000	33900000	30500000	6890000	12900000	16300000	6720000	6420000	16400000	13900000	12300000	18100000
76	42	ANXA6	R.LVFDEYLK.T	N	Y	12.33	60	1.9	1800000	1870000	351000	746000	1540000	2290000	1160000	1770000	1760000	1820000	2070000	1520000	3740000	1200000	3280000	132000	366000	2400000	2850000	2650000	3270000	307000	1530000	2880000	4350000	1880000	2390000	3370000	4730000	1020000	3640000	2770000	999000	1360000	1520000	231000	1020000	0	1710000	1120000	1950000
76	42	ANXA6	K.DLIADLK.Y	N	Y	15.2	60	1.6	1750000	1560000	1390000	3090000	804000	1250000	1570000	1810000	1420000	1090000	1480000	889000	4090000	1240000	2240000	948000	93100	2240000	3870000	2480000	2400000	2380000	802000	2260000	3100000	0	332000	2860000	3660000	1040000	4070000	1320000	1110000	1380000	1250000	480000	1260000	1030000	2220000	1920000	2010000
76	42	ANXA6	K.TTGKPIEASIR.G	N	Y	12.65	15.5	3.1	5950000	4940000	8420000	8630000	2070000	4410000	9420000	7060000	9910000	3300000	4410000	8470000	6960000	3720000	9180000	1850000	10900000	2390000	16400000	4180000	5540000	7510000	7040000	3950000	11700000	1710000	893000	860000	2500000	2670000	7240000	6270000	3640000	6760000	4600000	5080000	2360000	7730000	5.00E+06	8370000	5550000
76	42	ANXA6	K.WGTDEAQFIYILGNR.S	N	Y	7.23	60	2.4	1650000	2300000	1310000	1740000	981000	876000	0	1490000	2460000	387000	0	0	2240000	295000	2770000	393000	858000	3920000	8870000	4100000	1950000	1990000	1640000	2970000	6340000	214000	1750000	1190000	1370000	321000	2550000	1490000	1020000	269000	330000	552000	73700	0	1.00E+06	1550000	1340000
76	42	ANXA6	K.NKPLFFADK.L	N	Y	13.63	60	1.7	3240000	2870000	3970000	6490000	1810000	0	2680000	2110000	4190000	0	0	611000	9100000	1290000	5880000	1290000	2990000	3250000	7130000	3450000	3080000	2570000	1610000	4130000	8670000	523000	1460000	1650000	7530000	869000	7870000	2810000	3130000	2070000	2970000	1340000	362000	3250000	3600000	5080000	4950000
76	42	ANXA6	R.DLEADIIGDTSGHFQK.M	N	Y	10.7	17.92	2.5	5030000	3360000	3620000	5720000	6230000	4690000	2640000	4660000	4690000	2760000	4910000	3950000	13400000	3010000	7600000	2710000	757000	3300000	24100000	8380000	7510000	2560000	4200000	7460000	8660000	8020000	5230000	7270000	8360000	1870000	9460000	5770000	3350000	2.00E+06	3990000	982000	2250000	1320000	2870000	539000	4350000
76	42	ANXA6	R.VFQEFIK.M	N	Y	6.55	60	2.2	1070000	0	0	3340000	0	0	0	4750000	3200000	0	0	0	0	0	4940000	0	0	0	5470000	0	0	0	964000	3220000	0	845000	0	0	0	0	4530000	0	0	1040000	0	0	1460000	0	5760000	0	1650000
76	42	ANXA6	R.STPEYFAER.L	N	Y	3.24	60	2.7	1050000	0	0	0	0	0	3480000	0	1160000	0	0	0	6120000	0	0	1490000	1880000	3450000	0	1970000	0	1280000	3230000	0	5070000	0	1710000	0	0	1380000	4030000	1110000	0	0	0	0	0	1450000	0	3220000	1950000
76	42	ANXA6	R.GSIHDFPGFDPNQDAEALYTAMK.G	N	Y	7.88	60	3	1.00E+06	965000	1660000	1410000	0	632000	519000	454000	664000	0	89300	269000	2690000	440000	1950000	514000	0	253000	7090000	1850000	2100000	902000	0	1690000	2550000	0	931000	361000	941000	375000	4070000	648000	168000	491000	0	139000	0	846000	485000	1080000	726000
76	42	ANXA6	R.TNEQMHQLVAAYK.D	N	Y	9.27	17.16	1.8	3070000	2360000	4.00E+06	5130000	1240000	644000	1240000	230000	4720000	1070000	827000	1210000	7090000	2170000	6270000	878000	2210000	2740000	9480000	2400000	4080000	798000	2510000	3280000	16200000	457000	2430000	1800000	3290000	740000	7510000	4470000	2730000	2440000	1240000	243000	316000	3610000	2440000	2620000	3290000
76	42	ANXA6	R.ILISLATGHR.E	N	Y	14.67	60	1.2	815000	931000	0	2250000	1230000	1020000	0	895000	0	805000	1300000	1020000	3090000	360000	1520000	0	0	1490000	0	0	1690000	0	0	0	0	894000	2460000	2460000	2660000	566000	2660000	0	0	0	1190000	574000	542000	0	936000	0	1110000
76	42	ANXA6	K.MLVVLLQGTR.E	N	Y	9.46	60	4.4	715000	1760000	0	2090000	824000	117000	693000	1160000	1120000	161000	526000	0	63200	562000	840000	1540000	0	691000	3970000	530000	643000	0	0	0	2050000	1540000	474000	969000	1090000	663000	1290000	351000	222000	0	1170000	824000	0	0	1110000	0	651000
76	42	ANXA6	R.DLMTDLK.S	N	Y	9.32	8.52	2.6	4900000	4310000	6190000	8220000	2310000	1800000	5070000	4580000	6950000	1700000	1780000	1320000	10600000	2780000	8240000	1920000	2770000	4750000	12800000	5800000	4640000	4850000	4440000	6710000	8480000	2270000	6260000	5070000	9230000	1960000	9580000	3650000	3110000	5800000	3570000	1390000	942000	5890000	6090000	3770000	3180000
76	42	ANXA6	H.QAIEGDTSGDFLK.A	N	Y	5.44	60	2.5	539000	760000	0	1200000	296000	0	332000	250000	0	267000	0	187000	1390000	1280000	1360000	293000	0	1210000	2820000	0	446000	0	0	0	1330000	0	1090000	732000	2530000	392000	1750000	115000	0	0	380000	0	0	370000	1710000	0	0
76	42	ANXA6	K.DAISGIGTDEK.C	N	Y	6.22	60	2.4	5160000	599000	5740000	2150000	0	45300	7990000	6670000	1.20E+07	6890000	0	7760000	15200000	0	1640000	3340000	3820000	10400000	8500000	0	0	6990000	4490000	7700000	12900000	0	388000	5460000	11700000	4310000	0	6330000	5480000	8170000	0	3770000	0	7040000	7060000	7790000	8060000
76	42	ANXA6	N.YDVEHTIK.K	N	Y	6.62	60	3	511000	2610000	1340000	996000	269000	0	0	830000	933000	184000	0	0	832000	0	304000	646000	969000	0	71500	0	0	1500000	0	0	0	109000	196000	244000	0	919000	0	1720000	0	1240000	506000	995000	446000	0	113000	2550000	0
76	42	ANXA6	R.GSIHDFPGFDPNQDAEALYTAMK(+15.99).G	N	Y	4.57	60	2.3	487000	476000	0	0	248000	2440000	0	0	0	370000	720000	0	215000	1420000	396000	634000	0	140000	864000	0	1200000	274000	0	202000	216000	1050000	0	2820000	3.00E+06	1270000	726000	390000	0	0	0	185000	1290000	145000	0	151000	92400
76	42	ANXA6	K.SLEDALSSDTSGH.F	N	Y	6.52	60	1.5	414000	765000	0	1250000	397000	759000	423000	286000	0	382000	734000	456000	2390000	0	0	0	0	853000	2040000	0	0	394000	311000	0	0	0	563000	629000	2080000	258000	1120000	0	499000	53200	0	0	0	0	608000	0	0
76	42	ANXA6	K.GLGTDEDTIIDIITH.R	N	Y	7.16	60	2.2	448000	1290000	439000	193000	231000	642000	30500	535000	0	126000	599000	270000	949000	183000	823000	491000	0	377000	2540000	288000	902000	644000	0	89700	61200	0	640000	301000	672000	517000	643000	1050000	201000	110000	365000	124000	111000	20100	725000	0	669000
76	42	ANXA6	R.AINEAYK.E	N	Y	3.21	60	2.3	301000	3810000	0	0	161000	854000	0	0	0	301000	453000	0	0	88900	0	0	0	34800	0	0	315000	12100	0	0	0	0	336000	83600	0	0	0	0	0	0	0	593000	1560000	2150000	2160000	29200	0
76	42	ANXA6	R.EEDDVVSEDLVQQDVQDLYEAGELK.W	N	Y	8.54	60	3.1	1010000	2890000	2140000	3950000	776000	576000	1730000	1350000	2250000	0	85800	143000	448000	52700	1100000	596000	326000	2320000	3150000	330000	1260000	1540000	1200000	1140000	2150000	201000	25700	0	0	0	616000	810000	551000	808000	245000	765000	143000	2100000	1330000	222000	2.00E+05
76	42	ANXA6	K.SLHQAIEGDTSGDFLK.A	N	Y	0.72	60	1	204000	0	0	0	0	0	0	0	0	152000	0	0	4380000	0	0	0	0	0	0	0	2410000	0	0	0	0	0	0	0	1480000	358000	0	0	0	0	0	0	0	0	0	0	0
76	42	ANXA6	R.LILGLMMPPAHYDAK.Q	N	Y	2.52	60	3.7	146000	83100	0	4710	295000	0	616000	0	0	111000	0	0	335000	0	17200	0	0	0	0	1190000	0	932000	276000	0	49900	249000	318000	457000	451000	0	253000	0	0	385000	0	108000	0	0	0	0	165000
76	42	ANXA6	R.GSIHDFPGFDPNQDAEALY.T	N	Y	4.67	60	2.7	131000	0	0	376000	169000	0	38400	0	0	0	0	55800	715000	0	218000	0	16000	330000	1240000	0	0	171000	0	171000	284000	0	0	0	657000	0	0	83300	19800	0	0	0	0	94500	233000	18000	342000
76	42	ANXA6	K.GTVRPAN(+.98)DFNPDADAK.A	N	Y	3.76	60	3.5	225000	0	0	0	0	0	2640000	893000	491000	34500	85700	651000	0	0	0	0	420000	0	0	123000	608000	628000	0	461000	241000	0	0	0	143000	0	648000	0	0	99600	6.00E+05	255000	0	0	0	0	0
76	42	ANXA6	K.LMLAVVK.C	N	Y	5.47	60	2.5	81700	159000	0	475000	114000	0	0	0	369000	0	0	0	119000	0	147000	0	0	183000	44800	0	0	0	0	0	503000	0	0	149000	559000	0	325000	0	0	0	0	0	0	56700	307000	0	0
76	42	ANXA6	K.LSGGDDDAAGQFFPEAAQVAY.Q	N	Y	3.35	60	3.5	64200	0	0	0	0	0	0	75000	142000	0	0	0	0	0	364000	0	0	91100	1260000	0	0	0	0	97900	222000	0	0	0	0	0	0	0	0	0	0	0	0	0	162000	74200	0
76	42	ANXA6	K.MTNYDVEHTIK.K	N	Y	5.14	60	3.2	518000	674000	935000	795000	0	780000	0	813000	2100000	0	0	150000	520000	0	1060000	0	131000	270000	1680000	710000	592000	884000	175000	921000	2940000	0	0	0	465000	0	1360000	1010000	0	373000	675000	0	0	488000	0	421000	0
76	42	ANXA6	R.SELDMLDIR.E	N	Y	7.85	60	3	4180000	5870000	3220000	5270000	3440000	4900000	3370000	5510000	6690000	2720000	3590000	3670000	8420000	3240000	8620000	2440000	875000	915000	7400000	6240000	7510000	80700	5030000	3180000	11400000	5090000	4300000	7260000	9920000	3830000	7640000	7120000	2880000	0	4970000	1280000	2630000	45400	3010000	1140000	689000
76	42	ANXA6	K.GTVRPANDFNPDADAK.A	N	Y	4.45	60	2.3	773000	0	0	0	0	0	0	2390000	2790000	0	0	0	0	0	0	0	0	0	4710000	1990000	0	3210000	0	3230000	2300000	0	0	0	0	0	0	2700000	0	2800000	1950000	2740000	0	64400	0	0	0
76	42	ANXA6	R.DLEADIIGDTSGH.F	N	Y	2.47	60	2.5	11600	0	0	0	0	0	0	0	0	0	0	0	197000	0	0	0	0	0	0	0	0	0	0	0	0	0	0	0	0	216000	0	0	0	0	0	0	0	0	86200	0	0
76	42	ANXA6	R.SEIDLLN(+.98)IR.R	N	Y	1.29	60	7.4	7020	0	0	0	0	0	0	0	15200	88900	0	0	0	0	0	0	0	0	76200	69700	0	0	0	35500	0	0	0	0	0	0	0	0	0	0	0	0	0	0	0	0	0
78	58	CO4A2	R.AGFP(+15.99)GLP(+15.99)GSP(+15.99)GAR.G	Y	Y	4.18	60	2	13600000	0	34200000	24800000	7690000	0	11400000	0	22900000	2340000	4840000	0	40700000	40200000	26100000	0	9850000	24200000	8590000	0	1920000	0	18700000	0	0	0	8240000	0	56500000	0	2.90E+07	16600000	0	502000	3190000	0	9610000	32500000	3.40E+07	33900000	24200000
78	58	CO4A2	R.GGVSAVP(+15.99)GFR.G	Y	Y	11.68	60	1	9310000	3480000	17600000	13500000	3610000	3270000	5920000	4170000	12400000	1680000	4190000	2860000	29200000	21700000	6650000	0	13600000	16200000	4900000	2720000	0	3760000	7940000	5960000	19600000	5340000	7770000	1630000	32600000	4240000	22400000	9790000	2560000	2390000	3360000	0	8740000	14100000	18200000	17400000	1.30E+07
78	58	CO4A2	K.IAVQPGTVGPQGR.R	N	Y	18.27	60	1.8	9040000	3290000	1.70E+07	1.60E+07	3310000	2040000	5620000	1330000	11700000	1220000	2500000	2.00E+06	24200000	2.00E+07	1.70E+07	1880000	10900000	21100000	4810000	3820000	2200000	756000	7640000	6510000	13600000	4130000	5720000	874000	31900000	5250000	18500000	9880000	0	709000	2590000	1550000	6760000	14300000	18200000	16900000	17500000
78	58	CO4A2	R.GIP(+15.99)GFAGADGGP(+15.99)GPR.G	N	Y	6.3	60	1.7	7860000	1900000	21200000	1.40E+07	966000	2540000	4910000	5620000	16300000	2230000	3480000	4430000	31100000	5700000	16400000	0	11800000	11600000	7380000	4990000	3530000	4640000	8380000	3220000	18800000	4240000	2980000	1580000	9420000	2450000	22800000	13200000	1620000	3520000	865000	0	6330000	5400000	2460000	21500000	15100000
78	58	CO4A2	R.EGFP(+15.99)GPP(+15.99)GFIGPR.G	N	Y	6.18	60	2.3	6690000	5200000	21700000	0	2370000	2160000	0	411000	14500000	865000	0	2230000	0	0	0	5210000	3460000	20300000	7800000	0	0	0	0	12500000	21100000	0	4050000	0	3.70E+07	8560000	0	14300000	0	0	3340000	3690000	0	14900000	2.10E+07	16200000	1.20E+07
78	58	CO4A2	R.GLP(+15.99)GEVLGAQP(+15.99)GPR.G	N	Y	17.96	49.53	1.9	6580000	1920000	13100000	7170000	2240000	2260000	2780000	4200000	14400000	1500000	2640000	2840000	19400000	1.20E+07	8280000	956000	1.10E+07	10400000	3790000	2220000	1620000	3140000	4750000	4090000	8860000	3730000	4650000	849000	21700000	3640000	11700000	10200000	801000	2620000	1610000	846000	6130000	8670000	12400000	16400000	8750000
78	58	CO4A2	R.GLDGYQGPDGPR.G	N	Y	13.13	60	2.7	6330000	2240000	9720000	9400000	3050000	0	4320000	2670000	9440000	0	0	770000	15600000	18500000	10500000	949000	7290000	15500000	3040000	3320000	1140000	1660000	5980000	4340000	10200000	3490000	5930000	578000	25400000	3180000	11200000	7450000	1210000	869000	1380000	564000	4390000	11400000	1.60E+07	9950000	11500000
78	58	CO4A2	R.GEP(+15.99)GEP(+15.99)GLVGFQGPP(+15.99)GR.P	N	Y	8.04	60	2	6210000	946000	9620000	6930000	1730000	1670000	3790000	2580000	4150000	1760000	2070000	1280000	15100000	17500000	7170000	1690000	5860000	8170000	4840000	5650000	840000	1230000	3610000	5510000	10200000	2260000	13900000	1120000	37900000	3380000	8080000	4130000	0	1070000	728000	1160000	3800000	12800000	15400000	7860000	10900000
78	58	CO4A2	R.GDEGPIGHQGPIGQEGAP(+15.99)GR.P	N	Y	15.21	53.07	4.3	4880000	7690000	1880000	5900000	5570000	8580000	5630000	99400	1600000	7360000	11400000	15400000	7360000	8170000	592000	8150000	1.00E+06	531000	380000	5370000	4300000	11800000	3240000	2660000	1010000	2790000	1650000	943000	7170000	4220000	9670000	1060000	5460000	8160000	9630000	6250000	7680000	1010000	9780000	1440000	505000
78	58	CO4A2	R.GEQGFMGNTGP(+15.99)TGAVGDR.G	N	Y	6.69	60	1.9	5220000	1530000	11300000	5060000	1520000	0	2940000	2510000	8040000	0	144000	2340000	16200000	16900000	5780000	159000	8410000	8260000	1140000	3080000	964000	1.00E+06	3940000	3610000	6650000	2840000	3990000	62400	15600000	1810000	11300000	5070000	0	1510000	1410000	231000	5250000	9240000	11400000	13800000	7010000
78	58	CO4A2	K.GWAGDSGPQGR.P	N	Y	12.15	60	1.3	4630000	3240000	0	6340000	3060000	856000	6980000	5630000	1950000	975000	921000	809000	230000	2290000	5220000	9280000	1.20E+07	5390000	5320000	4630000	4440000	6990000	13900000	5700000	1020000	2580000	1820000	760000	1420000	9750000	4030000	1550000	6970000	5810000	1960000	5960000	1850000	2150000	1530000	15700000	4930000
78	58	CO4A2	R.GLP(+15.99)GEVLGAQPGPR.G	N	Y	13.88	34.07	4.6	3570000	608000	3310000	3010000	4160000	3520000	3610000	382000	2240000	5890000	2930000	5350000	6040000	4460000	3720000	3920000	2190000	2590000	11100000	1530000	9910000	271000	1830000	5970000	3500000	6800000	1220000	3330000	7090000	909000	4330000	1460000	7340000	3400000	364000	4420000	1080000	3110000	3660000	2670000	3270000
78	58	CO4A2	R.GDPGP(+15.99)P(+15.99)GPPPVILPGMK.D	N	Y	7.43	60	2.3	3100000	0	5090000	4750000	0	0	1330000	0	3050000	0	0	0	9900000	6920000	4140000	0	4070000	8480000	5510000	2770000	0	557000	3170000	2770000	7110000	1940000	2480000	0	1.40E+07	1610000	8590000	2010000	0	0	419000	0	1010000	1960000	7780000	0	7280000
78	58	CO4A2	R.GPP(+15.99)GAP(+15.99)GEMGPQGPP(+15.99)GEP(+15.99)GFR.G	N	Y	7.51	60	1.9	3470000	896000	5.00E+06	3770000	263000	0	1010000	644000	5370000	0	0	0	16300000	8870000	327000	0	4070000	8280000	3210000	492000	0	393000	4240000	1820000	7700000	912000	4570000	0	16300000	1410000	10200000	4280000	0	238000	472000	0	1120000	6.00E+06	8680000	5540000	5380000
78	58	CO4A2	R.GEQGFMGNTGPTGAVGDR.G	N	Y	12.36	60	1.6	2570000	1490000	4110000	4010000	816000	163000	597000	660000	3810000	0	0	0	10400000	6370000	5820000	183000	2150000	5050000	2860000	1500000	71400	565000	2240000	1870000	6050000	1530000	2680000	0	8630000	650000	7090000	2600000	0	249000	1160000	142000	1320000	3840000	5010000	2500000	3110000
78	58	CO4A2	K.GPK(+340.10)GDPGFPGAP(+15.99)GTVGAP(+15.99)GIAGIPQK.I	N	Y	6.78	60	2.5	2200000	0	2870000	3330000	0	0	555000	0	0	0	0	0	11900000	7410000	2880000	0	2160000	9020000	1860000	0	0	0	1500000	959000	5580000	0	10800000	0	12700000	0	5610000	0	0	0	0	0	0	2540000	3600000	2430000	1160000
78	58	CO4A2	R.GDP(+15.99)GFP(+15.99)GAQGEP(+15.99)GSQGEP(+15.99)GDP(+15.99)GLP(+15.99)GPP(+15.99)GLSIGDGDQR.R	N	Y	3.3	60	2.3	1950000	0	1240000	0	0	0	0	0	0	21900	0	0	1.00E+07	10100000	3340000	0	0	3180000	2580000	0	0	0	0	0	4170000	1470000	5420000	0	23300000	0	5520000	0	0	0	0	0	0	0	7320000	0	2550000
78	58	CO4A2	R.P(+15.99)GSP(+15.99)GLP(+15.99)GMP(+15.99)GR.S	N	Y	6.82	60	1.8	1740000	873000	1770000	4620000	662000	0	1680000	364000	2550000	0	0	387000	6450000	5660000	3870000	311000	0	3670000	1010000	583000	0	69700	1470000	564000	1800000	826000	1440000	0	5530000	1360000	3740000	1880000	0	150000	464000	118000	1130000	2790000	5290000	1760000	4220000
78	58	CO4A2	R.GDAGVP(+15.99)GQP(+15.99)GLK(+340.10)GLPGDR.G	Y	Y	11.29	60	1.7	9600000	4720000	15600000	12300000	4070000	3330000	5810000	4080000	10500000	1120000	4060000	2810000	33100000	26200000	13900000	1270000	10900000	15900000	5550000	5100000	3120000	2860000	6480000	6430000	1.40E+07	6540000	8660000	1950000	32700000	5340000	22800000	8440000	0	1950000	3110000	857000	9310000	13400000	17700000	16800000	14400000
78	58	CO4A2	R.DGLDGFP(+15.99)GLP(+15.99)GP(+15.99)P(+15.99)GDGIK.G	N	Y	4.39	60	3	1280000	0	625000	1730000	715000	562000	0	0	0	0	446000	0	8780000	5940000	1530000	92700	342000	2330000	397000	0	0	0	0	0	588000	1560000	5100000	305000	9300000	159000	0	0	0	0	0	0	1620000	1390000	5850000	307000	2160000
78	58	CO4A2	R.GPP(+15.99)GAP(+15.99)GEMGP(+15.99)QGPP(+15.99)GEP(+15.99)GFR.G	N	Y	5.43	60	2.5	1570000	172000	4390000	961000	335000	476000	745000	0	1480000	658000	1050000	715000	5680000	5460000	9.00E+05	0	2420000	1410000	245000	1260000	0	428000	142000	979000	895000	647000	1570000	110000	7100000	145000	4120000	1610000	0	324000	0	0	1050000	2440000	3900000	5650000	392000
78	58	CO4A2	R.P(+15.99)GVFGLP(+15.99)GEK.G	N	Y	6.82	60	2.1	1150000	0	2510000	1790000	0	0	1830000	0	0	0	0	0	4910000	3360000	1940000	0	1730000	2120000	2290000	2150000	0	0	608000	1900000	3110000	0	3750000	0	738000	0	3460000	0	0	0	0	0	0	3330000	0	1410000	1910000
78	58	CO4A2	R.AGLYGEIGATGDFGDIGDTINLPGRP(+15.99)GLK(+340.10)GER.G	N	Y	4.86	60	3	882000	0	1600000	3390000	0	0	1130000	402000	1830000	0	0	0	3390000	0	614000	0	1430000	5220000	1010000	1700000	0	0	2270000	1350000	0	0	0	0	0	0	0	0	0	110000	0	0	0	1980000	0	3530000	0
78	58	CO4A2	R.GLPGEVLGAQPGPR.G	N	Y	3.55	60	2.5	778000	0	1590000	0	0	0	1480000	0	0	0	0	0	1720000	6500000	0	0	0	5460000	0	1970000	0	0	1860000	0	0	209000	2390000	0	0	0	0	0	0	0	0	0	0	0	5290000	0	4970000
78	58	CO4A2	R.GAP(+15.99)GVTGPK(+340.10)GDVGAR.G	N	Y	13.68	60	0.8	7440000	2970000	4650000	11200000	2780000	2460000	9200000	4970000	7630000	1880000	2970000	1670000	8410000	1.80E+07	18100000	4190000	6800000	8210000	14500000	10200000	0	5330000	7.00E+06	10100000	12700000	5130000	4530000	220000	9390000	12100000	16500000	5250000	1610000	2180000	1480000	1880000	7930000	15200000	5430000	14600000	17700000
78	58	CO4A2	R.GEP(+15.99)GEP(+15.99)GLVGFQGP(+15.99)P(+15.99)GRP(+15.99)GHVGQMGPVGAP(+15.99)GR.P	N	Y	6.55	60	1.8	638000	0	3380000	0	0	0	0	0	0	0	0	0	625000	2140000	0	0	0	0	0	1370000	0	0	0	1840000	3390000	233000	0	0	5090000	0	2470000	635000	0	0	0	0	0	1760000	0	1840000	0
78	58	CO4A2	Y.NGPP(+15.99)GLQGFP(+15.99)GLQGR.K	N	Y	3.36	60	2.4	635000	0	0	0	0	0	0	0	0	0	0	0	863000	848000	1850000	0	0	0	107000	0	0	0	54100	0	411000	0	0	0	1.10E+07	2380000	2340000	0	0	0	0	0	0	0	5380000	0	778000
78	58	CO4A2	R.GVSGFP(+15.99)GADGIP(+15.99)GHP(+15.99)GQGGPR.G	N	Y	6.16	60	2.1	8010000	0	16100000	7530000	2090000	0	3030000	0	4970000	1290000	0	0	15400000	26100000	14700000	0	1060000	13500000	5460000	4820000	0	1940000	3940000	9820000	17900000	5310000	7010000	0	66100000	7950000	14700000	4220000	0	0	767000	0	6810000	9450000	23600000	5680000	15700000
78	58	CO4A2	R.GDAGFTGEQGHP(+15.99)GSP(+15.99)GFK(+15.99).G	N	Y	5.52	60	1.6	2570000	0	3220000	4940000	1.00E+06	258000	907000	0	1310000	0	0	0	13700000	8020000	4770000	0	2290000	8730000	4390000	1310000	209000	0	2980000	2310000	4240000	1360000	3790000	0	9120000	774000	7010000	803000	0	0	0	0	218000	4410000	5220000	2090000	3610000
78	58	CO4A2	R.GDAGVPGQP(+15.99)GLK(+340.10)GLPGDR.G	N	Y	5.38	60	1.6	548000	0	0	780000	0	0	0	0	0	0	0	0	2690000	4430000	540000	0	0	2700000	416000	0	0	0	768000	0	1450000	0	1010000	0	2390000	245000	2660000	0	0	0	0	0	0	347000	1500000	217000	1120000
78	58	CO4A2	R.GDP(+15.99)GPP(+15.99)GPPPVILP(+15.99)GMK.D	N	Y	2.75	60	4.9	541000	0	2410000	0	0	0	2.00E+06	267000	1640000	0	0	0	1150000	0	0	0	1130000	0	0	0	0	0	0	0	1270000	0	684000	0	0	0	733000	78800	0	636000	0	0	0	593000	1830000	5220000	0
78	58	CO4A2	R.EGFP(+15.99)GP(+15.99)P(+15.99)GFIGPR.G	N	Y	4.27	60	2.2	422000	0	0	0	0	857000	0	0	0	233000	844000	0	915000	815000	0	0	0	1250000	0	0	1810000	0	0	0	0	2180000	2160000	1740000	2130000	0	1390000	0	0	0	0	0	973000	0	0	0	710000
78	58	CO4A2	R.GDP(+15.99)GDTGAP(+15.99)GPVGMK(+340.10)GLSGDR.G	N	Y	7.73	60	2.6	4080000	1210000	4650000	6380000	1520000	149000	530000	0	4430000	0	0	0	17900000	13300000	8850000	0	1930000	14400000	3170000	1680000	809000	0	4010000	2300000	7950000	2810000	6080000	306000	16400000	1490000	11800000	2970000	0	0	978000	0	2520000	4910000	7700000	3150000	7900000
78	58	CO4A2	R.GPP(+15.99)GP(+15.99)PGLP(+15.99)GPP(+15.99)GPDGFLF.G	N	Y	5.29	60	3.3	382000	0	240000	0	0	0	0	0	0	0	0	0	1040000	1640000	543000	0	0	321000	0	0	0	0	0	222000	0	0	1280000	32700	4340000	75900	1320000	0	0	0	0	0	430000	452000	3070000	0	639000
78	58	CO4A2	R.SVSIGYLLVK.H	N	Y	6.81	60	2.5	359000	0	57100	54300	192000	0	0	0	38700	24000	0	0	1120000	1900000	320000	0	74300	340000	935000	0	0	0	110000	0	405000	937000	432000	268000	2300000	0	1930000	813000	0	0	0	0	0	419000	877000	165000	944000
78	58	CO4A2	H.QGPIGQEGAP(+15.99)GRP(+15.99)GSP(+15.99)GLP(+15.99)GMP(+15.99)GR.S	N	Y	2.33	60	1.9	269000	0	0	0	0	0	0	0	0	0	0	0	1560000	495000	0	0	0	1100000	284000	0	0	0	433000	0	1430000	0	197000	0	2240000	0	2100000	337000	0	0	0	0	0	0	0	616000	0
78	58	CO4A2	R.GEP(+15.99)GEP(+15.99)GLVGF.Q	N	Y	1.83	60	2.9	433000	0	0	0	0	0	0	0	0	0	0	0	2100000	2160000	0	0	0	411000	0	0	0	0	0	0	0	102000	480000	0	4920000	94300	1540000	211000	0	0	0	0	0	1670000	3730000	0	0
78	58	CO4A2	R.GISLK(+340.10)GEEGIMGFP(+15.99)GLR.G	N	Y	5.02	60	4.2	3570000	1610000	4500000	4890000	0	0	1030000	1310000	2830000	294000	0	0	3600000	9860000	9240000	0	532000	8300000	6100000	2670000	968000	243000	4610000	3280000	3510000	4180000	6890000	644000	2.40E+07	3650000	8860000	4690000	179000	15800	463000	358000	2400000	758000	9980000	103000	7640000
78	58	CO4A2	H.QGPIGQEGAPGRPGS(+79.97)P(+15.99)GLPGMPGR.S	N	Y	2.97	60	1.8	128000	0	659000	0	0	0	0	0	342000	0	0	0	701000	0	0	0	0	0	56600	0	0	0	0	0	193000	0	169000	0	527000	0	246000	783000	0	0	0	0	0	187000	0	776000	0
78	58	CO4A2	R.GLP(+15.99)GDAGR.E	N	Y	3.47	60	1.9	127000	108000	470000	1600000	8290	82300	0	0	0	44300	0	0	39400	242000	1430000	0	0	163000	60900	46200	0	0	18500	0	0	49700	0	0	4130	2830	135000	18900	0	0	0	0	391000	219000	188000	0	102000
78	58	CO4A2	R.EGLPGDR.G	N	Y	6.14	60	2.1	126000	151000	382000	497000	97200	0	0	0	0	8550	0	4910	426000	821000	0	0	0	0	0	0	0	0	0	0	0	80500	193000	0	215000	92900	347000	0	0	0	0	0	0	687000	821000	0	358000
78	58	CO4A2	K.LWSGYSLLYFEGQEK.A	N	Y	4.55	60	3	119000	0	0	151000	51400	0	0	18700	198000	0	0	71400	353000	337000	0	0	0	481000	0	293000	0	0	0	0	1130000	0	0	0	274000	0	173000	0	0	0	0	0	0	715000	235000	258000	0
78	58	CO4A2	R.GQP(+15.99)GPVGPQGYNGPP(+15.99)GLQGFP(+15.99)GLQGR.K	N	Y	2.83	60	3	985000	0	2350000	0	0	0	0	236000	0	0	0	0	854000	1640000	0	0	0	0	1250000	0	0	17400	0	0	3.00E+06	1290000	2020000	0	16800000	1160000	2810000	0	0	0	0	0	873000	0	4220000	0	670000
78	58	CO4A2	R.GEP(+15.99)GEP(+15.99)GLVGFQGPP(+15.99)GRP(+15.99)GH.V	N	Y	1.94	60	1.5	99300	0	0	0	0	0	0	0	0	0	0	0	0	1340000	0	0	0	0	0	0	0	0	0	0	0	0	0	0	2580000	0	348000	0	0	0	0	0	0	0	0	0	0
78	58	CO4A2	F.IGDP(+15.99)GIP(+15.99)ALYGGP(+15.99)P(+15.99)GPDGK.R	N	Y	3.02	60	2.5	94100	0	0	923000	0	0	0	0	512000	0	0	0	0	0	509000	0	0	0	0	0	0	0	0	0	0	0	0	0	0	0	272000	0	0	0	0	0	0	222000	0	0	0
78	58	CO4A2	R.P(+15.99)GVFGLP(+15.99)GEKGP(+15.99)R.G	N	Y	5.56	60	3.3	833000	0	3940000	0	0	0	2770000	470000	2470000	0	0	0	504000	233000	636000	161000	1240000	740000	495000	595000	1290000	588000	414000	1060000	3270000	144000	0	0	653000	23900	2740000	1650000	0	618000	0	0	0	1290000	0	2560000	0
78	58	CO4A2	N.TGPTGAVGDR.G	N	Y	3.77	60	1.7	82600	0	484000	0	0	0	0	39600	0	0	0	28600	0	0	0	19400	0	0	0	0	4840	21500	7900	0	0	0	0	0	14900	0	0	24100	0	0	0	0	343000	943000	1580000	0	0
78	58	CO4A2	K.SYWLSTTAPLP(+15.99)MMP(+15.99)VAEDEIKPY.I	N	Y	0.71	60	9.2	76400	0	0	0	0	0	0	0	0	0	0	0	0	0	0	0	0	0	0	0	1510000	0	0	0	0	0	0	0	633000	0	0	0	0	1140000	0	0	0	0	0	0	0
78	58	CO4A2	R.GPP(+15.99)GAP(+15.99)GEMGPQGPPGEP(+15.99)GFR.G	N	Y	0.76	60	2.4	42200	0	0	0	0	0	0	0	0	0	0	0	0	0	214000	0	0	0	0	0	0	0	0	0	0	0	0	0	687000	0	0	0	0	0	0	0	0	0	602000	0	314000
78	58	CO4A2	K.YSFWLTTIPEQSFQGSP(+15.99)SADTLK.A	N	Y	3.37	60	3.3	132000	0	802000	389000	0	0	31600	0	144000	0	0	0	8730	98800	281000	0	0	520000	117000	0	0	0	0	0	507000	0	19100	0	283000	0	0	285000	0	0	0	0	0	314000	136000	321000	156000
78	58	CO4A2	R.AGLYGEIGATGDFGDIGDTINLP(+15.99)GRP(+15.99)GLK(+340.10)GER.G	N	Y	2.41	60	2.6	39500	0	226000	0	0	0	0	0	108000	0	0	0	0	0	0	0	148000	0	0	0	0	0	0	0	0	0	0	0	0	0	0	0	0	0	0	0	0	441000	0	271000	0
78	58	CO4A2	K.IAVQP(+15.99)GTVGPQGR.R	N	Y	1.38	60	3.1	27300	0	0	0	0	0	0	0	395000	0	0	0	0	0	0	0	0	0	0	0	0	0	0	0	0	0	0	0	284000	0	0	493000	0	0	0	0	0	0	0	0	0
78	58	CO4A2	R.GDEGPIGHQGPIGQEGAPGR.P	N	Y	0.64	60	1	12100	0	0	0	0	0	0	0	0	0	0	0	0	0	0	0	0	0	0	0	0	0	0	0	350000	0	0	0	0	0	169000	0	0	0	0	0	0	0	0	0	0
79	96	A2MG	K.LPPNVVEESAR.A	Y	Y	4.22	60	2	6960000	2530000	0	20300000	10400000	563000	307000	0	0	6280000	0	2360000	9530000	2520000	13800000	10200000	0	35500000	589000	696000	1250000	220000	2230000	8940000	4720000	9560000	1560000	1290000	26500000	7130000	3600000	1090000	10200000	0	3290000	11600000	16600000	15400000	14100000	0	27600000
79	96	A2MG	K.AIGYLNTGYQR.Q	Y	Y	11.15	60	1.7	3040000	2570000	0	5330000	5360000	2.00E+06	968000	1970000	0	4520000	1520000	0	4380000	3310000	6290000	4590000	0	10400000	1180000	0	2210000	0	0	5400000	1650000	3960000	1860000	2170000	11800000	2790000	3040000	0	2860000	0	2340000	4190000	6170000	4440000	4600000	2990000	7970000
79	96	A2MG	K.GVPIPNK.V	N	Y	13.61	60	1.6	2320000	1200000	1010000	5180000	2530000	570000	1300000	501000	1950000	1830000	686000	1020000	3570000	2160000	5470000	3530000	0	8080000	2120000	816000	1560000	780000	2030000	2820000	1470000	3670000	595000	338000	3200000	2110000	3090000	1370000	3110000	8.00E+05	1080000	2660000	4110000	4730000	2750000	429000	6690000
79	96	A2MG	R.QTVSWAVTPK.S	N	Y	2.95	60	1.6	2180000	0	0	0	0	0	0	0	0	0	0	2580000	15100000	7870000	5500000	11900000	0	21100000	0	0	0	0	2540000	0	0	0	0	0	0	0	0	0	0	0	0	0	0	327000	5960000	0	2.10E+07
79	96	A2MG	R.SASNMAIVDVK.M	N	Y	4.06	60	4.3	1940000	0	188000	1220000	11300000	0	0	0	1280000	2420000	0	1310000	0	0	0	611000	348000	1960000	201000	0	0	0	3090000	38500	3940000	0	0	0	1650000	692000	317000	0	48500000	1050000	0	590000	0	0	712000	0	561000
79	96	A2MG	K.FQVDNNNR.L	N	Y	11.18	60	3.8	1780000	1570000	1340000	4260000	2530000	304000	0	317000	1680000	1410000	647000	1310000	0	1330000	2590000	2520000	285000	11400000	1830000	802000	961000	0	640000	2240000	1410000	2320000	739000	0	1250000	2390000	1670000	1530000	1680000	0	1040000	2100000	2940000	2270000	2570000	1200000	5860000
79	96	A2MG	R.VGFYESDVMGR.G	N	Y	4.2	60	1.6	1470000	0	0	0	0	0	0	0	0	0	0	0	0	0	0	0	0	10700000	0	0	0	0	3190000	3110000	0	11200000	0	0	11300000	0	0	866000	0	0	0	0	7280000	5440000	0	0	7060000
79	96	A2MG	R.LVHVEEPHTETVR.K	N	Y	4.15	60	2.4	1990000	1340000	236000	3620000	2390000	0	750000	0	885000	7710000	459000	690000	9880000	5470000	2280000	10700000	0	4020000	0	248000	991000	0	0	1240000	635000	1560000	0	257000	12100000	1220000	1430000	0	819000	0	846000	1330000	3890000	3100000	0	0	2910000
79	96	A2MG	K.SFVHLEPM.S	N	Y	9.45	60	2.1	1120000	475000	0	3220000	1540000	0	293000	0	0	715000	0	0	735000	706000	2650000	2020000	0	4670000	0	0	722000	0	750000	2450000	391000	3160000	727000	714000	3440000	1820000	728000	0	2340000	0	325000	2090000	1220000	1430000	1910000	0	4580000
79	96	A2MG	R.SSGSLLNNAIK.G	N	Y	6.25	60	1.4	966000	0	0	4500000	0	819000	0	0	1820000	3700000	618000	0	2280000	0	4050000	0	0	6870000	0	0	0	0	0	0	1640000	3880000	0	0	0	0	2360000	1710000	0	0	0	0	5220000	0	0	0	0
79	96	A2MG	K.QFSFPLSSEPFQGSYK.V	N	Y	3.37	60	2	882000	342000	0	1110000	1820000	0	0	0	0	1520000	0	0	823000	773000	0	1490000	0	7400000	0	129000	642000	0	0	1020000	0	1890000	706000	434000	5020000	7.00E+05	846000	169000	0	0	289000	323000	2310000	0	2010000	0	5030000
79	96	A2MG	K.NEDSLVFVQTDK.S	N	Y	6.3	60	2.3	854000	0	0	1560000	1140000	0	0	0	0	0	0	0	1560000	0	1670000	1680000	0	5920000	0	0	729000	0	0	1020000	0	1910000	1720000	0	3710000	1770000	875000	3.00E+05	820000	0	483000	1020000	2160000	663000	1560000	0	3300000
79	96	A2MG	K.YGAATFTR.T	N	Y	3.63	60	3.7	772000	433000	1260000	0	299000	8.00E+05	447000	1450000	918000	0	226000	437000	3800000	982000	419000	323000	461000	2340000	391000	0	194000	0	1350000	2110000	1100000	0	59300	0	3690000	1050000	2780000	504000	754000	171000	0	65500	1340000	1150000	1430000	0	0
79	96	A2MG	R.QGIPFFGQVR.L	N	Y	7.57	60	3	769000	781000	0	0	1710000	363000	0	15100	267000	2660000	0	0	412000	1010000	295000	191000	0	670000	989000	69500	711000	0	3090	198000	86200	5330000	367000	1110000	4530000	745000	953000	1320000	0	0	113000	9100	2930000	0	863000	0	4320000
79	96	A2MG	K.SLNEEAVK.K	N	Y	2.03	60	5.3	744000	0	0	7720000	62100	0	0	0	0	0	0	0	6760000	0	0	0	0	0	370000	0	0	0	0	0	0	0	97000	4470	288000	0	0	0	302000	0	0	4480000	0	6450000	5480000	0	0
79	96	A2MG	R.VVSMDENFHPLNELIPLVYIQDPK.G	N	Y	4.29	60	2.4	725000	429000	0	2850000	325000	0	534000	40600	1170000	0	0	256000	242000	0	1040000	1120000	0	8280000	140000	741000	294000	50600	1310000	2240000	436000	0	0	0	34800	0	136000	295000	981000	0	227000	1270000	0	3010000	377000	0	961000
79	96	A2MG	K.PLLVEPEGLEK.E	N	Y	6.34	60	1.7	558000	280000	0	1270000	1070000	0	325000	0	0	464000	0	0	911000	540000	798000	1320000	0	4310000	0	0	0	0	0	532000	0	347000	469000	0	3290000	0	0	0	729000	0	0	1540000	0	1760000	0	0	2350000
79	96	A2MG	R.TEHPFTVEEFVLPK.F	N	Y	10.1	16.98	4.4	2850000	1930000	316000	1370000	3680000	791000	149000	216000	543000	4420000	881000	118000	2360000	2790000	2840000	1860000	81300	11900000	2610000	1690000	4930000	286000	1700000	1750000	1870000	15200000	1220000	3540000	11300000	4170000	3930000	2140000	436000	257000	1820000	1930000	3690000	1570000	5220000	405000	11200000
79	96	A2MG	H.VEEPHTETVR.K	N	Y	6.95	60	3.3	494000	1200000	590000	417000	294000	0	804000	398000	504000	150000	0	0	84300	254000	439000	539000	979000	2300000	798000	390000	106000	355000	180000	659000	638000	257000	34800	0	82000	461000	0	586000	506000	966000	89500	332000	7230	387000	351000	1160000	825000
79	96	A2MG	K.ATVLNYLPK.C	N	Y	3.4	60	2.7	431000	0	0	1250000	0	0	0	24900	0	1290000	0	0	313000	0	494000	634000	0	6090000	0	0	0	0	0	615000	0	1720000	0	0	1720000	34800	94900	0	384000	0	67900	0	1050000	0	0	0	2670000
79	96	A2MG	K.HYDGSYSTFGER.Y	N	Y	5.54	60	1.6	392000	0	0	1190000	88000	0	274000	0	566000	160000	0	0	0	350000	1460000	939000	0	1940000	0	0	0	0	76200	647000	476000	588000	0	0	299000	360000	0	298000	641000	0	0	7.00E+05	852000	505000	980000	0	1970000
79	96	A2MG	K.DMYSFLEDMGLK.A	N	Y	5.11	60	2.2	355000	725000	0	559000	27700	0	74300	0	845000	12900	0	0	333000	126000	388000	569000	0	2560000	118000	443000	291000	0	189000	1.00E+06	413000	185000	116000	0	219000	107000	287000	20700	456000	0	0	1320000	263000	2560000	573000	0	134000
79	96	A2MG	K.SIYKPGQTVK.F	N	Y	8.83	60	2.1	2030000	1530000	770000	5850000	2260000	378000	447000	0	722000	1710000	509000	297000	0	2480000	813000	4970000	0	15200000	0	471000	1760000	0	0	1280000	0	4110000	1830000	143000	1560000	4350000	0	0	1800000	563000	0	2700000	5930000	5400000	4300000	0	8240000
79	96	A2MG	K.PQYMVLVPSLLHTETTEK.G	N	Y	3.13	60	6.4	260000	0	210000	1310000	0	0	140000	0	0	0	0	29200	0	0	0	0	0	3860000	0	294000	0	0	213000	491000	194000	0	0	107000	0	0	0	356000	185000	82200	0	975000	0	413000	0	341000	1430000
79	96	A2MG	R.AVDQSVLLMKPDAELSASSVYNLLPEK.D	N	Y	3.5	60	2.8	227000	0	0	484000	0	0	0	0	278000	0	0	0	0	0	794000	488000	0	2340000	0	283000	0	0	0	1900000	112000	0	0	0	0	0	0	167000	359000	41100	0	666000	0	1360000	0	6210	205000
79	96	A2MG	R.IAQWQSF.Q	N	Y	3.46	60	3.9	532000	230000	0	851000	1270000	0	0	0	0	1100000	0	0	0	237000	181000	0	0	5300000	0	0	0	157000	0	0	0	2580000	524000	0	3100000	739000	0	0	0	0	0	0	929000	0	1540000	0	4040000
79	96	A2MG	F.TVEEFVLPK.F	N	Y	2.66	60	4	206000	148000	0	301000	0	0	157000	81900	0	240000	0	75800	0	57100	0	840000	14900	1840000	0	0	0	0	0	126000	0	216000	0	327000	1070000	901000	78400	120000	0	0	0	0	0	0	690000	0	1590000
79	96	A2MG	R.TEHPFTVEEF.V	N	Y	5.96	60	1.9	186000	0	0	311000	354000	0	0	0	0	351000	0	0	239000	0	0	415000	0	2140000	0	0	0	0	0	0	0	1160000	0	0	1190000	416000	0	0	0	0	0	0	0	0	584000	0	848000
79	96	A2MG	K.FEVQVTVPK.I	N	Y	2.49	60	7.1	180000	0	0	819000	0	0	0	0	0	0	0	0	706000	0	461000	273000	0	1870000	0	0	0	0	0	0	549000	593000	0	0	0	388000	0	0	0	0	0	0	662000	0	332000	0	1110000
79	96	A2MG	R.TEVSSNHVLIYLDK.V	N	Y	3.91	60	4	682000	301000	402000	466000	0	0	2130000	639000	801000	625000	0	0	0	0	0	51600	587000	2700000	0	1470000	191000	2120000	671000	580000	0	117000	1970000	327000	1780000	444000	0	898000	222000	1490000	514000	2250000	0	202000	646000	1650000	1410000
79	96	A2MG	Y.LNTGYQR.Q	N	Y	5.09	60	2.3	166000	876000	0	367000	418000	0	0	0	0	0	0	0	165000	87800	68500	0	0	0	0	0	0	0	0	0	0	189000	0	0	118000	441000	75700	0	0	0	0	822000	522000	1500000	867000	0	635000
79	96	A2MG	K.DNSVHWER.P	N	Y	4.4	60	1.8	158000	0	0	511000	0	0	0	0	0	0	0	0	0	0	0	799000	0	637000	0	0	0	0	0	0	0	0	0	0	43700	361000	0	0	140000	0	0	474000	247000	799000	702000	0	1150000
79	96	A2MG	R.VVSMDENFHP(+15.99)LNELIPLVYIQDPK.G	N	Y	3.18	60	4.1	125000	0	0	294000	370000	0	0	0	0	326000	0	0	0	0	281000	0	0	1610000	0	217000	0	0	0	673000	0	39100	0	0	270000	84100	0	0	0	0	0	282000	0	558000	106000	0	0
79	96	A2MG	R.HNVYINGITYTPVSSTNEK.D	N	Y	3.59	60	2.5	703000	0	0	0	204000	0	0	0	0	757000	0	59800	1720000	779000	587000	1120000	110000	3810000	0	0	827000	154000	0	1360000	0	2430000	2540000	1080000	2560000	358000	750000	0	0	589000	0	395000	2380000	748000	474000	0	2360000
79	96	A2MG	K.DTVIKPLLVEPEGLEK.E	N	Y	7.99	60	3.2	1450000	691000	0	1450000	1490000	0	122000	0	646000	836000	0	140000	896000	724000	2740000	1870000	0	6700000	988000	1020000	1110000	159000	80300	6360000	1420000	4420000	281000	1330000	5980000	1140000	1540000	777000	1190000	0	793000	1610000	2980000	2560000	1510000	0	4180000
79	96	A2MG	R.GEAFTLK.A	N	Y	3.09	60	3	102000	0	0	472000	538000	0	0	0	0	0	0	0	0	0	0	0	59400	1130000	0	0	0	0	0	464000	0	0	0	0	0	0	0	36100	0	0	294000	0	132000	366000	0	0	846000
79	96	A2MG	K.VDLSFSPSQSLPASHAH.L	Y	Y	4.82	60	4.7	3560000	1780000	790000	5250000	3600000	0	719000	0	2680000	3010000	175000	829000	3810000	3070000	4650000	3930000	264000	18600000	2220000	3930000	2400000	1240000	2820000	7620000	3150000	7500000	6880000	2430000	10800000	2620000	3920000	2380000	2610000	457000	1470000	2570000	7050000	5040000	4130000	247000	1.10E+07
79	96	A2MG	R.VVSMDENFHPLNELIPL.V	N	Y	3.3	60	3.7	66500	0	0	332000	35300	0	0	0	0	15700	0	0	0	0	190000	387000	0	647000	0	117000	0	0	0	0	0	0	9870	0	138000	135000	0	0	0	0	27100	329000	0	159000	28000	0	309000
79	96	A2MG	K.DNSVHWERPQKPK.A	N	Y	2.91	60	2.3	261000	0	0	674000	131000	0	0	0	0	0	0	0	128000	0	1420000	274000	0	4530000	0	0	0	0	0	1090000	40300	0	0	0	0	0	0	0	0	0	0	0	0	419000	109000	0	2410000
79	96	A2MG	R.LLLQQVSLPELPGEYSMK.V	N	Y	2.62	60	5.2	87300	0	0	127000	0	0	0	0	0	60800	0	0	28300	48400	256000	230000	0	908000	0	12600	0	0	209000	3.00E+05	0	82000	0	0	291000	151000	0	58600	0	0	39000	0	0	107000	40600	0	772000
79	96	A2MG	R.AVDQSVLLMKPDAELSASSVY.N	N	Y	2.59	60	4.1	45500	0	35500	0	0	0	0	9890	0	0	0	0	0	0	0	182000	0	522000	0	129000	0	0	111000	0	0	0	0	0	0	0	0	0	73300	0	0	265000	0	285000	0	0	343000
79	96	A2MG	K.MVSGFIPLKPTVK.M	N	Y	2.1	60	3.8	45000	0	0	0	0	0	0	0	0	0	0	0	0	0	0	0	0	424000	0	0	0	0	0	0	0	0	0	0	0	0	0	0	0	0	191000	0	0	0	1320000	0	0
79	96	A2MG	R.LLIYAVLPTGDVIGDSAK.Y	N	Y	3.99	60	3.2	41300	0	0	191000	0	0	0	0	0	0	0	0	0	0	0	89200	0	458000	0	0	0	0	84600	117000	0	0	0	0	0	0	0	0	0	0	0	215000	0	263000	0	0	131000
79	96	A2MG	R.TGTHGLLVK.Q	N	Y	1.95	60	7.4	40800	0	0	123000	0	0	0	0	0	0	0	0	0	0	0	0	0	0	0	0	0	0	31700	0	0	0	0	0	117000	0	33100	0	0	0	0	0	489000	0	665000	0	0
79	96	A2MG	Y.SFLEDMGLK.A	N	Y	4.79	60	3	37700	0	0	0	0	0	0	0	0	0	0	0	0	0	0	51800	0	247000	0	0	0	0	0	0	0	294000	0	0	0	284000	0	0	0	0	0	62500	126000	0	236000	0	320000
79	96	A2MG	R.ASVSVLGDILG.S	N	Y	0.88	60	3.9	24900	0	0	0	0	0	0	0	0	0	0	0	0	0	0	0	0	1060000	0	0	0	0	12400	0	0	0	0	0	0	0	0	0	0	0	0	0	0	2390	0	0	0
79	96	A2MG	R.SSGSLLN(+.98)NAIK.G	N	Y	1.97	60	4.1	24100	0	142000	0	0	0	0	0	113000	0	0	0	0	0	0	0	0	188000	0	0	0	0	0	0	101000	0	0	0	0	0	0	0	0	91900	0	0	0	0	163000	0	239000
79	96	A2MG	R.VVSMDEN(+.98)FHP(+15.99)LNELIPLVYIQDPK.G	N	Y	1.91	60	5.7	23500	0	0	0	0	0	75400	67800	0	0	15400	0	0	0	0	255000	0	0	0	0	0	0	86300	0	0	0	0	0	0	45800	0	0	48900	45600	0	0	93500	0	0	0	278000
79	96	A2MG	K.GHFSISIPVK.S	N	Y	4.4	60	2.2	2220000	1480000	421000	3080000	2140000	357000	507000	437000	1040000	784000	211000	147000	1460000	1440000	1550000	1890000	0	7360000	558000	0	1240000	631000	1010000	3290000	1850000	6210000	3160000	1540000	6030000	2090000	1830000	859000	1310000	775000	1400000	10200000	3860000	1.20E+07	3160000	0	4570000
79	96	A2MG	R.SLFTDLEAENDVLH.C	N	Y	2.33	60	4.1	11800	0	0	0	0	0	0	0	0	0	0	0	0	0	72000	0	0	272000	0	0	0	0	0	0	0	0	0	0	0	0	0	0	0	0	0	0	0	0	0	0	164000
79	96	A2MG	R.IAQWQSFQLEGGLK.Q	N	Y	1.07	60	3.5	10600	0	0	270000	0	0	0	0	0	0	0	0	0	0	0	0	0	113000	0	0	0	0	0	0	0	0	0	0	0	0	0	0	0	0	0	0	0	0	0	0	0
79	96	A2MG	R.HNVYIN(+.98)GITYTPVSSTNEK.D	N	Y	0.95	60	2.3	76000	0	0	0	63800	0	0	0	0	0	0	254000	0	0	0	0	0	725000	0	0	0	0	143000	0	0	405000	0	0	705000	163000	0	210000	0	0	0	0	0	0	0	0	598000
79	96	A2MG	R.LLLQQVSLPELPGEY.S	N	Y	2.2	60	1.2	8030	0	0	0	0	0	0	0	0	0	0	0	0	0	38500	0	0	185000	0	0	0	0	0	0	0	0	0	0	11800	59300	0	0	0	0	0	0	0	0	13400	0	36900
79	96	A2MG	R.VVSMDENFHPLNELIPLVY.I	N	Y	1.06	60	4.7	4870	0	0	16200	0	0	0	0	0	0	0	0	0	0	0	0	0	193000	0	0	0	0	0	0	0	0	0	0	0	0	0	0	0	0	0	0	0	0	0	0	0
79	96	A2MG	R.LLLQQVSLPELP(+15.99)GEYSMK.V	N	Y	1.83	60	6.2	4070	0	0	0	0	0	0	0	0	127000	0	0	0	0	0	0	0	47700	0	0	0	0	0	0	0	0	0	0	0	0	0	0	0	0	0	0	0	0	0	0	0
79	96	A2MG	K.DMYSFLEDMGLK(+15.99).A	N	Y	0.06	60	0	1780	0	0	0	0	0	0	0	0	0	0	0	0	0	0	0	0	76500	0	0	0	0	0	0	0	0	0	0	0	0	0	0	0	0	0	0	0	0	0	0	0
96	98	LAMB2	R.LVTPGETPSWTGSGFVR.L	Y	Y	6.5	60	6.1	35800000	12400000	3230000	6080000	16900000	7.60E+07	486000	298000	5370000	76700000	84200000	71900000	1.00E+08	1270000	870000	79200000	802000	1270000	1310000	1.18E+08	94500000	1.07E+08	1.38E+08	1.69E+08	1070000	1180000	785000	83900000	3070000	285000	2650000	215000	6250000	597000	59100000	0	748000	5130000	2340000	629000	886000
96	98	LAMB2	R.AEQLLQDAR.R	Y	Y	7.68	60	2.5	2270000	0	0	0	1940000	0	671000	6940000	0	0	0	0	7190000	0	5350000	0	0	9420000	0	0	0	0	6550000	0	2950000	4330000	1750000	0	8450000	0	6730000	4820000	4750000	0	0	0	6320000	3070000	5060000	0	5790000
96	98	LAMB2	R.AGYTGLR.C	Y	Y	11.21	60	1.6	1930000	686000	4960000	1350000	298000	28900	0	1110000	1210000	470000	879000	612000	2470000	1710000	1600000	1950000	4240000	2420000	3690000	3940000	645000	1210000	1290000	2980000	2370000	1210000	441000	77700	1110000	2650000	2330000	822000	331000	1170000	0	1190000	0	1760000	1440000	8500000	1660000
96	98	LAMB2	K.AQGVLAAQAR.A	N	Y	9.94	60	1.9	1590000	1160000	4930000	2140000	510000	280000	484000	649000	1130000	0	367000	557000	3620000	2020000	1510000	722000	4130000	1090000	2050000	434000	268000	577000	2500000	342000	2090000	1040000	296000	29400	1810000	0	4420000	661000	0	1310000	1120000	1540000	1850000	2.00E+06	2740000	5490000	2480000
96	98	LAMB2	R.ALAEGGSILSR.V	N	Y	6.21	60	2.5	1560000	0	7110000	2190000	0	0	1470000	1690000	1550000	755000	398000	0	0	43200	3370000	664000	4990000	1920000	2260000	861000	1390000	984000	2110000	0	4360000	0	696000	0	8160000	1640000	0	1100000	0	220000	803000	432000	0	0	0	7360000	924000
96	98	LAMB2	R.AQGIAQGAIR.G	N	Y	9.47	60	1.9	1550000	650000	5220000	2190000	1050000	0	0	730000	1060000	337000	763000	278000	3950000	3070000	2600000	333000	4070000	2280000	2920000	0	176000	6.00E+05	1130000	0	1530000	938000	518000	125000	2650000	646000	3550000	753000	531000	321000	303000	0	1490000	1030000	2860000	6150000	2580000
96	98	LAMB2	R.GQVLDVVER.L	N	Y	5.77	60	1.3	1430000	0	4940000	0	0	0	1100000	0	0	0	0	0	9750000	6420000	0	0	3270000	2130000	0	864000	0	690000	1450000	1380000	0	0	1830000	0	15300000	0	0	0	0	67100	0	0	0	0	0	4890000	2900000
96	98	LAMB2	K.AETVQAALEEAQR.A	N	Y	4.8	60	3.3	1570000	281000	3050000	495000	323000	0	2840000	1580000	1130000	0	0	4840000	2670000	1320000	449000	840000	1940000	1400000	1730000	1770000	98900	1960000	1100000	1780000	1790000	96800	855000	69800	5770000	309000	3170000	752000	9590000	0	0	0	0	1070000	1700000	3660000	899000
96	98	LAMB2	R.VLDPAIPIPDPY.S	N	Y	6.8	60	2.1	1260000	0	2950000	1570000	0	241000	591000	199000	615000	194000	0	0	3100000	2970000	1520000	0	2040000	3040000	1760000	0	137000	0	1230000	1130000	1500000	1950000	1610000	0	6060000	1420000	3120000	116000	0	478000	0	0	1510000	1070000	2930000	2210000	1900000
96	98	LAMB2	R.TEALMDAQK.E	N	Y	4.3	60	6.7	1180000	591000	1380000	0	1320000	4480000	0	0	1550000	4.00E+05	5120000	0	728000	783000	108000	0	0	0	528000	0	1080000	0	1150000	0	0	637000	18500000	2620000	139000	218000	354000	1130000	0	0	3080000	158000	278000	358000	0	1240000	0
96	98	LAMB2	K.LGIVQGIVGAR.N	N	Y	10.64	60	1.8	1010000	309000	3320000	1160000	0	0	0	453000	353000	0	191000	0	2180000	1450000	668000	0	1790000	2150000	1770000	0	0	0	828000	0	1760000	1260000	670000	286000	4020000	705000	2430000	642000	0	0	118000	0	1010000	1380000	1660000	3630000	1630000
96	98	LAMB2	R.VVQDLAAR.T	N	Y	6.2	60	2	9.00E+05	518000	4270000	0	0	0	894000	333000	0	0	0	0	0	1990000	0	0	0	945000	1950000	765000	0	734000	0	1260000	2190000	0	0	0	4630000	0	2150000	886000	0	0	0	123000	933000	0	1770000	4420000	0
96	98	LAMB2	R.YSEIEPSTEGEVIYR.V	N	Y	6.3	60	2.6	842000	0	3290000	0	0	0	0	0	0	0	0	0	3750000	1880000	376000	0	1570000	1620000	838000	0	0	0	153000	0	957000	592000	1040000	0	4410000	486000	2620000	158000	0	0	0	0	1080000	0	2540000	3210000	1320000
96	98	LAMB2	R.TGAFGLR.C	N	Y	6.71	60	2.1	829000	0	3500000	815000	0	0	384000	0	0	0	0	0	3270000	1220000	1130000	0	2610000	1510000	439000	0	0	0	757000	248000	1090000	393000	0	0	1930000	0	1680000	0	0	0	52200	0	551000	1480000	1490000	4210000	2.00E+06
96	98	LAMB2	R.IQGTLQPH.A	N	Y	4.38	60	1.5	810000	0	4750000	0	0	0	701000	0	1220000	0	0	0	0	0	0	0	3500000	0	0	0	0	451000	0	523000	2210000	0	0	0	0	1380000	2150000	771000	0	1170000	0	0	0	1660000	750000	5560000	975000
96	98	LAMB2	R.DLLQAAQDK.L	N	Y	2.74	60	3.4	558000	197000	0	0	0	0	0	0	0	0	0	0	0	44100	0	0	2470000	0	0	0	0	0	764000	353000	0	0	0	0	8570000	0	0	0	8220000	0	0	0	0	0	0	3130000	0
96	98	LAMB2	R.AGNSLAASTAEETAGSAQGR.A	N	Y	2.7	60	2.7	679000	156000	926000	0	0	0	0	0	0	0	0	0	0	0	0	583000	0	0	0	0	0	0	0	268000	0	374000	0	0	3050000	0	2030000	0	0	0	0	0	342000	2470000	1500000	9150000	0
96	98	LAMB2	R.LQELEGTYEENER.A	N	Y	2.44	60	3.3	449000	0	2230000	0	0	0	0	0	0	0	0	0	3830000	903000	0	0	0	0	0	479000	0	0	2400000	0	0	0	516000	0	0	0	0	0	0	0	0	0	610000	0	1160000	3080000	796000
96	98	LAMB2	R.IQNVVTSFAPQR.R	N	Y	3.12	60	3	346000	0	4350000	0	0	0	0	0	244000	0	0	0	0	0	0	0	1850000	0	0	0	303000	0	0	0	1860000	0	0	0	0	0	552000	596000	0	0	0	0	622000	1480000	0	3020000	0
96	98	LAMB2	R.LQEGQTLEFLVASVPK.A	N	Y	6.38	60	3.5	572000	81000	3820000	447000	65600	138000	49200	175000	0	101000	127000	34600	1140000	1090000	524000	0	337000	1340000	8.00E+05	227000	103000	113000	94100	239000	381000	644000	777000	263000	1320000	552000	1910000	247000	0	90200	0	193000	656000	478000	861000	89700	740000
96	98	LAMB2	R.AQEAEQLLR.G	N	Y	1.31	60	2.2	249000	0	0	0	0	0	0	0	0	0	0	0	0	0	483000	0	0	0	0	0	0	0	118000	0	0	0	957000	0	0	0	0	0	0	0	0	0	0	0	0	9130000	0
96	98	LAMB2	R.VLELSIPASAEQIQH.L	N	Y	2.02	60	5.5	212000	0	287000	0	0	0	0	0	0	0	0	0	515000	0	190000	3160000	268000	532000	0	633000	0	23100	0	0	165000	0	416000	0	0	458000	0	0	143000	0	0	1050000	0	85000	0	221000	439000
96	98	LAMB2	K.AMDYDLLLR.L	N	Y	2.89	60	6.1	153000	573000	626000	0	0	607000	0	0	0	0	0	0	0	0	0	0	302000	231000	0	0	979000	0	0	0	3240	543000	3.00E+05	0	403000	0	471000	0	0	0	226000	0	0	19200	451000	0	0
96	98	LAMB2	R.SWAEDEK.Q	N	Y	4.48	60	2.4	136000	0	147000	0	0	125000	0	0	214000	0	0	294000	838000	697000	130000	0	0	114000	0	26100	0	0	0	0	0	41100	0	557000	220000	0	646000	0	0	0	0	154000	0	637000	546000	256000	221000
96	98	LAMB2	H.TLGDNLLDPR.R	N	Y	2.44	60	4.9	130000	0	0	0	0	0	0	0	0	0	0	0	1120000	0	0	0	0	0	0	0	0	0	0	0	891000	0	0	0	1980000	0	0	0	0	0	0	0	0	440000	1150000	0	0
96	98	LAMB2	R.AGN(+.98)SLAASTAEETAGSAQGR.A	N	Y	2.91	60	4.3	104000	0	0	0	490000	0	0	0	0	0	0	0	0	0	0	0	0	0	0	0	278000	0	0	252000	0	0	0	0	0	0	1140000	1680000	0	0	343000	0	0	71100	0	0	0
96	98	LAMB2	R.VLDPAIPIPDPYSSR.I	N	Y	2.1	60	4.2	104000	0	937000	0	0	0	0	0	0	0	0	0	0	0	0	0	286000	25100	0	276000	0	0	57000	0	182000	0	0	0	92800	0	349000	0	0	0	0	38900	0	128000	24500	142000	0
96	98	LAMB2	R.DTEQTLYQVQER.M	N	Y	1.48	60	5	96300	0	1170000	0	0	0	0	0	0	0	0	0	0	0	0	226000	0	0	24400	0	0	0	0	0	0	0	0	0	0	0	0	0	0	0	0	0	0	0	0	1550000	0
96	98	LAMB2	R.VLELSIPASAEQIQHLAGAIAER.V	N	Y	3.78	60	2.8	84700	0	852000	0	0	0	0	67300	48300	0	0	0	120000	0	90900	0	296000	72400	192000	0	0	0	0	217000	0	0	11300	0	124000	0	233000	0	0	0	0	0	0	0	0	349000	0
96	98	LAMB2	R.TGGSAQPETPYSGPGLLIDSLVLLPR.V	N	Y	1.72	60	6.4	52200	0	492000	298000	0	0	36300	0	0	0	0	0	0	0	0	0	11700	0	0	10700	0	0	0	31300	0	0	0	0	0	0	0	0	0	0	0	0	0	0	0	769000	0
96	98	LAMB2	R.PFLDHLIWEAEDTR.G	N	Y	2.15	60	4.7	141000	0	647000	11900	0	0	0	66500	7660	0	0	14700	769000	774000	0	0	1310000	209000	0	0	0	0	0	0	0	0	663000	0	0	673000	0	0	0	0	7650	0	0	0	0	199000	169000
96	98	LAMB2	R.EIGEATEHLTQLEADLTDVQDENFNAN(+.98)HALSGLER.D	N	Y	4.05	60	1.8	38400	0	0	0	0	0	0	0	0	0	0	0	0	0	0	0	0	0	0	0	0	0	0	0	531000	0	0	0	0	0	0	0	0	0	0	0	0	0	0	469000	0
96	98	LAMB2	N.SLAASTAEETAGSAQGR.A	N	Y	3.92	60	1.8	334000	0	1090000	1320000	0	0	90600	0	0	0	0	0	775000	459000	959000	0	0	778000	195000	0	0	0	807000	0	73600	190000	0	0	1560000	258000	1400000	202000	0	0	0	0	0	329000	912000	383000	543000
96	98	LAMB2	K.HSNFLGAYDSIR.H	N	Y	2.41	60	5.9	31800	0	425000	0	0	0	0	0	0	0	0	0	0	0	0	0	0	0	0	207000	0	0	0	0	0	0	0	0	0	0	0	0	0	0	0	0	0	0	0	376000	0
96	98	LAMB2	R.GQVEQANQELQELIQSVK.D	N	Y	3.35	60	3.7	133000	12700	821000	6190	0	63800	0	71800	0	0	0	92600	0	38000	258000	56000	108000	296000	206000	311000	0	51600	10600	257000	765000	16500	94900	0	425000	0	252000	218000	0	126000	0	0	24400	189000	0	49900	125000
96	98	LAMB2	R.AQELQQTGVLGAFESSFWHMQEK.L	N	Y	2.4	60	7	31000	0	660000	0	0	0	0	0	0	0	0	0	0	0	0	0	46200	0	0	0	0	0	0	0	270000	0	0	0	0	0	0	0	0	0	0	0	0	0	0	0	0
96	98	LAMB2	K.DFLNQEGADPDSIEMVATR.V	N	Y	1.32	60	5.2	25200	0	56200	0	0	0	0	0	0	0	0	0	0	0	70400	305000	0	0	145000	0	0	0	0	0	0	0	0	0	0	0	0	0	0	0	0	0	0	40700	0	58700	0
96	98	LAMB2	R.QLDALLEALK.L	N	Y	2.29	60	3.2	20800	0	185000	0	0	0	0	0	0	0	0	0	0	0	36100	0	0	0	0	0	0	0	0	0	0	0	0	0	0	0	224000	0	0	0	0	0	0	0	111000	0	73100
96	98	LAMB2	R.AQELQQTGVLGAFESSFWH.M	N	Y	3.85	60	3	167000	29300	922000	506000	11100	30400	0	48200	0	0	0	0	301000	125000	262000	0	214000	886000	277000	19500	54300	38500	0	126000	351000	78900	64600	0	296000	121000	483000	57400	14000	0	0	0	22100	351000	234000	363000	144000
96	98	LAMB2	R.EIGEATEHLTQLEADLTDVQDENFNANHALSGLER.D	N	Y	0.44	60	0	15300	0	0	0	0	0	0	0	0	0	0	0	0	0	0	0	0	0	0	0	0	0	0	0	0	0	0	0	0	0	0	0	0	0	0	0	0	0	0	0	0
96	98	LAMB2	K.DFLNQEGADP(+15.99)DSIEMVATR.V	N	Y	0.26	60	0	2880	0	0	0	0	0	0	0	0	0	0	0	0	0	0	0	0	0	0	0	0	0	0	0	0	0	0	0	0	0	0	0	0	0	0	0	0	0	0	0	0
96	98	LAMB2	L.AASTAEETAGSAQGR.A	N	Y	0.93	60	3.9	2410	0	12300	0	0	0	0	0	0	0	0	0	0	0	0	0	0	0	0	0	0	0	0	0	0	0	0	0	0	0	0	0	0	0	0	0	0	0	15600	48300	0
96	98	LAMB2	R.SLADVDAILAR.T	N	Y	0.28	60	0	1580	0	0	0	0	0	0	0	0	0	0	0	0	0	0	0	0	0	0	0	0	0	0	0	0	0	0	0	0	0	0	0	0	0	0	0	0	0	0	0	67700
100	57	CO5A2	R.GTQGPP(+15.99)GATGFP(+15.99)GSAGR.V	Y	Y	10.67	60	2.3	1450000	2380000	362000	8010000	684000	1420000	2130000	1160000	1840000	168000	1420000	0	1.00E+06	1330000	7370000	959000	1410000	2250000	243000	0	1360000	903000	916000	0	1090000	297000	102000	137000	0	0	0	480000	6440000	1880000	2110000	1500000	2290000	0	1150000	1840000	770000
100	57	CO5A2	R.GDP(+15.99)GTVGPP(+15.99)GPVGER.G	N	Y	3.84	60	2.1	1280000	0	338000	10600000	0	0	6140000	0	0	0	0	0	1950000	5230000	9940000	0	607000	2830000	2170000	3590000	0	0	780000	1680000	2160000	0	623000	0	294000	0	1410000	0	0	0	0	0	0	0	269000	0	1860000
100	57	CO5A2	R.GLVGPP(+15.99)GSR.G	N	Y	3.38	60	2.7	1080000	0	3220000	9790000	0	761000	7010000	0	491000	208000	1.00E+06	1550000	2470000	5360000	10500000	2.00E+05	0	0	485000	330000	0	235000	0	0	0	366000	53300	0	145000	219000	187000	0	0	0	0	277000	78400	625000	0	383000	190000
100	57	CO5A2	R.VGP(+15.99)P(+15.99)GPAGAP(+15.99)GPAGPLGEP(+15.99)GK.E	Y	Y	4.59	60	2.2	1600000	0	32700	10500000	0	89700	5070000	161000	728000	0	472000	0	1050000	3830000	7.00E+06	53500	0	2720000	442000	3890000	140000	0	0	1670000	2020000	819000	711000	5140000	6940000	573000	1070000	859000	1730000	548000	1970000	0	0	2410000	1100000	0	2370000
100	57	CO5A2	R.GLTGNP(+15.99)GVQGPEGK.L	N	Y	4.39	60	3.3	804000	0	0	8160000	0	0	2960000	0	0	134000	895000	958000	1070000	3320000	7960000	0	62200	1760000	917000	1700000	0	0	0	1.00E+06	0	0	179000	0	107000	0	722000	0	0	0	0	0	0	0	148000	253000	1530000
100	57	CO5A2	R.LGPQGAP(+15.99)GQR.G	N	Y	12.1	60	1.1	796000	306000	962000	8440000	115000	107000	639000	0	883000	0	0	0	690000	2390000	4800000	0	127000	2310000	957000	1460000	0	0	0	335000	61800	0	429000	0	156000	262000	1300000	347000	0	0	158000	144000	438000	658000	903000	410000	1980000
100	57	CO5A2	R.GLP(+15.99)GPQGPR.G	N	Y	3.19	60	2.7	774000	92400	0	12900000	0	0	0	0	0	0	0	537000	0	0	12200000	0	0	0	550000	0	0	0	0	0	5130000	0	0	0	0	0	0	1520000	0	0	147000	131000	0	0	37200	0	0
100	57	CO5A2	K.LGPLGAP(+15.99)GEDGRP(+15.99)GPP(+15.99)GSIGIR.G	N	Y	5.07	60	3.7	638000	0	0	3550000	0	0	1950000	0	0	0	0	0	1420000	3080000	3980000	0	0	1040000	849000	3210000	0	0	0	1840000	2120000	61400	1140000	0	0	0	1220000	0	0	680000	0	0	266000	0	0	0	678000
100	57	CO5A2	R.P(+15.99)GPAGPP(+15.99)GSQGPR.G	N	Y	6.64	60	1.6	637000	73200	268000	4250000	0	0	3270000	0	0	0	0	0	283000	975000	3560000	0	162000	2150000	714000	2.00E+06	0	0	335000	610000	0	1960000	207000	0	69500	155000	495000	69400	332000	0	0	0	2580000	0	170000	0	965000
100	57	CO5A2	H.GIQGPIGPP(+15.99)GEEGK.R	N	Y	4.78	60	2.5	606000	0	0	6280000	0	0	2850000	0	0	0	0	0	875000	3760000	4500000	0	0	2040000	574000	1280000	0	0	0	0	1040000	0	376000	0	454000	0	653000	0	0	0	0	0	0	0	0	0	1390000
100	57	CO5A2	K.DGEVGPSGPVGP(+15.99)PGLAGER.G	N	Y	4.46	60	5.8	524000	0	0	4.00E+06	0	0	281000	0	0	0	0	0	647000	3640000	226000	515000	0	1610000	825000	0	832000	0	542000	1540000	2510000	201000	647000	0	339000	0	1450000	0	0	0	122000	439000	402000	0	0	0	793000
100	57	CO5A2	R.GMP(+15.99)GLP(+15.99)GPAGTP(+15.99)GK.V	N	Y	2.41	60	3.8	417000	0	0	5490000	0	0	2300000	0	184000	0	0	0	0	3700000	0	0	0	2750000	798000	1840000	0	0	0	0	0	0	0	0	0	0	0	0	0	0	0	0	0	0	0	0	0
100	57	CO5A2	R.GIVGMP(+15.99)GQR.G	N	Y	1.83	60	2.9	392000	0	0	11500000	0	0	1700000	0	69500	0	0	1080000	0	0	0	0	0	1080000	0	1400000	0	0	0	0	0	0	0	0	0	0	0	0	0	0	0	0	0	0	0	0	0
100	57	CO5A2	R.GP(+15.99)QGIDGEPGVP(+15.99)GQP(+15.99)GAP(+15.99)GPP(+15.99)GHP(+15.99)SHP(+15.99)GPDGLSR.P	N	Y	4.71	60	2.7	350000	0	0	4630000	0	0	703000	0	0	0	0	0	0	4360000	1960000	0	0	0	350000	1210000	0	0	0	735000	799000	0	0	0	0	0	0	0	0	0	0	0	0	0	0	0	293000
100	57	CO5A2	R.GDP(+15.99)GTVGP(+15.99)P(+15.99)GPVGER.G	N	Y	2.19	60	2.8	314000	0	0	3500000	0	0	1480000	0	0	0	0	0	213000	2660000	3980000	0	0	0	0	1530000	0	0	0	0	0	0	0	0	0	0	0	0	0	116000	0	0	0	0	0	0	0
100	57	CO5A2	R.GRPGP(+15.99)AGPP(+15.99)GSQGPR.G	N	Y	4.3	60	1.1	264000	0	209000	1950000	0	0	788000	0	0	1970	0	0	6370	111000	1780000	0	72500	901000	732000	1860000	0	0	159000	631000	0	0	60800	0	3750	0	492000	0	0	0	30900	0	0	58700	0	117000	453000
100	57	CO5A2	K.GPTGSP(+15.99)GTSGPP(+15.99)GSAGPP(+15.99)GSP(+15.99)GPQGSTGPQGIR.G	N	Y	4.6	60	2.6	252000	0	0	1400000	0	0	748000	0	0	0	0	0	788000	3240000	1470000	0	0	367000	113000	1400000	0	0	0	806000	204000	0	307000	0	0	0	0	0	0	0	0	0	0	0	0	0	0
100	57	CO5A2	R.GPEGP(+15.99)PGKP(+15.99)GEDGEP(+15.99)GR.N	N	Y	5.17	60	1.5	251000	303000	761000	3190000	42500	94200	173000	0	751000	36100	20400	0	0	0	583000	0	43500	304000	169000	328000	0	19000	0	116000	0	20600	0	0	4820	27300	431000	155000	0	0	34900	212000	286000	659000	808000	179000	556000
100	57	CO5A2	R.N(+.98)GNP(+15.99)GEVGFAGSP(+15.99)GAR.G	N	Y	3.75	60	2.4	242000	0	2190000	1490000	0	0	508000	0	1500000	0	0	0	0	0	1450000	0	0	0	52500	0	0	0	0	0	0	0	0	0	0	0	0	0	0	803000	0	0	859000	0	0	0	0
100	57	CO5A2	R.GDP(+15.99)GPAGLP(+15.99)GSQGAP(+15.99)GTP(+15.99)GPVGAP(+15.99)GDAGQR.G	N	Y	2.73	60	2.9	457000	0	0	4750000	0	0	2120000	0	0	0	0	0	0	4360000	1300000	0	0	1050000	382000	1990000	0	0	0	1250000	0	48700	948000	0	216000	0	691000	0	0	0	0	0	0	0	0	0	0
100	57	CO5A2	R.NGNP(+15.99)GEVGFAGSP(+15.99)GAR.G	N	Y	3.59	60	1.6	143000	0	0	1520000	0	0	792000	0	0	0	0	0	0	1390000	1870000	0	0	272000	0	221000	0	0	0	0	0	0	0	0	102000	0	0	0	0	0	0	0	0	0	0	0	0
100	57	CO5A2	R.K(+340.10)GQK(+340.10)GEPGLVPVVTGIR.G	N	Y	4.64	60	2.5	838000	0	0	5700000	0	0	0	0	0	0	0	0	3640000	4880000	6760000	0	0	286000	868000	1690000	0	0	0	2840000	0	764000	3550000	0	1500000	0	1990000	0	0	0	0	0	0	0	0	0	1550000
100	57	CO5A2	K.SGLGSQVGLMP(+15.99)GSVGPVGPR.G	N	Y	5.45	60	4.8	108000	0	0	2570000	0	0	0	0	0	0	0	0	0	0	2060000	0	0	0	0	0	0	0	0	0	0	0	0	0	0	0	0	0	0	0	0	0	0	0	0	0	0
100	57	CO5A2	K.P(+15.99)GDQGVP(+15.99)GDP(+15.99)GAVGPLGPR.G	N	Y	2.97	60	2.3	79200	0	0	0	0	0	1620000	135000	0	313000	0	359000	0	0	0	153000	0	0	0	244000	0	0	0	0	0	0	0	0	0	0	0	71800	0	0	242000	0	0	0	0	0	265000
100	57	CO5A2	R.GPQGLQGQQGGAGPTGPP(+15.99)GEP(+15.99)GDP(+15.99)GPMGPIGSR.G	N	Y	2.52	60	4	58800	0	0	1030000	0	0	0	0	0	0	0	0	0	959000	0	0	0	440000	0	0	0	0	0	0	0	0	97500	0	0	0	0	0	0	0	0	0	0	0	0	0	0
100	57	CO5A2	R.GENGPTGAVGFAGPQGP(+15.99)DGQP(+15.99)GVK.G	N	Y	2.59	60	2.3	57900	0	0	1270000	0	0	0	0	0	0	0	0	0	134000	1090000	0	0	0	0	0	0	0	0	0	0	0	0	0	0	0	0	0	0	0	0	0	0	0	0	0	0
100	57	CO5A2	K.EGNPGPLGPIGP(+15.99)P(+15.99)GVR.G	N	Y	0.7	60	2.7	52300	0	0	0	0	0	0	0	0	0	0	0	0	1730000	518000	0	0	0	0	0	0	0	0	0	0	0	0	0	0	0	0	0	0	0	0	0	0	0	0	0	0
100	57	CO5A2	R.GGIGEK(+340.10)GAEGTAGNDGAR.G	Y	Y	5.74	60	1.4	1290000	219000	1010000	8330000	81800	123000	6530000	73400	540000	59400	157000	144000	162000	893000	7510000	170000	1080000	3850000	2160000	5780000	42100	16700	720000	2040000	0	337000	316000	0	145000	382000	1850000	505000	29800	7010	170000	105000	316000	506000	938000	1130000	1970000
100	57	CO5A2	R.GRP(+15.99)GP(+15.99)AGPP(+15.99)GSQGPR.G	N	Y	3.22	60	1.8	26900	29400	163000	413000	0	0	0	0	76500	0	0	0	0	0	0	0	0	0	0	0	0	0	0	0	0	107000	0	0	0	0	0	0	0	0	0	0	95700	122000	141000	0	9100
100	57	CO5A2	R.GPEGPPGK(+30.01)P(+15.99)GEDGEP(+15.99)GR.N	N	Y	3.5	60	1.8	24800	0	0	177000	0	0	89400	0	0	0	0	0	0	0	238000	0	0	79700	56100	172000	0	0	0	55500	0	0	0	0	0	0	46600	10500	0	0	0	0	0	0	0	25600	25500
100	57	CO5A2	K.GDP(+15.99)GEDGQP(+15.99)GPDGPP(+15.99)GPAGTTGQR.G	N	Y	1.78	60	1.3	20900	0	0	251000	0	0	0	0	0	0	0	0	0	149000	499000	0	0	0	0	0	0	0	0	0	0	0	0	0	0	0	0	0	0	0	0	0	0	0	0	0	0
100	57	CO5A2	R.GPAGP(+15.99)P(+15.99)GGP(+15.99)GDKGDP(+15.99)GEDGQP(+15.99)GPDGPP(+15.99)GPAGTTGQR.G	N	Y	0.39	60	1.2	14800	0	0	0	0	0	0	0	0	0	0	0	0	357000	280000	0	0	0	0	0	0	0	0	0	0	0	0	0	0	0	0	0	0	0	0	0	0	0	0	0	0
100	57	CO5A2	R.GFTGLQGLP(+15.99)GPP(+15.99)GP(+15.99)NGEQGSAGIP(+15.99)GPFGPR.G	N	Y	1.23	60	8.8	12800	0	0	183000	0	0	0	0	0	0	0	0	0	0	368000	0	0	0	0	0	0	0	0	0	0	0	0	0	0	0	0	0	0	0	0	0	0	0	0	0	0
100	57	CO5A2	K.GPP(+15.99)GPVGPP(+15.99)GSNGPVGEP(+15.99)GPEGPAGNDGTP(+15.99)GR.D	N	Y	0.62	60	2	7120	0	0	119000	0	0	0	0	0	0	0	0	0	187000	0	0	0	0	0	0	0	0	0	0	0	0	0	0	0	0	0	0	0	0	0	0	0	0	0	0	0
100	57	CO5A2	R.GPEGPPGKP(+15.99)GEDGEP(+15.99)GR.N	N	Y	4.44	60	1.8	320000	36500	167000	2890000	12600	0	1620000	17200	0	0	0	0	33300	0	2370000	210000	251000	1220000	426000	1380000	3350	0	202000	482000	0	53100	0	0	6150	102000	392000	50100	0	0	32900	35700	37900	47100	84500	134000	484000
100	57	CO5A2	D.PGVPGFK.G	N	Y	0.01	60	0	2000	0	86100	0	0	0	0	0	0	0	0	0	0	0	0	0	0	0	0	0	0	0	0	0	0	0	0	0	0	0	0	0	0	0	0	0	0	0	0	0	0
104	73	A1AT	K.FLENEDR.R	Y	Y	5.39	60	1.2	14500000	8520000	0	23200000	15100000	90000	0	3230000	9540000	16500000	87100	6010000	32200000	69100000	24300000	23700000	0	21200000	13400000	8820000	13900000	4320000	26300000	18200000	14300000	21100000	4670000	2380000	17900000	15800000	22100000	10200000	6420000	2030000	5770000	12300000	20800000	18100000	39900000	0	36700000
104	73	A1AT	K.AVLTIDEK.G	Y	Y	17.24	60	1.2	13200000	7030000	2850000	18400000	13700000	0	6380000	3300000	8390000	13800000	4420000	4060000	41200000	31200000	18700000	16200000	1010000	30200000	5610000	3960000	16100000	2360000	12900000	19500000	12900000	14900000	7670000	6570000	42200000	10600000	24500000	8620000	8670000	2730000	7170000	17100000	22100000	22700000	2.50E+07	1400000	2.10E+07
104	73	A1AT	K.SVLGQLGITK.V	N	Y	23.9	60	1.2	12800000	6990000	2450000	15300000	11300000	3190000	4650000	2080000	7540000	12200000	3170000	2510000	26900000	24300000	15500000	1.70E+07	1540000	38200000	5860000	6950000	14800000	3160000	15300000	23400000	9080000	34200000	10900000	11600000	42300000	11900000	22900000	8960000	6090000	2220000	6030000	13800000	2.00E+07	18800000	22400000	750000	22500000
104	73	A1AT	K.VFSN(+.98)GADLSGVTEEAPLK.L	N	Y	7.58	9.97	3.7	9840000	6370000	1140000	9370000	12400000	1930000	3820000	2250000	7840000	1740000	2.00E+06	1600000	26100000	2.60E+07	10100000	11800000	2290000	27200000	8510000	4780000	10500000	2920000	11800000	17900000	6420000	29800000	6790000	7.00E+06	19400000	5430000	13500000	7960000	3740000	1630000	5920000	14100000	15300000	5860000	21800000	1380000	21700000
104	73	A1AT	K.QINDYVEK.G	N	Y	11.52	25.76	3	8980000	7480000	1530000	12400000	9620000	74600	4520000	2540000	5580000	9470000	1.20E+07	11800000	26400000	21400000	13500000	13300000	540000	22100000	8570000	2620000	10600000	1130000	8750000	9400000	4350000	12300000	4370000	1540000	1.50E+07	7920000	15200000	6240000	5150000	2980000	6020000	9790000	13100000	8830000	15400000	880000	20200000
104	73	A1AT	R.SASLHLPK.L	N	Y	11.99	15.95	1.2	8460000	4400000	2240000	15600000	6800000	2720000	5040000	1910000	10100000	6720000	3150000	4550000	1.60E+07	16500000	15500000	16600000	1340000	17800000	9020000	1970000	5240000	2150000	7030000	7090000	5240000	5540000	1150000	871000	11700000	4930000	10900000	6010000	5780000	2510000	4390000	1.50E+07	15700000	21900000	23600000	1010000	24700000
104	73	A1AT	K.VFSNGADLSGVTEEAPLK.L	N	Y	9.39	60	2	7890000	3070000	259000	8790000	486000	0	2900000	1220000	5460000	392000	0	1880000	20100000	16400000	9.00E+06	12700000	73300	2.10E+07	5380000	6860000	6620000	2850000	8460000	17500000	5210000	18100000	5330000	5900000	23800000	7290000	15600000	7870000	2750000	1250000	4190000	9620000	13300000	11900000	17500000	0	19700000
104	73	A1AT	F.TVNFGDTEEAK.K	N	Y	10.08	60	4.5	6300000	6090000	0	1140000	12100000	1050000	5300000	0	621000	0	1100000	0	22100000	0	901000	16700000	0	32600000	0	696000	0	415000	7580000	10100000	0	9460000	0	0	2.50E+07	11200000	14600000	0	0	442000	0	12200000	12800000	11800000	20200000	0	24200000
104	73	A1AT	F.AMLSLGTK.A	N	Y	14.59	60	3.8	2630000	1910000	129000	5940000	2600000	1470000	0	630000	2260000	2250000	1190000	1380000	7380000	3420000	5190000	5890000	0	4900000	923000	0	3650000	0	2650000	3190000	1580000	2530000	108000	1070000	7290000	2700000	4250000	436000	0	391000	1460000	6010000	3800000	4600000	6410000	718000	5810000
104	73	A1AT	R.LGMFNIQH.C	N	Y	8.84	60	2.1	2400000	842000	175000	4990000	1890000	0	458000	0	2820000	1840000	0	0	5770000	4450000	2610000	3350000	0	8770000	1800000	786000	2100000	0	3830000	4400000	1960000	4550000	2080000	984000	7420000	1340000	4390000	1970000	1180000	0	1070000	3800000	3300000	3910000	2160000	221000	6580000
104	73	A1AT	K.WERPFEVK.D	N	Y	14.32	27.66	1.7	11500000	7.00E+06	2910000	18800000	11300000	2680000	4530000	2650000	13300000	13200000	3190000	5340000	31200000	18100000	18900000	18300000	709000	2.10E+07	4970000	5540000	14900000	2970000	15500000	14900000	13700000	1.30E+07	5150000	5250000	27800000	6040000	18600000	10300000	4960000	3730000	5080000	16400000	19300000	26100000	16600000	1.00E+06	24700000
104	73	A1AT	K.GTEAAGAMFLEAIPM.S	N	Y	14.02	46.26	0.9	2320000	2730000	572000	3650000	1840000	593000	160000	235000	2970000	746000	192000	443000	5070000	2620000	2280000	4260000	299000	7770000	2410000	1420000	3890000	391000	4150000	4640000	2700000	3530000	1520000	41500	4100000	1240000	4700000	2320000	1410000	435000	919000	3630000	2960000	5760000	4820000	25900	2270000
104	73	A1AT	K.DTEEEDFHVDQVTTVK.V	N	Y	10.06	60	1.8	1.00E+07	4960000	0	2050000	14300000	1630000	0	0	4450000	7280000	927000	236000	43700000	2.00E+07	6620000	3180000	0	10300000	9530000	0	16400000	961000	2240000	4330000	8980000	23400000	22900000	15400000	60900000	6340000	28500000	9840000	3290000	0	5960000	3230000	25700000	1.40E+07	26200000	0	10500000
104	73	A1AT	S.ASLHLPK.L	N	Y	9.07	60	1.7	2170000	1210000	0	4610000	2870000	969000	1140000	0	1400000	2360000	0	0	5040000	4700000	3940000	4300000	0	4790000	1280000	0	1620000	0	0	3100000	1010000	2020000	599000	427000	4020000	1070000	2810000	973000	1090000	0	757000	3800000	4150000	6380000	6080000	0	8510000
104	73	A1AT	K.LSSWVLLMK.Y	N	Y	12.1	60	1.9	1390000	313000	147000	2190000	1520000	0	43700	0	1280000	826000	89200	156000	2560000	3070000	2060000	2360000	0	5170000	1400000	990000	792000	0	938000	2270000	1430000	3940000	1220000	983000	3860000	1160000	2010000	1070000	469000	24100	338000	1730000	2140000	3130000	1460000	0	4200000
104	73	A1AT	K.LSITGTYDLK.S	N	Y	4.37	60	3.3	1220000	0	0	3470000	0	129000	0	0	0	0	0	0	0	8900000	3360000	0	0	7660000	177000	0	266000	285000	1630000	124000	0	0	9540000	0	0	364000	4210000	0	0	0	0	0	1680000	4360000	1630000	0	4590000
104	73	A1AT	F.SNGADLSGVTEEAPLK.L	N	Y	8.19	60	2.8	892000	1690000	669000	1310000	464000	419000	0	1130000	2660000	0	688000	918000	512000	761000	937000	238000	259000	1350000	2180000	529000	3140000	966000	722000	1730000	1430000	597000	731000	2120000	1480000	388000	821000	1250000	233000	799000	910000	358000	0	1410000	225000	0	270000
104	73	A1AT	N.GLFLSEGLK.L	N	Y	6.44	60	2.6	881000	0	0	0	1450000	0	0	0	0	875000	0	0	0	2180000	1740000	0	0	0	0	0	1570000	53500	1540000	2130000	0	3940000	0	0	4810000	2410000	0	718000	894000	180000	805000	1410000	0	1480000	3670000	0	3100000
104	73	A1AT	K.LQHLENELTH.D	N	Y	11.16	60	3.1	3750000	1620000	0	6800000	6240000	1050000	922000	4.00E+05	1840000	3530000	1310000	793000	6590000	7580000	6310000	7440000	0	12300000	1180000	483000	2980000	414000	3110000	1570000	1360000	3440000	2150000	1080000	13900000	6510000	2120000	2080000	0	0	1160000	6850000	6500000	7990000	1.30E+07	0	12700000
104	73	A1AT	K.SPLFMGK.V	N	Y	12.41	22.23	1.9	12700000	7660000	3080000	20800000	9620000	2880000	5380000	2970000	1.20E+07	8390000	2890000	3110000	39100000	29100000	21700000	12600000	2290000	12200000	5570000	5290000	15200000	2850000	11400000	19900000	14800000	14300000	5450000	4570000	39300000	8580000	22500000	11200000	7680000	3690000	7380000	18700000	18200000	28400000	22600000	1570000	30800000
104	73	A1AT	K.LQHLENELTHDIITK.F	Y	Y	10.83	60	2.4	13100000	3560000	1170000	16700000	15100000	597000	238000	1030000	8010000	11400000	0	644000	25700000	27600000	20800000	22500000	398000	39500000	12900000	3260000	14300000	1080000	13400000	1.60E+07	15600000	2.30E+07	23700000	11400000	58700000	10700000	15700000	9950000	2220000	280000	7260000	1.40E+07	18100000	27100000	3.10E+07	180000	17700000
104	73	A1AT	H.EGFQELLR.T	N	Y	6.26	60	2.8	626000	76200	76000	1060000	0	0	0	678000	0	977000	0	0	766000	1600000	1010000	1770000	2780000	2930000	0	0	0	0	408000	720000	0	1500000	299000	0	2320000	867000	984000	0	0	0	0	354000	668000	0	2280000	0	2240000
104	73	A1AT	K.FNKPFVF.L	N	Y	5.92	60	1.1	616000	443000	0	1900000	0	0	0	0	0	437000	0	0	794000	936000	1900000	2680000	0	2710000	390000	0	625000	0	0	940000	0	993000	0	980000	1750000	1530000	904000	0	49400	0	279000	1750000	696000	442000	1310000	0	1470000
104	73	A1AT	K.LSITGTY.D	N	Y	1.98	60	5.2	413000	137000	0	0	642000	0	0	557000	0	0	0	0	2050000	1110000	0	1240000	0	1740000	0	0	0	0	0	1390000	0	0	0	0	2060000	0	0	0	0	0	0	0	593000	386000	2610000	0	0
104	73	A1AT	N.GADLSGVTEEAPLK.L	N	Y	3.8	60	3.5	235000	277000	0	0	305000	0	0	0	0	185000	0	0	2290000	1010000	59100	0	0	648000	0	0	0	0	0	0	0	0	602000	270000	1610000	124000	0	297000	0	0	331000	363000	1020000	0	0	0	386000
104	73	A1AT	K.TDTSHHDQDHPTFNK.I	N	Y	11.72	60	1.2	10700000	13700000	6060000	29200000	14900000	5310000	1050000	262000	26200000	9500000	3190000	4870000	4270000	5250000	5280000	874000	326000	14700000	5530000	1780000	1380000	292000	1260000	3160000	0	10200000	3860000	372000	3550000	9010000	20200000	6700000	2610000	1950000	5810000	42500000	39400000	6.50E+07	52900000	837000	21300000
104	73	A1AT	K.FNKPFVFL.M	N	Y	6.27	60	2.6	191000	248000	23700	0	206000	0	0	0	30700	114000	0	0	874000	252000	868000	769000	0	751000	49600	0	145000	0	0	0	204000	521000	135000	0	287000	496000	458000	0	0	0	112000	0	189000	156000	538000	0	513000
104	73	A1AT	K.LYHSEAFTVNFGDTEEAK.K	N	Y	2.59	60	2.7	165000	0	0	0	0	0	0	0	0	0	0	0	657000	1570000	285000	67000	0	1060000	0	0	377000	0	0	0	0	354000	2.00E+05	482000	668000	0	689000	0	0	0	0	0	0	301000	0	0	401000
104	73	A1AT	Q.IHEGFQELLR.T	N	Y	3.97	60	1.4	158000	0	0	213000	126000	0	0	0	0	116000	0	0	0	298000	454000	555000	0	721000	0	0	0	0	0	0	0	254000	224000	0	930000	320000	285000	0	0	0	0	157000	308000	155000	835000	0	718000
104	73	A1AT	T.AIFFLPDEGK.L	N	Y	3.03	60	3.9	150000	0	0	0	226000	0	0	0	31000	0	0	0	195000	84700	0	414000	11000	124000	1910000	0	0	0	0	0	0	607000	0	82300	910000	153000	0	18400	84200	0	0	0	0	0	671000	0	708000
104	73	A1AT	K.ITPNLAEFAFSLYR.Q	N	Y	1.8	60	3.3	124000	0	0	0	0	0	0	0	0	0	0	0	316000	178000	0	0	0	562000	0	285000	0	0	511000	721000	969000	22600	5840	0	109000	0	64800	0	0	0	0	46700	19000	1420000	39800	0	0
104	73	A1AT	K.FNKPFVFLMIEQNTK.S	N	Y	4.64	60	4	1590000	0	445000	2350000	829000	0	0	17800	2350000	290000	0	811000	4290000	4360000	1010000	779000	0	5040000	243000	1370000	745000	0	2920000	4720000	4310	2150000	2150000	373000	3780000	316000	4070000	1130000	1250000	130000	0	2480000	1020000	5020000	2.00E+06	288000	1670000
104	73	A1AT	R.TLNQPDSQLQLTTGNGLFLSEGLK.L	N	Y	6.36	60	4.1	813000	686000	0	460000	2350000	1330000	44700	218000	275000	629000	141000	35500	1310000	1670000	1510000	1820000	0	3560000	425000	189000	987000	0	404000	864000	62800	879000	1060000	213000	1970000	697000	1620000	559000	6530	0	299000	726000	1740000	1890000	1450000	0	1040000
104	73	A1AT	K.QIN(+.98)DYVEK.G	N	Y	2.56	60	7.3	84900	0	0	0	0	0	0	0	0	0	0	0	0	0	0	0	0	1400000	0	0	0	0	0	147000	0	0	0	0	0	978000	0	0	0	0	0	0	0	0	0	0	1130000
104	73	A1AT	R.TLNQPDSQLQLTTGN.G	N	Y	2.38	60	3.4	81300	0	0	0	0	0	0	0	0	0	0	0	0	0	134000	0	0	843000	0	0	0	0	0	0	0	0	0	0	1300000	268000	318000	0	0	0	0	0	0	0	627000	0	0
104	73	A1AT	K.ITPNLAEFAF.S	N	Y	4.93	60	2.4	1120000	71800	1110000	419000	309000	183000	158000	269000	2380000	843000	27400	346000	695000	1120000	732000	279000	0	1960000	9.00E+05	2050000	971000	134000	2360000	6870000	2430000	1980000	428000	521000	2940000	0	2760000	1580000	432000	0	146000	203000	2420000	4100000	457000	0	2300000
104	73	A1AT	N.ELTHDIITK.F	N	Y	2.51	60	4.7	60700	0	0	69600	0	0	0	443000	0	103000	307000	0	0	0	362000	0	0	0	0	0	0	0	85300	0	0	0	0	0	0	0	0	0	0	0	0	65100	0	753000	419000	0	0
104	73	A1AT	K.TDTSHHDQDHPTFN.K	N	Y	10.54	60	1.2	955000	539000	0	1920000	1460000	0	374000	83900	976000	607000	140000	0	1230000	1960000	1680000	2440000	0	3760000	825000	115000	690000	79400	2330000	859000	703000	875000	464000	50800	519000	1730000	1170000	894000	607000	0	311000	1290000	1110000	2180000	2680000	0	2240000
104	73	A1AT	L.TTGNGLFLSEGLK.L	N	Y	1.38	60	0.8	35700	0	0	0	0	0	0	0	0	0	0	0	0	0	0	0	0	582000	0	0	0	0	0	0	0	0	0	0	332000	0	0	0	0	0	0	0	0	0	459000	0	161000
104	73	A1AT	K.TDTSHHDQDHPTFN(+.98)K.I	N	Y	7.07	60	2	647000	0	0	1210000	684000	303000	0	38700	857000	656000	321000	0	1310000	1750000	984000	853000	0	2400000	1070000	347000	492000	0	402000	641000	0	1290000	246000	0	418000	754000	1440000	432000	290000	0	217000	978000	1510000	2370000	1630000	0	993000
104	73	A1AT	K.VVNPTQK	N	Y	5.9	60	1.7	27000	0	0	0	58100	0	0	0	0	46800	0	0	95300	0	80700	94300	0	115000	24600	58300	0	0	42100	44400	0	59200	0	0	10300	0	66400	20500	0	0	15600	64000	0	0	68000	7910	69800
104	73	A1AT	R.DTVFALVNYIFFK.G	N	Y	1.76	60	6.7	4800	0	0	201000	0	0	0	0	0	0	0	0	0	0	0	0	0	0	0	0	0	0	0	0	0	0	0	0	0	0	0	0	0	0	0	0	0	0	0	0	0
104	73	A1AT	K.ELDRDTVFALVNYIFFK.G	N	Y	1.04	60	1.8	1670	0	0	0	0	0	0	0	0	0	0	0	0	0	0	0	0	0	0	0	0	0	0	0	0	0	0	0	0	0	0	0	0	0	0	20500	0	51200	0	0	0
114	223	ANXA1	R.ALYEAGER.R	Y	Y	12.28	60	0.8	33900000	8550000	1.37E+08	3.10E+07	2650000	6340000	43200000	2.80E+07	0	632000	7030000	2980000	38800000	30200000	25600000	55900000	1.20E+08	18600000	1.80E+07	3.70E+07	3370000	36800000	27800000	28200000	22900000	52800000	7250000	767000	3610000	69800000	37400000	669000	25200000	24700000	5750000	31800000	53300000	4640000	4770000	1.48E+08	29300000
114	223	ANXA1	K.GTDVNVFNTILTTR.S	Y	Y	21.27	60	1.9	37400000	7450000	1.71E+08	26200000	2550000	6450000	3.30E+07	27700000	20500	286000	5710000	1190000	28500000	27900000	24900000	50400000	1.18E+08	39100000	19800000	7.30E+07	6460000	37500000	19700000	49200000	21500000	1.03E+08	24300000	5040000	8040000	63900000	41700000	271000	17100000	33500000	6050000	52900000	7.30E+07	5150000	6480000	1.36E+08	34400000
114	223	ANXA1	R.SEDFGVNEDLADSDAR.A	N	Y	6.2	60	3	32100000	7340000	1.07E+08	1.70E+07	4700000	4390000	24300000	24100000	0	557000	5570000	640000	64500000	41800000	18900000	55700000	74700000	31500000	16100000	46200000	11800000	29800000	14200000	34400000	15500000	73800000	65300000	5990000	9900000	63100000	46200000	249000	14400000	22300000	6820000	38800000	93200000	1750000	4740000	91500000	31200000
114	223	ANXA1	K.TPAQFDADELR.A	N	Y	23	60	1.9	31600000	6260000	1.22E+08	23500000	3060000	6690000	31100000	21900000	0	533000	8470000	1600000	46600000	40600000	18300000	54300000	1.06E+08	32100000	15600000	33400000	11100000	29600000	1.60E+07	34800000	21100000	60300000	14900000	3630000	9720000	53100000	45700000	0	17100000	25100000	5700000	47200000	69800000	4350000	4010000	1.24E+08	33800000
114	223	ANXA1	K.DITSDTSGDFR.N	N	Y	13.67	60	1.2	2.90E+07	8460000	1.14E+08	19300000	3530000	5920000	2.60E+07	20300000	0	0	7400000	958000	68200000	45300000	12300000	42800000	95400000	33700000	8690000	24900000	10700000	27800000	1.60E+07	27100000	17100000	61300000	24200000	3370000	9480000	53800000	44500000	0	19400000	24600000	6250000	39100000	70800000	2710000	4430000	97200000	24800000
114	223	ANXA1	K.GLGTDEDTLIEILASR.T	N	Y	9.01	21.74	2.7	21400000	7810000	1.07E+08	14700000	6540000	3740000	7480000	21300000	289000	26000	3380000	722000	17200000	13900000	18700000	36500000	61700000	42400000	17300000	5.60E+07	10900000	20400000	15300000	26100000	37700000	20600000	13900000	597000	208000	30300000	23100000	101000	6180000	13300000	4590000	49800000	18500000	2060000	6600000	47800000	21500000
114	223	ANXA1	K.GVDEATIIDILTK.R	N	Y	13.15	60	2.3	10200000	3290000	60800000	2280000	759000	1440000	3290000	7180000	0	26000	1520000	59500	1.20E+07	9570000	8630000	2.30E+07	7520000	6060000	8440000	13100000	3130000	5700000	3510000	11900000	3650000	25800000	11600000	1330000	2670000	28800000	16900000	242000	2600000	4760000	2350000	11300000	22400000	635000	2120000	17100000	12300000
114	223	ANXA1	K.PLDETLK.K	N	Y	8.99	60	1.8	3870000	0	15400000	0	0	0	12900000	0	0	0	0	0	12100000	0	0	10400000	20500000	4850000	0	4790000	0	3260000	0	3210000	0	0	0	0	0	13600000	6210000	93200	0	0	0	0	10900000	0	0	2.10E+07	6380000
114	223	ANXA1	K.AAYLQETGK.P	N	Y	9.73	60	2.3	3620000	1030000	12800000	7150000	0	0	10800000	2070000	0	0	0	0	210000	448000	3530000	1480000	13700000	3800000	1070000	5910000	0	2310000	298000	106000	1070000	3230000	679000	0	291000	2990000	4790000	0	6710000	1680000	17400000	4830000	1.30E+07	0	365000	15300000	0
114	223	ANXA1	K.AAYLQETGKPLDETLK.K	N	Y	8.66	60	1.5	15900000	3760000	79700000	1490000	0	0	11500000	13400000	0	0	0	0	34700000	9110000	1140000	23300000	58400000	21600000	675000	21100000	0	9280000	453000	25100000	15600000	30300000	24800000	0	0	20400000	30500000	0	7430000	7940000	2850000	16800000	34300000	0	721000	72800000	3290000
114	223	ANXA1	K.GGPGSAVSPYPTFNPSSDVAALHK.A	Y	Y	12.38	60	2.7	49300000	9180000	1.74E+08	31300000	3530000	7430000	40800000	30800000	0	0	8620000	654000	66100000	48900000	23100000	61500000	1.34E+08	65400000	28400000	84900000	13100000	45100000	27500000	64700000	24900000	1.59E+08	36600000	7090000	12600000	89100000	60300000	3690000	21700000	38800000	7220000	59600000	1.06E+08	3550000	7340000	1.90E+08	43600000
114	223	ANXA1	R.NALLSLAK.G	N	Y	10.14	60	2.1	11700000	1780000	56600000	7320000	507000	846000	10500000	9760000	0	0	1360000	0	17600000	10500000	8940000	20800000	3.00E+07	9460000	4410000	19200000	1040000	10900000	3950000	13100000	4930000	25400000	14900000	942000	2510000	22600000	14600000	0	3660000	6720000	1760000	1.30E+07	25100000	826000	1820000	38200000	13900000
114	223	ANXA1	S.AVSPYPTFNPSSDVAALHK.A	N	Y	6.27	60	3.1	1140000	70200	402000	0	1140000	5430000	0	2370000	266000	3330000	5760000	0	998000	112000	405000	473000	0	0	0	1140000	3030000	0	0	0	0	352000	621000	2810000	10700000	1390000	610000	0	0	0	0	0	1370000	2970000	2110000	487000	158000
114	223	ANXA1	W.FIENEEQEYVQTVK.S	N	Y	9.46	60	2.1	1100000	0	2880000	879000	0	0	1080000	493000	0	0	0	0	2780000	1430000	317000	1990000	2890000	1850000	0	583000	0	677000	0	0	0	1820000	2180000	0	0	6170000	798000	0	83100	281000	0	2960000	2450000	0	0	4260000	1820000
114	223	ANXA1	K.QAWFIENEEQEYVQTVK.S	N	Y	7.16	60	3.9	1590000	0	5930000	1030000	565000	0	418000	952000	0	0	0	0	3.00E+06	1940000	1230000	2980000	3130000	1880000	232000	2340000	440000	964000	292000	964000	246000	5620000	1310000	0	0	7050000	3280000	0	0	763000	253000	2320000	4130000	0	75000	3070000	3970000
114	223	ANXA1	R.SEIDMNDIK.A	N	Y	6.01	60	2.3	11800000	2670000	46800000	10200000	0	685000	14400000	8380000	555000	0	882000	626000	22300000	17100000	8280000	23900000	18600000	12100000	3580000	13400000	0	10800000	6890000	10400000	7240000	21300000	7860000	0	157000	25200000	13400000	477000	7380000	7740000	218000	2.20E+07	3.10E+07	686000	0	54900000	13800000
114	223	ANXA1	K.GGPGSAVSPYPTFNPSSDVAALH.K	N	Y	2.26	60	2.1	498000	0	1360000	0	0	0	0	13100	0	0	0	0	735000	585000	152000	1610000	2420000	0	0	0	0	376000	24800	0	0	1650000	192000	0	0	3530000	0	0	0	273000	0	1360000	1730000	0	0	1870000	675000
114	223	ANXA1	K.GGPGSAVSPYPTFNPSSDVAAL.H	N	Y	4.13	60	2.7	318000	0	1100000	0	0	0	0	0	0	0	0	0	0	0	0	1260000	1190000	0	0	0	0	0	0	0	0	989000	0	0	0	2990000	233000	0	0	0	0	540000	1500000	0	0	1180000	863000
114	223	ANXA1	K.GTDVNVF.N	N	Y	1.41	60	3.3	295000	135000	0	0	0	0	0	0	0	0	0	0	952000	0	0	987000	1270000	0	0	0	0	0	0	0	0	1330000	0	0	0	1770000	0	0	0	0	0	1170000	2080000	0	183000	749000	0
114	223	ANXA1	K.PAFFAEK.L	N	Y	10.74	60	2.1	10200000	2370000	50100000	9510000	0	3100000	10300000	7540000	0	0	0	0	14200000	10500000	8270000	16500000	29200000	8260000	2690000	12500000	3230000	9740000	5970000	9.00E+06	5380000	13800000	4260000	1180000	2950000	11100000	13300000	0	0	1.00E+07	2800000	19200000	20800000	0	1540000	55800000	10400000
114	223	ANXA1	K.VLDLELK.G	N	Y	8.25	60	1.7	5950000	1070000	19800000	4400000	255000	768000	4770000	3520000	0	0	921000	0	8420000	5200000	4020000	12600000	1.50E+07	7450000	2380000	10400000	1080000	5200000	3830000	5650000	2830000	17800000	2290000	1120000	2140000	14600000	7210000	0	3230000	2660000	1170000	5900000	13700000	0	1340000	22200000	7910000
114	223	ANXA1	N.EDLADSDAR.A	N	Y	4.68	60	7.2	246000	0	431000	1470000	0	0	80300	359000	0	0	0	0	114000	0	2010000	0	385000	128000	76900	50400	0	0	65200	123000	1120000	493000	0	21200	0	51800	0	0	319000	111000	0	179000	556000	0	553000	665000	103000
114	223	ANXA1	K.GTDVNVFN.T	N	Y	1.69	60	2.6	245000	0	0	0	0	2980000	710000	0	0	0	0	0	611000	0	0	786000	1100000	0	0	0	0	0	0	0	0	0	0	0	0	489000	0	1060000	0	0	0	810000	0	0	0	1650000	345000
114	223	ANXA1	K.GTDVNVFNTIL.T	N	Y	5.95	60	2.3	223000	0	1510000	0	0	13600	0	266000	3970	0	0	0	370000	461000	96300	443000	7770	0	134000	0	0	72100	0	0	0	1280000	427000	0	26500	999000	447000	0	0	0	0	74400	1190000	0	0	0	213000
114	223	ANXA1	Y.LQETGKPLDETLK.K	N	Y	4.01	60	2.6	1570000	0	5840000	1260000	422000	1300000	1820000	0	0	0	0	0	3200000	2720000	291000	3500000	6630000	1240000	0	1070000	1840000	1040000	0	1320000	0	2240000	883000	0	95300	5130000	1310000	77600	1030000	636000	235000	2730000	3580000	0	277000	6990000	850000
114	223	ANXA1	A.MVSEFLK.Q	N	Y	5.65	60	2	176000	330000	222000	0	214000	481000	0	20400	0	471000	315000	0	170000	330000	2.00E+05	186000	0	49300	380000	0	193000	0	0	0	0	679000	427000	726000	271000	24600	416000	328000	0	0	286000	0	462000	0	0	0	238000
114	223	ANXA1	K.GTDVNVFN(+.98)TILTTR.S	N	Y	2.41	60	5.4	131000	0	683000	870	0	0	0	0	81600	0	0	0	0	30100	0	210000	935000	0	24400	50000	0	75800	0	181000	0	313000	0	0	0	0	0	0	0	0	0	0	0	0	0	1240000	0
114	223	ANXA1	R.N(+.98)ALLSLAK.G	N	Y	2.72	60	1.5	92900	0	0	0	0	0	0	0	0	0	0	0	0	0	17100	358000	447000	0	0	0	0	0	0	0	0	772000	0	0	0	445000	0	0	0	0	0	0	0	0	0	955000	0
114	223	ANXA1	K.GGPGSAVSPYPTFN(+.98)PSSDVAALHK.A	N	Y	1.98	60	2.2	70400	0	0	727000	0	0	0	0	0	0	0	0	0	0	0	0	0	1050000	0	0	0	0	0	0	0	0	0	0	0	0	1260000	0	0	0	0	0	0	0	0	0	0
114	223	ANXA1	D.ITSDTSGDFR.N	N	Y	3.61	60	2.2	66000	0	231000	0	0	0	0	0	0	0	667000	0	0	0	0	112000	7690	0	0	0	0	0	0	0	0	529000	0	0	0	270000	0	0	0	0	0	0	350000	0	0	288000	0
114	223	ANXA1	K.GLGTDEDTLIEIL.A	N	Y	2.73	60	3.2	52400	0	141000	0	0	0	0	0	0	0	0	0	0	0	45700	1110000	134000	0	0	0	0	0	0	0	0	48100	6960	0	0	54900	0	0	0	0	9720	258000	69200	0	0	287000	66200
114	223	ANXA1	K.GGPGSAVSPYPTFNP(+15.99)SSDVAALHK.A	N	Y	2.61	60	4.9	40300	0	0	0	0	0	0	0	0	0	0	0	0	0	0	0	0	748000	369000	0	0	261000	0	353000	0	0	0	0	0	0	0	0	0	0	0	0	0	0	0	0	0
114	223	ANXA1	K.GVDEATIIDILTKR.N	N	Y	3.49	60	3.8	37500	0	369000	0	0	0	97700	0	0	0	0	0	0	0	0	0	296000	0	0	0	0	71000	0	190000	0	42400	0	154000	0	0	0	0	0	11600	0	0	0	0	0	68900	0
114	223	ANXA1	F.IENEEQEYVQTVK.S	N	Y	2.66	60	2.4	31000	0	0	0	0	0	0	0	0	0	0	0	0	0	0	408000	0	0	0	0	0	0	0	0	0	0	0	0	0	632000	0	0	0	0	0	176000	0	0	0	0	0
114	223	ANXA1	R.AAMK(+30.01)GLGTDEDTLIEILASR.T	N	Y	1.29	60	2.9	28000	0	740000	0	0	0	0	0	0	0	0	5330	0	0	0	0	194000	0	0	0	0	0	0	0	0	0	0	0	0	13200	0	0	0	0	0	0	0	0	0	0	0
114	223	ANXA1	N.PSSDVAALHK.A	N	Y	0.51	60	9.6	13100	0	181000	0	0	0	0	0	0	0	0	0	0	0	0	0	0	0	0	0	0	0	0	0	0	0	0	0	383000	0	0	0	0	0	0	0	0	0	0	0	0
114	223	ANXA1	K.ALTGHLEEVVLALLK.T	N	Y	2.86	60	1.8	98400	0	731000	0	0	0	329000	0	0	0	0	0	0	0	0	94300	109000	164000	0	353000	0	15400	26300	50300	17000	0	0	0	0	0	0	0	0	54900	0	285000	0	0	0	976000	0
114	223	ANXA1	H.LEEVVLALLK.T	N	Y	2.3	60	0.2	1810	0	0	0	0	0	0	0	0	0	0	0	0	0	0	58000	0	0	0	0	0	0	0	0	0	0	0	0	0	19700	0	0	0	0	0	0	0	0	0	0	0
115	166	PGBM	R.AELLVTEAPSK.P	Y	Y	35.63	60	1.3	94200000	1.02E+08	1.01E+08	8.70E+07	96300000	1.45E+08	90200000	1.12E+08	90300000	1.71E+08	1.61E+08	1.15E+08	1.18E+08	909000	1.25E+08	1.25E+08	76200000	67900000	65600000	85400000	1.23E+08	99300000	77500000	1.02E+08	1.34E+08	84500000	177000	69100000	1.17E+08	1.22E+08	1.56E+08	1.14E+08	69400000	78100000	1410000	1.16E+08	1.24E+08	99800000	1.05E+08	67200000	1.21E+08
115	166	PGBM	R.VGSSLPGR.A	Y	Y	7.86	17.12	1.7	5200000	64500	4780000	7790000	1120000	5390000	1600000	5910000	5950000	3860000	6970000	5900000	5100000	4290000	7050000	6270000	4780000	7510000	9710000	2750000	7790000	6690000	9320000	2840000	6710000	6930000	885000	1350000	1500000	1940000	5940000	1410000	6120000	7700000	1.10E+07	7940000	7640000	5760000	4220000	5860000	6310000
115	166	PGBM	R.LGTVPQFPR.A	Y	Y	9.73	60	2.4	3200000	1370000	5220000	6680000	0	811000	2280000	8.00E+05	4980000	0	0	211000	8330000	7950000	6730000	730000	3660000	6220000	2960000	2350000	0	508000	2600000	2480000	3970000	2140000	6450000	0	15400000	1270000	5570000	4270000	0	0	89900	0	0	5560000	7360000	4310000	5860000
115	166	PGBM	R.SIVPQGGSH.S	N	Y	9.19	60	2.2	2510000	0	5120000	6360000	951000	636000	1970000	0	3750000	166000	1060000	64100	4060000	5610000	6210000	0	4450000	9720000	4700000	1580000	615000	87400	3280000	1060000	4870000	1230000	1780000	0	3670000	0	4090000	2050000	283000	0	0	543000	1270000	5350000	5150000	5550000	4470000
115	166	PGBM	R.AAGVPSATITWR.K	N	Y	7.72	60	4.1	2050000	873000	4330000	7190000	0	0	1800000	1960000	1240000	1610000	0	0	5600000	6250000	81000	316000	2140000	8080000	0	3280000	0	2830000	1970000	2690000	0	244000	3530000	526000	8220000	0	4060000	1310000	0	0	0	0	0	1980000	4370000	1760000	5290000
115	166	PGBM	R.FDQPDDFK.G	N	Y	13.97	60	1.4	1860000	655000	2870000	3530000	626000	0	1210000	396000	3010000	0	437000	0	5110000	6360000	3940000	0	1980000	4340000	1140000	1140000	0	279000	1580000	1390000	3690000	907000	1570000	259000	8300000	1160000	3490000	3040000	0	0	297000	0	809000	2960000	3140000	2460000	3140000
115	166	PGBM	V.TPQLETK.S	N	Y	8.58	60	2.2	1750000	2260000	1850000	3580000	5250000	1380000	261000	866000	4580000	1320000	1530000	0	2290000	2410000	4360000	1810000	0	2230000	0	0	2540000	0	5060000	0	2380000	2490000	472000	447000	1380000	3750000	2820000	3960000	5200000	0	0	324000	2010000	0	0	0	3680000
115	166	PGBM	R.VAEGQTLDLK.C	N	Y	7.6	60	3.1	1690000	958000	3070000	3520000	467000	0	340000	147000	993000	0	0	420000	3810000	4640000	3350000	274000	1930000	4030000	893000	1150000	0	0	1040000	1400000	3030000	703000	1310000	0	9210000	1020000	2750000	278000	1620000	4.00E+05	571000	957000	817000	2790000	4060000	1520000	3510000
115	166	PGBM	R.SIEYSPQLEDAGSR.E	N	Y	10.08	60	2.4	1650000	0	2580000	3650000	0	0	544000	0	3010000	0	0	0	4490000	6120000	3040000	0	1850000	3100000	1300000	1330000	0	81400	1780000	1390000	3740000	377000	1230000	0	10100000	544000	3380000	2380000	0	109000	0	0	296000	3570000	3580000	1620000	1910000
115	166	PGBM	R.ASYAQQPAESR.V	N	Y	11.98	60	1.3	1510000	736000	3980000	3340000	445000	506000	1660000	580000	3140000	156000	553000	781000	1370000	2850000	3280000	324000	3090000	5010000	1710000	1330000	357000	549000	2090000	1080000	0	522000	0	31800	1050000	689000	2360000	2020000	154000	333000	293000	190000	669000	3.00E+06	2420000	3540000	1870000
115	166	PGBM	R.LEGDTLIIPR.V	N	Y	10.3	60	1.8	1510000	325000	2950000	4830000	0	0	0	369000	1150000	0	0	0	5600000	2530000	3810000	0	1840000	3840000	1860000	1200000	0	0	1770000	0	3570000	504000	1130000	0	4810000	813000	5610000	1050000	179000	0	0	0	694000	2140000	2490000	1280000	4110000
115	166	PGBM	R.SAEPLALGR.W	N	Y	5.28	60	5.6	1500000	1960000	3600000	4210000	1050000	0	0	0	1050000	1170000	0	0	4410000	2440000	3300000	348000	3910000	3430000	854000	0	126000	175000	0	2160000	3190000	482000	469000	44100	2530000	994000	3300000	2280000	0	0	495000	0	549000	2190000	1880000	3540000	2400000
115	166	PGBM	R.VPGSPTNLANR.Q	N	Y	6.67	60	3.3	1440000	0	3180000	5950000	0	0	0	0	0	0	0	0	6430000	4080000	4300000	0	1940000	4380000	3010000	763000	255000	0	2110000	565000	3210000	749000	981000	116000	3060000	534000	4090000	0	0	0	0	0	805000	0	1260000	2.00E+06	3230000
115	166	PGBM	F.ALVNPQR.N	N	Y	9.01	60	1.9	1430000	719000	2730000	5520000	0	0	0	0	3150000	0	0	0	2450000	3710000	3250000	0	2140000	5080000	1820000	0	0	0	0	0	146000	724000	1050000	0	1920000	1560000	2530000	1410000	0	0	0	0	1370000	3960000	4860000	2430000	3400000
115	166	PGBM	R.LLSGPYFWSLPSR.F	N	Y	8.99	60	2.6	1240000	223000	5240000	331000	0	0	0	17800	588000	0	182000	97900	2170000	4220000	3140000	120000	228000	1190000	2950000	287000	0	541000	1030000	60100	4170000	1040000	1500000	0	5810000	514000	2490000	2760000	16100	0	0	0	828000	2.00E+05	3340000	327000	2720000
115	166	PGBM	K.VDSYGGSLR.Y	N	Y	9.91	15.49	3.2	1170000	1490000	2250000	1960000	1420000	2080000	891000	418000	851000	1540000	548000	1170000	1700000	2110000	1680000	1820000	1350000	1060000	1240000	1380000	1310000	257000	566000	1260000	1380000	1210000	672000	213000	2510000	466000	1180000	203000	50700	567000	812000	1100000	1240000	1010000	1260000	2420000	1420000
115	166	PGBM	K.EGGSLPPQAR.S	N	Y	5.12	60	2.6	1150000	2270000	2500000	1570000	6.00E+05	2680000	0	0	2940000	1240000	1520000	1980000	764000	5010000	1760000	0	0	2820000	1170000	422000	0	0	0	439000	1080000	326000	384000	35300	592000	776000	557000	0	0	0	714000	2860000	2780000	4250000	1090000	2150000	1480000
115	166	PGBM	K.SPAYTLVWTR.L	N	Y	5.44	60	2.5	1130000	0	3840000	1550000	232000	0	0	0	1990000	0	0	0	1740000	5030000	1840000	0	1360000	2730000	2050000	0	188000	0	1170000	0	1990000	2340000	3180000	0	3300000	0	2400000	1570000	0	38600	590000	177000	1640000	2550000	563000	0	1850000
115	166	PGBM	R.EVSEAVVDTLESEYLK.I	N	Y	5.29	60	3	1090000	577000	1860000	1280000	484000	0	0	0	447000	0	12700	13700	1990000	3440000	2870000	136000	1990000	1980000	1680000	859000	170000	188000	1900000	866000	1670000	405000	1390000	0	3990000	1030000	2180000	1030000	0	0	523000	0	451000	1420000	2610000	1070000	2270000
115	166	PGBM	K.AGFFGDAMK(+15.99).A	N	Y	6.43	60	1.6	809000	0	2170000	1160000	126000	0	0	0	1170000	0	0	0	1990000	3210000	1300000	0	918000	1310000	616000	606000	0	0	896000	0	2230000	0	590000	0	5100000	0	1640000	0	0	0	0	0	0	2270000	2010000	1620000	1260000
115	166	PGBM	K.VTSYGGELR.F	N	Y	5.14	60	3.5	806000	514000	2170000	2430000	0	0	904000	195000	2320000	1850000	1520000	934000	0	0	2030000	0	1330000	1040000	1640000	542000	0	0	923000	379000	1350000	743000	0	0	35400	254000	2190000	1540000	0	0	0	0	0	2070000	0	1970000	949000
115	166	PGBM	Y.SFLPLPTIK.D	N	Y	11.52	60	1.5	599000	0	1780000	0	0	0	0	0	0	0	0	0	1560000	2240000	3080000	0	0	2060000	0	0	0	0	0	0	2780000	1850000	1180000	0	1750000	0	2830000	0	0	0	0	0	0	0	2060000	0	2600000
115	166	PGBM	H.LRPGIVQSGGVVR.I	N	Y	6.61	60	1.7	578000	0	844000	2710000	170000	0	0	166000	229000	0	0	0	2790000	1080000	0	25900	723000	1860000	399000	159000	90600	0	358000	190000	1280000	119000	217000	0	3040000	327000	1650000	323000	0	0	0	0	0	868000	1280000	619000	1730000
115	166	PGBM	R.GHTPTQPGALNQR.Q	N	Y	7.82	60	2.6	3150000	1290000	6330000	7960000	797000	228000	2900000	654000	6010000	48800	241000	43700	3190000	5900000	7520000	669000	5730000	10400000	4230000	1460000	0	1840000	4660000	1700000	7150000	934000	1460000	60700	2630000	1620000	4770000	4810000	0	297000	634000	517000	983000	6230000	3480000	6780000	4410000
115	166	PGBM	K.AFAHLQVPER.V	N	Y	6.97	60	1.7	466000	0	1670000	1870000	0	0	232000	0	590000	0	0	0	0	745000	1700000	0	925000	1210000	620000	270000	0	0	542000	0	2850000	0	0	0	0	0	1840000	0	0	0	58200	0	86000	1160000	0	941000	1620000
115	166	PGBM	R.QPQAIITWYK.R	N	Y	1.91	60	3.7	435000	0	0	0	0	0	0	481000	560000	0	0	0	0	0	249000	9590000	0	210000	0	0	0	656000	0	0	0	0	0	0	0	0	0	0	908000	202000	477000	115000	0	0	0	0	268000
115	166	PGBM	K.AQIHGGILR.L	N	Y	7.78	60	2.5	413000	0	1840000	1200000	0	0	423000	0	868000	0	0	0	0	1010000	1080000	0	680000	649000	540000	0	0	0	314000	0	604000	0	0	0	841000	0	0	416000	0	0	0	0	0	1420000	1700000	1120000	967000
115	166	PGBM	K.AGFFGDAMK.A	N	Y	5.28	60	2.3	351000	0	760000	1280000	0	0	0	0	626000	0	0	0	1.00E+06	1060000	1050000	0	311000	1260000	378000	0	0	0	181000	0	645000	0	701000	0	2130000	0	837000	511000	0	0	0	0	0	0	772000	0	748000
115	166	PGBM	R.GMVFGIPDGVLELVPQR.G	N	Y	3.9	60	2.5	451000	267000	1850000	1730000	0	0	186000	0	3050000	0	0	0	288000	472000	740000	0	657000	1380000	384000	209000	8360	50000	354000	31100	2490000	0	0	0	313000	0	609000	343000	0	28800	8090	101000	0	2490000	627000	17500	38400
115	166	PGBM	R.FDAGSGMATIR.H	N	Y	4.17	60	3	256000	0	875000	1290000	0	0	0	0	0	0	8.00E+05	0	0	254000	1640000	0	254000	623000	439000	0	0	0	210000	0	883000	0	0	0	147000	0	1610000	108000	0	0	0	0	0	311000	438000	0	446000
115	166	PGBM	H.AQVTWYK.R	N	Y	2.58	60	5.1	247000	0	0	1660000	0	0	0	0	0	0	0	0	0	2380000	1110000	371000	0	2060000	0	0	0	0	359000	0	1140000	0	0	0	0	0	0	0	74000	0	0	0	162000	0	1280000	0	0
115	166	PGBM	R.LSGSHSQGVAYPVR.I	N	Y	6.82	60	1.5	243000	0	989000	780000	0	0	213000	0	0	0	0	0	0	365000	1060000	0	607000	354000	467000	0	0	0	0	0	0	0	0	0	318000	0	230000	0	0	0	0	0	0	1500000	1380000	526000	589000
115	166	PGBM	K.MASVGLSDIAMDTTVTHATSH.G	N	Y	5.79	60	6.1	231000	0	480000	250000	0	0	0	0	717000	0	0	0	0	287000	399000	0	0	604000	0	1700000	0	0	0	118000	0	0	0	0	1020000	0	658000	153000	0	1050000	1580000	0	0	107000	0	0	192000
115	166	PGBM	R.YELGSGLAVLR.S	N	Y	2.62	60	5.3	183000	0	2090000	0	0	0	0	44800	0	0	824000	0	0	0	4480000	0	0	70300	0	0	0	0	33100	0	0	0	0	0	0	0	0	0	0	0	0	0	0	0	0	0	0
115	166	PGBM	R.IESSSASLANGH.T	N	Y	4.38	60	1.1	170000	0	0	1110000	0	117000	0	0	0	83600	0	0	0	485000	1030000	0	0	1240000	0	0	0	0	401000	0	0	0	238000	0	448000	0	0	0	0	0	0	0	0	422000	776000	0	549000
115	166	PGBM	R.NELLHFER.A	N	Y	7.37	60	2.8	1320000	369000	2020000	4150000	603000	103000	554000	0	698000	0	80700	396000	3030000	2720000	4370000	249000	1070000	3140000	1470000	508000	319000	0	884000	1020000	3390000	677000	515000	239000	3960000	590000	4650000	985000	0	43400	0	304000	824000	1930000	2970000	1170000	3210000
115	166	PGBM	R.AELLVTEAPSKPITVTVEEQR.S	N	Y	3.64	60	2.5	158000	0	0	716000	0	0	0	0	0	0	0	0	1150000	1460000	0	0	0	1460000	0	0	0	0	0	0	0	0	0	0	0	0	0	0	0	0	0	0	0	479000	0	406000	0
115	166	PGBM	H.GTPPLTFQWSR.V	N	Y	1.98	60	3.8	126000	0	357000	210000	0	0	0	0	0	0	0	0	272000	99200	1620000	0	0	1150000	0	0	0	0	0	212000	0	171000	0	0	574000	0	0	0	0	0	0	0	0	0	247000	132000	320000
115	166	PGBM	R.AQLHGASEEPGHFSLTNAASTH.T	N	Y	3.33	60	3.6	113000	0	0	493000	0	0	0	0	668000	0	0	0	0	0	0	0	65300	0	154000	0	0	0	0	0	995000	0	0	0	1190000	0	127000	333000	0	0	0	0	0	0	205000	303000	248000
115	166	PGBM	R.FLVHDSFWALPEQFLGNK.V	N	Y	3.67	60	3.3	104000	0	173000	552000	0	0	189000	0	370000	0	0	0	12300	35900	169000	0	128000	684000	0	322000	0	0	361000	155000	570000	0	0	0	23800	0	0	76400	0	0	0	0	0	196000	0	192000	0
115	166	PGBM	R.HLISTHFAPGDFQGF.A	N	Y	4	60	6.1	97100	0	0	0	0	0	83200	0	0	0	0	19400	163000	452000	0	0	0	319000	0	0	0	0	0	0	456000	0	280000	386000	1080000	104000	207000	0	0	0	120000	366000	0	146000	0	0	0
115	166	PGBM	R.SQPGSTPLHGQPLVVLQGNNIILEHHVAQEPSPGQPSTFIVPFR.E	N	Y	4.32	60	5.6	95500	0	1150000	134000	0	0	0	0	586000	0	0	0	0	0	0	0	240000	0	0	0	0	0	1.00E+05	0	1670000	0	0	0	0	0	0	0	0	0	0	0	0	0	0	234000	0
115	166	PGBM	R.AVLHVHGGGGPR.V	N	Y	4.93	60	4.5	91600	36600	606000	231000	0	0	105000	64100	211000	0	27800	0	0	265000	118000	0	249000	0	0	0	0	0	59700	0	0	0	0	0	50600	181000	0	0	0	0	28300	0	0	547000	214000	378000	107000
115	166	PGBM	R.IAHVELADAGQYR.C	N	Y	3.58	60	4.7	866000	2630000	547000	2120000	1310000	0	1430000	812000	878000	0	0	0	0	0	1250000	1310000	442000	0	672000	2930000	561000	2010000	0	2680000	828000	0	151000	142000	836000	48600	0	689000	2680000	1320000	1880000	860000	0	0	287000	2290000	610000
115	166	PGBM	R.AQLHGASEEPGHFSLTN.A	N	Y	1.52	60	2.4	78000	0	0	0	0	0	0	0	367000	0	0	0	0	506000	0	0	0	0	0	0	0	0	0	0	0	0	0	0	1620000	0	282000	0	0	0	0	0	0	0	323000	0	254000
115	166	PGBM	R.EDGRPVPSGTQQR.H	N	Y	7.15	60	1	771000	1290000	6360000	2510000	343000	460000	0	0	4010000	170000	120000	123000	63000	86200	0	0	98000	492000	252000	21000	6890	0	0	61000	0	134000	242000	1040	117000	81000	669000	385000	0	0	95100	579000	1420000	6160000	4540000	640000	830000
115	166	PGBM	R.HQVHGPLLR.L	N	Y	2.61	60	5.5	68400	0	0	111000	38100	266000	0	0	0	83700	334000	371000	0	0	0	0	55600	60600	0	0	0	102000	0	0	0	0	22000	0	0	0	0	87100	129000	0	0	49000	0	1090000	0	64800	0
115	166	PGBM	R.HLISTHFAPGDFQGFALVNPQR.N	N	Y	2.61	60	3.8	63000	0	399000	92700	0	0	0	0	62700	0	0	0	189000	0	134000	0	0	0	0	196000	0	0	102000	0	914000	0	0	0	0	0	0	0	0	0	0	0	0	0	0	160000	33000
115	166	PGBM	K.MASVGLSDIAMDTTVTH.A	N	Y	2.44	60	3.7	50100	0	305000	0	0	0	0	0	0	0	0	0	0	0	316000	0	56600	0	160000	0	0	0	0	0	0	0	0	0	463000	0	0	0	0	0	461000	0	0	55000	250000	0	0
115	166	PGBM	R.SPVISIDPPSSTVQQGQDASFK.C	N	Y	1.98	60	3.3	66400	0	0	595000	0	0	0	0	0	0	0	0	292000	315000	0	0	0	0	0	0	0	0	0	0	0	0	657000	0	84400	0	0	0	0	0	0	0	0	131000	279000	0	501000
115	166	PGBM	F.GIPDGVLELVPQR.G	N	Y	1.63	60	1.1	33800	0	0	0	0	0	0	0	0	0	0	0	0	549000	77600	0	0	61200	0	0	0	0	0	0	0	0	0	0	579000	0	0	0	0	0	0	0	0	0	0	0	187000
115	166	PGBM	R.GGSLPPHTQVHGSR.L	N	Y	2.1	60	1.5	30700	6030	274000	84200	0	0	0	0	0	0	0	0	0	0	0	0	0	0	0	49700	0	0	0	0	0	0	0	0	13400	0	0	28200	0	0	0	0	0	713000	151000	0	0
115	166	PGBM	R.ATFSSVPLAASISAVSLEVAQPGPSNRPR.A	N	Y	1.97	60	5.7	28900	0	0	0	0	0	0	0	0	0	0	0	82200	505000	0	0	0	0	0	0	0	0	0	0	239000	0	0	0	353000	0	0	66000	0	0	0	0	0	0	0	0	0
115	166	PGBM	R.EQAWQRPDGQPATR.E	N	Y	4.86	60	4	1340000	358000	2200000	2860000	0	0	870000	0	2690000	0	280000	0	0	6460000	3360000	0	1630000	4580000	1910000	642000	214000	70600	1140000	874000	1970000	970000	1310000	0	4390000	544000	3290000	2260000	0	0	0	0	364000	2290000	2550000	1280000	2090000
115	166	PGBM	R.VISSGSVASYVTSPQGFQFR.R	N	Y	2.34	60	2.3	15600	0	0	121000	0	0	0	0	0	0	0	0	0	0	0	0	0	0	0	0	0	0	0	0	90800	0	0	0	0	0	0	0	0	0	0	0	0	91500	101000	52400	0
115	166	PGBM	R.QVQFSEEHWVHESGR.P	N	Y	0.46	60	0	9480	0	0	0	0	0	0	0	0	0	0	0	0	0	0	0	0	0	0	0	0	0	0	0	0	0	0	0	0	0	0	408000	0	0	0	0	0	0	0	0	0
115	166	PGBM	H.ESFYWQLPETYQGDK.V	N	Y	2.12	60	7.3	8290	0	60800	72900	0	0	0	0	0	0	0	0	0	0	0	0	0	223000	0	0	0	0	0	0	0	0	0	0	0	0	0	0	0	0	0	0	0	0	0	0	0
150	402	CO4A1	R.GFP(+15.99)GTSLP(+15.99)GPSGR.D	Y	Y	7.07	8.13	1.3	3.40E+07	14400000	55800000	46500000	13100000	14400000	21100000	17600000	47400000	9670000	16100000	14800000	98900000	76800000	47200000	7460000	43100000	53300000	25800000	15200000	11400000	12800000	3.40E+07	19200000	71200000	16500000	29500000	6850000	1.23E+08	17700000	6.70E+07	38300000	7620000	12600000	12200000	8650000	27900000	5.90E+07	69800000	46700000	42800000
150	402	CO4A1	R.GPP(+15.99)GGVGFP(+15.99)GSR.G	Y	Y	7.9	10.02	1.6	25600000	12300000	44800000	31300000	10300000	8780000	18700000	12400000	36400000	5050000	11700000	9340000	8.00E+07	61800000	34700000	5600000	34600000	41800000	38500000	15300000	8170000	10300000	26300000	20200000	34800000	16500000	19900000	3020000	57100000	13200000	48900000	30800000	5850000	7790000	7270000	4850000	17800000	44100000	42600000	46400000	34500000
150	402	CO4A1	R.GEP(+15.99)GPP(+15.99)GLP(+15.99)GSVGSP(+15.99)GVP(+15.99)GIGPP(+15.99)GAR.G	Y	Y	9.1	17.53	2.3	23100000	8520000	36700000	23800000	7120000	7870000	15200000	9820000	3.10E+07	2770000	6630000	4620000	69900000	2.40E+07	24500000	2270000	23500000	42200000	21300000	19500000	4500000	6480000	20800000	22900000	29200000	14200000	5.40E+07	7760000	88500000	10100000	44900000	26300000	1530000	3040000	5560000	908000	15700000	37500000	49500000	39300000	33300000
150	402	CO4A1	R.GYP(+15.99)GTP(+15.99)GPR.G	N	Y	8.41	60	0.8	5540000	5040000	19600000	14800000	3140000	3320000	653000	347000	17700000	1610000	3050000	3770000	5940000	5860000	6280000	56600	2190000	8020000	5360000	2290000	837000	385000	231000	1290000	0	3550000	3380000	210000	4100000	3440000	12800000	6770000	541000	1590000	2130000	2410000	6260000	22200000	21200000	9670000	9910000
150	402	CO4A1	R.GFP(+15.99)GTP(+15.99)GR.P	N	Y	5.22	60	0.9	4320000	0	7170000	9190000	1850000	0	4700000	1550000	5190000	0	549000	941000	8840000	9530000	9990000	1150000	6050000	13900000	89800	2510000	99200	1620000	3210000	2220000	5610000	2270000	0	0	3370000	5660000	9460000	4090000	0	0	0	1780000	2490000	8290000	12200000	9060000	8790000
150	402	CO4A1	R.GFP(+15.99)GPP(+15.99)GPDGLP(+15.99)GSMGPP(+15.99)GTPSVDHGFLVTR.H	N	Y	5.23	60	3.6	3900000	1410000	7630000	5040000	0	0	0	0	389000	0	0	0	16800000	10200000	8870000	0	1730000	8880000	6250000	292000	0	649000	6270000	51600	8160000	2720000	8770000	0	24400000	2100000	14500000	2820000	0	365000	520000	0	1690000	4420000	8850000	1930000	3460000
150	402	CO4A1	K.IVPLP(+15.99)GP(+15.99)PGAEGLP(+15.99)GSP(+15.99)GFP(+15.99)GPQGDR.G	N	Y	9.13	60	1.9	10700000	0	20800000	1.00E+07	0	0	2690000	6110000	19300000	105000	0	2230000	26600000	9320000	13800000	0	10100000	16500000	10900000	6680000	0	5260000	8140000	8160000	7150000	10800000	12300000	2940000	49700000	6880000	24700000	21300000	440000	245000	240000	211000	7790000	15300000	23700000	24300000	19500000
150	402	CO4A1	R.GFP(+15.99)GPP(+15.99)GPDGLP(+15.99)GSMGPP(+15.99)GTP(+15.99)SVDHGFLVTR.H	N	Y	5.94	60	3.5	3650000	511000	1730000	151000	1500000	0	6980000	2450000	3960000	0	0	0	3050000	19900000	4590000	210000	626000	8440000	10100000	12600000	825000	1710000	12600000	12700000	653000	0	11600000	0	4380000	2350000	1720000	2020000	0	0	0	0	2930000	751000	1630000	1360000	5720000
150	402	CO4A1	R.GDP(+15.99)GTPGVPGK.D	N	Y	9.91	11.17	1.4	2190000	810000	2870000	4100000	655000	1290000	3910000	383000	790000	501000	1580000	1660000	3600000	5400000	4410000	390000	2360000	6110000	3170000	1980000	347000	747000	3120000	1940000	6930000	568000	1430000	231000	1400000	1230000	5100000	676000	655000	461000	561000	678000	586000	2570000	2950000	3980000	3160000
150	402	CO4A1	R.GFP(+15.99)GTSLPGPSGR.D	N	Y	3.17	60	4.4	1930000	0	2930000	1620000	324000	0	3820000	0	0	0	139000	0	5270000	795000	5220000	163000	1230000	0	2890000	2930000	538000	0	1790000	2710000	1.10E+07	201000	3780000	0	20200000	770000	1060000	103000	0	0	0	0	1950000	0	0	1100000	4310000
150	402	CO4A1	H.GAIGPP(+15.99)GLQGIR.G	N	Y	9.07	60	2.2	1380000	0	1390000	1760000	524000	0	560000	368000	1300000	0	0	0	5030000	3780000	2250000	0	915000	3570000	1070000	356000	0	0	0	0	2280000	449000	3510000	415000	9250000	1060000	3170000	1290000	0	0	0	50600	0	2650000	3730000	1620000	3090000
150	402	CO4A1	R.GFP(+15.99)GPP(+15.99)GP(+15.99)DGLP(+15.99)GSMGP(+15.99)PGTP(+15.99)SVDHGFLVTR.H	N	Y	3.88	60	2.6	1380000	0	4800000	487000	0	1220000	298000	1050000	4560000	0	93500	1010000	4640000	0	0	0	1460000	1200000	7.00E+05	0	0	0	754000	479000	1910000	1590000	744000	0	6860000	270000	1860000	5220000	0	0	0	0	9.00E+05	2870000	2520000	3780000	508000
150	402	CO4A1	R.GDPGTPGVPGK.D	N	Y	4.43	60	2.9	1120000	0	0	4980000	0	0	571000	0	350000	0	0	0	5040000	3880000	4650000	0	1070000	7540000	0	0	0	0	0	0	0	0	1160000	0	821000	0	4490000	0	0	0	0	0	0	0	4090000	1670000	3990000
150	402	CO4A1	A.IGPP(+15.99)GLQGIR.G	N	Y	3.02	60	2.3	669000	0	0	1220000	0	0	326000	0	0	0	0	0	2230000	2120000	1470000	0	0	1010000	0	0	0	0	0	0	832000	0	2140000	0	7490000	194000	1140000	0	0	0	0	0	0	1400000	4120000	0	1720000
150	402	CO4A1	R.GDP(+15.99)GTPGVP(+15.99)GK.D	N	Y	6.34	60	1.6	638000	330000	1300000	577000	62700	219000	626000	0	1220000	65900	27200	0	69000	3960000	144000	107000	2.00E+06	3690000	2400000	0	3030	510000	0	1280000	0	145000	78500	0	98800	37900	482000	159000	0	0	43200	139000	1030000	1460000	4490000	230000	217000
150	402	CO4A1	K.IVPLPGPP(+15.99)GAEGLP(+15.99)GSP(+15.99)GFP(+15.99)GPQGDR.G	N	Y	4.67	60	2.5	3440000	0	4990000	5380000	0	0	390000	0	325000	0	0	0	8990000	7570000	6860000	0	971000	10600000	4720000	4220000	0	0	4770000	4300000	8760000	0	7940000	288000	20600000	2130000	7910000	584000	0	0	0	0	0	5040000	1.30E+07	3550000	3550000
150	402	CO4A1	P.GPPGPDGLPGS(+365.13)MGPP(+15.99)GTPSVDHGFLVTR.H	N	Y	1.89	60	4.4	622000	0	0	0	0	0	0	0	0	0	0	0	0	116000	0	0	10600000	178000	0	170000	0	0	0	0	0	0	408000	0	0	0	0	6240000	0	0	0	0	128000	5070000	79400	3720000	0
150	402	CO4A1	K.IVPLP(+15.99)GPPGAEGLPGSP(+15.99)GFP(+15.99)GPQGDR.G	N	Y	4.2	60	2.9	412000	0	0	1150000	0	0	0	0	0	0	0	0	891000	859000	1460000	0	0	2510000	151000	0	0	0	0	207000	696000	106000	2240000	0	3030000	0	1070000	0	0	0	0	0	0	0	997000	0	1540000
150	402	CO4A1	R.GPP(+15.99)GPQGPPGEIGFP(+15.99)GQPGAK(+340.10)GDR.G	N	Y	9.75	60	1.7	17900000	7990000	18600000	21600000	0	4410000	10800000	3540000	9500000	5090000	5030000	1570000	58700000	4.50E+07	25600000	4140000	12200000	24900000	17100000	15600000	5530000	2830000	14900000	17700000	4.80E+07	8430000	25300000	3740000	9.70E+07	11300000	42100000	7140000	0	1590000	4440000	3800000	8080000	34300000	38700000	16100000	31500000
150	402	CO4A1	K.ILYHGYSLLYVQGNER.A	N	Y	3.23	60	4.2	338000	0	0	0	0	0	0	0	0	0	0	0	3410000	1440000	143000	0	0	0	619000	0	0	123000	934000	0	762000	0	3510000	0	0	0	1310000	176000	0	0	0	0	0	530000	331000	107000	348000
150	402	CO4A1	Y.SLLYVQGNER.A	N	Y	5.17	60	3.3	308000	0	0	1190000	0	121000	0	0	392000	0	244000	221000	907000	203000	951000	369000	0	723000	0	187000	0	0	0	0	0	146000	252000	0	1600000	418000	842000	493000	0	0	0	91900	0	397000	1490000	426000	627000
150	402	CO4A1	G.TPSVDHGFLVTR.H	N	Y	4.42	60	4.4	255000	0	0	194000	0	0	727000	169000	0	317000	45500	0	0	0	0	698000	113000	1110000	0	582000	0	119000	543000	0	0	323000	687000	160000	0	472000	672000	0	0	51900	168000	629000	0	547000	9.00E+05	369000	1010000
150	402	CO4A1	R.GFPGP(+15.99)PGPDGLP(+15.99)GSMGPP(+15.99)GTPSVDHGFLVTR.H	N	Y	2.68	60	4.1	254000	0	0	0	0	0	0	0	0	0	0	0	0	355000	0	0	0	1030000	594000	0	0	492000	0	0	646000	0	1040000	0	3640000	0	0	0	0	20300	0	0	0	540000	1070000	21000	922000
150	402	CO4A1	R.GPP(+15.99)GPQGPPGEIGFPGQPGAK(+340.10)GDR.G	N	Y	2.2	60	2	179000	0	0	0	0	0	0	0	0	0	0	0	0	2260000	157000	0	0	1100000	0	0	0	0	0	0	0	0	0	0	2700000	0	35600	0	0	0	0	0	0	0	733000	0	709000
150	402	CO4A1	R.NDYSYWLSTPEP(+15.99)MP(+15.99)MSMAPITGENIRPF.I	N	Y	2.94	60	3.6	66600	0	775000	56100	0	0	0	0	316000	0	0	0	0	0	0	0	0	272000	0	0	0	0	0	0	325000	0	0	0	0	0	0	0	0	0	0	0	0	561000	0	73900	0
150	402	CO4A1	R.GFP(+15.99)GIP(+15.99)GTP(+15.99)GP(+15.99)PGLP(+15.99)GLQGPVGPP(+15.99)GF.T	N	Y	1.11	60	3.8	45300	0	21400	0	0	0	0	0	0	0	0	0	0	0	0	0	0	0	38100	0	22400	0	0	28600	0	0	0	0	1480000	196000	74500	0	0	0	0	0	0	0	60700	0	0
152	113	POSTN	R.ISTGGGETEETLK.K	Y	Y	5.79	60	1.8	2670000	0	0	69800000	119000	21300	0	0	0	592000	0	0	1380000	0	0	0	0	1.30E+07	0	0	0	0	0	0	0	10700000	2380000	0	1300000	0	2410000	0	678000	0	350000	0	1.20E+07	0	0	0	0
152	113	POSTN	R.AAAITSDILEALGR.D	Y	Y	4.32	60	2	1620000	0	25500	4670000	0	0	23700	165000	0	0	0	0	446000	2010000	19400000	133000	0	2430000	1530000	0	0	60100	0	0	0	20300000	134000	0	0	0	659000	13600	0	0	152000	0	14400000	0	0	0	3030000
152	113	POSTN	K.IEGEPEFR.L	N	Y	4.72	60	1.9	1170000	0	0	13300000	0	86200	0	0	0	305000	299000	385000	0	0	12800000	0	0	3010000	0	0	0	0	0	0	0	7550000	0	0	0	0	0	0	0	0	0	0	11400000	0	0	0	1370000
152	113	POSTN	K.VASEALMK.Y	N	Y	4.96	60	3.7	1060000	0	2040000	5770000	195000	0	1.10E+07	0	0	0	0	0	0	0	8050000	566000	1750000	0	2570000	0	0	276000	908000	2310000	0	3590000	856000	0	0	2060000	0	0	0	0	0	191000	0	0	1.00E+06	1060000	0
152	113	POSTN	K.GFEPGVTNILK.T	N	Y	4.6	60	3.2	673000	0	0	4.00E+06	0	0	702000	0	0	0	0	0	0	0	5340000	0	0	0	0	0	0	0	0	0	0	11700000	0	0	0	0	0	0	0	0	0	0	6530000	0	0	0	703000
152	113	POSTN	R.LLQGDTPVR.K	N	Y	4.43	60	3.1	440000	0	0	2320000	0	0	0	0	0	0	0	0	0	0	2700000	0	0	0	0	0	0	0	0	0	0	5480000	0	0	0	0	0	0	0	0	0	0	8400000	0	0	0	0
152	113	POSTN	K.QVIELAGK.Q	N	Y	3.27	60	3.1	356000	0	137000	3720000	0	0	0	0	0	0	0	0	885000	0	2790000	0	0	0	43100	0	0	0	684000	0	288000	2100000	90900	0	943000	0	107000	0	0	0	0	0	3500000	0	30600	0	0
152	113	POSTN	R.DGHFTLFAPTNEAFEK.L	Y	Y	2.51	60	3.5	1840000	0	0	10500000	0	311000	0	0	0	119000	0	0	132000	904000	13400000	0	0	1610000	0	0	0	0	0	0	0	33200000	151000	0	0	171000	0	0	0	0	0	0	17100000	67600	16300	0	1230000
152	113	POSTN	K.EGETITEVIHGEPIIK.K	N	Y	3.52	60	3	1560000	0	0	11400000	0	0	0	0	0	0	0	40500	744000	0	12900000	112000	0	2110000	0	0	0	0	0	318000	0	22100000	0	0	0	135000	1740000	0	0	0	0	0	15400000	0	0	0	198000
152	113	POSTN	K.TEGPTLTK.V	N	Y	3.92	60	3.5	225000	0	426000	1570000	321000	550000	0	0	0	0	0	0	0	0	0	0	0	0	0	0	0	0	0	209000	0	1500000	317000	0	0	0	425000	0	321000	0	0	2.00E+05	931000	1070000	925000	377000	0
152	113	POSTN	K.VGLNELYNGQILETIGGK.Q	N	Y	2.03	60	3.2	296000	0	0	695000	0	0	0	0	0	0	0	0	0	0	5380000	0	543000	406000	0	0	0	0	0	0	0	2730000	0	0	0	0	0	0	0	0	0	0	2950000	0	0	0	0
152	113	POSTN	K.VIEGSLQPIIK.T	N	Y	5.21	60	0	191000	0	0	0	0	0	0	0	0	0	0	0	0	0	0	0	0	0	0	0	0	0	0	0	0	4680000	0	0	0	0	0	0	0	0	0	0	3530000	0	0	0	0
152	113	POSTN	K.FIEGGDGHLFEDEEIK.R	N	Y	1.61	60	2	187000	0	0	399000	0	0	0	0	0	0	0	0	0	0	271000	0	0	0	0	0	0	0	0	0	0	4340000	0	0	0	0	0	0	0	0	0	0	3020000	0	0	0	0
152	113	POSTN	K.LLQEEVTK.V	N	Y	1.42	60	6.1	183000	0	0	0	707000	241000	0	0	0	0	0	0	0	0	0	0	0	0	0	0	0	0	0	0	0	2370000	0	0	0	353000	0	133000	0	0	0	0	3850000	0	0	0	0
152	113	POSTN	N.QIATNGVVHVIDR.V	N	Y	3.96	60	1.1	140000	0	0	1420000	0	0	0	0	0	0	0	0	0	0	1730000	0	0	0	0	0	0	0	0	0	0	1320000	0	0	0	0	0	0	0	0	0	0	1530000	0	0	0	28300
152	113	POSTN	R.N(+.98)GAIHIFR.E	N	Y	2.55	60	5.1	125000	0	0	1270000	0	0	0	0	0	0	0	0	0	0	1150000	0	0	171000	0	0	0	0	0	0	0	750000	0	0	0	0	0	0	0	0	0	0	1600000	237000	147000	0	53100
152	113	POSTN	R.IIHGNQIATNGVVHVIDR.V	N	Y	3.34	60	1.5	124000	0	0	0	0	0	0	0	0	0	0	0	0	635000	2210000	0	0	0	0	0	0	0	0	0	0	2500000	0	0	0	0	0	0	0	0	0	0	0	0	0	0	0
152	113	POSTN	Y.HLTPGVFIGK.G	N	Y	3.34	60	0.1	92600	0	0	1460000	0	0	0	0	0	0	0	0	0	0	2520000	0	0	0	0	0	0	0	0	0	0	0	0	0	0	0	0	0	0	0	0	0	0	0	0	0	0
152	113	POSTN	K.DIVTNNGVIHLIDQVLIPDSAK.Q	N	Y	2.91	60	3.1	61100	0	0	1730000	0	0	232000	0	0	0	0	0	0	0	474000	0	0	188000	0	0	0	0	0	0	0	0	0	0	0	0	0	0	0	0	0	0	0	0	0	0	0
152	113	POSTN	K.GSFTYFAPSNEAWDNLDSDIR.R	N	Y	1.93	60	3.5	125000	0	0	3670000	0	0	0	0	0	0	0	0	0	0	775000	0	0	0	0	0	0	0	0	0	0	75800	0	0	0	0	0	0	0	0	0	0	843000	0	0	0	0
152	113	POSTN	K.NALQNIILYH.L	N	Y	2.44	60	4.5	57900	0	0	0	0	0	0	0	0	0	0	0	1520000	0	1.00E+05	0	0	0	0	0	0	0	0	0	0	688000	0	0	0	0	0	0	0	0	0	0	186000	0	0	0	0
152	113	POSTN	R.FSTFLSLLEAADLK.E	N	Y	1.22	60	1.8	48900	0	0	1290000	289000	0	0	0	0	0	0	0	0	0	415000	0	0	108000	0	0	0	0	0	0	0	0	0	0	0	0	0	0	0	0	0	0	0	0	0	0	0
152	113	POSTN	K.ESDIMTTNGVIHVVDK.L	N	Y	2.8	60	2	290000	0	0	2040000	0	0	0	0	0	0	0	0	0	0	1820000	0	0	231000	0	0	0	0	88600	0	0	4510000	0	349000	0	0	0	0	0	0	0	0	3180000	0	42900	0	199000
152	113	POSTN	R.GLESNVNVELLNALH.S	N	Y	0.88	60	9.6	26200	0	0	1120000	0	0	0	0	0	0	0	0	0	0	0	0	0	0	0	0	0	0	0	0	0	0	0	0	0	0	0	0	0	0	0	0	0	0	0	5040	0
152	113	POSTN	K.ELLTQPGDWTLFVPTNDAFK.G	N	Y	1.94	60	4.1	46800	0	0	1150000	0	0	0	0	30300	0	0	0	0	0	636000	0	0	98200	0	0	0	0	0	0	0	24500	0	0	0	0	0	0	0	0	0	0	69800	0	0	0	0
152	113	POSTN	K.NALQNIILY.H	N	Y	2.72	60	1.3	24400	0	0	0	0	0	0	0	101000	0	0	0	0	0	294000	0	0	0	0	0	0	0	0	0	0	447000	0	0	0	0	0	0	0	0	0	0	205000	0	0	0	0
152	113	POSTN	K.LLYPADTPVGNDQLLEILNK.L	N	Y	2.88	60	4.2	94800	292000	234000	70100	31600	183000	58900	23400	18200	0	0	0	0	0	1420000	0	44500	49800	0	254000	0	58400	0	0	0	261000	0	0	0	0	0	44300	0	181000	0	0	463000	0	0	32000	69300
152	113	POSTN	F.TYFAPSNEAWDNLDSDIR.R	N	Y	0.67	60	0	18400	0	0	0	0	0	0	0	0	0	0	0	0	0	791000	0	0	0	0	0	0	0	0	0	0	0	0	0	0	0	0	0	0	0	0	0	0	0	0	0	0
152	113	POSTN	R.GLESNVNVELLNALHSH.M	N	Y	2.32	60	3.4	610000	0	7240	1790000	1100000	0	0	15300	0	0	0	0	0	209000	7080000	22700	0	2010000	0	69000	0	0	0	26700	0	9390000	35900	0	0	0	0	0	0	0	23600	0	3870000	0	0	0	585000
152	113	POSTN	R.DGHFTLFAPTNEAF.E	N	Y	1.25	60	2.1	14200	0	0	0	0	0	0	0	0	0	0	0	0	0	406000	0	0	0	0	0	0	0	0	0	0	206000	0	0	0	0	0	0	0	0	0	0	0	0	0	0	0
152	113	POSTN	K.NALQNIILYHLTPGVFIGK.G	N	Y	3.3	60	1.5	349000	0	0	6690000	0	0	0	0	0	0	0	0	0	281000	3910000	0	0	1760000	0	52000	0	0	0	0	0	1170000	0	0	0	0	0	0	0	0	0	0	620000	0	0	0	520000
152	113	POSTN	K.VGLNELYN(+.98)GQILETIGGK.Q	N	Y	0.81	60	2.3	8280	0	0	0	0	0	0	0	0	0	0	0	0	0	209000	0	0	0	0	0	0	0	0	0	0	0	0	0	0	0	0	0	0	0	0	0	147000	0	0	0	0
152	113	POSTN	Y.FAPSNEAWDNLDSDIR.R	N	Y	0.03	60	0	7740	0	0	0	0	0	0	0	0	0	0	0	0	0	0	0	0	0	0	0	0	0	0	0	0	0	0	0	0	0	0	0	0	0	0	0	333000	0	0	0	0
152	113	POSTN	R.VLTQIGTSIQDFIEAEDDLSSFR.A	N	Y	1.06	60	2.1	5490	0	0	220000	15400	0	0	0	0	0	0	0	0	0	0	0	0	0	0	0	0	0	0	0	0	0	0	0	0	0	0	0	0	0	0	0	0	0	0	0	0
152	113	POSTN	K.ELLTQPGDWTLF.V	N	Y	0.9	60	6	4680	0	0	0	0	0	0	0	0	0	0	0	0	0	59600	0	0	0	0	0	0	0	0	0	0	0	0	0	0	0	0	0	0	0	0	0	70500	0	0	0	0
176	374	CSPG2	R.LATVGELQAAWR.N	Y	Y	7.58	60	1.9	10800000	34400000	4220000	2320000	25700000	13700000	332000	1280000	5.00E+07	57600000	14900000	1.10E+07	6830000	2840000	3240000	6590000	4.00E+05	0	6340000	595000	9400000	2880000	1660000	1780000	4290000	486000	7260000	1.10E+07	22300000	6880000	7420000	73900000	2880000	0	3.50E+07	3470000	416000	6330000	8060000	2890000	1550000
176	374	CSPG2	K.FTFEEAAK.E	Y	Y	11.57	60	1.3	9720000	35200000	4290000	915000	3.00E+07	9130000	0	2020000	51200000	4.10E+07	10100000	7090000	7650000	3480000	0	4810000	1420000	0	2250000	0	6350000	2500000	1370000	1490000	5610000	3.00E+05	4330000	4200000	17100000	4780000	7390000	62100000	5700000	1740000	4.60E+07	3110000	542000	6460000	6920000	5730000	564000
176	374	CSPG2	R.ITEEFLGK.Y	N	Y	13.84	27.48	2	7110000	14200000	7190000	5360000	17400000	2840000	3210000	2740000	25300000	13900000	2980000	1970000	9400000	6580000	2100000	4180000	3570000	4800000	1630000	4030000	4890000	3520000	4120000	6970000	2490000	5180000	1630000	2550000	20600000	4070000	8350000	32700000	6040000	2130000	17100000	3110000	6750000	10400000	10200000	2770000	5690000
176	374	CSPG2	K.LLASDAGLYR.C	N	Y	16.14	60	2	6490000	24600000	1910000	952000	1.90E+07	7170000	587000	1360000	35400000	47400000	7680000	6380000	2150000	706000	527000	3470000	1110000	159000	1880000	350000	4210000	1340000	911000	834000	3070000	0	448000	2490000	9260000	1680000	2270000	3.80E+07	1950000	833000	28300000	0	0	4570000	4070000	3880000	133000
176	374	CSPG2	K.ETTVLVAQN(+.98)GNIK.I	N	Y	4.66	60	2.2	5040000	23400000	0	0	19900000	5310000	0	0	36400000	26900000	6970000	3840000	3140000	932000	0	836000	0	0	1030000	0	3730000	0	0	0	1010000	0	2040000	1740000	8430000	831000	1710000	33400000	1370000	0	25100000	0	0	2850000	2730000	515000	0
176	374	CSPG2	R.YEINSLIR.Y	N	Y	10.45	60	2.3	3610000	8.00E+06	3490000	1040000	9810000	1580000	0	1200000	14100000	8880000	2040000	1200000	2330000	2070000	2740000	3730000	1100000	3810000	1190000	0	4880000	2960000	2380000	1800000	1580000	0	165000	5500000	11700000	4390000	2430000	1.80E+07	2780000	2.00E+06	3880000	0	2260000	3640000	5030000	3780000	643000
176	374	CSPG2	R.LGEPNYGAEIR.G	N	Y	4.52	60	5.1	3290000	5850000	8330000	585000	0	9400000	0	7930000	0	1.20E+07	9720000	0	10100000	0	1400000	9930000	0	0	355000	129000	229000	0	694000	232000	0	0	5120000	5640000	0	521000	534000	8830000	5990000	0	7790000	649000	0	0	11200000	4450000	155000
176	374	CSPG2	R.TWDAAER.E	N	Y	9.9	60	3.6	2910000	7560000	2.00E+06	0	10800000	902000	0	8.00E+05	20200000	7690000	919000	2390000	1970000	0	0	3440000	1510000	0	0	0	3180000	1910000	928000	0	203000	0	696000	240000	3860000	3980000	686000	21100000	4280000	468000	6060000	1680000	89400	4770000	3440000	3030000	0
176	374	CSPG2	R.YTLNFEAAQK.A	N	Y	4.59	60	3.4	2910000	16200000	0	0	15100000	0	0	0	19600000	28500000	3920000	0	675000	353000	0	0	0	0	0	0	0	0	693000	0	181000	0	0	0	0	0	0	20200000	0	6390	19400000	0	0	0	0	0	0
176	374	CSPG2	N.IVSFEQK.A	N	Y	6.78	60	1.1	1590000	5420000	0	111000	6810000	611000	1270000	415000	7940000	5410000	553000	546000	1110000	838000	0	1980000	0	40400	0	0	1280000	371000	266000	152000	0	0	0	893000	4570000	2020000	851000	12700000	108000	0	4250000	763000	0	1950000	2450000	213000	0
176	374	CSPG2	K.KPPLIDR.E	N	Y	7.19	60	2.5	1570000	10300000	2550000	0	1830000	683000	0	0	3.50E+07	1640000	0	0	0	0	0	0	0	0	0	0	0	0	0	0	0	0	0	0	0	0	0	0	0	0	427000	1950000	0	8050000	4890000	0	0
176	374	CSPG2	K.TEEEVFSGMK.L	N	Y	7.02	60	1.8	1130000	3610000	1320000	0	4180000	0	0	449000	7150000	657000	0	0	0	725000	0	696000	957000	0	212000	0	1150000	545000	59400	0	0	0	554000	1020000	3560000	1280000	966000	8.00E+06	1020000	229000	3930000	648000	0	1180000	1470000	1220000	0
176	374	CSPG2	R.VSVPTHPEAVGDASLTVVK.L	Y	Y	6.63	60	1.6	1.30E+07	54700000	4510000	530000	38300000	1.20E+07	0	2560000	57700000	81400000	15500000	8690000	10500000	3930000	824000	5120000	1830000	598000	4600000	0	6770000	3110000	1090000	859000	4370000	571000	14200000	11800000	25700000	6770000	7580000	77900000	5100000	629000	57400000	2.00E+06	177000	5160000	6770000	4200000	0
176	374	CSPG2	R.VGHDYQWIGLNDK.M	N	Y	9.19	60	3	5910000	1.30E+07	0	828000	22100000	1810000	0	1410000	36600000	10400000	2800000	1010000	4210000	3230000	615000	4990000	1620000	0	1830000	501000	5470000	1920000	1760000	1480000	1430000	0	4470000	9140000	20700000	4740000	4290000	37400000	3750000	1150000	16400000	4040000	0	6800000	7040000	6350000	0
176	374	CSPG2	R.LQGAHLTSILSHEEQMFVNR.V	N	Y	4.81	60	3	1230000	2340000	1070000	92400	3760000	0	39700	296000	1660000	1280000	363000	0	213000	390000	90900	1700000	388000	594000	2040000	457000	0	2130000	21700	579000	1080000	980000	99200	839000	2350000	90500	0	17400000	2220000	255000	1840000	505000	0	478000	619000	811000	0
176	374	CSPG2	K.FHPDINVY.I	N	Y	3.89	60	1.7	537000	1500000	0	0	3810000	0	0	0	4260000	844000	0	110000	0	0	0	0	0	0	0	0	515000	0	0	0	0	0	0	1210000	3310000	192000	0	3820000	0	0	1380000	0	0	712000	1320000	0	0
176	374	CSPG2	K.QLEEVT(+365.13)DEDIAAH.G	N	Y	5.34	60	1.3	351000	2360000	0	0	1410000	0	0	0	4450000	0	0	0	0	0	0	0	0	0	0	0	0	0	0	0	0	0	0	0	328000	0	0	4250000	0	0	2040000	0	0	0	236000	0	0
176	374	CSPG2	R.WTDGSTLQYENWR.P	N	Y	4.73	60	2.1	326000	1060000	0	0	2520000	0	0	0	2080000	1730000	0	0	0	0	0	450000	0	0	0	0	0	0	0	0	0	0	0	247000	1830000	524000	0	2020000	0	0	751000	0	0	0	801000	0	0
176	374	CSPG2	K.LDISEIK.E	N	Y	10.14	60	2.1	5620000	14300000	4450000	574000	14200000	2910000	450000	2020000	28100000	18900000	3210000	2180000	7030000	2800000	0	4960000	3430000	205000	1420000	365000	0	2010000	1120000	893000	2530000	398000	1030000	3840000	16200000	3770000	5320000	33500000	3150000	1510000	18400000	1720000	0	9190000	8190000	7320000	54600
176	374	CSPG2	K.ETTVLVAQN(+.98)GN(+.98)IK.I	N	Y	3.89	60	2.2	252000	0	269000	0	0	0	1780000	773000	1410000	933000	0	0	0	0	0	0	0	0	95600	589000	0	0	0	340000	0	0	0	0	0	0	0	372000	0	2130000	720000	0	0	0	0	0	0
176	374	CSPG2	K.TEEEVFSGMK(+15.99).L	N	Y	3.19	60	2.2	228000	1160000	0	0	2810000	0	0	0	1320000	820000	0	0	0	0	0	0	0	206000	0	0	387000	0	0	0	0	0	56500	0	606000	0	0	1550000	0	0	794000	0	0	122000	0	0	0
176	374	CSPG2	H.EEQMFVNR.V	N	Y	3.58	60	1.9	221000	0	0	0	1150000	0	0	0	2520000	0	0	0	0	0	0	453000	0	0	0	0	0	0	0	0	0	0	0	0	2060000	0	49200	2340000	167000	0	0	0	0	0	734000	0	0
176	374	CSPG2	R.HPVTVAR.A	N	Y	8.64	60	0.9	127000	556000	51500	0	404000	186000	0	35000	1240000	733000	202000	168000	0	0	0	71600	33900	0	61700	0	0	34800	25300	0	0	0	0	0	14900	40800	0	604000	77700	0	423000	41600	0	113000	67800	63800	0
176	374	CSPG2	K.QLEEVT(+365.13)DEDIAAHGK.F	N	Y	3.39	60	1.5	750000	2860000	0	0	2240000	0	0	0	11600000	39500	0	0	0	0	0	0	0	0	93300	0	370000	0	0	0	0	0	0	286000	491000	0	0	9280000	0	0	4470000	0	0	321000	134000	0	0
176	374	CSPG2	K.TDEVVT(+365.13)LT(+365.13)PR.I	N	Y	1.87	60	2.5	83300	133000	0	0	1330000	0	0	0	0	0	0	0	0	0	0	0	0	0	0	0	41300	0	0	0	0	0	0	0	531000	0	0	1550000	0	0	0	0	0	0	0	0	0
176	374	CSPG2	K.T(+365.13)EEEVFSGMK.L	N	Y	1.91	60	1.4	67800	0	0	0	0	0	0	0	1440000	0	0	0	0	0	0	0	0	0	0	0	0	0	0	0	0	0	0	0	0	0	0	1480000	0	0	0	0	0	0	0	0	0
176	374	CSPG2	R.LQGAHLTSILSH.E	N	Y	3.27	60	3.7	430000	1130000	188000	0	2210000	204000	0	0	4110000	1280000	0	19400	0	0	0	280000	0	0	0	0	530000	0	0	0	0	0	132000	0	2400000	0	0	3830000	458000	0	799000	0	0	24700	589000	0	0
176	374	CSPG2	R.SDQLILPF.E	N	Y	3.46	60	1.3	60400	0	0	229000	0	0	31200	0	0	15800	0	0	0	24400	0	0	0	63600	387000	0	0	0	205000	237000	0	0	0	0	161000	1090000	0	0	0	0	0	0	0	0	0	0	0
176	374	CSPG2	R.LEAT(+365.13)ISPETMR.T	N	Y	1.05	60	7.1	42000	0	0	0	134000	0	0	0	629000	0	0	0	179000	0	0	0	0	0	0	0	0	0	0	0	0	0	0	0	0	0	0	864000	0	0	0	0	0	0	0	0	0
176	374	CSPG2	K.ETETDIDR.E	N	Y	2.76	60	7	39100	0	0	0	712000	53800	0	0	0	21200	0	0	41500	329000	0	0	0	35200	0	0	0	0	0	0	0	0	0	0	0	52600	273000	59400	0	8290	0	0	0	0	0	0	0
176	374	CSPG2	H.LTSILSHEEQMFVNR.V	N	Y	2.85	60	4.8	539000	1130000	248000	0	3270000	0	0	0	3500000	611000	0	0	402000	0	0	759000	0	0	37800	0	609000	398000	0	0	0	0	371000	754000	3200000	785000	3.00E+05	4590000	266000	0	516000	161000	0	0	1.00E+06	14300	0
176	374	CSPG2	K.FHPDINVYIIEVR.E	N	Y	2.55	60	7.4	29700	0	0	0	222000	0	0	0	384000	28800	0	0	0	0	0	0	7450	0	0	0	0	0	0	25600	0	0	0	0	0	21100	0	164000	0	0	348000	38400	0	0	0	0	0
176	374	CSPG2	R.LQGAHLTSILSHEEQMF.V	N	Y	1.9	60	5.1	25000	0	0	0	0	408000	0	0	0	250000	0	0	0	0	0	0	0	0	0	32100	0	0	0	0	0	0	0	0	0	0	0	265000	0	0	0	72900	0	0	0	0	15300
176	374	CSPG2	R.VSVPTHPEAVGDASLTVVKLLASDAGLYR.C	N	Y	2.52	60	5.2	23800	318000	0	0	51400	0	0	0	393000	0	0	0	0	0	0	0	0	0	0	0	0	0	0	0	0	0	0	0	0	0	0	157000	0	0	105000	0	0	0	0	0	0
184	147	LAMC1	K.LNEIEGTLNK.A	Y	Y	11.73	60	2.1	5610000	613000	3540000	1740000	579000	5.00E+06	6490000	14700000	0	8400000	5940000	4960000	5560000	5100000	2040000	27200000	1280000	2450000	676000	4440000	14700000	20700000	4590000	946000	2260000	733000	1420000	7290000	8170000	25500000	4270000	0	7790000	2090000	320000	2.10E+07	739000	2810000	3440000	4120000	1860000
184	147	LAMC1	K.TAAEEALR.K	Y	Y	11.01	60	1.2	3920000	2750000	11200000	6630000	2100000	2320000	1810000	3510000	3680000	683000	1910000	1530000	8170000	9220000	4620000	0	4840000	8360000	7840000	1820000	1340000	858000	1060000	2100000	3770000	3240000	2540000	162000	4300000	3520000	9530000	0	662000	1260000	1380000	1900000	4700000	7530000	7970000	6210000	4840000
184	147	LAMC1	R.SAGYLDDVTLASAR.P	N	Y	13.5	60	2.2	3110000	1330000	7080000	3940000	462000	0	2550000	924000	1010000	0	0	0	8260000	9040000	2930000	569000	4890000	5760000	2590000	3570000	487000	693000	2850000	3280000	3110000	2260000	2520000	0	14200000	1860000	6700000	0	202000	484000	374000	431000	0	5320000	6500000	8790000	3550000
184	147	LAMC1	R.EAQQALGSAAADATEAK.N	Y	Y	8.53	60	2.5	4240000	1980000	6920000	4980000	623000	464000	4340000	2230000	3.00E+06	0	467000	0	8860000	9670000	7940000	0	7950000	7300000	2110000	3020000	736000	1550000	2530000	2320000	4830000	1720000	966000	540000	15100000	997000	11800000	2080000	0	1360000	2370000	1570000	1920000	9470000	10500000	1.20E+07	4940000
184	147	LAMC1	K.VSDLENEAK.K	N	Y	7.87	60	3.6	2020000	459000	5030000	3030000	606000	741000	1340000	743000	833000	0	946000	1030000	3820000	4160000	2840000	272000	3280000	5080000	2740000	1210000	986000	90800	2910000	1170000	3110000	1320000	1010000	167000	2220000	2280000	4540000	1490000	0	1440000	551000	1150000	1600000	3080000	3080000	4660000	2500000
184	147	LAMC1	K.TEQQTADQLLAR.A	N	Y	10.37	60	1.6	1690000	0	4360000	2850000	0	0	0	0	0	0	0	0	5770000	6430000	2940000	0	0	2620000	1530000	1030000	0	0	0	1180000	4490000	784000	1150000	0	9050000	869000	5080000	497000	0	0	0	0	114000	3290000	4310000	4580000	2780000
184	147	LAMC1	K.DGFFGNPLAPNPADK.C	N	Y	6.52	60	2.6	1540000	0	1400000	6090000	0	0	0	2220000	1420000	0	0	569000	0	2150000	428000	0	0	7280000	5430000	0	0	3590000	0	8410000	4750000	0	0	0	2190000	282000	0	1810000	2420000	1500000	0	1860000	0	2830000	1720000	0	5650000
184	147	LAMC1	R.QDIAVISDSYFPR.Y	N	Y	6.68	60	2.5	1230000	176000	4830000	1380000	0	278000	0	0	0	0	52100	0	4120000	4440000	1500000	0	2150000	3240000	1450000	0	0	78700	1270000	0	2420000	1440000	1660000	0	7730000	422000	3960000	152000	0	0	0	0	896000	518000	4130000	401000	2250000
184	147	LAMC1	R.NTIEETGNLAEQAR.A	N	Y	4.74	60	3.6	1580000	0	4760000	1600000	0	0	1590000	0	392000	0	0	0	0	9150000	866000	0	4750000	1490000	1490000	238000	0	88500	3300000	2360000	2660000	0	375000	0	10700000	0	3230000	0	314000	728000	920000	0	0	0	5880000	4880000	231000
184	147	LAMC1	R.LNTFGDEVFNDPK.V	N	Y	7.97	60	1.9	946000	0	3370000	1210000	0	0	0	0	0	0	0	0	3680000	3050000	698000	109000	1450000	2140000	298000	789000	0	0	0	0	0	0	492000	0	4410000	817000	2790000	0	0	0	0	0	0	1590000	2700000	3200000	1610000
184	147	LAMC1	R.DTLQEANDILNNLK.D	N	Y	4.77	60	3.5	1190000	0	7250000	98500	0	0	121000	0	41600	0	180000	0	0	5290000	713000	0	4030000	4490000	623000	0	0	89900	166000	405000	5100000	0	489000	24000	1530000	0	1240000	899000	0	282000	0	133000	0	350000	4320000	309000	3670000
184	147	LAMC1	R.LSAEDLVLEGAGLR.V	N	Y	4.12	60	3.7	1030000	108000	1020000	31100	0	120000	0	289000	0	0	57100	0	5740000	7210000	611000	107000	37600	389000	827000	0	0	0	0	99100	176000	2810000	1330000	0	10400000	339000	4540000	454000	0	0	54600	0	1610000	178000	2270000	117000	679000
184	147	LAMC1	K.DVDQNLMDR.L	N	Y	3.47	60	2.6	624000	0	838000	0	0	1200000	0	0	0	0	0	0	1460000	0	3250000	0	1120000	2120000	582000	290000	0	0	0	0	1970000	265000	0	0	8140000	213000	0	0	0	0	0	0	0	1100000	0	1670000	1910000
184	147	LAMC1	R.EGFVGNR.C	N	Y	6.11	60	5	490000	1120000	2800000	0	0	368000	0	0	1130000	0	0	2580000	644000	455000	804000	0	0	636000	2200000	0	706000	0	0	0	0	0	247000	0	161000	0	0	0	0	250000	0	362000	1040000	2460000	2540000	0	0
184	147	LAMC1	N.SYPSETTVK.Y	N	Y	6	60	3	257000	260000	498000	435000	124000	0	0	43000	0	0	0	0	1230000	1030000	456000	0	127000	781000	417000	44800	0	0	423000	99300	238000	301000	268000	0	516000	677000	568000	0	0	0	0	44200	117000	208000	787000	0	479000
184	147	LAMC1	K.QEADDIVR.V	N	Y	3.74	60	6	244000	0	0	0	0	295000	0	0	0	0	643000	0	0	518000	0	0	209000	1520000	0	0	0	0	0	0	0	279000	0	0	0	0	202000	0	0	0	0	0	256000	185000	165000	0	2800000
184	147	LAMC1	R.PALTPFEFQK.L	N	Y	2.64	60	3.2	220000	337000	1320000	27000	0	108000	0	0	0	0	0	0	0	1180000	154000	66400	382000	0	0	3560000	65100	227000	232000	0	0	0	0	0	0	73600	0	0	0	104000	0	0	0	0	171000	231000	0
184	147	LAMC1	R.LHEATDYPWRPALTPF.E	N	Y	4.33	60	2.5	673000	0	884000	192000	112000	123000	604000	1450000	0	0	0	22900	1310000	1570000	364000	0	1080000	1630000	0	1970000	0	481000	502000	1540000	355000	123000	487000	1080000	3740000	919000	1410000	0	0	0	0	202000	0	997000	1810000	1240000	406000
184	147	LAMC1	R.TFAEVTDLDNEVNNMLK.Q	N	Y	5.73	60	4.1	210000	114000	885000	0	0	0	0	16700	0	0	87300	0	543000	646000	0	132000	566000	0	723000	727000	184000	0	198000	0	1050000	0	180000	27700	807000	153000	0	0	0	0	0	0	0	0	0	555000	105000
184	147	LAMC1	K.PGFFNLESSNPR.G	N	Y	3.93	60	3.7	179000	0	437000	0	111000	0	0	0	0	0	0	0	0	1190000	0	0	0	0	0	0	0	0	0	0	0	0	987000	0	892000	0	567000	0	123000	0	0	0	0	643000	669000	1270000	259000
184	147	LAMC1	R.DIEEIMK.D	N	Y	4.98	60	2.8	2180000	0	2670000	3320000	5160000	0	2680000	0	3250000	0	0	3960000	4670000	499000	298000	717000	3740000	3570000	1520000	544000	813000	387000	4570000	666000	3480000	0	1970000	0	4810000	1320000	3320000	767000	8820000	0	166000	3840000	0	5230000	3040000	4650000	2330000
184	147	LAMC1	R.EVMDLLR.E	N	Y	3.71	60	4.1	113000	44200	0	0	105000	120000	0	102000	0	0	177000	72400	0	419000	205000	141000	0	42600	0	0	276000	0	0	0	0	412000	0	242000	994000	0	937000	0	0	0	0	0	0	0	4.00E+05	0	99400
184	147	LAMC1	K.DIRNLEDIR.K	N	Y	3.97	60	1.6	101000	0	0	0	97600	0	0	101000	202000	103000	0	0	241000	350000	0	186000	0	313000	246000	78200	285000	0	0	196000	0	0	0	67700	563000	124000	380000	136000	0	0	152000	24400	0	309000	0	101000	0
184	147	LAMC1	R.VSVPLIAQGNSYPSETTVK.Y	N	Y	2.58	60	2.3	96100	0	919000	0	0	0	0	0	0	0	0	0	276000	0	0	0	0	0	0	0	0	0	0	0	0	0	0	0	292000	0	0	0	0	0	0	0	0	0	0	510000	0
184	147	LAMC1	K.QEAAIMDYNR.D	N	Y	2.05	60	4.4	75200	0	0	0	0	0	0	0	0	143000	0	0	7.00E+05	812000	0	0	179000	0	111000	0	0	0	0	0	0	0	108000	0	1090000	0	0	0	0	0	0	0	0	0	92600	0	0
184	147	LAMC1	K.MEAENLEQLIDQK.L	N	Y	4.62	60	2.4	45700	0	0	191000	0	0	0	0	0	0	0	0	0	0	242000	0	0	342000	319000	0	0	0	0	0	239000	67100	0	0	261000	0	0	0	0	0	0	0	0	152000	0	0	150000
184	147	LAMC1	M.ASQAAQEAEINAR.K	N	Y	3.51	60	1.2	44500	0	0	0	0	0	0	0	0	0	0	0	613000	509000	0	0	0	0	0	0	0	0	0	0	0	0	0	0	544000	0	0	0	0	0	0	0	0	0	0	0	247000
184	147	LAMC1	K.AFDITYVR.L	N	Y	1.2	60	4.1	43700	0	352000	0	0	0	0	0	0	0	0	0	59900	0	0	0	0	0	0	0	35300	0	0	0	0	0	0	0	1140000	0	0	0	0	0	0	0	0	0	0	292000	0
184	147	LAMC1	R.PSAYNFDNSPVLQEWVTATDIR.V	N	Y	5.12	60	2.9	377000	0	2270000	906000	0	0	261000	152000	0	0	0	0	198000	305000	445000	0	1150000	1280000	637000	595000	0	0	862000	433000	890000	0	54500	0	294000	0	492000	139000	0	0	0	49800	0	1850000	240000	1010000	107000
184	147	LAMC1	R.TFAEVTDLDN(+.98)EVNNMLK.Q	N	Y	1.48	60	5.1	17300	0	0	0	0	0	53500	0	0	0	0	70500	0	0	0	0	0	0	0	0	0	0	0	163000	0	0	0	0	0	191000	219000	0	0	0	0	15100	0	0	0	32300	0
[truncated: 1,101 more rows]
[truncated: 53 more columns]
