# Supplementary material for: In-Depth Matrisome and Glycoproteomic Analysis of Human Brain Glioblastoma Versus Control Tissue
Source: Mol Cell Proteomics. 2022 Feb 23;21(4):100216. doi: 10.1016/j.mcpro.2022.100216 (PMC8957055; doi:10.1016/j.mcpro.2022.100216)
Supplement: Supplemental File S9 [file mmc9.csv]

	glycopeptide	protein_name	2	3	4	5	6	7	8	9	11	12	13	14	15	16	18	19	21	22	23	24	25	26	27	28	29	31	32	33	34	35	36	37	41	42	43	44	45	46	47	48	49	50	51
1	AAT(O-Glycosylation)VGSLAGQPLQER{Hex:1; HexNAc:1; Neu5Ac:1}	sp|P02649|APOE_HUMAN Apolipoprotein E OS=Homo sapiens OX=9606 GN=APOE PE=1 SV=1	0	0	0	0	0	0	0	0	0	0	0	0	0	0	5669240.641	0	0	0	0	0	0	0	0	0	0	0	0	0	0	0	0	0	0	0	0	0	0	0	0	0	0	0	0
2	AAT(O-Glycosylation)VGSLAGQPLQER{Hex:1; HexNAc:1; Neu5Ac:2}	sp|P02649|APOE_HUMAN Apolipoprotein E OS=Homo sapiens OX=9606 GN=APOE PE=1 SV=1	21051068.75	0	0	0	0	0	0	0	0	0	0	0	0	0	20215353.81	0	0	0	0	0	0	0	0	0	0	0	2420808.938	0	1965637	0	0	0	0	0	25440257.75	0	0	0	0	0	0	0	0
3	AATVGS(O-Glycosylation)LAGQPLQER{Hex:1; HexNAc:1; Neu5Ac:1}	sp|P02649|APOE_HUMAN Apolipoprotein E OS=Homo sapiens OX=9606 GN=APOE PE=1 SV=1	0	0	0	0	0	0	0	0	0	0	0	0	0	0	5669240.641	0	0	0	0	0	0	0	0	0	0	0	0	0	0	0	0	0	0	0	0	0	0	0	0	0	0	0	0
4	AATVGS(O-Glycosylation)LAGQPLQER{Hex:1; HexNAc:1; Neu5Ac:2}	sp|P02649|APOE_HUMAN Apolipoprotein E OS=Homo sapiens OX=9606 GN=APOE PE=1 SV=1	21051068.75	0	0	0	0	0	0	0	0	0	0	0	0	0	20215353.81	0	0	0	0	0	0	0	0	0	0	0	2420808.938	0	1965637	0	0	0	0	0	25440257.75	0	0	0	0	0	0	0	0
5	ADDVRPEVT(O-Glycosylation)WSFSR{Fuc:1; Hex:3; HexNAc:5}	sp|Q9P2B2|FPRP_HUMAN Prostaglandin F2 receptor negative regulator OS=Homo sapiens OX=9606 GN=PTGFRN PE=1 SV=2	0	0	0	0	11794448.13	0	0	0	0	0	0	0	0	0	0	0	0	0	0	0	0	0	0	0	0	0	0	0	0	0	0	0	0	0	0	0	0	0	0	0	0	0	0
6	ADDVRPEVT(O-Glycosylation)WSFSR{Fuc:1; Hex:3; HexNAc:6}	sp|Q9P2B2|FPRP_HUMAN Prostaglandin F2 receptor negative regulator OS=Homo sapiens OX=9606 GN=PTGFRN PE=1 SV=2	0	0	0	0	0	0	0	0	0	0	44885800.5	0	0	0	0	0	0	0	0	0	0	0	0	0	0	0	0	0	0	0	0	0	0	0	0	0	0	0	0	0	0	0	0
7	ADDVRPEVTWS(O-Glycosylation)FSR{Fuc:1; Hex:3; HexNAc:5}	sp|Q9P2B2|FPRP_HUMAN Prostaglandin F2 receptor negative regulator OS=Homo sapiens OX=9606 GN=PTGFRN PE=1 SV=2	0	0	0	0	11794448.13	0	0	0	0	0	0	0	0	0	0	0	0	0	0	0	0	0	0	0	0	0	0	0	0	0	0	0	0	0	0	0	0	0	0	0	0	0	0
8	ADDVRPEVTWS(O-Glycosylation)FSR{Fuc:1; Hex:3; HexNAc:6}	sp|Q9P2B2|FPRP_HUMAN Prostaglandin F2 receptor negative regulator OS=Homo sapiens OX=9606 GN=PTGFRN PE=1 SV=2	0	0	0	0	0	0	0	0	124538092.3	0	44885800.5	0	0	0	0	0	0	0	0	0	0	0	0	0	0	0	0	0	0	0	0	0	0	0	0	0	0	0	0	0	0	0	0
9	ADDVRPEVTWSFS(O-Glycosylation)R{Fuc:1; Hex:3; HexNAc:5}	sp|Q9P2B2|FPRP_HUMAN Prostaglandin F2 receptor negative regulator OS=Homo sapiens OX=9606 GN=PTGFRN PE=1 SV=2	0	0	0	0	11794448.13	0	0	0	0	0	0	0	0	0	0	0	0	0	0	0	0	0	0	0	0	0	0	0	0	0	0	0	0	0	0	0	0	0	0	0	0	0	0
10	ADDVRPEVTWSFS(O-Glycosylation)R{Fuc:1; Hex:3; HexNAc:6}	sp|Q9P2B2|FPRP_HUMAN Prostaglandin F2 receptor negative regulator OS=Homo sapiens OX=9606 GN=PTGFRN PE=1 SV=2	0	0	0	0	0	0	0	0	124538092.3	0	44885800.5	0	0	0	0	0	0	0	0	0	0	0	0	0	0	0	0	0	0	0	0	0	0	0	0	0	0	0	0	0	0	0	0
11	ADGTVNQIEGEATPVN(N-Glycosylation)LTEPAK{Hex:5; HexNAc:2}	sp|P05090|APOD_HUMAN Apolipoprotein D OS=Homo sapiens OX=9606 GN=APOD PE=1 SV=1	0	0	0	0	0	0	0	0	0	0	0	0	0	0	0	0	0	0	0	793746.875	0	0	0	0	0	0	0	0	0	0	0	0	0	0	0	0	0	0	0	0	0	0	0
12	AEEVVVRC(Carbamidomethyl)S(O-Glycosylation)FR{Fuc:2; Hex:1; HexNAc:2; Neu5Ac:1}	sp|P16144|ITB4_HUMAN Integrin beta-4 OS=Homo sapiens OX=9606 GN=ITGB4 PE=1 SV=5	0	0	0	0	0	0	0	0	0	0	0	0	0	0	0	0	0	0	0	0	0	0	0	0	0	0	0	0	0	0	0	0	0	0	0	0	0	0	0	0	0	0	0
13	AEPPLN(N-Glycosylation)ASASDQGEK{Hex:6; HexNAc:2}	sp|Q9Y4L1|HYOU1_HUMAN Hypoxia up-regulated protein 1 OS=Homo sapiens OX=9606 GN=HYOU1 PE=1 SV=1	0	0	0	0	0	0	0	0	0	0	0	0	0	0	0	0	0	0	0	0	0	0	0	0	0	0	0	0	0	0	0	0	0	0	0	6903111.016	0	0	0	0	0	0	0
14	AES(O-Glycosylation)PVK{Fuc:1; Hex:5; HexNAc:5}	sp|P07197|NFM_HUMAN Neurofilament medium polypeptide OS=Homo sapiens OX=9606 GN=NEFM PE=1 SV=3	0	0	0	0	0	0	0	0	0	0	0	0	0	0	0	0	0	0	0	0	0	0	0	0	0	0	0	0	0	0	0	0	0	0	0	0	0	0	0	0	0	0	71705960.69
15	AGPN(N-Glycosylation)GTLFVADAYK{Hex:5; HexNAc:2}	sp|Q9HDC9|APMAP_HUMAN Adipocyte plasma membrane-associated protein OS=Homo sapiens OX=9606 GN=APMAP PE=1 SV=2	0	0	0	0	0	0	0	0	0	0	0	0	1318520.063	0	0	0	0	0	0	0	0	0	0	0	0	0	0	0	0	0	0	0	0	0	0	8554438.563	0	0	0	0	0	0	0
16	AGS(O-Glycosylation)IMVK{HexNAc:1}	sp|P54793|ARSF_HUMAN Arylsulfatase F OS=Homo sapiens OX=9606 GN=ARSF PE=1 SV=4	0	0	0	0	0	0	0	0	0	0	0	0	0	0	0	0	0	0	0	0	0	0	0	0	0	0	0	0	0	0	0	0	0	0	0	0	0	0	0	0	0	0	0
17	AN(N-Glycosylation)ATIEVK{Hex:7; HexNAc:2}	sp|Q9Y639|NPTN_HUMAN Neuroplastin OS=Homo sapiens OX=9606 GN=NPTN PE=1 SV=2	0	0	0	0	0	0	0	0	0	0	5916520.125	0	0	0	0	0	0	0	0	0	0	0	0	0	0	0	0	0	0	0	0	0	0	0	0	0	0	0	0	0	0	0	0
18	AN(N-Glycosylation)ATLLLGPLR{Hex:5; HexNAc:2}	sp|O14594|NCAN_HUMAN Neurocan core protein OS=Homo sapiens OX=9606 GN=NCAN PE=1 SV=3	48677617.75	0	5829969.75	42122480.44	37659414.84	0	0	0	46001618.5	45219035.88	65826389.75	19555480.81	10022942.06	13308896.44	1578321.625	0	0	47954377.63	0	5223737.438	0	0	0	0	0	0	0	26597838.81	4885272.813	26191009.75	39208143.88	8301483	0	76510243.31	0	0	39304444	32844913.38	0	0	0	0	0
19	AN(N-Glycosylation)ATLLLGPLR{Hex:6; HexNAc:2}	sp|O14594|NCAN_HUMAN Neurocan core protein OS=Homo sapiens OX=9606 GN=NCAN PE=1 SV=3	0	0	0	0	0	0	0	0	0	0	0	0	0	0	0	0	0	10655684.38	0	0	0	0	0	0	0	0	0	0	0	0	0	0	0	0	0	0	0	0	0	0	0	0	0
20	AN(N-Glycosylation)ATLLLGPLR{Hex:7; HexNAc:2}	sp|O14594|NCAN_HUMAN Neurocan core protein OS=Homo sapiens OX=9606 GN=NCAN PE=1 SV=3	0	0	0	0	0	0	0	0	0	0	0	0	0	0	0	0	0	12967575.63	0	0	0	0	0	0	0	0	0	0	0	0	0	0	0	0	0	0	0	0	0	0	0	0	0
21	AN(N-Glycosylation)STGTLVITDPTR{Fuc:1; Hex:3; HexNAc:5}	sp|Q12860|CNTN1_HUMAN Contactin-1 OS=Homo sapiens OX=9606 GN=CNTN1 PE=1 SV=1	0	0	0	0	12066879.13	0	0	0	0	13729755.16	0	0	0	0	0	0	0	0	0	0	0	0	0	0	0	0	0	0	0	0	0	0	0	0	0	0	0	0	0	0	0	0	0
22	AN(N-Glycosylation)STGTLVITDPTR{Fuc:2; Hex:4; HexNAc:5}	sp|Q12860|CNTN1_HUMAN Contactin-1 OS=Homo sapiens OX=9606 GN=CNTN1 PE=1 SV=1	0	0	0	0	0	0	0	0	0	0	0	0	0	0	0	0	0	0	0	0	0	0	0	0	0	0	0	0	0	0	10047023.13	0	0	0	0	0	0	0	0	0	0	0	0
23	AN(N-Glycosylation)STGTLVITDPTR{Hex:3; HexNAc:5}	sp|Q12860|CNTN1_HUMAN Contactin-1 OS=Homo sapiens OX=9606 GN=CNTN1 PE=1 SV=1	0	0	0	0	16795865.88	0	0	0	22923446.25	24578578.03	10125054.44	0	0	0	0	0	0	0	0	3642061.25	0	0	0	0	0	0	0	0	0	0	0	0	0	0	0	0	0	0	0	0	0	0	0
24	ANS(O-Glycosylation)TGTLVITDPTR{Fuc:1; Hex:3; HexNAc:5}	sp|Q12860|CNTN1_HUMAN Contactin-1 OS=Homo sapiens OX=9606 GN=CNTN1 PE=1 SV=1	0	0	0	0	12066879.13	0	0	0	0	13729755.16	0	0	0	0	0	0	0	0	0	0	0	0	0	0	0	0	0	0	0	0	0	0	0	0	0	0	0	0	0	0	0	0	0
25	ANS(O-Glycosylation)TGTLVITDPTR{Hex:3; HexNAc:5}	sp|Q12860|CNTN1_HUMAN Contactin-1 OS=Homo sapiens OX=9606 GN=CNTN1 PE=1 SV=1	0	0	0	0	16795865.88	0	0	0	22923446.25	24578578.03	0	0	0	0	0	0	0	0	0	3642061.25	0	0	0	0	0	0	0	0	0	0	0	0	0	0	0	0	0	0	0	0	0	0	0
26	ANSTGT(O-Glycosylation)LVITDPTR{Fuc:1; Hex:3; HexNAc:5}	sp|Q12860|CNTN1_HUMAN Contactin-1 OS=Homo sapiens OX=9606 GN=CNTN1 PE=1 SV=1	0	0	0	0	12066879.13	0	0	0	0	13729755.16	0	0	0	0	0	0	0	0	0	0	0	0	0	0	0	0	0	0	0	0	0	0	0	0	0	0	0	0	0	0	0	0	0
27	ANSTGT(O-Glycosylation)LVITDPTR{Hex:3; HexNAc:5}	sp|Q12860|CNTN1_HUMAN Contactin-1 OS=Homo sapiens OX=9606 GN=CNTN1 PE=1 SV=1	0	0	0	0	16795865.88	0	0	0	22923446.25	24578578.03	0	0	0	0	0	0	0	0	0	3642061.25	0	0	0	0	0	0	0	0	0	0	0	0	0	0	0	0	0	0	0	0	0	0	0
28	ANSTGTLVIT(O-Glycosylation)DPTR{Fuc:1; Hex:3; HexNAc:5}	sp|Q12860|CNTN1_HUMAN Contactin-1 OS=Homo sapiens OX=9606 GN=CNTN1 PE=1 SV=1	0	0	0	0	12066879.13	0	0	0	0	13729755.16	0	0	0	0	0	0	0	0	0	0	0	0	0	0	0	0	0	0	0	0	0	0	0	0	0	0	0	0	0	0	0	0	0
29	ANSTGTLVIT(O-Glycosylation)DPTR{Hex:3; HexNAc:5}	sp|Q12860|CNTN1_HUMAN Contactin-1 OS=Homo sapiens OX=9606 GN=CNTN1 PE=1 SV=1	0	0	0	0	0	0	0	0	22923446.25	24578578.03	0	0	0	0	0	0	0	0	0	3642061.25	0	0	0	0	0	0	0	0	0	0	0	0	0	0	0	0	0	0	0	0	0	0	0
30	ANSTGTLVITDPT(O-Glycosylation)R{Fuc:1; Hex:3; HexNAc:5}	sp|Q12860|CNTN1_HUMAN Contactin-1 OS=Homo sapiens OX=9606 GN=CNTN1 PE=1 SV=1	0	0	0	0	12066879.13	0	0	0	0	13729755.16	0	0	0	0	0	0	0	0	0	0	0	0	0	0	0	0	0	0	0	0	0	0	0	0	0	0	0	0	0	0	0	0	0
31	ANSTGTLVITDPT(O-Glycosylation)R{Hex:3; HexNAc:5}	sp|Q12860|CNTN1_HUMAN Contactin-1 OS=Homo sapiens OX=9606 GN=CNTN1 PE=1 SV=1	0	0	0	0	0	0	0	0	22923446.25	24578578.03	0	0	0	0	0	0	0	0	0	3642061.25	0	0	0	0	0	0	0	0	0	0	0	0	0	0	0	0	0	0	0	0	0	0	0
32	AQVQLDS(O-Glycosylation)DHLEEDIHRLK{Hex:4; HexNAc:6}	sp|P07197|NFM_HUMAN Neurofilament medium polypeptide OS=Homo sapiens OX=9606 GN=NEFM PE=1 SV=3	0	0	0	0	0	0	0	0	9000454.125	0	0	0	0	0	0	0	0	0	0	0	0	0	0	0	0	0	0	0	0	0	0	0	0	0	0	0	0	0	0	0	0	0	0
33	ARSES(O-Glycosylation)AQSK{HexNAc:3}	sp|P01911|DRB_HUMAN HLA class II histocompatibility antigen, DRB1 beta chain OS=Homo sapiens OX=9606 GN=HLA-DRB1 PE=1 SV=2	0	0	0	0	0	0	0	0	0	0	0	0	0	0	0	0	0	0	0	0	0	0	0	0	0	0	0	0	0	0	609419888	0	0	0	0	0	0	0	0	0	0	0	0
34	ARSES(O-Glycosylation)AQSK{HexNAc:3}	sp|P79483|DRB3_HUMAN HLA class II histocompatibility antigen, DR beta 3 chain OS=Homo sapiens OX=9606 GN=HLA-DRB3 PE=1 SV=1	0	0	0	0	0	0	0	0	0	0	0	0	0	0	0	0	0	0	0	0	0	0	0	0	0	0	0	0	0	0	609419888	0	0	0	0	0	0	0	0	0	0	0	0
35	AS(O-Glycosylation)PNTRSGTR{Fuc:1; Hex:1; HexNAc:2}	sp|Q14980|NUMA1_HUMAN Nuclear mitotic apparatus protein 1 OS=Homo sapiens OX=9606 GN=NUMA1 PE=1 SV=2	0	0	0	0	0	0	0	0	0	0	0	0	0	0	0	0	0	4768253.875	0	0	0	0	0	0	0	0	0	0	0	0	0	0	0	0	0	0	0	0	0	0	0	0	0
36	AS(O-Glycosylation)SPPGTLPK{Hex:1; HexNAc:1; Neu5Ac:2}	sp|O75056|SDC3_HUMAN Syndecan-3 OS=Homo sapiens OX=9606 GN=SDC3 PE=1 SV=2	0	0	0	0	0	0	991248.5625	0	0	0	0	0	0	0	0	0	0	0	0	0	0	0	0	0	0	0	0	0	0	0	2593512.938	0	0	0	0	0	0	0	0	0	0	0	0
37	ASS(O-Glycosylation)PPGTLPK{Hex:1; HexNAc:1; Neu5Ac:2}	sp|O75056|SDC3_HUMAN Syndecan-3 OS=Homo sapiens OX=9606 GN=SDC3 PE=1 SV=2	0	0	0	0	0	0	991248.5625	0	0	0	0	0	0	0	0	0	0	0	0	0	0	0	0	0	0	0	0	0	0	0	2593512.938	0	0	0	0	0	0	0	0	0	0	0	0
38	ASSPPGT(O-Glycosylation)LPK{Hex:1; HexNAc:1; Neu5Ac:2}	sp|O75056|SDC3_HUMAN Syndecan-3 OS=Homo sapiens OX=9606 GN=SDC3 PE=1 SV=2	0	0	0	0	0	0	991248.5625	0	0	0	0	0	0	0	0	0	0	0	0	0	0	0	0	0	0	0	0	0	0	0	2593512.938	0	0	0	0	0	0	0	0	0	0	0	0
39	AVLQPGAS(O-Glycosylation)PLPDGESEASRPPR{Fuc:2; Hex:2; HexNAc:2; Neu5Ac:2}	sp|Q96GW7|PGCB_HUMAN Brevican core protein OS=Homo sapiens OX=9606 GN=BCAN PE=1 SV=2	0	0	0	0	0	0	0	0	0	0	0	0	0	0	0	0	0	0	0	0	0	0	0	0	0	0	0	0	0	0	0	0	0	0	0	0	0	0	0	0	0	0	0
40	AVLQPGAS(O-Glycosylation)PLPDGESEASRPPR{Fuc:2; Hex:2; HexNAc:2; Neu5Ac:3}	sp|Q96GW7|PGCB_HUMAN Brevican core protein OS=Homo sapiens OX=9606 GN=BCAN PE=1 SV=2	2249351.5	0	0	0	0	0	0	0	0	0	0	0	0	0	0	0	0	0	0	0	0	0	0	0	0	0	0	0	0	0	0	0	0	0	0	0	0	0	0	0	0	0	0
41	AVLQPGAS(O-Glycosylation)PLPDGESEASRPPR{Hex:2; HexNAc:2; Neu5Ac:2}	sp|Q96GW7|PGCB_HUMAN Brevican core protein OS=Homo sapiens OX=9606 GN=BCAN PE=1 SV=2	0	0	0	0	0	0	0	0	0	0	0	25088787.91	0	0	0	0	0	0	0	0	0	0	0	0	0	0	0	0	0	0	0	0	0	0	0	0	0	0	0	0	0	0	0
42	AVLQPGAS(O-Glycosylation)PLPDGESEASRPPR{Hex:2; HexNAc:2; Neu5Ac:3}	sp|Q96GW7|PGCB_HUMAN Brevican core protein OS=Homo sapiens OX=9606 GN=BCAN PE=1 SV=2	0	0	0	0	0	0	0	0	14403812.47	0	0	0	0	0	0	0	0	0	0	0	0	0	0	0	0	0	0	0	0	0	0	0	0	0	0	0	0	0	0	0	0	0	0
43	AVLQPGASPLPDGES(O-Glycosylation)EASRPPR{Fuc:1; Hex:4; HexNAc:4; Neu5Ac:1}	sp|Q96GW7|PGCB_HUMAN Brevican core protein OS=Homo sapiens OX=9606 GN=BCAN PE=1 SV=2	0	0	0	0	0	0	0	0	0	0	0	0	0	0	0	0	0	0	0	0	0	0	0	0	0	0	0	0	0	0	0	0	0	0	0	0	0	0	0	0	0	0	0
44	AVLQPGASPLPDGES(O-Glycosylation)EASRPPR{Fuc:2; Hex:2; HexNAc:2; Neu5Ac:1}	sp|Q96GW7|PGCB_HUMAN Brevican core protein OS=Homo sapiens OX=9606 GN=BCAN PE=1 SV=2	0	0	0	0	0	0	0	0	0	0	0	0	0	0	0	0	0	0	0	0	0	0	0	0	0	0	0	0	0	0	0	0	0	0	0	0	0	0	0	0	0	0	0
45	AVLQPGASPLPDGES(O-Glycosylation)EASRPPR{Fuc:2; Hex:2; HexNAc:2; Neu5Ac:2}	sp|Q96GW7|PGCB_HUMAN Brevican core protein OS=Homo sapiens OX=9606 GN=BCAN PE=1 SV=2	0	0	0	0	0	0	0	0	0	0	0	0	0	0	0	0	0	0	0	0	0	0	0	0	0	0	0	0	0	0	0	0	0	4068116.625	0	0	0	0	0	0	0	0	0
46	AVLQPGASPLPDGES(O-Glycosylation)EASRPPR{Fuc:2; Hex:2; HexNAc:2; Neu5Ac:3}	sp|Q96GW7|PGCB_HUMAN Brevican core protein OS=Homo sapiens OX=9606 GN=BCAN PE=1 SV=2	2249351.5	0	0	0	0	0	0	0	0	0	0	0	0	0	0	0	0	0	0	0	0	0	0	0	0	0	0	0	0	0	0	0	0	4775377.5	0	0	0	0	0	0	0	0	0
47	AVLQPGASPLPDGES(O-Glycosylation)EASRPPR{Hex:2; HexNAc:2; Neu5Ac:2}	sp|Q96GW7|PGCB_HUMAN Brevican core protein OS=Homo sapiens OX=9606 GN=BCAN PE=1 SV=2	64222886.25	0	0	0	0	0	0	135953994.8	0	0	0	25088787.91	0	0	0	0	0	0	0	59030744.08	0	0	0	0	0	0	0	0	0	0	0	0	0	0	0	0	0	0	0	0	0	0	0
48	AVLQPGASPLPDGES(O-Glycosylation)EASRPPR{Hex:2; HexNAc:2; Neu5Ac:3}	sp|Q96GW7|PGCB_HUMAN Brevican core protein OS=Homo sapiens OX=9606 GN=BCAN PE=1 SV=2	101348043.3	0	0	0	0	0	0	305158794.5	14403812.47	0	0	73095071.25	0	0	0	0	0	0	0	30713155.88	0	0	0	0	0	0	0	35698459.56	0	0	353240868.8	0	0	134510726.4	0	0	18083999.91	0	0	0	0	0	0
49	AVLQPGASPLPDGES(O-Glycosylation)EASRPPR{Hex:2; HexNAc:2}	sp|Q96GW7|PGCB_HUMAN Brevican core protein OS=Homo sapiens OX=9606 GN=BCAN PE=1 SV=2	0	0	0	18997816.97	0	0	0	0	0	0	0	0	0	0	0	0	0	0	0	0	0	0	0	0	0	0	0	0	0	0	0	0	0	0	0	0	0	0	0	0	0	0	0
50	AVLQPGASPLPDGESEAS(O-Glycosylation)RPPR{Fuc:1; Hex:4; HexNAc:4; Neu5Ac:1}	sp|Q96GW7|PGCB_HUMAN Brevican core protein OS=Homo sapiens OX=9606 GN=BCAN PE=1 SV=2	0	0	0	0	0	0	0	0	0	0	0	0	0	0	0	0	0	0	0	0	0	0	0	0	0	0	0	0	0	0	0	0	0	0	0	0	0	0	0	0	0	0	0
51	AVLQPGASPLPDGESEAS(O-Glycosylation)RPPR{Fuc:2; Hex:2; HexNAc:2; Neu5Ac:1}	sp|Q96GW7|PGCB_HUMAN Brevican core protein OS=Homo sapiens OX=9606 GN=BCAN PE=1 SV=2	0	0	0	0	0	0	0	0	0	0	0	0	0	0	0	0	0	0	0	0	0	0	0	0	0	0	0	0	0	0	0	0	0	0	0	0	0	0	0	0	0	0	0
52	AVLQPGASPLPDGESEAS(O-Glycosylation)RPPR{Fuc:2; Hex:2; HexNAc:2; Neu5Ac:2}	sp|Q96GW7|PGCB_HUMAN Brevican core protein OS=Homo sapiens OX=9606 GN=BCAN PE=1 SV=2	0	0	0	0	0	0	0	0	0	0	0	0	0	0	0	0	0	0	0	0	0	0	0	0	0	0	0	0	0	0	0	0	0	4068116.625	0	0	0	0	0	0	0	0	0
53	AVLQPGASPLPDGESEAS(O-Glycosylation)RPPR{Fuc:2; Hex:2; HexNAc:2; Neu5Ac:3}	sp|Q96GW7|PGCB_HUMAN Brevican core protein OS=Homo sapiens OX=9606 GN=BCAN PE=1 SV=2	2249351.5	0	0	0	0	0	0	0	0	0	0	0	0	0	0	0	0	0	0	0	0	0	0	0	0	0	0	0	0	0	0	0	0	4775377.5	0	0	0	0	0	0	0	0	0
54	AVLQPGASPLPDGESEAS(O-Glycosylation)RPPR{Hex:2; HexNAc:2; Neu5Ac:2}	sp|Q96GW7|PGCB_HUMAN Brevican core protein OS=Homo sapiens OX=9606 GN=BCAN PE=1 SV=2	64222886.25	0	0	0	0	0	0	135953994.8	0	0	0	25088787.91	0	0	0	0	0	0	0	59030744.08	0	0	0	0	0	0	0	0	0	0	206446415.2	0	0	78991376.63	0	0	0	0	0	0	0	0	0
55	AVLQPGASPLPDGESEAS(O-Glycosylation)RPPR{Hex:2; HexNAc:2; Neu5Ac:3}	sp|Q96GW7|PGCB_HUMAN Brevican core protein OS=Homo sapiens OX=9606 GN=BCAN PE=1 SV=2	101348043.3	0	0	0	0	0	0	0	14403812.47	0	0	73095071.25	0	0	0	0	0	0	0	30713155.88	0	0	0	0	0	0	0	35698459.56	0	84300332.13	353240868.8	0	0	134510726.4	0	0	18083999.91	0	0	0	0	0	0
56	AVLQPGASPLPDGESEAS(O-Glycosylation)RPPR{Hex:2; HexNAc:2}	sp|Q96GW7|PGCB_HUMAN Brevican core protein OS=Homo sapiens OX=9606 GN=BCAN PE=1 SV=2	0	0	0	18997816.97	0	0	0	0	0	0	0	0	0	0	0	0	0	0	0	0	0	0	0	0	0	0	0	0	0	0	0	0	0	0	0	0	0	0	0	0	0	0	0
57	C(Carbamidomethyl)LPTAC(Carbamidomethyl)TIQLRGGQIMT(O-Glycosylation)LK{Fuc:1; Hex:3; HexNAc:6}	sp|P04275|VWF_HUMAN von Willebrand factor OS=Homo sapiens OX=9606 GN=VWF PE=1 SV=4	0	0	0	0	0	0	0	0	0	0	0	0	0	0	0	0	0	0	0	96564401.07	0	0	0	0	0	0	0	0	0	0	0	0	0	0	0	0	0	0	0	0	0	0	0
58	DAIS(O-Glycosylation)GIGTDEKC(Carbamidomethyl)LIEILASR{Fuc:1; Hex:3; HexNAc:6}	sp|P08133|ANXA6_HUMAN Annexin A6 OS=Homo sapiens OX=9606 GN=ANXA6 PE=1 SV=3	0	0	0	0	0	0	0	0	799140182.8	0	0	0	0	0	0	0	0	0	0	0	0	0	0	0	0	0	0	0	0	0	0	0	0	0	0	0	0	0	0	0	0	0	0
59	DAWGPGAAKS(O-Glycosylation)GVGTALLLK{Hex:4; HexNAc:6}	sp|P02786|TFR1_HUMAN Transferrin receptor protein 1 OS=Homo sapiens OX=9606 GN=TFRC PE=1 SV=2	0	0	0	0	0	0	0	0	0	0	0	0	0	0	0	0	0	0	0	0	0	0	0	0	84494108.94	0	0	0	0	0	0	0	0	0	0	0	0	0	0	0	0	0	0
60	DAWGPGAAKSGVGT(O-Glycosylation)ALLLK{Hex:4; HexNAc:6}	sp|P02786|TFR1_HUMAN Transferrin receptor protein 1 OS=Homo sapiens OX=9606 GN=TFRC PE=1 SV=2	0	0	0	0	0	0	0	0	0	0	0	0	0	0	0	0	0	0	0	0	0	0	0	0	84494108.94	0	0	0	0	0	0	0	0	0	0	0	0	0	0	0	0	0	0
61	DENIKVGSPFELVVS(O-Glycosylation)GNK{HexNAc:2}	sp|Q6YHK3|CD109_HUMAN CD109 antigen OS=Homo sapiens OX=9606 GN=CD109 PE=1 SV=2	0	0	0	0	0	0	0	0	0	0	0	0	0	0	0	0	0	0	0	11270192.7	0	0	0	0	0	0	0	0	0	0	0	0	0	0	0	0	0	0	0	0	0	0	0
62	DFVAKLAN(N-Glycosylation)NTHQHVFDDLR{Hex:10; HexNAc:2}	sp|Q99523|SORT_HUMAN Sortilin OS=Homo sapiens OX=9606 GN=SORT1 PE=1 SV=3	0	0	0	0	0	0	24745270.23	47731241.38	0	0	0	0	0	0	0	0	0	41530379.3	0	0	0	0	0	0	0	0	0	0	0	0	36602478.75	0	0	0	0	0	0	0	0	0	0	0	0
63	DGKPLLN(N-Glycosylation)DSR{Fuc:2; Hex:4; HexNAc:4}	sp|Q14CZ8|HECAM_HUMAN Hepatocyte cell adhesion molecule OS=Homo sapiens OX=9606 GN=HEPACAM PE=1 SV=1	0	0	0	0	0	0	0	0	0	0	0	0	0	0	0	0	0	4044136.75	0	0	0	0	0	0	0	0	0	0	0	0	0	0	0	0	0	0	0	0	0	0	0	0	0
64	DITISN(N-Glycosylation)VTK{Fuc:2; Hex:7; HexNAc:7}	sp|Q92752|TENR_HUMAN Tenascin-R OS=Homo sapiens OX=9606 GN=TNR PE=1 SV=3	0	0	0	0	0	0	0	21376231.13	0	0	0	0	0	0	0	0	0	0	0	0	0	0	0	0	0	0	0	0	0	0	0	0	0	0	0	0	0	0	0	0	0	0	0
65	DIYTFDGALN(N-Glycosylation)K{Hex:5; HexNAc:2}	sp|Q08722|CD47_HUMAN Leukocyte surface antigen CD47 OS=Homo sapiens OX=9606 GN=CD47 PE=1 SV=1	0	0	0	1297124.188	43573911.63	0	0	0	13243255.06	39372835.53	52492508.63	0	0	0	0	0	0	0	0	3160917.531	0	0	0	0	0	0	0	8289054.844	0	0	0	0	0	0	0	0	6328083.625	0	0	0	0	19116022.38	0
66	DLQSLEDILHQVEN(N-Glycosylation)K{Fuc:2; Hex:5; HexNAc:4}	sp|P02679|FIBG_HUMAN Fibrinogen gamma chain OS=Homo sapiens OX=9606 GN=FGG PE=1 SV=3	0	0	0	0	0	0	0	0	0	0	0	0	0	0	0	0	0	0	0	0	0	0	0	0	0	0	0	0	0	0	0	0	0	0	0	0	0	0	0	0	0	0	0
67	DLQSLEDILHQVEN(N-Glycosylation)K{Hex:4; HexNAc:4; Neu5Ac:1}	sp|P02679|FIBG_HUMAN Fibrinogen gamma chain OS=Homo sapiens OX=9606 GN=FGG PE=1 SV=3	0	0	0	0	0	0	0	0	0	0	0	0	0	0	0	0	0	0	0	0	0	3958961.969	0	0	0	0	0	0	0	0	0	0	0	0	0	0	0	0	0	0	0	0	0
68	DLQSLEDILHQVEN(N-Glycosylation)K{Hex:5; HexNAc:4; Neu5Ac:1}	sp|P02679|FIBG_HUMAN Fibrinogen gamma chain OS=Homo sapiens OX=9606 GN=FGG PE=1 SV=3	0	0	59823914.11	168068381.7	0	6784138.844	11466372.03	14993527.03	0	0	0	0	21730001.72	96287534.31	0	0	372975965.3	49189019.69	0	0	0	126278044.1	45456318.47	268859497.3	0	0	0	0	0	29894862.5	0	14868799.22	0	0	0	0	8760580.063	15116737.38	0	609325037.4	35725917.84	0	95171038
69	DLQSLEDILHQVEN(N-Glycosylation)K{Hex:5; HexNAc:4; Neu5Ac:2}	sp|P02679|FIBG_HUMAN Fibrinogen gamma chain OS=Homo sapiens OX=9606 GN=FGG PE=1 SV=3	0	0	0	34521849.94	0	0	0	0	0	0	0	0	0	0	0	0	257734475.9	0	0	0	0	48374662.88	0	229723912.5	0	0	0	0	0	0	0	0	0	0	0	0	0	0	0	156118251.9	0	0	0
70	DMNEVET(O-Glycosylation)QFKAFLIR{Fuc:2; Hex:4; HexNAc:4}	sp|Q9NZ08|ERAP1_HUMAN Endoplasmic reticulum aminopeptidase 1 OS=Homo sapiens OX=9606 GN=ERAP1 PE=1 SV=3	0	0	0	0	13203005	0	0	0	0	0	0	0	0	0	0	0	0	0	0	0	0	0	0	0	0	0	0	0	0	0	0	0	0	0	0	0	0	0	0	0	0	0	0
71	DS(O-Glycosylation)VFQR{Fuc:1; Hex:3; HexNAc:7}	sp|Q5FWE3|PRRT3_HUMAN Proline-rich transmembrane protein 3 OS=Homo sapiens OX=9606 GN=PRRT3 PE=1 SV=3	0	0	0	0	0	0	0	0	0	0	0	0	0	0	0	0	0	0	0	0	0	0	0	0	0	0	0	0	0	0	0	0	0	0	0	0	15271484.06	0	0	0	0	0	0
72	DS(O-Glycosylation)VFQR{Fuc:1; Hex:4; HexNAc:6}	sp|Q5FWE3|PRRT3_HUMAN Proline-rich transmembrane protein 3 OS=Homo sapiens OX=9606 GN=PRRT3 PE=1 SV=3	0	0	0	0	0	0	0	0	0	0	0	0	0	0	0	0	0	0	0	0	0	0	0	0	0	0	0	0	0	0	0	0	0	0	0	0	0	0	0	0	38842891	0	0
73	DSLSIN(N-Glycosylation)ATNIK{Hex:5; HexNAc:2}	sp|P00533|EGFR_HUMAN Epidermal growth factor receptor OS=Homo sapiens OX=9606 GN=EGFR PE=1 SV=2	0	68265618.63	0	0	0	0	0	0	0	0	0	127072820.7	0	0	0	44326965.41	0	0	0	0	0	9558555	0	0	0	0	0	16366663.19	0	167096490.8	0	62178041.38	0	0	0	5434184.375	20349173.94	28171904.56	53048741.81	0	0	70215537.47	0
74	DSLSIN(N-Glycosylation)ATNIK{Hex:6; HexNAc:2}	sp|P00533|EGFR_HUMAN Epidermal growth factor receptor OS=Homo sapiens OX=9606 GN=EGFR PE=1 SV=2	0	85584381.13	0	0	0	0	0	0	0	0	0	309774139.5	0	0	0	59956738.36	0	6217746.563	0	0	0	0	0	0	24954106.87	0	0	28565365.67	0	371610968.7	0	75610303.19	0	0	0	39944838.05	22287230.81	41240603.81	69380341.44	0	0	96241021	0
75	DSLSIN(N-Glycosylation)ATNIK{Hex:7; HexNAc:2}	sp|P00533|EGFR_HUMAN Epidermal growth factor receptor OS=Homo sapiens OX=9606 GN=EGFR PE=1 SV=2	0	0	0	0	0	0	0	0	0	0	0	11184385.22	0	0	0	0	0	0	0	0	0	0	0	0	6442239	0	0	0	0	7503045.313	0	0	0	0	0	17548318.94	0	0	0	0	0	0	0
76	DSLSIN(N-Glycosylation)ATNIK{Hex:8; HexNAc:2}	sp|P00533|EGFR_HUMAN Epidermal growth factor receptor OS=Homo sapiens OX=9606 GN=EGFR PE=1 SV=2	0	0	0	0	0	0	0	0	0	0	0	7647861.609	0	0	0	0	0	0	0	0	0	0	0	0	13943778.53	0	0	0	0	0	0	0	0	0	0	23359971	0	0	0	0	0	0	0
77	DTLT(O-Glycosylation)AK{HexNAc:1}	sp|P35052|GPC1_HUMAN Glypican-1 OS=Homo sapiens OX=9606 GN=GPC1 PE=1 SV=2	0	0	0	0	0	0	0	0	0	0	0	0	0	0	0	0	0	0	0	0	0	0	0	0	0	0	0	0	0	0	0	0	0	0	0	0	0	0	0	0	0	0	0
78	DYKPQVGVIADPS(O-Glycosylation)SK{Fuc:2; Hex:2; HexNAc:2}	sp|Q99715|COCA1_HUMAN Collagen alpha-1(XII) chain OS=Homo sapiens OX=9606 GN=COL12A1 PE=1 SV=2	0	0	0	0	0	0	0	0	0	0	0	0	0	0	0	0	0	9544746.121	0	0	0	0	0	0	0	0	0	0	0	0	0	0	0	0	0	0	0	0	0	0	0	0	0
79	DYKPQVGVIADPSS(O-Glycosylation)K{Fuc:2; Hex:2; HexNAc:2}	sp|Q99715|COCA1_HUMAN Collagen alpha-1(XII) chain OS=Homo sapiens OX=9606 GN=COL12A1 PE=1 SV=2	0	0	0	0	0	0	0	0	0	0	0	0	0	0	0	0	0	9544746.121	0	0	0	0	0	0	0	0	0	0	0	0	0	0	0	0	0	0	0	0	0	0	0	0	0
80	DYN(N-Glycosylation)SSR{Fuc:1; Hex:7; HexNAc:4}	sp|P27701|CD82_HUMAN CD82 antigen OS=Homo sapiens OX=9606 GN=CD82 PE=1 SV=1	0	0	0	0	0	0	0	0	0	0	0	0	0	0	0	0	0	0	0	0	0	0	0	0	0	0	0	0	0	0	0	0	0	0	0	0	0	0	0	5780813.734	0	0	0
81	EAFGPQALSTPQPPAS(O-Glycosylation)TK{Hex:4; HexNAc:4}	sp|P13611|CSPG2_HUMAN Versican core protein OS=Homo sapiens OX=9606 GN=VCAN PE=1 SV=3	0	0	0	4780595.844	0	0	0	0	0	0	0	0	0	0	0	0	0	0	0	0	0	0	0	0	0	0	0	0	0	0	0	0	0	0	0	0	0	0	0	0	0	0	0
82	EAFGPQALSTPQPPAST(O-Glycosylation)K{Hex:4; HexNAc:4}	sp|P13611|CSPG2_HUMAN Versican core protein OS=Homo sapiens OX=9606 GN=VCAN PE=1 SV=3	0	0	0	4780595.844	0	0	0	0	0	0	0	0	0	0	0	0	0	0	0	0	0	0	0	0	0	0	0	0	0	0	0	0	0	0	0	0	0	0	0	0	0	0	0
83	EAIINLAT(O-Glycosylation)QPK{Fuc:2; Hex:2; HexNAc:4}	sp|P16144|ITB4_HUMAN Integrin beta-4 OS=Homo sapiens OX=9606 GN=ITGB4 PE=1 SV=5	0	0	0	0	0	0	0	0	0	0	0	0	0	0	0	0	0	0	0	0	0	0	0	0	0	0	0	0	0	0	0	0	32589567.34	0	0	0	0	0	0	0	0	0	0
84	EAIS(O-Glycosylation)FLERHSK{Fuc:2; Hex:3; HexNAc:3}	sp|P54793|ARSF_HUMAN Arylsulfatase F OS=Homo sapiens OX=9606 GN=ARSF PE=1 SV=4	0	0	0	0	0	0	0	0	0	0	0	0	0	0	0	0	0	0	0	0	0	0	0	0	0	0	0	0	0	0	0	0	0	0	0	0	6587067.75	0	0	0	0	0	0
85	EDALN(N-Glycosylation)ETR{Hex:9; HexNAc:2}	sp|P10909|CLUS_HUMAN Clusterin OS=Homo sapiens OX=9606 GN=CLU PE=1 SV=1	0	8815106.406	0	0	0	0	0	0	0	0	0	0	0	0	0	0	0	0	0	0	0	0	0	0	0	0	0	0	0	0	0	0	0	0	0	0	0	0	0	0	10312844.02	0	0
86	EEKPAVT(O-Glycosylation)AAPK{HexNAc:1}	sp|P02511|CRYAB_HUMAN Alpha-crystallin B chain OS=Homo sapiens OX=9606 GN=CRYAB PE=1 SV=2	17123598.94	13855432.78	0	0	0	0	0	0	0	0	0	0	0	0	0	0	0	0	0	13105972.98	0	0	0	0	0	0	0	0	0	0	0	0	0	19351405.31	0	0	9277978.875	6295901.063	20107279.33	0	0	23908385.56	0
87	EEPLPT(O-Glycosylation)TTPAAIK{HexNAc:1}	sp|Q9UPA5|BSN_HUMAN Protein bassoon OS=Homo sapiens OX=9606 GN=BSN PE=1 SV=4	0	0	0	0	14035620.05	0	0	0	0	15482919.5	33449603.5	0	0	0	0	0	0	0	0	0	0	0	0	0	0	0	0	0	0	0	0	0	0	0	0	0	0	0	0	0	0	0	0
88	EEPLPTT(O-Glycosylation)TPAAIK{HexNAc:1}	sp|Q9UPA5|BSN_HUMAN Protein bassoon OS=Homo sapiens OX=9606 GN=BSN PE=1 SV=4	0	0	0	0	14035620.05	0	0	0	0	15482919.5	33449603.5	0	0	0	0	0	0	0	0	0	0	0	0	0	0	0	0	0	0	0	0	0	0	0	0	0	0	0	0	0	0	0	0
89	EEPLPTTT(O-Glycosylation)PAAIK{HexNAc:1}	sp|Q9UPA5|BSN_HUMAN Protein bassoon OS=Homo sapiens OX=9606 GN=BSN PE=1 SV=4	0	0	0	0	14035620.05	0	0	0	0	15482919.5	0	0	0	0	0	0	0	0	0	0	0	0	0	0	0	0	0	0	0	0	0	0	0	0	0	0	0	0	0	0	0	0	0
90	EEQFN(N-Glycosylation)STFR{Fuc:1; Hex:3; HexNAc:4}	sp|P01859|IGHG2_HUMAN Immunoglobulin heavy constant gamma 2 OS=Homo sapiens OX=9606 GN=IGHG2 PE=1 SV=2	0	0	137760641.2	124819965.9	0	0	0	63140063.25	0	0	0	45114847.63	94957133.14	152927724.9	99039422.25	0	170603757.3	0	0	0	0	0	131418154.7	0	0	0	0	0	0	38057828.25	0	106484583.1	0	0	67565860.66	0	119839563.4	141333656.7	0	0	98088318.25	0	0
91	EEQFN(N-Glycosylation)STFR{Fuc:1; Hex:4; HexNAc:4}	sp|P01859|IGHG2_HUMAN Immunoglobulin heavy constant gamma 2 OS=Homo sapiens OX=9606 GN=IGHG2 PE=1 SV=2	0	0	0	0	0	0	0	81854558.56	0	0	0	0	0	0	0	0	0	0	0	0	0	0	0	0	0	0	0	107288850	0	0	0	0	0	0	0	0	0	0	0	253300820.9	0	0	0
92	EEQFN(N-Glycosylation)STFR{Fuc:1; Hex:5; HexNAc:4}	sp|P01859|IGHG2_HUMAN Immunoglobulin heavy constant gamma 2 OS=Homo sapiens OX=9606 GN=IGHG2 PE=1 SV=2	0	0	20650643.84	0	0	0	0	0	0	0	0	0	0	29395614	0	0	0	0	0	0	0	0	0	0	0	0	0	0	0	0	0	0	0	0	0	0	69413619.31	79143123.13	0	64600816.81	0	0	0
93	EEQFNS(O-Glycosylation)TFR{Fuc:1; Hex:3; HexNAc:4}	sp|P01859|IGHG2_HUMAN Immunoglobulin heavy constant gamma 2 OS=Homo sapiens OX=9606 GN=IGHG2 PE=1 SV=2	0	0	0	0	0	51783561.88	0	0	0	0	0	45114847.63	0	0	0	0	0	0	0	0	0	0	0	0	0	0	0	0	0	0	0	0	0	0	0	0	0	0	0	248780113.3	0	0	0
94	EEQFNS(O-Glycosylation)TFR{Fuc:1; Hex:3; HexNAc:5}	sp|P01859|IGHG2_HUMAN Immunoglobulin heavy constant gamma 2 OS=Homo sapiens OX=9606 GN=IGHG2 PE=1 SV=2	0	0	0	0	0	0	0	0	0	0	0	0	0	0	0	0	0	0	0	0	0	0	0	0	0	0	0	0	0	0	0	0	0	0	0	0	0	31421502.09	0	60266203.44	0	0	0
95	EEQFNS(O-Glycosylation)TFR{Fuc:1; Hex:4; HexNAc:4}	sp|P01859|IGHG2_HUMAN Immunoglobulin heavy constant gamma 2 OS=Homo sapiens OX=9606 GN=IGHG2 PE=1 SV=2	0	0	149348785.3	148578843.5	0	0	0	81854558.56	0	0	0	0	0	153722109.9	0	0	0	0	0	0	0	0	0	0	0	0	0	0	0	0	0	80703077.38	0	0	0	0	189774823.4	0	0	0	0	0	0
96	EEQYN(N-Glycosylation)STYR{Fuc:1; Hex:3; HexNAc:4}	sp|P0DOX5|IGG1_HUMAN Immunoglobulin gamma-1 heavy chain OS=Homo sapiens OX=9606 PE=1 SV=2	0	0	104364339.3	0	0	203823819.3	0	0	40194844.44	0	0	0	0	0	110813598.1	0	173016253	0	92863237.84	0	0	0	258169895.8	0	0	0	0	0	45928904.67	0	0	92847016.36	0	0	63561212.98	0	0	60015034.94	0	171558628.1	0	0	114197081.7
97	EEQYN(N-Glycosylation)STYR{Fuc:1; Hex:3; HexNAc:5}	sp|P0DOX5|IGG1_HUMAN Immunoglobulin gamma-1 heavy chain OS=Homo sapiens OX=9606 PE=1 SV=2	0	0	0	0	0	0	0	0	0	0	0	0	0	0	0	0	45797489.25	0	0	0	0	0	0	0	0	0	0	0	0	0	0	0	0	0	0	0	0	0	0	0	0	0	0
98	EEQYN(N-Glycosylation)STYR{Fuc:1; Hex:4; HexNAc:4}	sp|P0DOX5|IGG1_HUMAN Immunoglobulin gamma-1 heavy chain OS=Homo sapiens OX=9606 PE=1 SV=2	0	0	0	0	0	157044692.6	0	164817896.7	54571747.72	0	58451868.78	0	0	194536538.6	116827309	0	0	0	0	0	0	105937650.8	0	59553336.12	0	0	0	0	0	68151829.39	122572896.3	149877566.3	0	0	0	79882683.44	0	129848658.6	0	0	0	0	122783895.6
99	EEQYN(N-Glycosylation)STYR{Fuc:1; Hex:5; HexNAc:4}	sp|P0DOX5|IGG1_HUMAN Immunoglobulin gamma-1 heavy chain OS=Homo sapiens OX=9606 PE=1 SV=2	0	0	66900953.28	51239278.08	0	0	0	0	0	0	0	0	0	84160148.81	0	0	113294393.3	0	0	0	0	0	50266036.19	0	0	0	0	0	0	0	0	0	0	0	0	57641159.26	64094850.44	0	0	118407467.3	57029022.28	0	0
100	EEQYN(N-Glycosylation)STYR{Hex:3; HexNAc:4}	sp|P0DOX5|IGG1_HUMAN Immunoglobulin gamma-1 heavy chain OS=Homo sapiens OX=9606 PE=1 SV=2	0	0	0	0	0	0	0	0	0	0	0	0	0	0	0	0	0	0	0	0	0	0	0	0	0	0	0	0	0	0	0	0	0	0	0	0	0	0	0	0	31603674.83	0	0
101	EEQYNS(O-Glycosylation)TYR{Fuc:1; Hex:3; HexNAc:4}	sp|P0DOX5|IGG1_HUMAN Immunoglobulin gamma-1 heavy chain OS=Homo sapiens OX=9606 PE=1 SV=2	0	0	0	0	0	0	0	0	0	0	0	0	0	117836506.1	0	0	0	0	0	0	0	0	0	0	0	0	0	0	0	0	0	0	0	0	0	0	67608908.58	0	0	0	302150224.6	0	0
102	EEQYNS(O-Glycosylation)TYR{Fuc:1; Hex:3; HexNAc:5}	sp|P0DOX5|IGG1_HUMAN Immunoglobulin gamma-1 heavy chain OS=Homo sapiens OX=9606 PE=1 SV=2	0	0	0	0	0	0	0	0	0	0	0	0	0	28615868.88	0	0	0	0	0	0	0	0	57136193.63	0	0	0	0	0	0	0	0	0	0	0	0	0	0	0	0	49275936.47	59521455.06	0	0
103	EEQYNS(O-Glycosylation)TYR{Fuc:1; Hex:4; HexNAc:4}	sp|P0DOX5|IGG1_HUMAN Immunoglobulin gamma-1 heavy chain OS=Homo sapiens OX=9606 PE=1 SV=2	0	0	171883022.6	109191826.1	0	0	0	0	54571747.72	0	0	0	73925342.52	0	116827309	0	268716198.1	0	0	0	0	105937650.8	209752059.2	59553336.12	0	0	0	0	0	68151829.39	0	0	0	0	0	79882683.44	133891029.6	129848658.6	0	275406829	257641408.5	0	0
104	EEQYNS(O-Glycosylation)TYR{Hex:3; HexNAc:4}	sp|P0DOX5|IGG1_HUMAN Immunoglobulin gamma-1 heavy chain OS=Homo sapiens OX=9606 PE=1 SV=2	0	0	0	0	0	0	0	0	0	0	0	0	0	0	0	0	0	0	0	0	0	0	0	0	0	0	0	0	0	0	0	0	0	0	0	0	0	0	0	0	31603674.83	0	0
105	EFPVTETPLVT(O-Glycosylation)AR{Hex:3; HexNAc:3}	sp|P13611|CSPG2_HUMAN Versican core protein OS=Homo sapiens OX=9606 GN=VCAN PE=1 SV=3	0	0	0	0	0	0	0	0	0	0	0	0	0	0	0	0	0	0	0	0	0	0	0	0	0	0	0	0	0	0	4343013.063	0	0	0	0	0	0	0	0	0	0	0	0
106	ELIS(O-Glycosylation)ER{Hex:1; HexNAc:3; Neu5Ac:1}	sp|P02790|HEMO_HUMAN Hemopexin OS=Homo sapiens OX=9606 GN=HPX PE=1 SV=2	0	0	0	0	0	0	0	0	0	0	0	0	0	0	0	0	0	0	0	0	0	0	0	0	0	0	0	0	0	0	0	0	1340207.594	0	0	0	0	0	0	0	0	0	0
107	EN(N-Glycosylation)GTDTVQEEEESPAEGSK{Hex:6; HexNAc:2}	sp|Q9Y4L1|HYOU1_HUMAN Hypoxia up-regulated protein 1 OS=Homo sapiens OX=9606 GN=HYOU1 PE=1 SV=1	0	0	0	0	0	0	0	0	0	0	0	0	0	0	0	0	0	0	0	0	0	0	0	0	2307475.469	0	0	0	0	0	0	0	0	0	0	0	0	0	0	0	0	0	0
108	ENT(O-Glycosylation)QQHITARR{Fuc:1; Hex:4; HexNAc:5}	sp|P08311|CATG_HUMAN Cathepsin G OS=Homo sapiens OX=9606 GN=CTSG PE=1 SV=2	0	0	0	0	0	0	0	0	0	0	0	0	0	0	0	0	0	0	0	0	0	0	0	0	0	0	0	0	0	0	0	0	0	0	0	0	0	0	0	0	0	0	0
109	EPLQPEPAPPRPS(O-Glycosylation)GPATAEDPGR{Hex:1; HexNAc:1; Neu5Ac:1}	sp|Q9BXX0|EMIL2_HUMAN EMILIN-2 OS=Homo sapiens OX=9606 GN=EMILIN2 PE=1 SV=3	0	0	0	0	0	0	0	0	0	0	0	0	0	0	0	0	0	0	0	0	0	0	0	0	0	0	0	0	0	0	0	0	0	0	0	0	4346067.063	0	0	0	0	0	0
110	EPLQPEPAPPRPSGPAT(O-Glycosylation)AEDPGR{Hex:1; HexNAc:1; Neu5Ac:1}	sp|Q9BXX0|EMIL2_HUMAN EMILIN-2 OS=Homo sapiens OX=9606 GN=EMILIN2 PE=1 SV=3	0	0	0	0	0	0	0	0	0	0	0	0	0	0	0	0	0	0	0	0	0	0	0	0	0	0	0	0	0	0	0	0	0	0	0	0	4346067.063	0	0	0	0	0	0
111	EPQIS(O-Glycosylation)TTTHYNR{Hex:1; HexNAc:1; Neu5Ac:2}	sp|P23471|PTPRZ_HUMAN Receptor-type tyrosine-protein phosphatase zeta OS=Homo sapiens OX=9606 GN=PTPRZ1 PE=1 SV=4	0	0	0	0	0	0	0	0	0	0	0	8434347.711	0	0	0	0	0	0	0	0	0	0	0	0	0	0	0	0	0	0	0	0	0	0	0	0	0	0	0	0	0	0	0
112	EPQIS(O-Glycosylation)TTTHYNR{Hex:3; HexNAc:3}	sp|P23471|PTPRZ_HUMAN Receptor-type tyrosine-protein phosphatase zeta OS=Homo sapiens OX=9606 GN=PTPRZ1 PE=1 SV=4	0	0	0	0	0	0	12572686.36	0	0	0	0	0	0	0	0	0	0	0	0	0	15844460.41	0	0	0	0	0	0	0	0	0	0	0	0	0	0	0	0	0	0	0	0	0	0
113	EPQIST(O-Glycosylation)TTHYNR{Hex:1; HexNAc:1; Neu5Ac:2}	sp|P23471|PTPRZ_HUMAN Receptor-type tyrosine-protein phosphatase zeta OS=Homo sapiens OX=9606 GN=PTPRZ1 PE=1 SV=4	0	0	0	0	0	0	0	0	0	0	0	8434347.711	0	0	0	0	0	0	0	0	0	0	0	0	0	0	0	0	0	0	0	0	0	0	0	0	0	0	0	0	0	0	0
114	EPQIST(O-Glycosylation)TTHYNR{Hex:3; HexNAc:3}	sp|P23471|PTPRZ_HUMAN Receptor-type tyrosine-protein phosphatase zeta OS=Homo sapiens OX=9606 GN=PTPRZ1 PE=1 SV=4	0	0	0	0	0	0	12572686.36	0	0	0	0	0	0	0	0	0	0	0	0	0	15844460.41	0	0	0	0	0	0	0	0	0	0	0	7945906.281	0	0	0	0	0	0	0	0	0	0
115	EPQISTT(O-Glycosylation)THYNR{Hex:1; HexNAc:1; Neu5Ac:2}	sp|P23471|PTPRZ_HUMAN Receptor-type tyrosine-protein phosphatase zeta OS=Homo sapiens OX=9606 GN=PTPRZ1 PE=1 SV=4	0	0	0	0	0	0	0	0	0	0	0	8434347.711	0	0	0	0	0	0	0	0	0	0	0	0	0	0	0	0	0	0	0	0	0	0	0	0	0	0	0	0	0	0	0
116	EPQISTT(O-Glycosylation)THYNR{Hex:3; HexNAc:3}	sp|P23471|PTPRZ_HUMAN Receptor-type tyrosine-protein phosphatase zeta OS=Homo sapiens OX=9606 GN=PTPRZ1 PE=1 SV=4	0	0	0	0	0	0	12572686.36	0	0	0	0	0	0	0	0	0	0	0	0	0	15844460.41	0	0	0	0	0	0	0	0	0	0	0	7945906.281	0	0	0	0	0	0	0	0	0	0
117	EPQISTTT(O-Glycosylation)HYNR{Hex:1; HexNAc:1; Neu5Ac:2}	sp|P23471|PTPRZ_HUMAN Receptor-type tyrosine-protein phosphatase zeta OS=Homo sapiens OX=9606 GN=PTPRZ1 PE=1 SV=4	0	0	0	0	0	0	0	0	0	0	0	8434347.711	0	0	0	0	0	0	0	0	0	0	0	0	0	0	0	0	0	0	0	0	0	0	0	0	0	0	0	0	0	0	0
118	EPQISTTT(O-Glycosylation)HYNR{Hex:3; HexNAc:3}	sp|P23471|PTPRZ_HUMAN Receptor-type tyrosine-protein phosphatase zeta OS=Homo sapiens OX=9606 GN=PTPRZ1 PE=1 SV=4	0	0	0	0	0	0	12572686.36	0	0	0	0	0	0	0	0	0	0	0	0	0	15844460.41	0	0	0	0	0	0	0	0	0	0	0	7945906.281	0	0	0	0	0	0	0	0	0	0
119	ES(O-Glycosylation)PLHRDLGVPESR{Hex:5; HexNAc:5; Neu5Ac:1}	sp|O43157|PLXB1_HUMAN Plexin-B1 OS=Homo sapiens OX=9606 GN=PLXNB1 PE=1 SV=3	0	0	0	5131198	0	0	0	0	0	0	0	0	0	0	0	0	0	0	0	0	0	0	0	0	0	0	0	0	0	0	0	0	0	0	0	0	0	0	0	0	0	0	0
120	ET(O-Glycosylation)ETDIDR{Hex:1; HexNAc:1}	sp|P13611|CSPG2_HUMAN Versican core protein OS=Homo sapiens OX=9606 GN=VCAN PE=1 SV=3	0	0	0	0	0	0	0	0	0	0	0	0	0	0	0	0	0	0	0	0	0	0	0	0	0	0	0	0	0	0	18349381.91	0	0	0	0	0	0	0	0	0	0	0	0
121	ET(O-Glycosylation)GETSPAQVNK{Hex:1; HexNAc:1}	sp|O14594|NCAN_HUMAN Neurocan core protein OS=Homo sapiens OX=9606 GN=NCAN PE=1 SV=3	0	0	0	0	0	0	0	0	0	0	0	0	0	0	0	0	0	0	0	0	0	0	0	0	0	0	0	0	0	0	0	0	0	0	0	0	729848.9063	0	0	0	0	0	0
122	ETET(O-Glycosylation)DIDR{Hex:1; HexNAc:1}	sp|P13611|CSPG2_HUMAN Versican core protein OS=Homo sapiens OX=9606 GN=VCAN PE=1 SV=3	0	0	0	0	0	0	0	34765243.86	0	0	0	0	0	0	0	0	0	0	0	0	0	0	0	0	0	0	0	0	0	0	18349381.91	0	0	0	0	0	0	0	0	0	0	0	0
123	ETGET(O-Glycosylation)SPAQVNK{Hex:1; HexNAc:1; Neu5Ac:1}	sp|O14594|NCAN_HUMAN Neurocan core protein OS=Homo sapiens OX=9606 GN=NCAN PE=1 SV=3	0	0	0	0	0	0	0	0	0	0	0	0	0	0	0	0	0	0	0	0	0	0	0	0	0	0	0	0	0	8991933.797	0	0	0	0	0	0	3551599.344	0	0	0	0	0	0
124	ETGET(O-Glycosylation)SPAQVNK{Hex:1; HexNAc:1}	sp|O14594|NCAN_HUMAN Neurocan core protein OS=Homo sapiens OX=9606 GN=NCAN PE=1 SV=3	0	0	0	0	0	0	0	0	0	0	0	0	0	0	0	0	0	0	0	0	0	0	0	0	0	0	0	0	0	0	0	0	0	0	0	0	729848.9063	0	0	0	0	0	0
125	ETGETS(O-Glycosylation)PAQVNK{Hex:1; HexNAc:1; Neu5Ac:1}	sp|O14594|NCAN_HUMAN Neurocan core protein OS=Homo sapiens OX=9606 GN=NCAN PE=1 SV=3	0	0	0	0	0	0	0	0	0	0	0	0	0	0	0	0	0	0	0	0	0	0	0	0	0	0	0	0	0	8991933.797	0	0	0	0	0	0	3551599.344	0	0	0	0	0	0
126	ETGETS(O-Glycosylation)PAQVNK{Hex:1; HexNAc:1}	sp|O14594|NCAN_HUMAN Neurocan core protein OS=Homo sapiens OX=9606 GN=NCAN PE=1 SV=3	0	0	0	0	0	0	0	0	0	0	0	0	0	0	0	0	0	0	0	0	0	0	0	0	0	0	0	0	0	0	0	0	0	0	0	0	729848.9063	0	0	0	0	0	0
127	EVGEAT(O-Glycosylation)GGPELSGVPR{Hex:1; HexNAc:1; Neu5Ac:1}	sp|Q96GW7|PGCB_HUMAN Brevican core protein OS=Homo sapiens OX=9606 GN=BCAN PE=1 SV=2	10476278.5	0	0	9978907.703	18866471.47	0	0	1084594.547	8895523.703	27040729.56	33940566.13	0	0	0	0	0	0	0	0	0	0	0	0	0	0	0	0	0	0	0	0	0	4132447.328	19691652.25	0	0	0	5535729.813	0	0	0	0	0
128	EVGEAT(O-Glycosylation)GGPELSGVPR{Hex:1; HexNAc:1; Neu5Ac:2}	sp|Q96GW7|PGCB_HUMAN Brevican core protein OS=Homo sapiens OX=9606 GN=BCAN PE=1 SV=2	0	0	0	94768763.13	34984638.13	0	0	577828894.8	50977706.78	40693071.03	33836241.81	291088149.9	16735927	0	19953473.91	0	0	8000729.219	0	99265356.09	0	0	0	0	22550728.58	12993822.48	29095259.49	0	31997817.06	0	0	0	0	329185309.3	8140342.969	29611360.56	120921779.6	0	0	0	0	0	0
129	EVGEAT(O-Glycosylation)GGPELSGVPR{Hex:1; HexNAc:1}	sp|Q96GW7|PGCB_HUMAN Brevican core protein OS=Homo sapiens OX=9606 GN=BCAN PE=1 SV=2	0	0	0	0	0	0	0	0	3352474.688	0	0	0	0	0	0	0	0	0	0	0	0	0	0	0	0	0	0	0	0	0	6338075.375	0	0	0	0	0	0	0	0	0	0	0	0
130	EVGEATGGPELS(O-Glycosylation)GVPR{Hex:1; HexNAc:1; Neu5Ac:1}	sp|Q96GW7|PGCB_HUMAN Brevican core protein OS=Homo sapiens OX=9606 GN=BCAN PE=1 SV=2	10476278.5	0	0	9978907.703	18866471.47	0	0	46738243.797	8895523.703	27040729.56	0	0	0	0	0	0	0	0	0	0	0	0	0	0	0	0	0	0	0	0	69397200.47	0	0	19691652.25	0	0	0	5535729.813	0	0	0	0	0
131	EVGEATGGPELS(O-Glycosylation)GVPR{Hex:1; HexNAc:1; Neu5Ac:2}	sp|Q96GW7|PGCB_HUMAN Brevican core protein OS=Homo sapiens OX=9606 GN=BCAN PE=1 SV=2	249403697.1	0	0	94768763.13	0	0	42048879.63	0	50977706.78	40693071.03	33836241.81	291088149.9	16735927	0	0	0	0	8000729.219	0	99265356.09	38790349.63	0	0	0	22550728.58	0	29095259.49	121445851.3	31997817.06	324250764.1	646778689.6	27727040.88	10011601.12	329185309.3	8140342.969	29611360.56	120921779.6	87583328	0	0	0	0	0
132	EVGEATGGPELS(O-Glycosylation)GVPR{Hex:1; HexNAc:1}	sp|Q96GW7|PGCB_HUMAN Brevican core protein OS=Homo sapiens OX=9606 GN=BCAN PE=1 SV=2	9709116.969	0	0	21710720.06	0	0	0	0	3352474.688	11720251.8	8540837.938	0	0	0	0	0	0	0	0	0	0	0	0	0	0	0	0	0	0	0	6338075.375	0	0	20236663.75	0	0	0	0	0	0	0	0	0
133	EVT(O-Glycosylation)VEC(Carbamidomethyl)K{Fuc:1; Hex:2; HexNAc:2}	sp|P54709|AT1B3_HUMAN Sodium/potassium-transporting ATPase subunit beta-3 OS=Homo sapiens OX=9606 GN=ATP1B3 PE=1 SV=1	0	0	0	0	0	0	0	0	0	0	0	0	0	0	0	0	0	0	0	0	0	0	1113192635	0	0	0	0	0	0	0	0	0	0	0	0	0	0	0	0	0	0	0	0
134	FEN(N-Glycosylation)QTGFPPPDSR{Fuc:1; Hex:3; HexNAc:4}	sp|P13611|CSPG2_HUMAN Versican core protein OS=Homo sapiens OX=9606 GN=VCAN PE=1 SV=3	0	0	0	0	0	0	0	0	6676996.5	0	0	0	0	0	0	0	0	0	0	0	0	0	0	0	0	0	0	0	0	0	0	0	0	0	0	0	0	0	0	0	0	0	0
135	FEN(N-Glycosylation)QTGFPPPDSR{Fuc:1; Hex:3; HexNAc:5}	sp|P13611|CSPG2_HUMAN Versican core protein OS=Homo sapiens OX=9606 GN=VCAN PE=1 SV=3	8881008.563	0	0	0	0	0	0	60722968.63	81203109.78	0	0	0	0	0	0	0	0	0	0	0	0	0	0	0	0	0	0	0	0	0	120432083.4	0	0	0	0	0	0	0	0	0	0	0	0
136	FEN(N-Glycosylation)QTGFPPPDSR{Fuc:1; Hex:5; HexNAc:4}	sp|P13611|CSPG2_HUMAN Versican core protein OS=Homo sapiens OX=9606 GN=VCAN PE=1 SV=3	17479367.75	0	0	0	0	0	0	4546942.75	0	0	0	0	0	0	0	0	0	0	0	0	0	0	0	0	0	0	0	0	0	0	34799642.06	0	0	13671073.19	0	0	0	0	0	0	0	0	0
137	FEN(N-Glycosylation)QTGFPPPDSR{Fuc:2; Hex:4; HexNAc:5}	sp|P13611|CSPG2_HUMAN Versican core protein OS=Homo sapiens OX=9606 GN=VCAN PE=1 SV=3	0	0	0	0	0	0	0	0	17641452.78	0	0	0	0	0	0	0	0	0	0	0	0	0	0	0	0	0	0	0	0	0	0	0	0	0	0	0	0	0	0	0	0	0	0
138	FEN(N-Glycosylation)QTGFPPPDSR{Hex:5; HexNAc:2}	sp|P13611|CSPG2_HUMAN Versican core protein OS=Homo sapiens OX=9606 GN=VCAN PE=1 SV=3	0	0	0	0	0	0	0	0	4056609.109	0	0	0	0	0	0	0	0	0	0	0	0	0	0	0	0	0	0	0	0	0	0	0	0	0	0	0	0	0	0	0	0	0	0
139	FENQTGFPPPDS(O-Glycosylation)R{Fuc:1; Hex:3; HexNAc:4}	sp|P13611|CSPG2_HUMAN Versican core protein OS=Homo sapiens OX=9606 GN=VCAN PE=1 SV=3	0	0	0	0	0	0	0	0	6676996.5	0	0	0	0	0	0	0	0	0	0	0	0	0	0	0	0	0	0	0	0	0	0	0	0	0	0	0	0	0	0	0	0	0	0
140	FHVN(N-Glycosylation)YTQPLVAVK{Hex:6; HexNAc:2}	sp|P14415|AT1B2_HUMAN Sodium/potassium-transporting ATPase subunit beta-2 OS=Homo sapiens OX=9606 GN=ATP1B2 PE=1 SV=3	0	0	23366338.69	0	12313169.69	0	26827693	21927275.5	13929074.75	12585005.13	0	11276596.56	2671890.5	29964615.5	0	0	22041329.13	47461561.75	0	0	45828027	2544788	0	59393484.13	0	0	4188087.656	10294505.31	0	16198503.31	39789817.5	0	6724310.25	3289452.875	0	0	0	0	0	25129166.5	0	0	0
141	FHVN(N-Glycosylation)YTQPLVAVK{Hex:7; HexNAc:2}	sp|P14415|AT1B2_HUMAN Sodium/potassium-transporting ATPase subunit beta-2 OS=Homo sapiens OX=9606 GN=ATP1B2 PE=1 SV=3	0	0	0	0	3215144.25	0	0	0	0	0	0	0	0	24079265.75	0	0	0	50084740.31	0	0	0	0	0	33503746.88	0	0	0	0	0	0	0	0	0	0	0	0	0	0	0	0	0	0	0
142	FHVN(N-Glycosylation)YTQPLVAVK{Hex:8; HexNAc:2}	sp|P14415|AT1B2_HUMAN Sodium/potassium-transporting ATPase subunit beta-2 OS=Homo sapiens OX=9606 GN=ATP1B2 PE=1 SV=3	0	0	0	3047003.25	0	0	0	0	0	0	0	0	0	0	0	0	0	9962212.582	0	0	0	0	0	0	0	0	0	0	0	0	0	0	0	0	0	0	0	0	0	0	0	0	0
143	FIS(O-Glycosylation)ANLPC(Carbamidomethyl)NK{Fuc:1; Hex:4; HexNAc:4}	sp|P10586|PTPRF_HUMAN Receptor-type tyrosine-protein phosphatase F OS=Homo sapiens OX=9606 GN=PTPRF PE=1 SV=2	0	0	0	0	0	0	0	0	0	0	0	0	0	0	0	0	0	0	0	0	0	0	0	0	0	0	0	0	0	0	0	0	0	0	0	0	0	0	0	0	0	0	0
144	FLEPYN(N-Glycosylation)DSIQAQK{Hex:5; HexNAc:2}	sp|P14415|AT1B2_HUMAN Sodium/potassium-transporting ATPase subunit beta-2 OS=Homo sapiens OX=9606 GN=ATP1B2 PE=1 SV=3	10738821.11	0	11920538.16	5747959.484	25068114.72	0	29295408.94	34042376.41	12425565.44	33291842.33	30973129.44	0	0	6532848.75	0	0	0	48001882.61	0	14352426.84	33678845.48	0	0	56757792.13	0	0	0	21329431.13	0	0	23858766.69	8032258.625	8451311.25	0	0	0	7998502.438	3132535.719	0	0	0	8432803.438	0
145	FLEPYN(N-Glycosylation)DSIQAQK{Hex:6; HexNAc:2}	sp|P14415|AT1B2_HUMAN Sodium/potassium-transporting ATPase subunit beta-2 OS=Homo sapiens OX=9606 GN=ATP1B2 PE=1 SV=3	0	0	0	5845801.906	0	0	7572903.875	0	0	0	0	0	0	6473051.875	0	0	0	61537225.22	0	0	0	0	0	51752213.94	0	0	0	0	0	0	0	0	0	0	0	0	0	0	0	0	0	0	0
146	FLEPYN(N-Glycosylation)DSIQAQK{Hex:7; HexNAc:2}	sp|P14415|AT1B2_HUMAN Sodium/potassium-transporting ATPase subunit beta-2 OS=Homo sapiens OX=9606 GN=ATP1B2 PE=1 SV=3	0	0	0	6082083.031	0	0	0	0	0	0	0	0	0	7038063.25	0	0	0	36543758.56	0	0	0	0	0	22598637.63	0	0	0	0	0	0	0	0	0	0	0	0	0	0	0	0	0	0	0
147	FLLGS(O-Glycosylation)WLEQAR{Fuc:1; Hex:2; HexNAc:2; Neu5Ac:2}	sp|P54802|ANAG_HUMAN Alpha-N-acetylglucosaminidase OS=Homo sapiens OX=9606 GN=NAGLU PE=1 SV=2	0	0	0	0	0	0	0	0	0	0	0	0	0	0	0	0	0	0	0	0	0	0	0	0	0	0	0	0	0	0	32659096.5	0	0	0	0	0	0	0	0	0	0	0	0
148	FN(N-Glycosylation)HTQTIQQK{Hex:5; HexNAc:2}	sp|Q92823|NRCAM_HUMAN Neuronal cell adhesion molecule OS=Homo sapiens OX=9606 GN=NRCAM PE=1 SV=3	10821522.19	19956755.31	6280229.484	0	25806861.59	3429225.219	0	15668065.31	25098238.44	28716491.54	66544059.14	0	0	0	0	3546186.531	0	3052201.293	0	0	0	0	0	0	0	0	0	0	6185022.811	0	0	0	7595360.25	8425689.844	16189958.39	3143452.438	17105329.2	6937990.391	3493903.406	0	6666260.688	3746566.547	0
149	FN(N-Glycosylation)HTQTIQQK{Hex:6; HexNAc:2}	sp|Q92823|NRCAM_HUMAN Neuronal cell adhesion molecule OS=Homo sapiens OX=9606 GN=NRCAM PE=1 SV=3	0	8919785.141	0	0	0	0	0	13143508.94	0	0	0	0	0	0	0	0	0	0	0	0	0	0	0	0	0	0	0	0	0	0	0	0	0	0	6891221.648	0	1665168.563	2993484.063	0	0	0	0	0
150	FN(N-Glycosylation)HTQTIQQK{Hex:7; HexNAc:2}	sp|Q92823|NRCAM_HUMAN Neuronal cell adhesion molecule OS=Homo sapiens OX=9606 GN=NRCAM PE=1 SV=3	5771113.844	0	0	0	0	0	0	0	0	0	0	0	0	0	0	0	0	0	0	0	0	0	0	0	0	0	0	0	0	0	0	0	0	0	0	0	0	0	0	0	0	0	0
151	FQPT(O-Glycosylation)TSTGIAEK{Hex:3; HexNAc:3}	sp|P13611|CSPG2_HUMAN Versican core protein OS=Homo sapiens OX=9606 GN=VCAN PE=1 SV=3	0	0	0	1713170.406	0	0	0	0	0	0	0	0	0	0	0	0	0	0	0	0	0	0	0	0	0	0	0	0	0	0	0	0	0	0	0	0	0	0	0	0	0	0	0
152	FQPT(O-Glycosylation)TSTGIAEK{Hex:3; HexNAc:4}	sp|P13611|CSPG2_HUMAN Versican core protein OS=Homo sapiens OX=9606 GN=VCAN PE=1 SV=3	0	0	0	1755799.375	0	0	0	0	0	0	0	0	0	0	0	0	0	0	0	0	0	0	0	0	0	0	0	0	0	0	5933647.156	0	0	0	0	0	0	0	0	0	0	0	0
153	FQPT(O-Glycosylation)TSTGIAEK{Hex:4; HexNAc:4; Neu5Ac:1}	sp|P13611|CSPG2_HUMAN Versican core protein OS=Homo sapiens OX=9606 GN=VCAN PE=1 SV=3	14534540.25	0	0	7368840.063	0	0	0	44407382.88	2049860.68	0	0	0	0	0	0	0	0	0	0	0	0	0	0	0	0	0	0	0	0	0	41542871.19	0	0	10796600.59	0	0	0	0	0	0	0	0	0
154	FQPT(O-Glycosylation)TSTGIAEK{Hex:4; HexNAc:4}	sp|P13611|CSPG2_HUMAN Versican core protein OS=Homo sapiens OX=9606 GN=VCAN PE=1 SV=3	22021194.77	0	0	18544588.04	0	0	5013413.289	0	0	0	0	0	0	0	0	0	0	0	0	0	6476386.68	0	0	0	0	0	0	0	0	0	0	0	0	19259498.06	0	0	6311817.094	0	0	0	0	0	0
155	FQPTT(O-Glycosylation)STGIAEK{Hex:3; HexNAc:3}	sp|P13611|CSPG2_HUMAN Versican core protein OS=Homo sapiens OX=9606 GN=VCAN PE=1 SV=3	0	0	0	1713170.406	0	0	0	0	0	0	0	0	0	0	0	0	0	0	0	0	0	0	0	0	0	0	0	0	0	0	0	0	0	0	0	0	0	0	0	0	0	0	0
156	FQPTT(O-Glycosylation)STGIAEK{Hex:3; HexNAc:4}	sp|P13611|CSPG2_HUMAN Versican core protein OS=Homo sapiens OX=9606 GN=VCAN PE=1 SV=3	0	0	0	1755799.375	0	0	0	0	0	0	0	0	0	0	0	0	0	0	0	0	0	0	0	0	0	0	0	0	0	0	5933647.156	0	0	0	0	0	0	0	0	0	0	0	0
157	FQPTT(O-Glycosylation)STGIAEK{Hex:4; HexNAc:4; Neu5Ac:1}	sp|P13611|CSPG2_HUMAN Versican core protein OS=Homo sapiens OX=9606 GN=VCAN PE=1 SV=3	14534540.25	0	0	7368840.063	0	0	0	44407382.88	2049860.68	0	0	0	0	0	0	0	0	0	0	0	0	0	0	0	0	0	0	0	0	0	41542871.19	0	0	10796600.59	0	0	0	0	0	0	0	0	0
158	FQPTT(O-Glycosylation)STGIAEK{Hex:4; HexNAc:4}	sp|P13611|CSPG2_HUMAN Versican core protein OS=Homo sapiens OX=9606 GN=VCAN PE=1 SV=3	22021194.77	0	0	18544588.04	0	0	5013413.289	0	0	0	0	0	0	0	0	0	0	0	0	0	6476386.68	0	0	0	0	0	0	0	0	0	0	0	0	19259498.06	0	0	6311817.094	0	0	0	0	0	0
159	FQPTTS(O-Glycosylation)TGIAEK{Hex:3; HexNAc:3}	sp|P13611|CSPG2_HUMAN Versican core protein OS=Homo sapiens OX=9606 GN=VCAN PE=1 SV=3	0	0	0	1713170.406	0	0	0	0	0	0	0	0	0	0	0	0	0	0	0	0	0	0	0	0	0	0	0	0	0	0	0	0	0	0	0	0	0	0	0	0	0	0	0
160	FQPTTS(O-Glycosylation)TGIAEK{Hex:3; HexNAc:4}	sp|P13611|CSPG2_HUMAN Versican core protein OS=Homo sapiens OX=9606 GN=VCAN PE=1 SV=3	0	0	0	1755799.375	0	0	0	0	0	0	0	0	0	0	0	0	0	0	0	0	0	0	0	0	0	0	0	0	0	0	5933647.156	0	0	0	0	0	0	0	0	0	0	0	0
161	FQPTTS(O-Glycosylation)TGIAEK{Hex:4; HexNAc:4; Neu5Ac:1}	sp|P13611|CSPG2_HUMAN Versican core protein OS=Homo sapiens OX=9606 GN=VCAN PE=1 SV=3	14534540.25	0	0	7368840.063	0	0	0	44407382.88	2049860.68	0	0	0	0	0	0	0	0	0	0	0	0	0	0	0	0	0	0	0	0	0	41542871.19	0	0	10796600.59	0	0	0	0	0	0	0	0	0
162	FQPTTS(O-Glycosylation)TGIAEK{Hex:4; HexNAc:4}	sp|P13611|CSPG2_HUMAN Versican core protein OS=Homo sapiens OX=9606 GN=VCAN PE=1 SV=3	22021194.77	0	0	18544588.04	0	0	5013413.289	103643090.7	0	0	0	0	0	0	0	0	0	0	0	0	6476386.68	0	0	0	0	0	0	0	0	0	0	0	0	19259498.06	0	0	6311817.094	0	0	0	0	0	0
163	FQPTTST(O-Glycosylation)GIAEK{Hex:3; HexNAc:3}	sp|P13611|CSPG2_HUMAN Versican core protein OS=Homo sapiens OX=9606 GN=VCAN PE=1 SV=3	0	0	0	1713170.406	0	0	0	0	0	0	0	0	0	0	0	0	0	0	0	0	0	0	0	0	0	0	0	0	0	0	0	0	0	0	0	0	0	0	0	0	0	0	0
164	FQPTTST(O-Glycosylation)GIAEK{Hex:3; HexNAc:4}	sp|P13611|CSPG2_HUMAN Versican core protein OS=Homo sapiens OX=9606 GN=VCAN PE=1 SV=3	0	0	0	1755799.375	0	0	0	0	0	0	0	0	0	0	0	0	0	0	0	0	0	0	0	0	0	0	0	0	0	0	5933647.156	0	0	0	0	0	0	0	0	0	0	0	0
165	FQPTTST(O-Glycosylation)GIAEK{Hex:4; HexNAc:4; Neu5Ac:1}	sp|P13611|CSPG2_HUMAN Versican core protein OS=Homo sapiens OX=9606 GN=VCAN PE=1 SV=3	14534540.25	0	0	7368840.063	0	0	0	44407382.88	2049860.68	0	0	0	0	0	0	0	0	0	0	0	0	0	0	0	0	0	0	0	0	0	41542871.19	0	0	10796600.59	0	0	0	0	0	0	0	0	0
166	FQPTTST(O-Glycosylation)GIAEK{Hex:4; HexNAc:4}	sp|P13611|CSPG2_HUMAN Versican core protein OS=Homo sapiens OX=9606 GN=VCAN PE=1 SV=3	22021194.77	0	0	18544588.04	0	0	5013413.289	103643090.7	0	0	0	0	0	0	0	0	0	0	0	0	6476386.68	0	0	0	0	0	0	0	0	0	0	0	0	19259498.06	0	0	6311817.094	0	0	0	0	0	0
167	FSLLVDS(O-Glycosylation)QLDSPK{HexNAc:3}	sp|P78357|CNTP1_HUMAN Contactin-associated protein 1 OS=Homo sapiens OX=9606 GN=CNTNAP1 PE=1 SV=1	0	0	0	0	0	0	0	0	0	0	0	0	0	0	0	0	0	0	0	0	0	0	0	0	3959077.406	0	0	0	0	0	0	0	0	0	0	0	0	0	0	0	0	0	0
168	FSLLVDSQLDS(O-Glycosylation)PK{HexNAc:3}	sp|P78357|CNTP1_HUMAN Contactin-associated protein 1 OS=Homo sapiens OX=9606 GN=CNTNAP1 PE=1 SV=1	0	0	0	0	0	0	0	0	0	0	0	0	0	0	0	0	0	0	0	0	0	0	0	0	3959077.406	0	0	0	0	0	0	0	0	0	0	0	0	0	0	0	0	0	0
169	FVLLSAQGS(O-Glycosylation)LMFHK{Hex:5; HexNAc:5; Neu5Ac:1}	sp|O75694|NU155_HUMAN Nuclear pore complex protein Nup155 OS=Homo sapiens OX=9606 GN=NUP155 PE=1 SV=1	0	0	0	0	0	0	0	0	0	0	0	0	0	0	0	0	0	0	0	0	0	0	0	0	0	0	0	0	0	0	0	0	0	25688746.94	0	0	0	0	0	0	0	0	0
170	GAWLN(N-Glycosylation)R{Hex:5; HexNAc:2}	sp|Q7Z3B1|NEGR1_HUMAN Neuronal growth regulator 1 OS=Homo sapiens OX=9606 GN=NEGR1 PE=1 SV=3	0	0	0	0	0	0	0	0	0	0	80560254.88	0	0	0	0	0	0	0	0	0	0	0	0	0	0	0	0	0	0	0	0	0	0	0	0	0	0	0	0	0	0	0	0
171	GAWLN(N-Glycosylation)R{Hex:6; HexNAc:2}	sp|Q7Z3B1|NEGR1_HUMAN Neuronal growth regulator 1 OS=Homo sapiens OX=9606 GN=NEGR1 PE=1 SV=3	0	0	0	0	0	0	0	0	0	0	15905404.5	0	0	0	0	0	0	0	0	0	0	0	0	0	0	0	0	0	0	0	0	0	0	0	0	0	0	0	0	0	0	0	0
172	GAYT(O-Glycosylation)QVIFLAR{Fuc:2; Hex:3; HexNAc:3}	sp|P10253|LYAG_HUMAN Lysosomal alpha-glucosidase OS=Homo sapiens OX=9606 GN=GAA PE=1 SV=4	0	0	0	0	0	0	0	0	0	0	0	0	0	0	0	0	0	0	0	0	51417710.94	0	0	0	0	0	0	0	0	0	0	0	0	0	0	0	0	0	0	0	0	0	0
173	GHT(O-Glycosylation)LTLNFTR{Fuc:1; Hex:3; HexNAc:4}	sp|P11279|LAMP1_HUMAN Lysosome-associated membrane glycoprotein 1 OS=Homo sapiens OX=9606 GN=LAMP1 PE=1 SV=3	0	0	0	0	0	0	0	0	0	0	0	0	0	0	0	0	0	0	0	0	0	0	0	0	0	0	0	23395195.84	0	0	0	0	0	0	0	0	0	0	0	0	0	0	0
174	GHTLT(O-Glycosylation)LNFTR{Fuc:1; Hex:3; HexNAc:4}	sp|P11279|LAMP1_HUMAN Lysosome-associated membrane glycoprotein 1 OS=Homo sapiens OX=9606 GN=LAMP1 PE=1 SV=3	0	0	0	0	0	0	0	0	0	0	0	0	0	0	0	0	0	0	0	0	0	0	0	0	0	0	0	23395195.84	0	0	0	0	0	0	0	0	0	0	0	0	0	0	0
175	GHTLTLN(N-Glycosylation)FTR{Fuc:1; Hex:3; HexNAc:4}	sp|P11279|LAMP1_HUMAN Lysosome-associated membrane glycoprotein 1 OS=Homo sapiens OX=9606 GN=LAMP1 PE=1 SV=3	0	0	0	0	0	0	0	0	0	0	0	0	0	0	0	0	0	0	0	0	0	0	0	0	0	0	0	0	0	0	25269147.81	0	0	0	0	0	0	0	0	0	0	0	0
176	GHTLTLN(N-Glycosylation)FTR{Hex:6; HexNAc:2}	sp|P11279|LAMP1_HUMAN Lysosome-associated membrane glycoprotein 1 OS=Homo sapiens OX=9606 GN=LAMP1 PE=1 SV=3	0	0	0	0	0	0	0	0	0	0	0	0	0	0	0	0	26303329.08	0	0	0	0	0	2869106.063	0	3873253.203	0	0	0	0	6767653.5	0	0	0	0	0	0	0	0	0	32197691.5	0	0	0
177	GHTLTLN(N-Glycosylation)FTR{Hex:7; HexNAc:2}	sp|P11279|LAMP1_HUMAN Lysosome-associated membrane glycoprotein 1 OS=Homo sapiens OX=9606 GN=LAMP1 PE=1 SV=3	0	0	0	0	0	0	0	0	0	0	0	0	0	0	0	0	0	0	0	0	0	0	0	0	3046253.531	0	0	0	0	0	0	0	0	0	0	0	0	0	0	0	0	0	0
178	GHVN(N-Glycosylation)ITR{Hex:5; HexNAc:4; Neu5Ac:2}	sp|P00734|THRB_HUMAN Prothrombin OS=Homo sapiens OX=9606 GN=F2 PE=1 SV=2	0	0	0	0	0	0	0	0	0	0	0	0	0	7870086.938	17418813.66	0	22902549.5	0	0	0	0	0	0	0	0	0	0	0	0	0	0	0	0	0	0	0	11814711.5	12630784.64	0	38747791.16	7415911.438	0	0
179	GIN(N-Glycosylation)ESYK{Hex:5; HexNAc:2}	sp|P50897|PPT1_HUMAN Palmitoyl-protein thioesterase 1 OS=Homo sapiens OX=9606 GN=PPT1 PE=1 SV=1	0	0	0	0	0	0	0	0	0	0	0	0	0	0	0	0	0	0	0	0	0	0	0	0	0	0	0	0	0	0	0	0	0	0	0	0	0	0	0	0	3845891.578	0	0
180	GLLTFVDHLPVTQVVIGDTN(N-Glycosylation)R{Hex:5; HexNAc:2}	sp|P78357|CNTP1_HUMAN Contactin-associated protein 1 OS=Homo sapiens OX=9606 GN=CNTNAP1 PE=1 SV=1	0	0	0	403644.2969	0	0	0	0	0	4236690.922	15509706.53	0	0	0	0	0	0	0	0	0	0	0	0	0	0	0	0	0	0	0	0	0	0	0	0	0	2945253.844	0	0	0	0	0	0
181	GLPT(O-Glycosylation)DK{Fuc:1; Hex:5; HexNAc:5}	sp|P50281|MMP14_HUMAN Matrix metalloproteinase-14 OS=Homo sapiens OX=9606 GN=MMP14 PE=1 SV=3	0	0	0	0	0	0	0	0	0	0	0	0	0	0	0	0	0	0	0	0	12083026.69	29155516.5	0	0	0	0	0	0	0	0	0	0	0	0	0	0	0	0	0	0	0	0	0
182	GLT(O-Glycosylation)GPTTVPATK{HexNAc:1}	sp|Q9UPA5|BSN_HUMAN Protein bassoon OS=Homo sapiens OX=9606 GN=BSN PE=1 SV=4	0	0	0	0	19568801.19	0	0	0	0	0	0	0	0	0	0	0	0	0	0	0	0	0	0	0	0	0	0	0	0	0	0	24385171.63	0	0	0	0	0	0	0	0	0	0	0
183	GLTGPTTVPAT(O-Glycosylation)K{HexNAc:1}	sp|Q9UPA5|BSN_HUMAN Protein bassoon OS=Homo sapiens OX=9606 GN=BSN PE=1 SV=4	0	0	0	0	0	0	0	0	0	31059436.25	54109818.81	0	0	0	0	0	0	0	0	0	0	0	0	0	0	0	0	0	0	0	0	0	0	0	0	0	12779735.42	0	0	0	0	0	0
184	GN(N-Glycosylation)GSRPSSPEEVK{Hex:6; HexNAc:2}	sp|Q05707|COEA1_HUMAN Collagen alpha-1(XIV) chain OS=Homo sapiens OX=9606 GN=COL14A1 PE=1 SV=3	0	0	0	0	0	0	0	0	0	0	0	0	0	0	0	0	0	0	0	0	0	0	0	0	0	0	0	0	0	0	70285325.16	0	0	0	0	0	0	0	0	0	0	0	0
185	GQKPSQES(O-Glycosylation)LR{Hex:1; HexNAc:3}	sp|Q8N3V7|SYNPO_HUMAN Synaptopodin OS=Homo sapiens OX=9606 GN=SYNPO PE=1 SV=2	0	0	0	0	0	0	0	0	0	0	0	0	0	0	0	0	0	0	0	0	0	0	0	0	0	0	0	0	0	0	0	0	0	0	0	0	0	0	0	0	0	0	0
186	GS(O-Glycosylation)IGFPGPLGPIGEK{Fuc:1; Hex:2; HexNAc:2}	sp|P25940|CO5A3_HUMAN Collagen alpha-3(V) chain OS=Homo sapiens OX=9606 GN=COL5A3 PE=1 SV=3	0	0	0	300017572	0	0	0	0	0	0	0	0	0	0	0	0	0	0	0	0	0	0	0	0	0	0	0	0	0	0	0	0	0	0	0	0	0	0	0	0	0	0	0
187	GS(O-Glycosylation)NGTIC(Carbamidomethyl)DNQR{Fuc:1; Hex:3; HexNAc:3}	sp|Q9UBP4|DKK3_HUMAN Dickkopf-related protein 3 OS=Homo sapiens OX=9606 GN=DKK3 PE=1 SV=2	0	0	0	0	0	0	0	0	0	0	0	0	0	0	0	0	0	0	0	0	0	0	0	0	0	0	0	0	0	0	0	0	0	1108412167	0	0	0	0	0	0	0	0	0
188	GSLSYLN(N-Glycosylation)VTR{Hex:5; HexNAc:2}	sp|P07339|CATD_HUMAN Cathepsin D OS=Homo sapiens OX=9606 GN=CTSD PE=1 SV=1	0	0	0	0	10927263.38	5646093.875	0	0	3175429.188	13409520.72	19415937.88	0	0	0	0	0	0	0	0	0	0	0	0	0	0	0	0	0	0	0	0	0	0	0	0	0	7608407.75	9335642.063	0	0	0	0	0
189	GSLSYLN(N-Glycosylation)VTR{Hex:6; HexNAc:2}	sp|P07339|CATD_HUMAN Cathepsin D OS=Homo sapiens OX=9606 GN=CTSD PE=1 SV=1	6083180.719	0	0	0	11761084.13	0	12601536.19	0	0	17252059.63	28025214	0	0	0	0	0	0	0	0	5126912.172	0	0	11053235	0	0	0	0	0	0	0	0	0	0	5103659.813	0	10253923	0	8599619.25	0	0	9265585.625	0	0
190	GSPT(O-Glycosylation)PR{Fuc:1; Hex:1; HexNAc:2}	sp|Q8NDA2|HMCN2_HUMAN Hemicentin-2 OS=Homo sapiens OX=9606 GN=HMCN2 PE=2 SV=3	0	0	0	0	147665796.1	0	0	0	0	0	0	0	0	0	0	0	0	0	0	0	0	0	0	0	0	0	0	0	0	0	0	0	0	0	0	0	0	0	0	0	0	3357158.297	0
191	GSVRT(O-Glycosylation)R{Hex:1; HexNAc:2}	sp|P15586|GNS_HUMAN N-acetylglucosamine-6-sulfatase OS=Homo sapiens OX=9606 GN=GNS PE=1 SV=3	0	0	0	0	0	0	0	0	0	0	0	0	0	0	0	1312931.969	0	0	0	0	0	0	0	0	0	0	0	0	0	0	0	0	0	0	0	0	0	0	0	0	0	0	0
192	GT(O-Glycosylation)ANLSETIR{Fuc:1; Hex:3; HexNAc:5}	sp|P78324|SHPS1_HUMAN Tyrosine-protein phosphatase non-receptor type substrate 1 OS=Homo sapiens OX=9606 GN=SIRPA PE=1 SV=2	0	0	0	0	57652656.31	0	22092939.53	0	25748397.53	0	0	0	0	0	0	0	0	0	0	0	0	0	0	0	0	0	0	0	0	0	0	0	0	0	0	0	0	0	0	0	0	0	0
193	GT(O-Glycosylation)ANLSETIR{Fuc:2; Hex:4; HexNAc:5}	sp|P78324|SHPS1_HUMAN Tyrosine-protein phosphatase non-receptor type substrate 1 OS=Homo sapiens OX=9606 GN=SIRPA PE=1 SV=2	0	0	0	0	5549443.219	0	0	0	0	0	0	0	0	0	0	0	0	0	0	0	0	0	0	0	0	0	0	0	0	0	0	0	0	0	0	0	0	0	0	0	0	0	0
194	GT(O-Glycosylation)NESDSATTQFTTEIDAPK{Fuc:1; Hex:3; HexNAc:5}	sp|Q92752|TENR_HUMAN Tenascin-R OS=Homo sapiens OX=9606 GN=TNR PE=1 SV=3	0	0	0	0	0	0	0	0	10600309.81	2573510	0	0	0	0	0	0	0	0	0	0	0	0	0	0	0	0	0	0	0	0	0	0	0	0	0	0	0	0	0	0	0	0	0
195	GTAGNALMDGASQLMGEN(N-Glycosylation)R{Fuc:2; Hex:5; HexNAc:4; Neu5Ac:1}	sp|P02675|FIBB_HUMAN Fibrinogen beta chain OS=Homo sapiens OX=9606 GN=FGB PE=1 SV=2	0	0	0	3712376	0	0	0	0	0	0	0	0	0	0	0	0	0	0	0	0	0	0	0	0	0	0	0	0	0	0	0	0	0	0	0	0	0	0	0	9870227.188	0	0	0
196	GTAGNALMDGASQLMGEN(N-Glycosylation)R{Fuc:2; Hex:5; HexNAc:4}	sp|P02675|FIBB_HUMAN Fibrinogen beta chain OS=Homo sapiens OX=9606 GN=FGB PE=1 SV=2	0	0	0	0	0	0	0	0	0	0	0	0	0	0	0	0	0	0	0	0	0	0	0	0	0	0	0	0	0	0	0	0	0	0	0	0	0	0	0	0	0	0	0
197	GTAGNALMDGASQLMGEN(N-Glycosylation)R{Hex:5; HexNAc:4; Neu5Ac:1}	sp|P02675|FIBB_HUMAN Fibrinogen beta chain OS=Homo sapiens OX=9606 GN=FGB PE=1 SV=2	0	0	0	29025160.19	0	0	0	0	0	0	0	0	0	0	0	0	144814918.2	12557770.56	0	0	0	22504367.63	0	168972154.9	0	0	0	0	0	0	0	0	0	0	0	0	0	0	0	247699968.6	0	0	32638431.06
198	GTAGNALMDGASQLMGEN(N-Glycosylation)R{Hex:5; HexNAc:4; Neu5Ac:2}	sp|P02675|FIBB_HUMAN Fibrinogen beta chain OS=Homo sapiens OX=9606 GN=FGB PE=1 SV=2	0	0	0	0	0	0	0	0	0	0	0	0	0	0	0	0	125290978.5	0	0	0	0	18349865.45	0	136099612.9	0	0	0	0	0	0	0	0	0	0	0	0	0	0	0	189528477.5	0	0	0
199	GTAN(N-Glycosylation)LSETIR{Fuc:1; Hex:3; HexNAc:5}	sp|P78324|SHPS1_HUMAN Tyrosine-protein phosphatase non-receptor type substrate 1 OS=Homo sapiens OX=9606 GN=SIRPA PE=1 SV=2	0	0	0	0	0	0	22092939.53	0	25748397.53	0	0	0	0	0	0	0	0	0	0	0	0	0	0	0	0	0	0	0	0	0	0	0	0	0	0	0	0	0	0	0	0	0	0
200	GTAN(N-Glycosylation)LSETIR{Hex:3; HexNAc:5}	sp|P78324|SHPS1_HUMAN Tyrosine-protein phosphatase non-receptor type substrate 1 OS=Homo sapiens OX=9606 GN=SIRPA PE=1 SV=2	0	0	0	0	12780076.56	0	0	0	0	0	0	0	0	0	0	0	0	0	0	0	0	0	0	0	0	0	0	0	0	0	0	0	0	0	0	0	0	0	0	0	0	0	0
201	GTANLSET(O-Glycosylation)IR{Fuc:1; Hex:3; HexNAc:5}	sp|P78324|SHPS1_HUMAN Tyrosine-protein phosphatase non-receptor type substrate 1 OS=Homo sapiens OX=9606 GN=SIRPA PE=1 SV=2	0	0	0	0	57652656.31	0	22092939.53	0	25748397.53	0	0	0	0	0	0	0	0	0	0	0	0	0	0	0	0	0	0	0	0	0	0	0	0	0	0	0	0	0	0	0	0	0	0
202	GTANLSET(O-Glycosylation)IR{Fuc:2; Hex:4; HexNAc:5}	sp|P78324|SHPS1_HUMAN Tyrosine-protein phosphatase non-receptor type substrate 1 OS=Homo sapiens OX=9606 GN=SIRPA PE=1 SV=2	0	0	0	0	5549443.219	0	0	0	0	0	0	0	0	0	0	0	0	0	0	0	0	0	0	0	0	0	0	0	0	0	0	0	0	0	0	0	0	0	0	0	0	0	0
203	GTEILVN(N-Glycosylation)SSR{Hex:5; HexNAc:2}	sp|Q02246|CNTN2_HUMAN Contactin-2 OS=Homo sapiens OX=9606 GN=CNTN2 PE=1 SV=1	0	0	0	0	0	0	0	0	0	0	3677946.625	0	0	0	0	0	0	0	0	0	0	0	0	0	0	0	0	0	0	0	0	0	0	0	0	0	0	0	0	0	0	0	0
204	GTEWLVN(N-Glycosylation)SSR{Hex:5; HexNAc:2}	sp|Q12860|CNTN1_HUMAN Contactin-1 OS=Homo sapiens OX=9606 GN=CNTN1 PE=1 SV=1	22324772	0	0	12788220.88	81016587.44	0	62138217	84718957.75	85395319.88	101987157	145975823.1	0	0	0	7083532.75	0	0	28975137.91	0	23591867.13	71201060.75	0	0	28971609.13	0	0	0	0	0	0	87187964.06	14838829.5	52432056.25	34723424.19	5987215.594	6053043.125	25920340.56	13122860.25	0	0	0	0	0
205	GTN(N-Glycosylation)ESDSATTQFTTEIDAPK{Fuc:1; Hex:3; HexNAc:5}	sp|Q92752|TENR_HUMAN Tenascin-R OS=Homo sapiens OX=9606 GN=TNR PE=1 SV=3	0	0	0	0	0	0	0	0	10600309.81	2573510	0	0	0	0	0	0	0	0	0	0	0	0	0	0	0	0	0	0	0	0	0	0	0	0	0	0	0	0	0	0	0	0	0
206	GTNESDS(O-Glycosylation)ATTQFTTEIDAPK{Fuc:1; Hex:3; HexNAc:5}	sp|Q92752|TENR_HUMAN Tenascin-R OS=Homo sapiens OX=9606 GN=TNR PE=1 SV=3	0	0	0	0	0	0	0	0	10600309.81	0	0	0	0	0	0	0	0	0	0	0	0	0	0	0	0	0	0	0	0	0	0	0	0	0	0	0	0	0	0	0	0	0	0
207	GTNESDSAT(O-Glycosylation)TQFTTEIDAPK{Fuc:1; Hex:3; HexNAc:5}	sp|Q92752|TENR_HUMAN Tenascin-R OS=Homo sapiens OX=9606 GN=TNR PE=1 SV=3	0	0	0	0	0	0	0	0	10600309.81	0	0	0	0	0	0	0	0	0	0	0	0	0	0	0	0	0	0	0	0	0	0	0	0	0	0	0	0	0	0	0	0	0	0
208	GTNESDSATT(O-Glycosylation)QFTTEIDAPK{Fuc:1; Hex:3; HexNAc:5}	sp|Q92752|TENR_HUMAN Tenascin-R OS=Homo sapiens OX=9606 GN=TNR PE=1 SV=3	0	0	0	0	0	0	0	0	10600309.81	0	0	0	0	0	0	0	0	0	0	0	0	0	0	0	0	0	0	0	0	0	0	0	0	0	0	0	0	0	0	0	0	0	0
209	GTNESDSATTQFT(O-Glycosylation)TEIDAPK{Fuc:1; Hex:3; HexNAc:5}	sp|Q92752|TENR_HUMAN Tenascin-R OS=Homo sapiens OX=9606 GN=TNR PE=1 SV=3	0	0	0	0	0	0	0	0	10600309.81	0	0	0	0	0	0	0	0	0	0	0	0	0	0	0	0	0	0	0	0	0	0	0	0	0	0	0	0	0	0	0	0	0	0
210	GTNESDSATTQFTT(O-Glycosylation)EIDAPK{Fuc:1; Hex:3; HexNAc:5}	sp|Q92752|TENR_HUMAN Tenascin-R OS=Homo sapiens OX=9606 GN=TNR PE=1 SV=3	0	0	0	0	0	0	0	0	10600309.81	0	0	0	0	0	0	0	0	0	0	0	0	0	0	0	0	0	0	0	0	0	0	0	0	0	0	0	0	0	0	0	0	0	0
211	HEVSASTQSTPAS(O-Glycosylation)SR{HexNAc:1}	sp|Q01082|SPTB2_HUMAN Spectrin beta chain, non-erythrocytic 1 OS=Homo sapiens OX=9606 GN=SPTBN1 PE=1 SV=2	36382479.72	76927376.84	40448406.77	28376844.69	35026512.42	21424946.73	41670552.34	59389544.06	24451521.38	46847124.59	98696736.8	13309061.76	0	31784680.53	19166496.53	95157282.16	0	42126861.38	27590369.19	0	66974628.34	11393641.19	17867299.98	0	0	0	0	0	33270510.59	29611134.35	33015583.04	34138573.01	59988683.14	24908565.43	687385.75	0	41967149.34	25541691.36	0	0	31128783.84	0	0
212	HEVSASTQSTPASS(O-Glycosylation)R{HexNAc:1}	sp|Q01082|SPTB2_HUMAN Spectrin beta chain, non-erythrocytic 1 OS=Homo sapiens OX=9606 GN=SPTBN1 PE=1 SV=2	36382479.72	76927376.84	40448406.77	28376844.69	35026512.42	21424946.73	41670552.34	59389544.06	24451521.38	46847124.59	98696736.8	13309061.76	0	31784680.53	19166496.53	95157282.16	0	42126861.38	27590369.19	0	66974628.34	11393641.19	17867299.98	0	0	0	0	0	33270510.59	29611134.35	33015583.04	34138573.01	59988683.14	24908565.43	687385.75	0	41967149.34	25541691.36	101745354.4	0	31128783.84	73439659.06	0
213	HLT(O-Glycosylation)AQVR{Hex:1; HexNAc:1}	sp|Q14980|NUMA1_HUMAN Nuclear mitotic apparatus protein 1 OS=Homo sapiens OX=9606 GN=NUMA1 PE=1 SV=2	0	0	0	0	0	0	0	0	0	0	0	0	0	0	0	0	0	0	0	0	0	0	0	0	0	0	0	0	0	28266633.31	0	0	0	0	0	0	0	0	0	0	0	0	0
214	HNN(N-Glycosylation)DTQHIWESDSNEFSVIADPR{Hex:6; HexNAc:2}	sp|P14625|ENPL_HUMAN Endoplasmin OS=Homo sapiens OX=9606 GN=HSP90B1 PE=1 SV=1	0	0	0	0	0	0	0	0	0	0	0	0	0	0	0	0	0	0	0	0	0	0	0	0	0	0	0	0	0	0	0	0	0	0	0	2084725.938	0	0	0	0	0	0	0
215	HS(O-Glycosylation)LNALLIFLIITSAWG{Fuc:1; Hex:4; HexNAc:5}	sp|P05546|HEP2_HUMAN Heparin cofactor 2 OS=Homo sapiens OX=9606 GN=SERPIND1 PE=1 SV=3	0	0	0	0	0	0	0	0	0	0	0	0	0	0	0	0	0	0	0	0	0	0	0	0	0	0	0	0	0	0	0	0	0	0	0	116333265.8	0	0	0	0	0	0	0
216	HSLEYS(O-Glycosylation)LR{Hex:1; HexNAc:3}	sp|Q13449|LSAMP_HUMAN Limbic system-associated membrane protein OS=Homo sapiens OX=9606 GN=LSAMP PE=1 SV=2	0	0	0	0	0	0	0	0	0	0	0	0	0	0	0	0	0	0	0	0	0	0	0	0	0	0	0	0	0	0	0	0	0	0	0	0	0	0	0	0	0	225017081.1	0
217	HTNMN(N-Glycosylation)LTQLK{Hex:8; HexNAc:2}	sp|Q15165|PON2_HUMAN Serum paraoxonase/arylesterase 2 OS=Homo sapiens OX=9606 GN=PON2 PE=1 SV=4	8157378.688	0	17965082.55	7574627.938	0	0	4188347	0	0	0	0	0	0	19325948	0	0	0	0	0	0	6399229.469	0	6510301.719	0	7048846.25	0	0	0	7796565.031	0	0	0	0	5167870.438	0	14131213.81	0	0	0	14248068.44	0	16759580.34	0
218	IDHSVSYPPGAVT(O-Glycosylation)EHK{Fuc:2; Hex:3; HexNAc:3}	sp|P13611|CSPG2_HUMAN Versican core protein OS=Homo sapiens OX=9606 GN=VCAN PE=1 SV=3	0	0	0	0	0	0	0	0	0	0	0	0	0	0	0	0	0	0	0	0	0	0	0	0	0	0	0	0	0	0	0	0	0	0	0	0	0	0	0	0	0	0	0
219	IQST(O-Glycosylation)VTQPGGK{Fuc:2; Hex:1; HexNAc:2}	sp|P69849|NOMO3_HUMAN Nodal modulator 3 OS=Homo sapiens OX=9606 GN=NOMO3 PE=1 SV=2	0	0	0	0	0	0	0	340418.4219	0	0	0	0	0	0	0	0	0	0	0	0	0	0	0	0	0	0	0	0	0	0	0	0	0	0	0	0	0	0	0	0	0	0	0
220	IQST(O-Glycosylation)VTQPGGK{Fuc:2; Hex:1; HexNAc:2}	sp|Q15155|NOMO1_HUMAN Nodal modulator 1 OS=Homo sapiens OX=9606 GN=NOMO1 PE=1 SV=5	0	0	0	0	0	0	0	340418.4219	0	0	0	0	0	0	0	0	0	0	0	0	0	0	0	0	0	0	0	0	0	0	0	0	0	0	0	0	0	0	0	0	0	0	0
221	IQST(O-Glycosylation)VTQPGGK{Fuc:2; Hex:1; HexNAc:2}	sp|Q5JPE7|NOMO2_HUMAN Nodal modulator 2 OS=Homo sapiens OX=9606 GN=NOMO2 PE=1 SV=1	0	0	0	0	0	0	0	340418.4219	0	0	0	0	0	0	0	0	0	0	0	0	0	0	0	0	0	0	0	0	0	0	0	0	0	0	0	0	0	0	0	0	0	0	0
222	IRT(O-Glycosylation)TTSGVPR{Hex:3; HexNAc:3; Neu5Ac:1}	sp|Q14118|DAG1_HUMAN Dystroglycan OS=Homo sapiens OX=9606 GN=DAG1 PE=1 SV=2	0	0	0	0	0	0	0	0	0	0	0	0	0	0	0	0	0	0	0	0	0	0	0	0	0	0	0	0	0	0	0	0	0	0	0	0	0	5104065.813	0	0	0	0	0
223	IRTT(O-Glycosylation)TSGVPR{Hex:3; HexNAc:3; Neu5Ac:1}	sp|Q14118|DAG1_HUMAN Dystroglycan OS=Homo sapiens OX=9606 GN=DAG1 PE=1 SV=2	0	0	0	0	0	0	0	0	0	0	0	0	0	0	0	0	0	0	0	0	0	0	0	0	0	0	0	0	0	0	0	0	0	0	0	0	0	5104065.813	0	0	0	0	0
224	IRTTT(O-Glycosylation)SGVPR{Hex:3; HexNAc:3; Neu5Ac:1}	sp|Q14118|DAG1_HUMAN Dystroglycan OS=Homo sapiens OX=9606 GN=DAG1 PE=1 SV=2	0	0	0	0	0	0	0	0	0	0	0	0	0	0	0	0	0	0	0	0	0	0	0	0	0	0	0	0	0	0	0	0	0	0	0	0	0	5104065.813	0	0	0	0	0
225	IRTTTS(O-Glycosylation)GVPR{Hex:3; HexNAc:3; Neu5Ac:1}	sp|Q14118|DAG1_HUMAN Dystroglycan OS=Homo sapiens OX=9606 GN=DAG1 PE=1 SV=2	0	0	0	0	0	0	0	0	0	0	0	0	0	0	0	0	0	0	0	0	0	0	0	0	0	0	0	0	0	0	0	0	0	0	0	0	0	5104065.813	0	0	0	0	0
226	ISNVGSNS(O-Glycosylation)AR{Hex:1; HexNAc:2}	sp|Q05707|COEA1_HUMAN Collagen alpha-1(XIV) chain OS=Homo sapiens OX=9606 GN=COL14A1 PE=1 SV=3	0	0	0	0	0	0	0	0	0	0	0	0	0	0	0	0	0	372610532.1	0	0	0	0	0	0	0	0	0	0	0	0	0	0	0	0	0	0	0	0	0	0	0	0	0
227	IT(O-Glycosylation)EEFLGK{Hex:1; HexNAc:1; Neu5Ac:1}	sp|P13611|CSPG2_HUMAN Versican core protein OS=Homo sapiens OX=9606 GN=VCAN PE=1 SV=3	0	0	0	0	0	0	0	0	0	0	0	0	0	0	0	0	0	0	0	0	0	0	0	0	0	0	0	0	0	0	0	0	0	1631509.25	0	0	0	0	0	0	0	0	0
228	IT(O-Glycosylation)EEFLGK{Hex:1; HexNAc:1}	sp|P13611|CSPG2_HUMAN Versican core protein OS=Homo sapiens OX=9606 GN=VCAN PE=1 SV=3	85292805.75	0	0	98114783.47	0	0	0	168429014.7	0	0	0	0	0	0	0	0	0	0	0	0	0	0	0	0	0	0	0	0	0	0	179820074.9	0	0	84915576.5	0	0	0	0	0	0	0	0	0
229	IT(O-Glycosylation)QVTWQKSTNGSK{Hex:5; HexNAc:5; Neu5Ac:1}	sp|Q15223|NECT1_HUMAN Nectin-1 OS=Homo sapiens OX=9606 GN=NECTIN1 PE=1 SV=3	0	0	0	0	0	0	0	0	6743686.047	0	0	0	0	0	0	0	0	0	0	0	0	0	0	0	0	0	0	0	0	0	0	0	0	0	0	0	0	0	0	0	0	0	0
230	ITQVT(O-Glycosylation)WQKSTNGSK{Hex:5; HexNAc:5; Neu5Ac:1}	sp|Q15223|NECT1_HUMAN Nectin-1 OS=Homo sapiens OX=9606 GN=NECTIN1 PE=1 SV=3	0	0	0	0	0	0	0	0	6743686.047	0	0	0	0	0	0	0	0	0	0	0	0	0	0	0	0	0	0	0	0	0	0	0	0	0	0	0	0	0	0	0	0	0	0
231	ITQVTWQKS(O-Glycosylation)TNGSK{Hex:5; HexNAc:5; Neu5Ac:1}	sp|Q15223|NECT1_HUMAN Nectin-1 OS=Homo sapiens OX=9606 GN=NECTIN1 PE=1 SV=3	0	0	0	0	0	0	0	0	6743686.047	0	0	0	0	0	0	0	0	0	0	0	0	0	0	0	0	0	0	0	0	0	0	0	0	0	0	0	0	0	0	0	0	0	0
232	ITQVTWQKST(O-Glycosylation)NGSK{Hex:5; HexNAc:5; Neu5Ac:1}	sp|Q15223|NECT1_HUMAN Nectin-1 OS=Homo sapiens OX=9606 GN=NECTIN1 PE=1 SV=3	0	0	0	0	0	0	0	0	6743686.047	0	0	0	0	0	0	0	0	0	0	0	0	0	0	0	0	0	0	0	0	0	0	0	0	0	0	0	0	0	0	0	0	0	0
233	IYGNQDT(O-Glycosylation)SSQLK{HexNAc:2}	sp|P19823|ITIH2_HUMAN Inter-alpha-trypsin inhibitor heavy chain H2 OS=Homo sapiens OX=9606 GN=ITIH2 PE=1 SV=2	0	0	0	0	0	0	0	0	0	0	0	0	0	0	0	0	0	0	0	0	0	0	0	0	202565613.2	0	0	0	0	0	0	0	0	0	0	0	0	0	0	0	0	0	0
234	IYGNQDTS(O-Glycosylation)SQLK{HexNAc:2}	sp|P19823|ITIH2_HUMAN Inter-alpha-trypsin inhibitor heavy chain H2 OS=Homo sapiens OX=9606 GN=ITIH2 PE=1 SV=2	0	0	0	0	0	0	0	0	0	0	0	0	0	0	0	0	0	0	0	0	0	0	0	0	202565613.2	0	0	0	0	0	0	0	0	0	0	0	0	0	0	0	0	0	0
235	IYGNQDTSS(O-Glycosylation)QLK{HexNAc:2}	sp|P19823|ITIH2_HUMAN Inter-alpha-trypsin inhibitor heavy chain H2 OS=Homo sapiens OX=9606 GN=ITIH2 PE=1 SV=2	0	0	0	0	0	0	0	0	0	0	0	0	0	0	0	0	0	0	0	0	0	0	0	0	202565613.2	0	0	0	0	0	0	0	0	0	0	0	0	0	0	0	0	0	0
236	KES(O-Glycosylation)LAK{Hex:4; HexNAc:6}	sp|Q9UPA5|BSN_HUMAN Protein bassoon OS=Homo sapiens OX=9606 GN=BSN PE=1 SV=4	0	0	0	0	0	0	0	15100489.36	0	0	0	0	0	0	0	0	0	0	0	0	0	0	0	0	0	0	0	0	0	0	0	0	0	0	0	0	0	0	0	0	0	0	0
237	KFLEHLS(O-Glycosylation)GAGK{Hex:1; HexNAc:4}	sp|Q01813|PFKAP_HUMAN ATP-dependent 6-phosphofructokinase, platelet type OS=Homo sapiens OX=9606 GN=PFKP PE=1 SV=2	0	0	0	11363821.52	0	0	0	0	0	0	0	0	0	0	0	0	0	0	0	0	0	0	0	0	0	0	0	0	0	0	0	0	0	0	0	0	0	0	0	0	0	0	0
238	KLLAAEPLS(O-Glycosylation)K{Hex:5; HexNAc:5}	sp|Q8NBJ5|GT251_HUMAN Procollagen galactosyltransferase 1 OS=Homo sapiens OX=9606 GN=COLGALT1 PE=1 SV=1	0	0	0	0	45295189.94	0	0	0	34292116.19	61192210.13	0	0	0	0	0	0	0	0	0	0	0	0	0	0	0	0	0	0	0	0	0	0	0	0	0	0	0	0	0	0	0	0	0
239	KMAFFS(O-Glycosylation)R{Fuc:3; Hex:3; HexNAc:5}	sp|P26012|ITB8_HUMAN Integrin beta-8 OS=Homo sapiens OX=9606 GN=ITGB8 PE=1 SV=1	0	0	0	0	0	0	0	0	0	0	0	0	0	0	0	0	0	9736941.406	0	0	0	0	0	0	0	0	0	0	0	0	0	0	0	0	0	0	0	0	0	0	0	0	0
240	KMEES(O-Glycosylation)K{Fuc:1; Hex:3; HexNAc:6}	sp|P08238|HS90B_HUMAN Heat shock protein HSP 90-beta OS=Homo sapiens OX=9606 GN=HSP90AB1 PE=1 SV=4	0	0	0	0	0	0	0	0	0	0	0	0	0	0	0	0	0	0	0	0	0	0	0	0	0	0	0	75003670.52	0	0	0	0	0	0	0	0	0	0	0	0	0	0	0
241	KMEES(O-Glycosylation)K{Fuc:1; Hex:3; HexNAc:7}	sp|P08238|HS90B_HUMAN Heat shock protein HSP 90-beta OS=Homo sapiens OX=9606 GN=HSP90AB1 PE=1 SV=4	0	0	17688042.5	0	0	0	0	0	0	0	0	0	0	18402403.75	0	0	0	0	0	0	0	0	0	0	0	0	0	0	0	0	0	0	0	0	0	0	0	0	0	0	0	0	0
242	KMEES(O-Glycosylation)K{Fuc:1; Hex:4; HexNAc:6}	sp|P08238|HS90B_HUMAN Heat shock protein HSP 90-beta OS=Homo sapiens OX=9606 GN=HSP90AB1 PE=1 SV=4	0	0	0	0	0	0	0	0	0	0	0	0	0	0	0	0	0	0	0	0	0	44774933.03	0	0	0	0	0	0	0	0	0	0	0	0	0	0	0	227958547.8	0	0	0	0	0
243	KPLNTEGVMKS(O-Glycosylation)R{Fuc:2; Hex:1; HexNAc:4}	sp|P00488|F13A_HUMAN Coagulation factor XIII A chain OS=Homo sapiens OX=9606 GN=F13A1 PE=1 SV=4	0	0	0	0	0	0	0	0	0	0	0	0	0	0	0	0	0	0	0	0	0	0	0	0	0	0	0	0	0	0	0	0	0	7691999.563	0	0	0	0	0	0	0	0	0
244	KS(O-Glycosylation)TYPPSGPTYR{Fuc:1; Hex:3; HexNAc:3}	sp|Q13510|ASAH1_HUMAN Acid ceramidase OS=Homo sapiens OX=9606 GN=ASAH1 PE=1 SV=5	0	0	0	0	0	0	0	0	0	0	0	0	0	0	0	0	0	0	0	0	0	0	11132881.13	0	0	0	0	0	0	0	0	0	0	0	0	0	0	0	0	0	0	0	0
245	KST(O-Glycosylation)YPPSGPTYR{Fuc:1; Hex:3; HexNAc:3}	sp|Q13510|ASAH1_HUMAN Acid ceramidase OS=Homo sapiens OX=9606 GN=ASAH1 PE=1 SV=5	0	0	0	0	0	0	0	0	0	0	0	0	0	0	0	0	0	0	0	0	0	0	11132881.13	0	0	0	0	0	0	0	0	0	0	0	0	0	0	0	0	0	0	0	0
246	KVES(O-Glycosylation)TK{Fuc:1; Hex:3; HexNAc:6}	sp|P23284|PPIB_HUMAN Peptidyl-prolyl cis-trans isomerase B OS=Homo sapiens OX=9606 GN=PPIB PE=1 SV=2	0	0	0	0	0	0	0	15100489.36	0	0	0	0	0	0	0	0	0	0	0	0	0	0	0	0	0	0	0	0	0	0	0	0	0	0	0	0	0	0	0	0	0	0	0
247	KVEST(O-Glycosylation)K{Fuc:1; Hex:3; HexNAc:6}	sp|P23284|PPIB_HUMAN Peptidyl-prolyl cis-trans isomerase B OS=Homo sapiens OX=9606 GN=PPIB PE=1 SV=2	0	0	0	0	0	0	0	15100489.36	0	0	0	0	0	0	0	0	0	0	0	0	0	0	0	0	0	0	0	0	0	0	0	0	0	0	0	0	0	0	0	0	0	0	0
248	KWGHN(N-Glycosylation)ITEFQQR{Fuc:1; Hex:5; HexNAc:5}	sp|Q96HE7|ERO1A_HUMAN ERO1-like protein alpha OS=Homo sapiens OX=9606 GN=ERO1A PE=1 SV=2	0	0	0	20910549.81	0	0	0	0	0	0	0	0	0	0	0	0	0	0	0	0	0	0	0	0	0	0	21826711.39	0	0	0	0	0	0	0	0	0	0	0	0	0	0	0	0
249	KWGHN(N-Glycosylation)ITEFQQR{Fuc:2; Hex:6; HexNAc:5}	sp|Q96HE7|ERO1A_HUMAN ERO1-like protein alpha OS=Homo sapiens OX=9606 GN=ERO1A PE=1 SV=2	0	0	0	0	2059523.969	0	0	0	0	0	0	0	0	0	0	0	0	0	0	0	0	0	0	0	0	0	0	0	0	0	0	0	0	0	0	0	0	0	0	0	0	0	0
250	LAGT(O-Glycosylation)ESPVR{Hex:1; HexNAc:1; Neu5Ac:1}	sp|P02786|TFR1_HUMAN Transferrin receptor protein 1 OS=Homo sapiens OX=9606 GN=TFRC PE=1 SV=2	0	0	0	0	0	0	0	0	0	0	0	0	0	0	10776534.88	0	0	0	0	0	0	0	0	0	0	0	0	0	0	0	0	0	0	0	0	0	0	0	0	0	0	0	0
251	LAGTES(O-Glycosylation)PVR{Hex:1; HexNAc:1; Neu5Ac:1}	sp|P02786|TFR1_HUMAN Transferrin receptor protein 1 OS=Homo sapiens OX=9606 GN=TFRC PE=1 SV=2	0	0	0	0	0	0	0	0	0	0	0	0	0	0	10776534.88	0	0	0	0	0	0	0	0	0	0	0	0	0	0	0	0	0	0	0	0	0	0	0	0	0	0	0	0
252	LAS(O-Glycosylation)HLR{Fuc:1; Hex:4; HexNAc:6}	sp|P02649|APOE_HUMAN Apolipoprotein E OS=Homo sapiens OX=9606 GN=APOE PE=1 SV=1	0	0	0	0	0	0	0	0	0	82202152.34	101318960.9	0	0	0	0	0	0	0	0	0	0	0	0	0	0	0	0	0	0	0	0	0	0	0	0	0	0	0	0	0	0	0	0
253	LDAPT(O-Glycosylation)NLQFVNETDSTVLVR{Fuc:1; Hex:3; HexNAc:4}	sp|P02751|FINC_HUMAN Fibronectin OS=Homo sapiens OX=9606 GN=FN1 PE=1 SV=5	0	0	0	0	0	0	0	0	0	0	0	0	0	0	0	0	0	0	0	0	0	0	0	0	0	0	0	4605271.594	0	0	0	0	0	0	0	0	0	0	0	0	0	0	0
254	LDAPTNLQFVN(N-Glycosylation)ETDSTVLVR{Fuc:1; Hex:3; HexNAc:4}	sp|P02751|FINC_HUMAN Fibronectin OS=Homo sapiens OX=9606 GN=FN1 PE=1 SV=5	0	0	0	0	0	0	0	0	0	0	0	0	0	0	0	0	0	0	0	0	0	0	0	0	0	0	0	4605271.594	0	0	0	0	0	0	0	0	0	0	0	0	0	0	0
255	LDAPTNLQFVNETDS(O-Glycosylation)TVLVR{Fuc:1; Hex:3; HexNAc:4}	sp|P02751|FINC_HUMAN Fibronectin OS=Homo sapiens OX=9606 GN=FN1 PE=1 SV=5	0	0	0	0	0	0	0	0	0	0	0	0	0	0	0	0	0	0	0	0	0	0	0	0	0	0	0	4605271.594	0	0	0	0	0	0	0	0	0	0	0	0	0	0	0
256	LDAPTNLQFVNETDST(O-Glycosylation)VLVR{Fuc:1; Hex:3; HexNAc:4}	sp|P02751|FINC_HUMAN Fibronectin OS=Homo sapiens OX=9606 GN=FN1 PE=1 SV=5	0	0	0	0	0	0	0	0	0	0	0	0	0	0	0	0	0	0	0	0	0	0	0	0	0	0	0	4605271.594	0	0	0	0	0	0	0	0	0	0	0	0	0	0	0
257	LDFSS(O-Glycosylation)QADLR{HexNAc:3}	sp|P04114|APOB_HUMAN Apolipoprotein B-100 OS=Homo sapiens OX=9606 GN=APOB PE=1 SV=2	0	0	0	0	0	0	0	0	0	0	0	0	0	0	0	0	0	0	0	0	0	0	0	0	10879377.47	0	0	0	0	0	0	0	0	0	0	0	0	0	0	0	0	0	0
258	LDSFGPINPTLN(N-Glycosylation)TTYSFLTTFFK{Hex:4; HexNAc:2}	sp|P07686|HEXB_HUMAN Beta-hexosaminidase subunit beta OS=Homo sapiens OX=9606 GN=HEXB PE=1 SV=3	0	0	0	0	49287215.69	0	0	0	0	0	0	0	0	0	0	0	0	0	0	0	0	0	0	0	0	0	0	0	0	0	0	0	0	0	0	0	0	0	0	0	0	0	0
259	LEAT(O-Glycosylation)ISPETMR{Hex:1; HexNAc:1; Neu5Ac:1}	sp|P13611|CSPG2_HUMAN Versican core protein OS=Homo sapiens OX=9606 GN=VCAN PE=1 SV=3	0	0	0	0	0	0	0	0	0	0	0	0	0	0	0	0	0	0	0	0	0	0	0	0	0	0	0	0	0	0	5466954.5	0	0	0	0	0	0	0	0	0	0	0	0
260	LEAT(O-Glycosylation)ISPETMR{Hex:1; HexNAc:1; Neu5Ac:2}	sp|P13611|CSPG2_HUMAN Versican core protein OS=Homo sapiens OX=9606 GN=VCAN PE=1 SV=3	0	0	0	0	0	0	0	18939508.5	0	0	0	0	0	0	0	0	0	0	0	0	0	0	0	0	0	0	0	0	0	0	0	0	0	6062376.602	0	0	0	37892876.16	0	0	0	0	0
261	LEATIS(O-Glycosylation)PETMR{Hex:1; HexNAc:1; Neu5Ac:1}	sp|P13611|CSPG2_HUMAN Versican core protein OS=Homo sapiens OX=9606 GN=VCAN PE=1 SV=3	0	0	0	0	0	0	0	0	0	0	0	0	0	0	0	0	0	0	0	0	0	0	0	0	0	0	0	0	0	0	5466954.5	0	0	0	0	0	0	0	0	0	0	0	0
262	LEATIS(O-Glycosylation)PETMR{Hex:1; HexNAc:1; Neu5Ac:2}	sp|P13611|CSPG2_HUMAN Versican core protein OS=Homo sapiens OX=9606 GN=VCAN PE=1 SV=3	0	0	0	0	0	0	0	18939508.5	0	0	0	0	0	0	0	0	0	0	0	0	0	0	0	0	0	0	0	0	0	0	17982505.69	0	0	6062376.602	0	0	0	37892876.16	0	0	0	0	0
263	LEATISPET(O-Glycosylation)MR{Hex:1; HexNAc:1; Neu5Ac:1}	sp|P13611|CSPG2_HUMAN Versican core protein OS=Homo sapiens OX=9606 GN=VCAN PE=1 SV=3	0	0	0	0	0	0	0	0	0	0	0	0	0	0	0	0	0	0	0	0	0	0	0	0	0	0	0	0	0	0	5466954.5	0	0	0	0	0	0	0	0	0	0	0	0
264	LEATISPET(O-Glycosylation)MR{Hex:1; HexNAc:1; Neu5Ac:2}	sp|P13611|CSPG2_HUMAN Versican core protein OS=Homo sapiens OX=9606 GN=VCAN PE=1 SV=3	0	0	0	0	0	0	0	18939508.5	0	0	0	0	0	0	0	0	0	0	0	0	0	0	0	0	0	0	0	0	0	0	17982505.69	0	0	6062376.602	0	0	0	37892876.16	0	0	0	0	0
265	LENLEQYS(O-Glycosylation)R{HexNAc:3}	sp|Q15818|NPTX1_HUMAN Neuronal pentraxin-1 OS=Homo sapiens OX=9606 GN=NPTX1 PE=2 SV=2	0	0	0	0	0	0	0	0	0	0	0	0	0	0	0	0	0	0	0	0	0	0	384695.9844	0	0	0	0	0	0	0	0	0	0	0	0	0	0	0	0	0	0	0	0
266	LFT(O-Glycosylation)ALFPFEK{Hex:5; HexNAc:5}	sp|P11215|ITAM_HUMAN Integrin alpha-M OS=Homo sapiens OX=9606 GN=ITGAM PE=1 SV=2	0	0	0	3597594.656	0	0	0	0	0	0	0	0	0	0	0	0	0	0	0	0	0	0	0	0	0	0	0	0	0	0	0	0	0	0	0	0	0	0	0	0	0	0	0
267	LGNTN(N-Glycosylation)ASITLYGPGAVIDGVN{Hex:11; HexNAc:2}	sp|Q14982|OPCM_HUMAN Opioid-binding protein/cell adhesion molecule OS=Homo sapiens OX=9606 GN=OPCML PE=1 SV=1	0	0	0	0	0	0	0	0	0	0	0	0	0	0	0	0	0	27183867.38	0	0	0	0	0	0	0	0	0	0	0	0	0	0	0	0	0	0	0	0	0	0	0	56105932.63	0
268	LHT(O-Glycosylation)TSAFKPSSAITK{Hex:4; HexNAc:6; Neu5Ac:1}	sp|P13611|CSPG2_HUMAN Versican core protein OS=Homo sapiens OX=9606 GN=VCAN PE=1 SV=3	0	0	0	0	0	0	0	3567531.25	0	0	0	0	0	0	0	0	0	0	0	0	0	0	0	0	0	0	0	0	0	0	0	0	0	0	0	0	0	0	0	0	0	0	0
269	LHT(O-Glycosylation)TSAFKPSSAITK{Hex:5; HexNAc:5; Neu5Ac:1}	sp|P13611|CSPG2_HUMAN Versican core protein OS=Homo sapiens OX=9606 GN=VCAN PE=1 SV=3	0	0	0	2964106.766	0	0	0	0	0	0	0	0	0	0	0	0	0	0	0	0	0	0	0	0	0	0	0	0	0	0	3884178.625	0	0	0	0	0	0	0	0	0	0	0	0
270	LHT(O-Glycosylation)TSAFKPSSAITK{Hex:5; HexNAc:5}	sp|P13611|CSPG2_HUMAN Versican core protein OS=Homo sapiens OX=9606 GN=VCAN PE=1 SV=3	0	0	0	9499589.375	0	0	0	0	0	0	0	0	0	0	0	0	0	0	0	0	0	0	0	0	0	0	0	0	0	0	0	0	0	0	0	0	0	0	0	0	0	0	0
271	LHTT(O-Glycosylation)SAFKPSSAITK{Hex:4; HexNAc:6; Neu5Ac:1}	sp|P13611|CSPG2_HUMAN Versican core protein OS=Homo sapiens OX=9606 GN=VCAN PE=1 SV=3	0	0	0	0	0	0	0	3567531.25	0	0	0	0	0	0	0	0	0	0	0	0	0	0	0	0	0	0	0	0	0	0	0	0	0	0	0	0	0	0	0	0	0	0	0
272	LHTT(O-Glycosylation)SAFKPSSAITK{Hex:5; HexNAc:5; Neu5Ac:1}	sp|P13611|CSPG2_HUMAN Versican core protein OS=Homo sapiens OX=9606 GN=VCAN PE=1 SV=3	0	0	0	2964106.766	0	0	0	0	0	0	0	0	0	0	0	0	0	0	0	0	0	0	0	0	0	0	0	0	0	0	3884178.625	0	0	0	0	0	0	0	0	0	0	0	0
273	LHTT(O-Glycosylation)SAFKPSSAITK{Hex:5; HexNAc:5}	sp|P13611|CSPG2_HUMAN Versican core protein OS=Homo sapiens OX=9606 GN=VCAN PE=1 SV=3	0	0	0	9499589.375	0	0	0	0	0	0	0	0	0	0	0	0	0	0	0	0	0	0	0	0	0	0	0	0	0	0	0	0	0	0	0	0	0	0	0	0	0	0	0
274	LHTTS(O-Glycosylation)AFKPSSAITK{Hex:4; HexNAc:6; Neu5Ac:1}	sp|P13611|CSPG2_HUMAN Versican core protein OS=Homo sapiens OX=9606 GN=VCAN PE=1 SV=3	0	0	0	0	0	0	0	3567531.25	0	0	0	0	0	0	0	0	0	0	0	0	0	0	0	0	0	0	0	0	0	0	0	0	0	0	0	0	0	0	0	0	0	0	0
275	LHTTS(O-Glycosylation)AFKPSSAITK{Hex:5; HexNAc:5; Neu5Ac:1}	sp|P13611|CSPG2_HUMAN Versican core protein OS=Homo sapiens OX=9606 GN=VCAN PE=1 SV=3	0	0	0	2964106.766	0	0	0	0	0	0	0	0	0	0	0	0	0	0	0	0	0	0	0	0	0	0	0	0	0	0	3884178.625	0	0	0	0	0	0	0	0	0	0	0	0
276	LHTTS(O-Glycosylation)AFKPSSAITK{Hex:5; HexNAc:5}	sp|P13611|CSPG2_HUMAN Versican core protein OS=Homo sapiens OX=9606 GN=VCAN PE=1 SV=3	0	0	0	9499589.375	0	0	0	0	0	0	0	0	0	0	0	0	0	0	0	0	0	0	0	0	0	0	0	0	0	0	0	0	0	0	0	0	0	0	0	0	0	0	0
277	LHTTSAFKPS(O-Glycosylation)SAITK{Hex:4; HexNAc:6; Neu5Ac:1}	sp|P13611|CSPG2_HUMAN Versican core protein OS=Homo sapiens OX=9606 GN=VCAN PE=1 SV=3	0	0	0	0	0	0	0	3567531.25	0	0	0	0	0	0	0	0	0	0	0	0	0	0	0	0	0	0	0	0	0	0	0	0	0	0	0	0	0	0	0	0	0	0	0
278	LHTTSAFKPS(O-Glycosylation)SAITK{Hex:5; HexNAc:5; Neu5Ac:1}	sp|P13611|CSPG2_HUMAN Versican core protein OS=Homo sapiens OX=9606 GN=VCAN PE=1 SV=3	0	0	0	2964106.766	0	0	0	0	0	0	0	0	0	0	0	0	0	0	0	0	0	0	0	0	0	0	0	0	0	0	3884178.625	0	0	0	0	0	0	0	0	0	0	0	0
279	LHTTSAFKPS(O-Glycosylation)SAITK{Hex:5; HexNAc:5}	sp|P13611|CSPG2_HUMAN Versican core protein OS=Homo sapiens OX=9606 GN=VCAN PE=1 SV=3	0	0	0	9499589.375	0	0	0	0	0	0	0	0	0	0	0	0	0	0	0	0	0	0	0	0	0	0	0	0	0	0	0	0	0	0	0	0	0	0	0	0	0	0	0
280	LHTTSAFKPSS(O-Glycosylation)AITK{Hex:4; HexNAc:6; Neu5Ac:1}	sp|P13611|CSPG2_HUMAN Versican core protein OS=Homo sapiens OX=9606 GN=VCAN PE=1 SV=3	0	0	0	0	0	0	0	3567531.25	0	0	0	0	0	0	0	0	0	0	0	0	0	0	0	0	0	0	0	0	0	0	0	0	0	0	0	0	0	0	0	0	0	0	0
281	LHTTSAFKPSS(O-Glycosylation)AITK{Hex:5; HexNAc:5; Neu5Ac:1}	sp|P13611|CSPG2_HUMAN Versican core protein OS=Homo sapiens OX=9606 GN=VCAN PE=1 SV=3	0	0	0	2964106.766	0	0	0	0	0	0	0	0	0	0	0	0	0	0	0	0	0	0	0	0	0	0	0	0	0	0	3884178.625	0	0	0	0	0	0	0	0	0	0	0	0
282	LHTTSAFKPSS(O-Glycosylation)AITK{Hex:5; HexNAc:5}	sp|P13611|CSPG2_HUMAN Versican core protein OS=Homo sapiens OX=9606 GN=VCAN PE=1 SV=3	0	0	0	9499589.375	0	0	0	0	0	0	0	0	0	0	0	0	0	0	0	0	0	0	0	0	0	0	0	0	0	0	0	0	0	0	0	0	0	0	0	0	0	0	0
283	LHTTSAFKPSSAIT(O-Glycosylation)K{Hex:4; HexNAc:6; Neu5Ac:1}	sp|P13611|CSPG2_HUMAN Versican core protein OS=Homo sapiens OX=9606 GN=VCAN PE=1 SV=3	0	0	0	0	0	0	0	3567531.25	0	0	0	0	0	0	0	0	0	0	0	0	0	0	0	0	0	0	0	0	0	0	0	0	0	0	0	0	0	0	0	0	0	0	0
284	LHTTSAFKPSSAIT(O-Glycosylation)K{Hex:5; HexNAc:5; Neu5Ac:1}	sp|P13611|CSPG2_HUMAN Versican core protein OS=Homo sapiens OX=9606 GN=VCAN PE=1 SV=3	0	0	0	2964106.766	0	0	0	0	0	0	0	0	0	0	0	0	0	0	0	0	0	0	0	0	0	0	0	0	0	0	3884178.625	0	0	0	0	0	0	0	0	0	0	0	0
285	LHTTSAFKPSSAIT(O-Glycosylation)K{Hex:5; HexNAc:5}	sp|P13611|CSPG2_HUMAN Versican core protein OS=Homo sapiens OX=9606 GN=VCAN PE=1 SV=3	0	0	0	9499589.375	0	0	0	0	0	0	0	0	0	0	0	0	0	0	0	0	0	0	0	0	0	0	0	0	0	0	0	0	0	0	0	0	0	0	0	0	0	0	0
286	LILN(N-Glycosylation)YSPR{Fuc:1; Hex:6; HexNAc:6}	sp|Q92752|TENR_HUMAN Tenascin-R OS=Homo sapiens OX=9606 GN=TNR PE=1 SV=3	0	0	0	0	0	0	0	0	36066027.44	0	12181465.75	0	0	0	0	0	0	0	0	0	0	0	0	0	0	0	0	0	0	0	0	0	0	0	0	0	0	0	0	0	0	0	0
287	LILN(N-Glycosylation)YSPR{Fuc:1; Hex:6; HexNAc:7}	sp|Q92752|TENR_HUMAN Tenascin-R OS=Homo sapiens OX=9606 GN=TNR PE=1 SV=3	0	0	0	0	21238138.69	0	0	0	0	0	0	0	0	0	0	0	0	0	0	90637449.09	0	0	0	0	0	0	0	0	0	0	0	0	0	0	0	0	0	0	0	0	0	0	0
288	LLDPEDIS(O-Glycosylation)VDHPDEK{Fuc:1; Hex:4; HexNAc:5}	sp|Q01082|SPTB2_HUMAN Spectrin beta chain, non-erythrocytic 1 OS=Homo sapiens OX=9606 GN=SPTBN1 PE=1 SV=2	0	0	0	0	0	0	0	0	0	0	0	0	0	0	0	0	0	0	0	13604015.75	0	0	0	0	0	0	0	0	0	0	0	0	0	0	0	0	0	0	0	0	0	0	0
289	LLFN(N-Glycosylation)FSK{Hex:3; HexNAc:2}	sp|Q9Y6R1|S4A4_HUMAN Electrogenic sodium bicarbonate cotransporter 1 OS=Homo sapiens OX=9606 GN=SLC4A4 PE=1 SV=1	0	0	0	0	0	0	0	0	0	0	0	0	0	0	0	0	0	0	0	0	0	0	0	0	0	0	0	0	0	0	0	0	0	0	0	0	0	0	0	0	0	10414623.32	0
290	LLNINPN(N-Glycosylation)K{Hex:5; HexNAc:2}	sp|P11279|LAMP1_HUMAN Lysosome-associated membrane glycoprotein 1 OS=Homo sapiens OX=9606 GN=LAMP1 PE=1 SV=3	5360750.25	0	18454439.5	11504651.91	9513646.375	7477458.625	0	0	9899951.656	12003219.05	12459930.75	13119135.58	10206997.94	26180503.25	0	0	29280452.5	0	0	12441962.19	7632577	0	10352883.72	13780846.94	0	0	0	7065759.984	0	0	0	0	3777366.625	0	0	0	11662720.84	0	0	30031169.25	7453251.375	1771031.75	0
291	LLQES(O-Glycosylation)GNGFVRHNVGHLSR{Hex:3; HexNAc:7}	sp|P51178|PLCD1_HUMAN 1-phosphatidylinositol 4,5-bisphosphate phosphodiesterase delta-1 OS=Homo sapiens OX=9606 GN=PLCD1 PE=1 SV=2	0	0	0	0	0	0	0	0	0	0	0	0	0	0	0	0	0	0	0	0	0	0	0	0	0	0	0	0	0	0	0	0	0	0	0	0	0	0	0	0	0	0	0
292	LLS(O-Glycosylation)KHR{Fuc:1; Hex:3; HexNAc:6}	sp|Q01082|SPTB2_HUMAN Spectrin beta chain, non-erythrocytic 1 OS=Homo sapiens OX=9606 GN=SPTBN1 PE=1 SV=2	0	0	0	0	0	0	0	14774089.69	0	0	0	0	0	0	0	0	0	0	0	0	0	0	0	0	0	0	0	0	0	0	0	0	0	0	0	0	0	0	0	0	0	0	0
293	LN(N-Glycosylation)NTNIR{Hex:9; HexNAc:4; Neu5Ac:1}	sp|Q9H4F8|SMOC1_HUMAN SPARC-related modular calcium-binding protein 1 OS=Homo sapiens OX=9606 GN=SMOC1 PE=1 SV=1	0	0	0	0	0	0	0	0	0	0	0	0	0	0	0	0	0	0	0	0	0	0	0	0	0	0	0	0	0	0	0	0	0	0	0	0	0	0	0	118288691.8	0	0	0
294	LN(N-Glycosylation)YSLPTGQWVGVQLPR{Hex:5; HexNAc:2}	sp|P24821|TENA_HUMAN Tenascin OS=Homo sapiens OX=9606 GN=TNC PE=1 SV=3	0	0	0	0	0	0	0	10145096.81	0	0	0	0	0	0	0	0	0	0	0	0	1174660.078	0	0	0	0	0	0	0	0	0	0	0	0	0	0	0	0	0	0	0	0	0	0
295	LNSVGNDLS(O-Glycosylation)R{Hex:2; HexNAc:3}	sp|P26012|ITB8_HUMAN Integrin beta-8 OS=Homo sapiens OX=9606 GN=ITGB8 PE=1 SV=1	0	0	0	0	0	0	0	145646049.9	0	0	0	0	0	0	0	0	0	0	0	0	0	0	0	0	0	0	0	0	0	0	0	0	0	0	0	0	0	0	0	0	0	0	0
296	LPEVT(O-Glycosylation)K{Fuc:1; Hex:3; HexNAc:5}	sp|P50454|SERPH_HUMAN Serpin H1 OS=Homo sapiens OX=9606 GN=SERPINH1 PE=1 SV=2	0	0	0	0	0	0	0	0	0	0	0	0	0	0	0	0	0	0	0	0	0	0	0	0	0	0	0	0	0	0	0	0	0	0	0	0	0	0	0	24805141.66	0	0	0
297	LPSSAVT(O-Glycosylation)PR{HexNAc:2}	sp|O00468|AGRIN_HUMAN Agrin OS=Homo sapiens OX=9606 GN=AGRN PE=1 SV=6	0	0	0	0	0	25318572.88	0	0	0	0	0	18745953.09	0	0	0	0	0	10075677.03	0	0	0	23103535.13	0	19488921.97	0	0	0	0	0	37767448.03	0	0	0	0	0	0	0	61174035.13	4154948.813	0	0	0	26942464.53
298	LS(O-Glycosylation)LMKTSAIK{HexNAc:3}	sp|Q07092|COGA1_HUMAN Collagen alpha-1(XVI) chain OS=Homo sapiens OX=9606 GN=COL16A1 PE=1 SV=2	0	0	0	0	0	0	0	0	0	0	0	0	9801133.063	0	0	0	0	0	0	0	0	0	0	0	1198016.688	0	0	0	0	0	0	0	0	0	0	0	0	0	0	0	0	0	0
299	LS(O-Glycosylation)RHSK{Fuc:1; Hex:4; HexNAc:6}	sp|P16389|KCNA2_HUMAN Potassium voltage-gated channel subfamily A member 2 OS=Homo sapiens OX=9606 GN=KCNA2 PE=1 SV=2	0	0	0	0	0	0	0	0	0	0	0	0	0	0	0	0	0	0	0	0	0	0	0	0	0	0	0	0	0	0	67261779.33	0	0	0	0	0	0	0	0	0	0	0	0
300	LSAEPT(O-Glycosylation)EVR{Hex:1; HexNAc:1; Neu5Ac:2}	sp|P13611|CSPG2_HUMAN Versican core protein OS=Homo sapiens OX=9606 GN=VCAN PE=1 SV=3	38113664.41	0	0	9634225.188	0	0	0	74654490.75	0	0	0	0	0	0	0	0	0	0	0	0	0	0	0	0	0	0	0	8454006.805	0	0	77036161.63	0	0	45348034.45	0	0	23477763.06	17479878.06	0	0	0	0	0
301	LSAEPT(O-Glycosylation)EVR{Hex:1; HexNAc:1}	sp|P13611|CSPG2_HUMAN Versican core protein OS=Homo sapiens OX=9606 GN=VCAN PE=1 SV=3	0	0	0	11539847.93	0	0	0	4191967.563	0	0	0	0	0	0	0	0	0	0	0	0	0	0	0	0	0	0	0	0	0	0	8237260.258	0	0	0	0	0	0	0	0	0	0	0	0
302	LSITGT(O-Glycosylation)YDLK{Fuc:2; Hex:2; HexNAc:2}	sp|P01009|A1AT_HUMAN Alpha-1-antitrypsin OS=Homo sapiens OX=9606 GN=SERPINA1 PE=1 SV=3	0	0	0	0	0	0	0	0	0	0	0	0	0	0	0	0	0	0	0	0	5299608.656	0	0	0	0	0	0	0	0	0	0	0	0	0	0	0	0	0	0	0	0	0	0
303	LSLMKT(O-Glycosylation)SAIK{HexNAc:3}	sp|Q07092|COGA1_HUMAN Collagen alpha-1(XVI) chain OS=Homo sapiens OX=9606 GN=COL16A1 PE=1 SV=2	0	0	0	0	0	0	0	0	0	0	0	0	0	0	0	0	0	0	0	0	0	0	0	0	1198016.688	0	0	0	0	0	0	0	0	0	0	0	0	0	0	0	0	0	0
304	LSLMKTS(O-Glycosylation)AIK{HexNAc:3}	sp|Q07092|COGA1_HUMAN Collagen alpha-1(XVI) chain OS=Homo sapiens OX=9606 GN=COL16A1 PE=1 SV=2	0	0	0	0	0	0	0	0	0	0	0	0	0	0	0	0	0	0	0	0	0	0	0	0	1198016.688	0	0	0	0	0	0	0	0	0	0	0	0	0	0	0	0	0	0
305	LSLT(O-Glycosylation)YER{Fuc:2; Hex:2; HexNAc:2}	sp|Q15904|VAS1_HUMAN V-type proton ATPase subunit S1 OS=Homo sapiens OX=9606 GN=ATP6AP1 PE=1 SV=2	0	0	0	0	0	0	0	0	0	0	0	0	0	0	0	0	0	0	0	0	0	0	30956732.25	0	0	0	0	0	0	0	0	0	0	0	0	0	0	0	0	0	0	0	0
306	LSRHS(O-Glycosylation)K{Fuc:1; Hex:4; HexNAc:6}	sp|P16389|KCNA2_HUMAN Potassium voltage-gated channel subfamily A member 2 OS=Homo sapiens OX=9606 GN=KCNA2 PE=1 SV=2	0	0	0	0	0	0	0	0	0	0	0	0	0	0	0	0	0	0	0	0	0	0	0	0	0	0	0	0	0	0	67261779.33	0	0	0	0	0	0	0	0	0	0	0	0
307	LTS(O-Glycosylation)DYLK{Hex:2; HexNAc:5}	sp|P10915|HPLN1_HUMAN Hyaluronan and proteoglycan link protein 1 OS=Homo sapiens OX=9606 GN=HAPLN1 PE=2 SV=2	0	0	0	0	0	0	0	0	0	0	0	0	0	0	0	0	0	0	0	0	0	0	0	0	0	0	0	0	0	0	0	0	0	0	0	0	0	0	0	0	0	8546607.406	0
308	LVS(O-Glycosylation)TATSRPR{Hex:3; HexNAc:3; Neu5Ac:1}	sp|O75056|SDC3_HUMAN Syndecan-3 OS=Homo sapiens OX=9606 GN=SDC3 PE=1 SV=2	0	0	0	0	0	0	0	0	0	0	0	0	0	0	0	0	0	0	0	0	0	0	0	0	0	0	0	0	0	0	0	0	0	0	0	0	0	5104065.813	0	0	0	0	0
309	LVST(O-Glycosylation)ATSRPR{Hex:3; HexNAc:3; Neu5Ac:1}	sp|O75056|SDC3_HUMAN Syndecan-3 OS=Homo sapiens OX=9606 GN=SDC3 PE=1 SV=2	0	0	0	0	0	0	0	0	0	0	0	0	0	0	0	0	0	0	0	0	0	0	0	0	0	0	0	0	0	0	0	0	0	0	0	0	0	5104065.813	0	0	0	0	0
310	LVSTAT(O-Glycosylation)SRPR{Hex:3; HexNAc:3; Neu5Ac:1}	sp|O75056|SDC3_HUMAN Syndecan-3 OS=Homo sapiens OX=9606 GN=SDC3 PE=1 SV=2	0	0	0	0	0	0	0	0	0	0	0	0	0	0	0	0	0	0	0	0	0	0	0	0	0	0	0	0	0	0	0	0	0	0	0	0	0	5104065.813	0	0	0	0	0
311	LVSTATS(O-Glycosylation)RPR{Hex:3; HexNAc:3; Neu5Ac:1}	sp|O75056|SDC3_HUMAN Syndecan-3 OS=Homo sapiens OX=9606 GN=SDC3 PE=1 SV=2	0	0	0	0	0	0	0	0	0	0	0	0	0	0	0	0	0	0	0	0	0	0	0	0	0	0	0	0	0	0	0	0	0	0	0	0	0	5104065.813	0	0	0	0	0
312	MAEWLLSAS(O-Glycosylation)WQR{Fuc:1; Hex:3; HexNAc:7}	sp|P54803|GALC_HUMAN Galactocerebrosidase OS=Homo sapiens OX=9606 GN=GALC PE=1 SV=3	0	0	0	0	0	0	0	0	68911051.88	0	0	0	0	0	0	0	0	0	0	0	0	0	0	0	0	0	0	0	0	0	0	0	0	0	0	0	0	0	0	0	0	0	0
313	MIDGES(O-Glycosylation)GEKTFR{HexNAc:2}	sp|P54289|CA2D1_HUMAN Voltage-dependent calcium channel subunit alpha-2/delta-1 OS=Homo sapiens OX=9606 GN=CACNA2D1 PE=1 SV=3	0	0	0	0	0	0	0	0	0	0	0	0	0	0	0	0	0	0	0	0	0	0	0	0	253549937.4	0	0	0	0	0	0	0	0	0	0	0	0	0	0	0	0	0	0
314	MIDGESGEKT(O-Glycosylation)FR{HexNAc:2}	sp|P54289|CA2D1_HUMAN Voltage-dependent calcium channel subunit alpha-2/delta-1 OS=Homo sapiens OX=9606 GN=CACNA2D1 PE=1 SV=3	0	0	0	0	0	0	0	0	0	0	0	0	0	0	0	0	0	0	0	0	0	0	0	0	253549937.4	0	0	0	0	0	0	0	0	0	0	0	0	0	0	0	0	0	0
315	MS(O-Glycosylation)QVMR{Fuc:1; Hex:3; HexNAc:6}	sp|P05067|A4_HUMAN Amyloid-beta precursor protein OS=Homo sapiens OX=9606 GN=APP PE=1 SV=3	0	1239829.875	0	0	0	0	0	0	0	0	0	0	0	0	0	4941656.5	0	0	24113149.72	0	0	0	0	44079686.75	0	0	0	0	0	0	60242173.86	0	0	0	0	0	0	0	0	0	0	0	0
316	MS(O-Glycosylation)QVMR{Fuc:1; Hex:4; HexNAc:6}	sp|P05067|A4_HUMAN Amyloid-beta precursor protein OS=Homo sapiens OX=9606 GN=APP PE=1 SV=3	0	0	0	0	0	0	0	0	0	0	0	0	0	0	59797657.75	0	195745414.8	0	0	0	0	0	73527499.63	0	0	0	0	0	0	0	0	0	0	0	0	0	0	0	0	0	0	0	0
317	MT(O-Glycosylation)PPRLFWVWLLVAGTQG{Fuc:1; Hex:4; HexNAc:4}	sp|Q08380|LG3BP_HUMAN Galectin-3-binding protein OS=Homo sapiens OX=9606 GN=LGALS3BP PE=1 SV=1	0	0	0	0	0	0	0	0	50315900.63	0	0	0	0	0	0	0	0	0	0	0	0	0	0	0	0	0	0	0	0	0	0	0	0	0	0	0	0	0	0	0	0	0	0
318	MTPPRLFWVWLLVAGT(O-Glycosylation)QG{Fuc:1; Hex:4; HexNAc:4}	sp|Q08380|LG3BP_HUMAN Galectin-3-binding protein OS=Homo sapiens OX=9606 GN=LGALS3BP PE=1 SV=1	0	0	0	66135047.97	0	0	0	0	0	0	0	0	0	0	0	0	0	0	0	0	0	0	0	0	0	0	0	0	0	0	0	0	0	0	0	0	0	0	0	0	0	0	0
319	N(N-Glycosylation)DTVAGQGER{Hex:8; HexNAc:2}	sp|P06756|ITAV_HUMAN Integrin alpha-V OS=Homo sapiens OX=9606 GN=ITGAV PE=1 SV=2	0	0	0	0	0	0	0	0	0	0	0	0	0	0	0	0	0	4458911.375	0	0	0	0	0	0	0	0	0	0	0	0	0	0	0	0	0	0	0	0	0	0	0	0	0
320	N(N-Glycosylation)GTHFDIDK{Hex:5; HexNAc:2}	sp|Q92823|NRCAM_HUMAN Neuronal cell adhesion molecule OS=Homo sapiens OX=9606 GN=NRCAM PE=1 SV=3	0	0	0	0	29540968.99	0	21758898.17	0	15421522.52	35558080.44	49716578.84	0	0	0	22396836.97	0	0	8172190.75	0	0	22604174.38	22485468.63	0	0	0	0	0	0	0	0	7683659.813	17200660.31	0	0	0	0	0	0	0	0	9331338.719	0	0
321	N(N-Glycosylation)GTHFDIDK{Hex:6; HexNAc:2}	sp|Q92823|NRCAM_HUMAN Neuronal cell adhesion molecule OS=Homo sapiens OX=9606 GN=NRCAM PE=1 SV=3	0	0	0	0	0	0	0	0	0	0	0	0	0	0	0	0	0	0	0	0	0	0	0	7015607.656	0	0	0	0	0	0	1375952.375	0	0	0	0	0	0	0	0	0	0	0	0
322	N(N-Glycosylation)LTVPGSLR{Fuc:1; Hex:3; HexNAc:4}	sp|P24821|TENA_HUMAN Tenascin OS=Homo sapiens OX=9606 GN=TNC PE=1 SV=3	0	0	0	0	0	0	0	0	0	0	0	0	0	0	14451247.84	0	0	0	0	0	0	0	0	0	0	0	0	0	0	0	0	0	0	0	0	0	0	0	0	0	0	0	0
323	N(N-Glycosylation)LTVPGSLR{Fuc:1; Hex:3; HexNAc:5}	sp|P24821|TENA_HUMAN Tenascin OS=Homo sapiens OX=9606 GN=TNC PE=1 SV=3	0	0	0	0	0	0	0	0	0	0	0	0	0	0	0	0	0	0	0	0	0	0	0	0	0	0	0	0	0	0	0	0	0	0	0	0	21357973.5	0	0	0	0	0	0
324	N(N-Glycosylation)LTVPGSLR{Hex:5; HexNAc:2}	sp|P24821|TENA_HUMAN Tenascin OS=Homo sapiens OX=9606 GN=TNC PE=1 SV=3	0	0	0	21847908.25	0	0	0	0	0	0	0	0	0	0	0	0	0	0	0	0	0	0	0	0	0	0	0	0	0	0	0	0	0	0	0	0	0	0	0	0	0	0	0
325	N(N-Glycosylation)MTALEK{Hex:5; HexNAc:2}	sp|P24043|LAMA2_HUMAN Laminin subunit alpha-2 OS=Homo sapiens OX=9606 GN=LAMA2 PE=1 SV=4	0	0	0	0	0	0	0	0	0	0	0	0	0	0	0	0	0	0	0	0	0	0	0	0	0	0	0	0	0	0	0	0	0	0	0	0	0	0	0	0	0	3457394.063	0
326	N(N-Glycosylation)STFGSVEVHNLQPEK{Hex:5; HexNAc:2}	sp|P28907|CD38_HUMAN ADP-ribosyl cyclase/cyclic ADP-ribose hydrolase 1 OS=Homo sapiens OX=9606 GN=CD38 PE=1 SV=2	0	13502801.88	0	0	0	0	0	0	0	0	0	0	0	0	0	0	0	0	0	0	0	0	0	0	0	0	0	0	0	0	0	0	0	0	0	0	0	0	16466097.19	0	0	15574523.69	0
327	N(N-Glycosylation)WTITR{Hex:5; HexNAc:2}	sp|P19022|CADH2_HUMAN Cadherin-2 OS=Homo sapiens OX=9606 GN=CDH2 PE=1 SV=4	0	0	0	0	0	0	0	0	0	0	0	0	0	0	0	0	0	0	0	0	0	0	0	0	0	0	0	0	0	0	0	0	0	0	0	0	0	0	0	0	0	2328487.313	0
328	N(N-Glycosylation)WTITR{Hex:5; HexNAc:2}	sp|P55283|CADH4_HUMAN Cadherin-4 OS=Homo sapiens OX=9606 GN=CDH4 PE=2 SV=2	0	0	0	0	0	0	0	0	0	0	0	0	0	0	0	0	0	0	0	0	0	0	0	0	0	0	0	0	0	0	0	0	0	0	0	0	0	0	0	0	0	2328487.313	0
329	N(N-Glycosylation)WTITR{Hex:7; HexNAc:2}	sp|P19022|CADH2_HUMAN Cadherin-2 OS=Homo sapiens OX=9606 GN=CDH2 PE=1 SV=4	0	0	0	0	0	0	0	0	0	0	0	0	0	0	0	0	0	0	0	0	0	0	0	0	0	0	0	0	0	0	0	0	0	0	0	0	0	0	0	0	0	6740282.313	0
330	N(N-Glycosylation)WTITR{Hex:7; HexNAc:2}	sp|P55283|CADH4_HUMAN Cadherin-4 OS=Homo sapiens OX=9606 GN=CDH4 PE=2 SV=2	0	0	0	0	0	0	0	0	0	0	0	0	0	0	0	0	0	0	0	0	0	0	0	0	0	0	0	0	0	0	0	0	0	0	0	0	0	0	0	0	0	6740282.313	0
331	NLASPS(O-Glycosylation)PSTLVEAR{Fuc:2; Hex:2; HexNAc:2; Neu5Ac:1}	sp|Q96GW7|PGCB_HUMAN Brevican core protein OS=Homo sapiens OX=9606 GN=BCAN PE=1 SV=2	0	0	0	0	0	0	0	0	0	0	0	0	0	0	0	0	0	0	0	0	0	0	0	0	0	0	0	0	0	0	0	0	0	0	0	0	0	0	0	0	0	0	0
332	NLASPS(O-Glycosylation)PSTLVEAR{Fuc:2; Hex:3; HexNAc:3}	sp|Q96GW7|PGCB_HUMAN Brevican core protein OS=Homo sapiens OX=9606 GN=BCAN PE=1 SV=2	0	0	0	0	0	0	0	2193195.492	0	0	0	0	0	0	0	0	0	0	0	0	0	0	0	0	0	0	0	0	0	0	0	0	0	0	0	0	0	0	0	0	0	0	0
333	NLASPS(O-Glycosylation)PSTLVEAR{Hex:2; HexNAc:2; Neu5Ac:2}	sp|Q96GW7|PGCB_HUMAN Brevican core protein OS=Homo sapiens OX=9606 GN=BCAN PE=1 SV=2	0	0	0	0	0	0	0	0	0	0	0	18720449.59	0	0	0	0	0	0	0	0	0	0	0	0	0	0	0	5934203.703	0	13229991.38	0	0	0	0	0	0	0	0	0	0	0	0	0
334	NLASPS(O-Glycosylation)PSTLVEAR{Hex:3; HexNAc:3; Neu5Ac:1}	sp|Q96GW7|PGCB_HUMAN Brevican core protein OS=Homo sapiens OX=9606 GN=BCAN PE=1 SV=2	0	0	0	5496718.906	0	0	0	9259780.813	0	0	0	0	0	0	0	0	0	0	0	0	0	0	0	0	0	0	0	0	0	0	0	0	0	0	0	0	0	0	0	0	0	0	0
335	NLASPS(O-Glycosylation)PSTLVEAR{Hex:3; HexNAc:3; Neu5Ac:2}	sp|Q96GW7|PGCB_HUMAN Brevican core protein OS=Homo sapiens OX=9606 GN=BCAN PE=1 SV=2	0	0	0	0	0	0	0	0	0	0	0	0	0	0	0	0	0	0	0	1165341.625	0	0	0	0	0	0	0	0	0	0	1721530.75	0	0	0	0	0	0	0	0	0	0	0	0
336	NLASPS(O-Glycosylation)PSTLVEAR{Hex:3; HexNAc:3}	sp|Q96GW7|PGCB_HUMAN Brevican core protein OS=Homo sapiens OX=9606 GN=BCAN PE=1 SV=2	0	0	0	8004560.594	0	0	0	0	0	0	0	0	0	0	0	0	0	0	0	0	0	0	0	0	0	0	0	0	0	0	0	0	0	3685248.469	0	0	0	0	0	0	0	0	0
337	NLASPSPS(O-Glycosylation)TLVEAR{Fuc:2; Hex:2; HexNAc:2; Neu5Ac:1}	sp|Q96GW7|PGCB_HUMAN Brevican core protein OS=Homo sapiens OX=9606 GN=BCAN PE=1 SV=2	0	0	0	0	0	0	0	0	0	0	0	0	0	0	0	0	0	0	0	0	0	0	0	0	0	0	0	0	0	0	0	0	0	0	0	0	0	0	0	0	0	0	0
338	NLASPSPS(O-Glycosylation)TLVEAR{Hex:2; HexNAc:2; Neu5Ac:2}	sp|Q96GW7|PGCB_HUMAN Brevican core protein OS=Homo sapiens OX=9606 GN=BCAN PE=1 SV=2	0	0	0	0	0	0	0	0	0	0	0	18720449.59	0	0	0	0	0	0	0	0	0	0	0	0	0	0	0	5934203.703	0	13229991.38	0	0	0	0	0	0	0	0	0	0	0	0	0
339	NLASPSPS(O-Glycosylation)TLVEAR{Hex:3; HexNAc:3; Neu5Ac:1}	sp|Q96GW7|PGCB_HUMAN Brevican core protein OS=Homo sapiens OX=9606 GN=BCAN PE=1 SV=2	0	0	0	5496718.906	0	0	0	9259780.813	0	0	0	0	0	0	0	0	0	0	0	0	0	0	0	0	0	0	0	0	0	0	14613387.81	0	0	0	0	0	0	0	0	0	0	0	0
340	NLASPSPS(O-Glycosylation)TLVEAR{Hex:3; HexNAc:3; Neu5Ac:2}	sp|Q96GW7|PGCB_HUMAN Brevican core protein OS=Homo sapiens OX=9606 GN=BCAN PE=1 SV=2	0	0	0	0	0	0	0	0	0	0	0	0	0	0	0	0	0	0	0	1165341.625	0	0	0	0	0	0	0	0	0	0	1721530.75	0	0	0	0	0	0	0	0	0	0	0	0
341	NLASPSPS(O-Glycosylation)TLVEAR{Hex:3; HexNAc:3}	sp|Q96GW7|PGCB_HUMAN Brevican core protein OS=Homo sapiens OX=9606 GN=BCAN PE=1 SV=2	0	0	0	8004560.594	0	0	0	0	0	0	0	0	0	0	0	0	0	0	0	0	0	0	0	0	0	0	0	0	0	0	0	0	0	3685248.469	0	0	0	0	0	0	0	0	0
342	NLASPSPST(O-Glycosylation)LVEAR{Fuc:2; Hex:2; HexNAc:2; Neu5Ac:1}	sp|Q96GW7|PGCB_HUMAN Brevican core protein OS=Homo sapiens OX=9606 GN=BCAN PE=1 SV=2	0	0	0	0	0	0	0	0	0	0	0	0	0	0	0	0	0	0	0	0	0	0	0	0	0	0	0	0	0	0	0	0	0	0	0	0	0	0	0	0	0	0	0
343	NLASPSPST(O-Glycosylation)LVEAR{Hex:2; HexNAc:2; Neu5Ac:2}	sp|Q96GW7|PGCB_HUMAN Brevican core protein OS=Homo sapiens OX=9606 GN=BCAN PE=1 SV=2	0	0	0	0	0	0	0	0	0	0	0	18720449.59	0	0	0	0	0	0	0	0	0	0	0	0	0	0	0	5934203.703	0	13229991.38	0	0	0	0	0	0	0	0	0	0	0	0	0
344	NLASPSPST(O-Glycosylation)LVEAR{Hex:3; HexNAc:3; Neu5Ac:1}	sp|Q96GW7|PGCB_HUMAN Brevican core protein OS=Homo sapiens OX=9606 GN=BCAN PE=1 SV=2	0	0	0	5496718.906	0	0	0	9259780.813	0	0	0	0	0	0	0	0	0	0	0	0	0	0	0	0	0	0	0	0	0	0	14613387.81	0	0	0	0	0	0	0	0	0	0	0	0
345	NLASPSPST(O-Glycosylation)LVEAR{Hex:3; HexNAc:3; Neu5Ac:2}	sp|Q96GW7|PGCB_HUMAN Brevican core protein OS=Homo sapiens OX=9606 GN=BCAN PE=1 SV=2	0	0	0	0	0	0	0	0	0	0	0	0	0	0	0	0	0	0	0	1165341.625	0	0	0	0	0	0	0	0	0	0	1721530.75	0	0	0	0	0	0	0	0	0	0	0	0
346	NLASPSPST(O-Glycosylation)LVEAR{Hex:3; HexNAc:3}	sp|Q96GW7|PGCB_HUMAN Brevican core protein OS=Homo sapiens OX=9606 GN=BCAN PE=1 SV=2	0	0	0	8004560.594	0	0	0	0	0	0	0	0	0	0	0	0	0	0	0	0	0	0	0	0	0	0	0	0	0	0	0	0	0	3685248.469	0	0	0	0	0	0	0	0	0
347	NLSVVILGASDKDLHPNT(O-Glycosylation)DPFK{Hex:3; HexNAc:4}	sp|P55290|CAD13_HUMAN Cadherin-13 OS=Homo sapiens OX=9606 GN=CDH13 PE=1 SV=1	0	0	0	0	0	0	0	0	0	0	0	0	0	0	0	0	0	0	0	0	0	0	0	0	0	0	0	0	0	0	0	0	0	0	0	0	368119190.9	0	0	0	0	0	0
348	NLTVPGS(O-Glycosylation)LR{Fuc:2; Hex:4; HexNAc:5}	sp|P24821|TENA_HUMAN Tenascin OS=Homo sapiens OX=9606 GN=TNC PE=1 SV=3	0	0	0	0	0	0	0	0	0	0	0	0	0	0	0	0	0	0	0	0	0	0	0	0	0	0	0	0	0	0	46824314.19	0	0	0	0	0	0	0	0	0	0	0	0
349	NNIDFPGHN(N-Glycosylation)YTTR{Hex:9; HexNAc:2}	sp|Q99572|P2RX7_HUMAN P2X purinoceptor 7 OS=Homo sapiens OX=9606 GN=P2RX7 PE=1 SV=4	0	0	0	0	0	0	0	0	12567726.38	0	0	0	0	0	0	0	0	0	0	0	0	0	0	0	0	0	0	0	0	0	0	0	0	0	0	0	0	0	0	0	0	0	0
350	NVWVHLDGPGVT(O-Glycosylation)RPMKK{Hex:5; HexNAc:5; Neu5Ac:1}	sp|P00488|F13A_HUMAN Coagulation factor XIII A chain OS=Homo sapiens OX=9606 GN=F13A1 PE=1 SV=4	0	0	0	10201055.91	0	0	0	0	0	0	0	0	0	0	0	0	0	0	0	0	0	0	0	0	0	0	0	0	0	0	0	0	0	0	0	0	0	0	0	0	0	0	0
351	QALSEVT(O-Glycosylation)AALR{Fuc:1; Hex:1; HexNAc:4}	sp|Q13586|STIM1_HUMAN Stromal interaction molecule 1 OS=Homo sapiens OX=9606 GN=STIM1 PE=1 SV=3	0	0	0	0	0	0	0	0	0	0	0	0	0	0	0	0	0	0	0	0	0	0	0	0	0	0	0	0	0	0	0	0	0	0	0	0	0	0	0	0	0	0	0
352	QAT(O-Glycosylation)FER{Fuc:1; Hex:4; HexNAc:6}	sp|P55268|LAMB2_HUMAN Laminin subunit beta-2 OS=Homo sapiens OX=9606 GN=LAMB2 PE=1 SV=2	0	0	0	0	0	0	0	0	0	0	0	0	0	0	0	0	0	0	0	0	0	0	0	0	0	0	0	0	0	0	95051540.06	0	0	0	0	0	0	0	0	0	38842891	0	0
353	QGSTHWQT(O-Glycosylation)AR{HexNAc:1}	sp|Q02246|CNTN2_HUMAN Contactin-2 OS=Homo sapiens OX=9606 GN=CNTN2 PE=1 SV=1	0	0	0	0	0	0	0	0	0	0	0	0	0	0	0	0	0	0	0	0	0	0	0	0	0	0	0	0	0	0	0	0	0	5124164.516	0	0	0	0	0	0	0	0	0
354	QIS(O-Glycosylation)AIATQGR{Fuc:1; Hex:2; HexNAc:2; Neu5Ac:1}	sp|Q9UHC6|CNTP2_HUMAN Contactin-associated protein-like 2 OS=Homo sapiens OX=9606 GN=CNTNAP2 PE=1 SV=1	0	0	0	0	0	0	0	0	0	0	0	0	0	0	0	0	0	0	0	0	0	0	0	0	0	0	0	0	0	0	0	0	0	0	0	0	0	0	0	0	0	0	0
355	QIVENFSPN(N-Glycosylation)QTK{Fuc:1; Hex:3; HexNAc:5}	sp|O94856|NFASC_HUMAN Neurofascin OS=Homo sapiens OX=9606 GN=NFASC PE=1 SV=4	0	0	0	0	3811230.875	0	0	0	6676046.5	0	0	0	0	0	0	0	0	0	0	0	0	0	0	0	0	0	0	0	0	0	0	0	0	0	0	0	0	0	0	0	0	0	0
356	QLEEVT(O-Glycosylation)DEDIAAHGK{Hex:1; HexNAc:1; Neu5Ac:1}	sp|P13611|CSPG2_HUMAN Versican core protein OS=Homo sapiens OX=9606 GN=VCAN PE=1 SV=3	0	0	0	0	0	0	0	0	0	0	0	0	0	0	0	0	0	0	0	0	0	0	0	0	0	0	0	0	0	0	10967072.88	0	0	0	0	0	0	0	0	0	0	0	0
357	QLEEVT(O-Glycosylation)DEDIAAHGK{Hex:1; HexNAc:1; Neu5Ac:2}	sp|P13611|CSPG2_HUMAN Versican core protein OS=Homo sapiens OX=9606 GN=VCAN PE=1 SV=3	5363298.125	0	0	3351635.438	0	0	0	13132436	11373799.03	0	0	0	0	0	0	0	0	0	0	0	0	0	0	0	0	0	0	0	0	0	11408232.75	0	0	0	0	0	0	0	0	0	0	0	0
358	QLEEVT(O-Glycosylation)DEDIAAHGK{Hex:1; HexNAc:1}	sp|P13611|CSPG2_HUMAN Versican core protein OS=Homo sapiens OX=9606 GN=VCAN PE=1 SV=3	20278610.53	0	0	11740521.61	0	0	0	124765713.1	0	0	0	0	0	0	0	0	0	0	0	876516.5938	0	0	0	0	0	0	0	0	0	0	103903912.3	0	0	33383772.16	0	0	0	0	0	0	0	0	0
359	QN(N-Glycosylation)RSVR{Fuc:3; Hex:5; HexNAc:6; Neu5Ac:2}	sp|O00533|NCHL1_HUMAN Neural cell adhesion molecule L1-like protein OS=Homo sapiens OX=9606 GN=CHL1 PE=1 SV=4	0	0	0	0	0	0	0	0	0	0	0	0	0	0	0	0	0	0	0	0	0	0	0	0	0	0	0	0	0	0	0	0	0	0	0	0	0	0	0	0	0	0	0
360	QN(N-Glycosylation)RSVR{Hex:8; HexNAc:4}	sp|O00533|NCHL1_HUMAN Neural cell adhesion molecule L1-like protein OS=Homo sapiens OX=9606 GN=CHL1 PE=1 SV=4	0	0	0	0	0	0	0	0	0	0	0	0	0	7908174.125	0	0	0	20277548.58	0	0	8506241.141	0	0	0	0	0	0	0	0	0	0	0	0	0	0	0	0	0	0	0	0	0	0
361	QS(O-Glycosylation)AKDHIVDPR{Fuc:2; Hex:2; HexNAc:2}	sp|O94856|NFASC_HUMAN Neurofascin OS=Homo sapiens OX=9606 GN=NFASC PE=1 SV=4	0	0	0	0	0	0	0	0	0	0	0	0	0	0	0	0	0	0	0	0	0	0	0	0	0	0	0	0	0	0	0	0	0	0	0	0	0	0	0	0	0	0	0
362	QS(O-Glycosylation)EPLEITLLAPERTR{Hex:5; HexNAc:5}	sp|P24821|TENA_HUMAN Tenascin OS=Homo sapiens OX=9606 GN=TNC PE=1 SV=3	0	419628718	0	0	0	0	0	0	0	0	0	0	0	0	0	0	0	0	0	0	0	0	0	0	0	0	0	0	0	0	0	0	0	0	0	0	0	0	0	0	0	0	0
363	QS(O-Glycosylation)LRLDPK{Fuc:2; Hex:4; HexNAc:5}	sp|Q9NZ01|TECR_HUMAN Very-long-chain enoyl-CoA reductase OS=Homo sapiens OX=9606 GN=TECR PE=1 SV=1	0	0	0	0	0	0	0	66504668	0	0	0	0	0	0	0	0	0	0	0	0	0	0	0	0	0	0	0	0	0	0	0	0	0	0	0	0	0	0	0	0	0	0	0
364	QT(O-Glycosylation)SGRITEEFLGK{Hex:2; HexNAc:2; Neu5Ac:2}	sp|P13611|CSPG2_HUMAN Versican core protein OS=Homo sapiens OX=9606 GN=VCAN PE=1 SV=3	6043261.188	0	0	0	0	0	0	0	0	0	0	0	0	0	0	0	0	0	0	0	0	0	0	0	0	0	0	0	0	0	0	0	0	12679010.75	0	0	0	0	0	0	0	0	0
365	QTS(O-Glycosylation)GRITEEFLGK{Hex:2; HexNAc:2; Neu5Ac:2}	sp|P13611|CSPG2_HUMAN Versican core protein OS=Homo sapiens OX=9606 GN=VCAN PE=1 SV=3	6043261.188	0	0	0	0	0	0	0	0	0	0	0	0	0	0	0	0	0	0	0	0	0	0	0	0	0	0	0	0	0	0	0	0	12679010.75	0	0	0	0	0	0	0	0	0
366	QTSGRIT(O-Glycosylation)EEFLGK{Hex:2; HexNAc:2; Neu5Ac:2}	sp|P13611|CSPG2_HUMAN Versican core protein OS=Homo sapiens OX=9606 GN=VCAN PE=1 SV=3	6043261.188	0	0	0	0	0	0	0	0	0	0	0	0	0	0	0	0	0	0	0	0	0	0	0	0	0	0	0	0	0	0	0	0	12679010.75	0	0	0	0	0	0	0	0	0
367	QVVEN(N-Glycosylation)MTR{Hex:3; HexNAc:2}	sp|P10253|LYAG_HUMAN Lysosomal alpha-glucosidase OS=Homo sapiens OX=9606 GN=GAA PE=1 SV=4	0	0	0	0	0	0	0	0	0	0	0	0	0	0	0	0	0	0	0	0	0	7537118.375	0	0	0	0	0	0	0	0	0	0	0	0	0	0	0	0	0	0	0	0	21233121
368	RN(N-Glycosylation)VTAAAQGFGYK{Fuc:1; Hex:6; HexNAc:5}	sp|Q9NY15|STAB1_HUMAN Stabilin-1 OS=Homo sapiens OX=9606 GN=STAB1 PE=1 SV=3	0	0	0	501460.1094	0	0	0	0	0	0	0	0	0	0	0	0	0	0	0	0	0	0	0	0	0	0	0	0	0	0	0	0	0	0	0	0	0	0	0	0	0	0	0
369	RSVLALT(O-Glycosylation)HEGR{Fuc:2; Hex:3; HexNAc:3}	sp|Q9P2B2|FPRP_HUMAN Prostaglandin F2 receptor negative regulator OS=Homo sapiens OX=9606 GN=PTGFRN PE=1 SV=2	0	0	0	0	0	0	45156134.75	0	0	0	0	0	0	0	0	0	0	0	0	0	0	0	0	0	0	0	0	0	0	0	25379662.3	0	0	0	0	0	0	0	0	0	0	0	0
370	S(O-Glycosylation)EALPTDLPAPSAPDLTEPK{Hex:1; HexNAc:1; Neu5Ac:2}	sp|P14314|GLU2B_HUMAN Glucosidase 2 subunit beta OS=Homo sapiens OX=9606 GN=PRKCSH PE=1 SV=2	0	0	0	0	0	0	0	0	0	0	0	0	0	0	0	0	0	0	0	0	0	0	0	0	0	0	0	0	0	6829459.625	0	0	0	0	0	0	0	0	0	0	0	0	0
371	S(O-Glycosylation)EALPTDLPAPSAPDLTEPK{HexNAc:1}	sp|P14314|GLU2B_HUMAN Glucosidase 2 subunit beta OS=Homo sapiens OX=9606 GN=PRKCSH PE=1 SV=2	0	0	0	0	0	0	0	0	0	0	0	0	0	0	0	0	0	0	0	0	0	8999111.188	0	0	0	0	0	0	0	0	0	0	0	0	0	0	0	0	0	0	0	0	0
372	S(O-Glycosylation)FDFPTLITK{Hex:2; HexNAc:2}	sp|P13611|CSPG2_HUMAN Versican core protein OS=Homo sapiens OX=9606 GN=VCAN PE=1 SV=3	0	0	0	357592.4375	0	0	0	0	0	0	0	0	0	0	0	0	0	0	0	0	0	0	0	0	0	0	0	0	0	0	0	0	0	0	0	0	0	0	0	0	0	0	0
373	S(O-Glycosylation)GLTTLVATSVNSVTGIR{Hex:1; HexNAc:1; Neu5Ac:2}	sp|Q86YL7|PDPN_HUMAN Podoplanin OS=Homo sapiens OX=9606 GN=PDPN PE=1 SV=3	0	0	0	0	0	0	0	0	0	0	0	0	0	0	0	0	0	0	0	0	0	0	0	0	0	0	0	0	0	0	0	0	0	0	0	24280022.66	0	0	0	0	0	0	0
374	S(O-Glycosylation)GQSSR{Fuc:1; Hex:4; HexNAc:6}	sp|Q86YZ3|HORN_HUMAN Hornerin OS=Homo sapiens OX=9606 GN=HRNR PE=1 SV=2	0	0	0	560406024.31	0	0	0	672612281.66	0	0	0	0	658389566.34	0	0	0	0	0	0	0	0	0	0	0	0	0	0	0	0	0	0	0	0	0	0	0	0	0	0	0	0	0	0
375	S(O-Glycosylation)SRNIPR{Hex:1; HexNAc:1; Neu5Ac:2}	sp|Q5T5P2|SKT_HUMAN Sickle tail protein homolog OS=Homo sapiens OX=9606 GN=KIAA1217 PE=1 SV=2	0	0	0	0	0	0	0	158757585.9	0	0	0	28563385.8	0	0	0	0	0	0	0	0	0	0	0	0	0	0	0	0	0	0	149417916.7	0	0	0	0	0	0	0	0	0	0	0	0
376	S(O-Glycosylation)SSSGR{Fuc:1; Hex:3; HexNAc:7}	sp|Q86YZ3|HORN_HUMAN Hornerin OS=Homo sapiens OX=9606 GN=HRNR PE=1 SV=2	0	0	0	50946002.21	0	0	0	0	0	0	0	0	59853596.94	0	0	0	0	0	0	0	0	0	0	0	0	0	0	0	0	0	0	0	0	0	0	0	0	0	0	0	0	0	0
377	S(O-Glycosylation)STTKPPFKPHGSR{Hex:1; HexNAc:1; Neu5Ac:1}	sp|P04196|HRG_HUMAN Histidine-rich glycoprotein OS=Homo sapiens OX=9606 GN=HRG PE=1 SV=1	0	0	0	0	0	0	0	0	0	0	0	0	0	0	0	0	0	0	0	0	0	0	0	0	0	0	0	0	0	0	0	0	0	0	0	0	0	3923478.859	0	0	0	0	0
378	SEALPT(O-Glycosylation)DLPAPSAPDLTEPK{Hex:1; HexNAc:1; Neu5Ac:2}	sp|P14314|GLU2B_HUMAN Glucosidase 2 subunit beta OS=Homo sapiens OX=9606 GN=PRKCSH PE=1 SV=2	0	0	0	0	0	0	0	0	0	0	0	0	0	0	0	0	0	0	0	0	0	0	0	0	0	0	0	0	0	6829459.625	0	0	0	0	0	0	0	0	0	0	0	0	0
379	SEALPT(O-Glycosylation)DLPAPSAPDLTEPK{HexNAc:1}	sp|P14314|GLU2B_HUMAN Glucosidase 2 subunit beta OS=Homo sapiens OX=9606 GN=PRKCSH PE=1 SV=2	0	0	0	0	0	0	0	0	0	0	0	0	0	0	0	0	0	0	0	0	0	8999111.188	0	0	0	0	0	0	0	0	0	0	0	0	0	0	0	0	0	0	0	0	0
380	SEALPTDLPAPS(O-Glycosylation)APDLTEPK{Hex:1; HexNAc:1; Neu5Ac:2}	sp|P14314|GLU2B_HUMAN Glucosidase 2 subunit beta OS=Homo sapiens OX=9606 GN=PRKCSH PE=1 SV=2	0	0	0	0	0	0	0	0	0	0	0	0	0	0	0	0	0	0	0	0	0	0	0	0	0	0	0	0	0	6829459.625	0	0	0	0	0	0	0	0	0	0	0	0	0
381	SEALPTDLPAPS(O-Glycosylation)APDLTEPK{HexNAc:1}	sp|P14314|GLU2B_HUMAN Glucosidase 2 subunit beta OS=Homo sapiens OX=9606 GN=PRKCSH PE=1 SV=2	0	0	0	0	0	0	0	0	0	0	0	0	0	0	0	0	0	0	0	0	0	8999111.188	0	0	0	0	0	0	0	0	0	0	0	0	0	0	0	0	0	0	0	0	0
382	SEALPTDLPAPSAPDLT(O-Glycosylation)EPK{Hex:1; HexNAc:1; Neu5Ac:2}	sp|P14314|GLU2B_HUMAN Glucosidase 2 subunit beta OS=Homo sapiens OX=9606 GN=PRKCSH PE=1 SV=2	0	0	0	0	0	0	0	0	0	0	0	0	0	0	0	0	0	0	0	0	0	0	0	0	0	0	0	0	0	6829459.625	0	0	0	0	0	0	0	0	0	0	0	0	0
383	SEALPTDLPAPSAPDLT(O-Glycosylation)EPK{HexNAc:1}	sp|P14314|GLU2B_HUMAN Glucosidase 2 subunit beta OS=Homo sapiens OX=9606 GN=PRKCSH PE=1 SV=2	0	0	0	0	0	0	0	0	0	0	0	0	0	0	0	0	0	0	0	0	0	8999111.188	0	0	0	0	0	0	0	0	0	0	0	0	0	0	0	0	0	0	0	0	0
384	SEGVRISS(O-Glycosylation)WPK{Fuc:1; Hex:3; HexNAc:3; Neu5Ac:1}	sp|P12107|COBA1_HUMAN Collagen alpha-1(XI) chain OS=Homo sapiens OX=9606 GN=COL11A1 PE=1 SV=4	0	0	0	0	0	0	0	18168514.69	0	0	0	0	0	0	0	0	0	0	0	0	0	0	0	0	0	0	0	0	0	0	0	0	0	0	0	0	0	0	0	0	0	0	0
385	SELVN(N-Glycosylation)ETR{Hex:5; HexNAc:2}	sp|Q9UGT4|SUSD2_HUMAN Sushi domain-containing protein 2 OS=Homo sapiens OX=9606 GN=SUSD2 PE=1 SV=1	0	0	0	0	0	0	0	0	0	0	0	0	0	0	0	0	0	0	0	0	0	0	0	0	0	0	0	0	0	0	0	0	0	0	0	0	0	0	0	0	1902707.969	0	0
386	SEPGT(O-Glycosylation)VPFDR{Fuc:2; Hex:1; HexNAc:2}	sp|Q9Y6C2|EMIL1_HUMAN EMILIN-1 OS=Homo sapiens OX=9606 GN=EMILIN1 PE=1 SV=3	0	0	0	0	0	0	0	0	0	0	0	0	0	0	0	0	0	0	0	0	0	0	0	0	0	0	0	3398937.703	0	0	0	0	0	0	0	0	0	0	0	0	0	0	0
387	SFDFPT(O-Glycosylation)LITK{Hex:1; HexNAc:1; Neu5Ac:2}	sp|P13611|CSPG2_HUMAN Versican core protein OS=Homo sapiens OX=9606 GN=VCAN PE=1 SV=3	0	0	0	0	0	0	0	8823417.969	0	0	0	0	0	0	0	0	0	0	0	0	0	0	0	0	0	0	0	0	0	0	26092031.75	0	0	6253322.344	0	0	511483.6094	5465822.703	0	0	0	0	0
388	SFDFPT(O-Glycosylation)LITK{Hex:2; HexNAc:2}	sp|P13611|CSPG2_HUMAN Versican core protein OS=Homo sapiens OX=9606 GN=VCAN PE=1 SV=3	0	0	0	357592.4375	0	0	0	0	0	0	0	0	0	0	0	0	0	0	0	0	0	0	0	0	0	0	0	0	0	0	0	0	0	0	0	0	0	0	0	0	0	0	0
389	SFDFPTLIT(O-Glycosylation)K{Hex:1; HexNAc:1; Neu5Ac:2}	sp|P13611|CSPG2_HUMAN Versican core protein OS=Homo sapiens OX=9606 GN=VCAN PE=1 SV=3	0	0	0	0	0	0	0	8823417.969	0	0	0	0	0	0	0	0	0	0	0	0	0	0	0	0	0	0	0	0	0	0	0	0	0	6253322.344	0	0	0	5465822.703	0	0	0	0	0
390	SFDFPTLIT(O-Glycosylation)K{Hex:2; HexNAc:2}	sp|P13611|CSPG2_HUMAN Versican core protein OS=Homo sapiens OX=9606 GN=VCAN PE=1 SV=3	0	0	0	357592.4375	0	0	0	0	0	0	0	0	0	0	0	0	0	0	0	0	0	0	0	0	0	0	0	0	0	0	0	0	0	0	0	0	0	0	0	0	0	0	0
391	SGLT(O-Glycosylation)TLVATSVNSVTGIR{Hex:1; HexNAc:1; Neu5Ac:2}	sp|Q86YL7|PDPN_HUMAN Podoplanin OS=Homo sapiens OX=9606 GN=PDPN PE=1 SV=3	0	0	0	0	0	0	0	0	0	0	0	0	0	0	0	0	0	0	0	0	0	0	0	0	0	0	0	0	0	0	0	0	0	0	0	24280022.66	0	0	0	0	0	0	0
392	SGLTT(O-Glycosylation)LVATSVNSVTGIR{Hex:1; HexNAc:1; Neu5Ac:2}	sp|Q86YL7|PDPN_HUMAN Podoplanin OS=Homo sapiens OX=9606 GN=PDPN PE=1 SV=3	0	0	0	0	0	0	0	0	0	0	0	0	0	0	0	0	0	0	0	0	0	0	0	0	0	0	0	0	0	0	0	0	0	0	0	24280022.66	0	0	0	0	0	0	0
393	SGLTTLVAT(O-Glycosylation)SVNSVTGIR{Hex:1; HexNAc:1; Neu5Ac:2}	sp|Q86YL7|PDPN_HUMAN Podoplanin OS=Homo sapiens OX=9606 GN=PDPN PE=1 SV=3	0	0	0	0	0	0	0	0	0	0	0	0	0	0	0	0	0	0	0	0	0	0	0	0	5931601.859	0	0	0	0	0	0	0	0	0	0	0	0	0	0	0	0	0	0
394	SGLTTLVATS(O-Glycosylation)VNSVTGIR{Hex:1; HexNAc:1; Neu5Ac:2}	sp|Q86YL7|PDPN_HUMAN Podoplanin OS=Homo sapiens OX=9606 GN=PDPN PE=1 SV=3	0	0	0	0	0	0	0	0	0	0	0	0	0	0	0	0	0	0	0	0	0	0	0	0	5931601.859	0	0	0	0	0	0	0	0	0	0	0	0	0	0	0	0	0	0
395	SGLTTLVATSVNS(O-Glycosylation)VTGIR{Hex:1; HexNAc:1; Neu5Ac:2}	sp|Q86YL7|PDPN_HUMAN Podoplanin OS=Homo sapiens OX=9606 GN=PDPN PE=1 SV=3	0	0	0	0	0	0	0	0	0	0	0	0	0	0	0	0	0	0	0	0	0	0	0	0	5931601.859	0	0	0	0	0	0	0	0	0	0	0	0	0	0	0	0	0	0
396	SGLTTLVATSVNSVT(O-Glycosylation)GIR{Hex:1; HexNAc:1; Neu5Ac:2}	sp|Q86YL7|PDPN_HUMAN Podoplanin OS=Homo sapiens OX=9606 GN=PDPN PE=1 SV=3	0	0	0	0	0	0	0	0	0	0	0	0	0	0	0	0	0	0	0	0	0	0	0	0	5931601.859	0	0	0	0	0	0	0	0	0	0	0	0	0	0	0	0	0	0
397	SGQS(O-Glycosylation)SR{Fuc:1; Hex:4; HexNAc:6}	sp|Q86YZ3|HORN_HUMAN Hornerin OS=Homo sapiens OX=9606 GN=HRNR PE=1 SV=2	0	0	0	560406024.31	0	0	0	672612281.66	0	0	0	0	658389566.34	0	0	0	0	0	0	0	0	0	0	0	0	0	0	0	0	0	0	0	0	0	0	0	0	0	0	0	0	0	0
398	SGQSS(O-Glycosylation)R{Fuc:1; Hex:4; HexNAc:6}	sp|Q86YZ3|HORN_HUMAN Hornerin OS=Homo sapiens OX=9606 GN=HRNR PE=1 SV=2	0	0	0	560406024.31	0	0	0	672612281.66	0	0	0	0	658389566.34	0	0	0	0	0	0	0	0	0	0	0	0	0	0	0	0	0	0	0	0	0	0	0	0	0	0	0	0	0	0
399	SLEVLN(N-Glycosylation)LSSNK{Hex:9; HexNAc:2}	sp|P23515|OMGP_HUMAN Oligodendrocyte-myelin glycoprotein OS=Homo sapiens OX=9606 GN=OMG PE=1 SV=2	0	0	0	0	0	0	0	0	0	3261308.875	0	0	0	0	0	0	0	0	0	0	0	0	0	0	0	0	0	0	0	0	0	0	0	0	0	0	0	0	0	0	0	0	0
400	SLSSQIET(O-Glycosylation)MR{HexNAc:3}	sp|P05997|CO5A2_HUMAN Collagen alpha-2(V) chain OS=Homo sapiens OX=9606 GN=COL5A2 PE=1 SV=3	0	0	0	0	5297408.031	0	0	0	0	0	0	0	0	0	0	0	0	0	0	0	0	0	0	0	0	0	0	0	0	0	0	0	0	0	0	0	0	0	0	0	0	0	0
401	SN(N-Glycosylation)ISILR{Hex:5; HexNAc:2}	sp|P19022|CADH2_HUMAN Cadherin-2 OS=Homo sapiens OX=9606 GN=CDH2 PE=1 SV=4	0	20872526	0	0	0	0	0	8074870.25	0	0	0	0	0	0	0	15606943.13	0	0	0	0	18635116	0	0	0	0	0	0	0	0	0	0	0	0	0	0	0	0	0	0	0	0	32231808.31	0
402	SPTRGS(O-Glycosylation)EFSGK{Hex:1; HexNAc:1; Neu5Ac:2}	sp|P23471|PTPRZ_HUMAN Receptor-type tyrosine-protein phosphatase zeta OS=Homo sapiens OX=9606 GN=PTPRZ1 PE=1 SV=4	0	0	0	0	0	0	0	0	0	0	0	0	0	0	0	0	0	4041449.766	0	0	0	0	0	0	0	0	0	0	0	0	0	0	0	0	0	0	0	0	0	0	0	0	0
403	SS(O-Glycosylation)RNIPR{Hex:1; HexNAc:1; Neu5Ac:2}	sp|Q5T5P2|SKT_HUMAN Sickle tail protein homolog OS=Homo sapiens OX=9606 GN=KIAA1217 PE=1 SV=2	0	0	0	0	0	0	0	158757585.9	0	0	0	28563385.8	0	0	0	0	0	0	0	0	0	0	0	0	0	0	0	0	0	0	149417916.7	0	0	0	0	0	0	0	0	0	0	0	0
404	SS(O-Glycosylation)SSGR{Fuc:1; Hex:3; HexNAc:7}	sp|Q86YZ3|HORN_HUMAN Hornerin OS=Homo sapiens OX=9606 GN=HRNR PE=1 SV=2	0	0	0	50946002.21	0	0	0	0	0	0	0	0	59853596.94	0	0	0	0	0	0	0	0	0	0	0	0	0	0	0	0	0	0	0	0	0	0	0	0	0	0	0	0	0	0
405	SS(O-Glycosylation)TTKPPFKPHGSR{Hex:1; HexNAc:1; Neu5Ac:1}	sp|P04196|HRG_HUMAN Histidine-rich glycoprotein OS=Homo sapiens OX=9606 GN=HRG PE=1 SV=1	0	0	0	0	0	0	0	0	0	0	0	0	0	0	0	0	0	0	0	0	0	0	0	0	0	0	0	0	0	0	0	0	0	0	0	0	0	3923478.859	0	0	0	0	0
406	SSALREEVQS(O-Glycosylation)LR{Hex:4; HexNAc:6; Neu5Ac:1}	sp|Q14980|NUMA1_HUMAN Nuclear mitotic apparatus protein 1 OS=Homo sapiens OX=9606 GN=NUMA1 PE=1 SV=2	0	0	0	14248308.53	0	0	0	0	0	0	0	0	0	0	0	0	0	0	0	0	0	0	0	0	0	0	0	0	0	0	0	0	0	0	0	0	0	0	0	0	0	0	0
407	SSS(O-Glycosylation)SGR{Fuc:1; Hex:3; HexNAc:7}	sp|Q86YZ3|HORN_HUMAN Hornerin OS=Homo sapiens OX=9606 GN=HRNR PE=1 SV=2	0	0	0	50946002.21	0	0	0	0	0	0	0	0	59853596.94	0	0	0	0	0	0	0	0	0	0	0	0	0	0	0	0	0	0	0	0	0	0	0	0	0	0	0	0	0	0
408	SSSS(O-Glycosylation)GR{Fuc:1; Hex:3; HexNAc:7}	sp|Q86YZ3|HORN_HUMAN Hornerin OS=Homo sapiens OX=9606 GN=HRNR PE=1 SV=2	0	0	0	50946002.21	0	0	0	0	0	0	0	0	59853596.94	0	0	0	0	0	0	0	0	0	0	0	0	0	0	0	0	0	0	0	0	0	0	0	0	0	0	0	0	0	0
409	SST(O-Glycosylation)TKPPFKPHGSR{Hex:1; HexNAc:1; Neu5Ac:1}	sp|P04196|HRG_HUMAN Histidine-rich glycoprotein OS=Homo sapiens OX=9606 GN=HRG PE=1 SV=1	0	0	0	0	0	0	0	0	0	0	0	0	0	0	0	0	0	0	0	0	0	0	0	0	0	0	0	0	0	0	0	0	0	0	0	0	0	3923478.859	0	0	0	0	0
410	SSTT(O-Glycosylation)KPPFKPHGSR{Hex:1; HexNAc:1; Neu5Ac:1}	sp|P04196|HRG_HUMAN Histidine-rich glycoprotein OS=Homo sapiens OX=9606 GN=HRG PE=1 SV=1	0	0	0	0	0	0	0	0	0	0	0	0	0	0	0	0	0	0	0	0	0	0	0	0	0	0	0	0	0	0	0	0	0	0	0	0	0	3923478.859	0	0	0	0	0
411	SSTTKPPFKPHGS(O-Glycosylation)R{Hex:1; HexNAc:1; Neu5Ac:1}	sp|P04196|HRG_HUMAN Histidine-rich glycoprotein OS=Homo sapiens OX=9606 GN=HRG PE=1 SV=1	0	0	0	0	0	0	0	0	0	0	0	0	0	0	0	0	0	0	0	0	0	0	0	0	0	0	0	0	0	0	0	0	0	0	0	0	0	3923478.859	0	0	0	0	0
412	SVVAPATDGGLN(N-Glycosylation)LTSTFLR{Fuc:1; Hex:3; HexNAc:5}	sp|P41222|PTGDS_HUMAN Prostaglandin-H2 D-isomerase OS=Homo sapiens OX=9606 GN=PTGDS PE=1 SV=1	0	0	0	0	0	0	0	0	3815605.063	0	0	0	0	0	0	0	0	0	0	0	0	0	0	0	0	0	0	0	0	0	0	0	0	0	0	0	0	0	0	0	0	0	0
413	SVVAPATDGGLNLTS(O-Glycosylation)TFLR{Fuc:1; Hex:3; HexNAc:5}	sp|P41222|PTGDS_HUMAN Prostaglandin-H2 D-isomerase OS=Homo sapiens OX=9606 GN=PTGDS PE=1 SV=1	0	0	0	0	0	0	0	0	3815605.063	0	0	0	0	0	0	0	0	0	0	0	0	0	0	0	0	0	0	0	0	0	0	0	0	0	0	0	0	0	0	0	0	0	0
414	SVVAPATDGGLNLTST(O-Glycosylation)FLR{Fuc:1; Hex:3; HexNAc:5}	sp|P41222|PTGDS_HUMAN Prostaglandin-H2 D-isomerase OS=Homo sapiens OX=9606 GN=PTGDS PE=1 SV=1	0	0	0	0	0	0	0	0	3815605.063	0	0	0	0	0	0	0	0	0	0	0	0	0	0	0	0	0	0	0	0	0	0	0	0	0	0	0	0	0	0	0	0	0	0
415	SYVTT(O-Glycosylation)STR{HexNAc:1}	sp|P08670|VIME_HUMAN Vimentin OS=Homo sapiens OX=9606 GN=VIM PE=1 SV=4	0	0	0	0	0	0	0	0	0	0	0	0	0	0	0	8235531.078	0	0	0	0	0	0	0	0	0	0	0	0	0	0	0	0	0	0	0	0	0	0	0	0	0	0	0
416	SYVTTS(O-Glycosylation)TR{HexNAc:1}	sp|P08670|VIME_HUMAN Vimentin OS=Homo sapiens OX=9606 GN=VIM PE=1 SV=4	0	0	0	0	0	0	0	0	0	0	0	0	0	0	0	8235531.078	0	0	0	0	0	0	0	0	0	0	0	0	0	0	0	0	0	0	0	0	0	0	0	0	0	0	0
417	SYVTTST(O-Glycosylation)R{HexNAc:1}	sp|P08670|VIME_HUMAN Vimentin OS=Homo sapiens OX=9606 GN=VIM PE=1 SV=4	0	0	0	0	0	0	0	0	0	0	0	0	0	0	0	8235531.078	0	0	0	0	0	0	0	0	0	0	0	0	0	0	0	0	0	0	0	0	0	0	0	0	0	0	0
418	T(O-Glycosylation)AGWNIPMGLLYNK{Hex:5; HexNAc:5; Neu5Ac:1}	sp|P02787|TRFE_HUMAN Serotransferrin OS=Homo sapiens OX=9606 GN=TF PE=1 SV=3	0	0	0	0	0	0	0	0	0	0	0	0	0	0	0	0	0	0	0	0	0	0	0	0	2776514.484	0	0	0	0	0	0	0	0	0	0	0	0	0	0	0	0	0	0
419	T(O-Glycosylation)APDTKPSPR{Hex:1; HexNAc:3}	sp|P22105|TENX_HUMAN Tenascin-X OS=Homo sapiens OX=9606 GN=TNXB PE=1 SV=5	0	0	0	0	47488405.56	0	0	0	0	0	0	0	0	0	0	0	0	0	0	0	0	0	0	0	0	0	0	0	0	0	0	0	0	0	0	0	0	0	0	0	0	0	0
420	T(O-Glycosylation)DELPQLVTLPHPNLHGPEILDVPSTVQK{Hex:1; HexNAc:1; Neu5Ac:2}	sp|P02751|FINC_HUMAN Fibronectin OS=Homo sapiens OX=9606 GN=FN1 PE=1 SV=5	0	0	0	0	0	0	0	0	0	0	0	0	0	0	0	0	0	0	0	0	0	0	0	0	0	0	0	7832971.984	0	0	0	0	0	0	0	0	0	0	0	0	0	0	0
421	T(O-Glycosylation)EEEVFSGMK{Hex:1; HexNAc:1}	sp|P13611|CSPG2_HUMAN Versican core protein OS=Homo sapiens OX=9606 GN=VCAN PE=1 SV=3	0	0	0	0	0	0	0	16470504.25	0	0	0	0	0	0	0	0	0	0	0	0	0	0	0	0	0	0	0	0	0	0	21160864.41	0	0	1939612.467	0	0	0	0	0	0	0	0	0
422	T(O-Glycosylation)EVIPPLIENR{Fuc:2; Hex:1; HexNAc:2}	sp|P04114|APOB_HUMAN Apolipoprotein B-100 OS=Homo sapiens OX=9606 GN=APOB PE=1 SV=2	0	0	0	0	0	0	0	0	0	0	0	0	0	0	0	0	0	0	0	0	0	0	0	0	2652517.531	0	0	0	0	0	0	0	0	0	0	0	0	0	0	0	0	0	0
423	T(O-Glycosylation)GPAGAAGAR{Fuc:2; Hex:1; HexNAc:3}	sp|P02458|CO2A1_HUMAN Collagen alpha-1(II) chain OS=Homo sapiens OX=9606 GN=COL2A1 PE=1 SV=3	0	0	0	0	0	0	0	0	0	0	0	166396347.3	0	0	0	0	0	0	0	0	0	0	0	0	0	0	0	0	0	0	0	0	0	0	0	0	0	0	0	0	0	0	0
424	T(O-Glycosylation)LLHGSGHTLR{Fuc:1; Hex:3; HexNAc:3}	sp|Q8NDA2|HMCN2_HUMAN Hemicentin-2 OS=Homo sapiens OX=9606 GN=HMCN2 PE=2 SV=3	0	0	0	0	0	0	0	0	0	0	0	0	0	0	0	0	0	0	0	0	0	0	0	0	0	2628638.453	0	0	0	0	0	0	0	0	0	0	0	0	0	0	0	0	0
425	T(O-Glycosylation)LVIEDDVRFEHQFK{HexNAc:2}	sp|Q8IYK4|GT252_HUMAN Procollagen galactosyltransferase 2 OS=Homo sapiens OX=9606 GN=COLGALT2 PE=1 SV=1	0	0	0	0	0	0	0	0	0	0	0	0	0	0	0	0	0	0	0	0	0	0	0	0	4609467.875	0	0	0	0	0	0	0	0	0	0	0	0	0	0	0	0	0	0
426	T(O-Glycosylation)NFTSK{Fuc:1; Hex:3; HexNAc:5}	sp|P04216|THY1_HUMAN Thy-1 membrane glycoprotein OS=Homo sapiens OX=9606 GN=THY1 PE=1 SV=2	0	0	0	0	35959896.04	0	0	0	0	47140387.05	111940009.5	0	0	0	0	0	0	0	0	0	0	0	0	0	0	0	0	0	0	0	0	0	6907014.746	0	0	0	0	0	0	0	0	0	0
427	T(O-Glycosylation)PEGLPDAPRNLQLSLPR{Hex:3; HexNAc:6}	sp|Q92673|SORL_HUMAN Sortilin-related receptor OS=Homo sapiens OX=9606 GN=SORL1 PE=1 SV=2	0	0	0	0	0	0	0	0	0	0	0	0	0	0	0	0	0	210585938.8	0	0	0	0	0	0	0	0	0	0	0	0	0	0	0	0	0	0	0	0	0	0	0	0	0
428	T(O-Glycosylation)PSGLYLGTC(Carbamidomethyl)ER{HexNAc:2}	sp|P98160|PGBM_HUMAN Basement membrane-specific heparan sulfate proteoglycan core protein OS=Homo sapiens OX=9606 GN=HSPG2 PE=1 SV=4	0	0	0	0	0	0	0	0	0	0	0	0	0	0	0	0	0	0	0	0	0	0	0	0	0	0	0	0	0	0	761004494.4	0	0	0	0	0	0	0	0	0	0	0	0
429	T(O-Glycosylation)VASWQHMATEAAR{Fuc:1; Hex:5; HexNAc:5}	sp|Q9Y6N6|LAMC3_HUMAN Laminin subunit gamma-3 OS=Homo sapiens OX=9606 GN=LAMC3 PE=1 SV=3	0	0	0	12666595.5	0	0	0	0	0	0	0	0	0	0	0	0	0	0	0	0	0	0	0	0	0	0	0	0	0	0	0	0	0	0	0	0	0	0	0	0	0	0	0
430	TAPAGTSVQAQPVLPT(O-Glycosylation)DSASR{Hex:1; HexNAc:1; Neu5Ac:2}	sp|Q96GW7|PGCB_HUMAN Brevican core protein OS=Homo sapiens OX=9606 GN=BCAN PE=1 SV=2	0	0	0	24478341.31	0	0	0	0	0	0	0	67707887.13	0	0	0	0	0	0	0	0	0	0	0	0	0	0	0	24253696.06	0	69631419.75	0	0	0	0	0	0	0	0	0	0	0	0	0
431	TAPAGTSVQAQPVLPTDS(O-Glycosylation)ASR{Hex:1; HexNAc:1; Neu5Ac:2}	sp|Q96GW7|PGCB_HUMAN Brevican core protein OS=Homo sapiens OX=9606 GN=BCAN PE=1 SV=2	0	0	0	24478341.31	0	0	0	0	10386779.19	0	0	67707887.13	0	0	0	0	0	0	0	0	0	0	0	0	0	0	0	24253696.06	0	69631419.75	0	0	0	0	0	0	0	0	0	0	0	0	0
432	TAPAGTSVQAQPVLPTDSAS(O-Glycosylation)R{Hex:1; HexNAc:1; Neu5Ac:2}	sp|Q96GW7|PGCB_HUMAN Brevican core protein OS=Homo sapiens OX=9606 GN=BCAN PE=1 SV=2	0	0	0	24478341.31	0	0	0	0	10386779.19	0	0	67707887.13	0	0	0	0	0	0	0	0	0	0	0	0	0	0	0	24253696.06	0	69631419.75	0	0	0	0	0	0	0	0	0	0	0	0	0
433	TDELPQLVT(O-Glycosylation)LPHPNLHGPEILDVPSTVQK{Hex:1; HexNAc:1; Neu5Ac:2}	sp|P02751|FINC_HUMAN Fibronectin OS=Homo sapiens OX=9606 GN=FN1 PE=1 SV=5	0	0	0	0	0	0	0	0	0	0	0	0	0	7957153.063	0	0	0	0	0	0	0	0	0	0	0	0	0	7832971.984	0	0	0	0	0	0	0	0	0	0	0	0	0	0	0
434	TDELPQLVTLPHPNLHGPEILDVPS(O-Glycosylation)TVQK{Hex:1; HexNAc:1; Neu5Ac:2}	sp|P02751|FINC_HUMAN Fibronectin OS=Homo sapiens OX=9606 GN=FN1 PE=1 SV=5	0	0	0	0	0	0	0	0	0	0	0	0	5535927.438	0	0	0	0	0	0	0	0	0	0	0	0	0	0	7832971.984	0	0	0	0	0	0	0	0	0	0	0	0	0	0	0
435	TDELPQLVTLPHPNLHGPEILDVPST(O-Glycosylation)VQK{Hex:1; HexNAc:1; Neu5Ac:2}	sp|P02751|FINC_HUMAN Fibronectin OS=Homo sapiens OX=9606 GN=FN1 PE=1 SV=5	0	0	0	0	0	0	0	0	0	0	0	0	5535927.438	0	0	0	0	0	0	0	0	0	0	0	0	0	0	7832971.984	0	0	0	0	0	0	0	0	5421803.75	0	0	0	0	0	0
436	TDEVVT(O-Glycosylation)LTPR{Fuc:2; Hex:2; HexNAc:2}	sp|P13611|CSPG2_HUMAN Versican core protein OS=Homo sapiens OX=9606 GN=VCAN PE=1 SV=3	0	0	0	0	0	0	0	0	0	0	0	0	0	0	0	0	0	0	0	0	0	0	0	0	0	0	0	0	0	0	0	0	0	0	0	0	0	0	0	0	0	0	0
437	TDEVVT(O-Glycosylation)LTPR{Hex:2; HexNAc:2}	sp|P13611|CSPG2_HUMAN Versican core protein OS=Homo sapiens OX=9606 GN=VCAN PE=1 SV=3	0	0	0	0	0	0	0	0	0	0	0	0	0	0	0	0	0	0	0	2091030.094	0	0	0	0	0	0	0	7014175.297	0	0	0	0	0	0	0	0	0	0	0	0	0	0	0
438	TDEVVTLT(O-Glycosylation)PR{Fuc:2; Hex:2; HexNAc:2}	sp|P13611|CSPG2_HUMAN Versican core protein OS=Homo sapiens OX=9606 GN=VCAN PE=1 SV=3	0	0	0	0	0	0	0	0	0	0	0	0	0	0	0	0	0	0	0	0	0	0	0	0	0	0	0	0	0	0	0	0	0	0	0	0	0	0	0	0	0	0	0
439	TDEVVTLT(O-Glycosylation)PR{Hex:2; HexNAc:2; Neu5Ac:1}	sp|P13611|CSPG2_HUMAN Versican core protein OS=Homo sapiens OX=9606 GN=VCAN PE=1 SV=3	0	0	0	0	0	0	0	12452755.88	0	0	0	0	0	0	0	0	0	0	0	0	0	0	0	0	0	0	0	0	0	0	12778609.81	0	0	4563117.5	0	0	0	0	0	0	0	0	0
440	TDEVVTLT(O-Glycosylation)PR{Hex:2; HexNAc:2}	sp|P13611|CSPG2_HUMAN Versican core protein OS=Homo sapiens OX=9606 GN=VCAN PE=1 SV=3	22275994.88	0	0	36735536.13	0	0	0	131981435.7	0	0	0	0	0	0	0	0	0	0	0	2091030.094	3158623.813	0	0	0	0	0	0	7014175.297	0	0	100383820.7	0	0	29502236.69	0	0	21996566.13	12523892.25	0	0	0	0	0
441	TDEVVTLT(O-Glycosylation)PR{Hex:3; HexNAc:3}	sp|P13611|CSPG2_HUMAN Versican core protein OS=Homo sapiens OX=9606 GN=VCAN PE=1 SV=3	0	0	0	0	0	0	0	0	0	0	0	0	0	0	0	0	0	0	0	0	0	0	0	0	0	0	0	0	0	0	12451775.44	0	0	0	0	0	0	0	0	0	0	0	0
442	TEEEVFS(O-Glycosylation)GMK{Hex:1; HexNAc:1}	sp|P13611|CSPG2_HUMAN Versican core protein OS=Homo sapiens OX=9606 GN=VCAN PE=1 SV=3	0	0	0	0	0	0	0	16470504.25	0	0	0	0	0	0	0	0	0	0	0	0	0	0	0	0	0	0	0	0	0	0	21160864.41	0	0	1939612.467	0	0	0	0	0	0	0	0	0
443	TFVLSALQPS(O-Glycosylation)PTHSSSNTQR{Hex:1; HexNAc:1; Neu5Ac:1}	sp|P19827|ITIH1_HUMAN Inter-alpha-trypsin inhibitor heavy chain H1 OS=Homo sapiens OX=9606 GN=ITIH1 PE=1 SV=3	0	0	0	0	0	0	0	0	0	0	0	0	11545255.44	0	0	0	0	0	0	0	0	0	0	0	0	0	0	21297054.31	0	0	0	0	0	0	0	0	0	18756798.13	0	0	0	0	0
444	TFVLSALQPSPT(O-Glycosylation)HSSSNTQR{Hex:1; HexNAc:1; Neu5Ac:1}	sp|P19827|ITIH1_HUMAN Inter-alpha-trypsin inhibitor heavy chain H1 OS=Homo sapiens OX=9606 GN=ITIH1 PE=1 SV=3	0	0	0	0	0	0	0	0	0	0	0	0	11545255.44	0	0	0	0	0	0	0	0	0	0	0	0	0	0	21297054.31	0	0	0	0	0	0	0	2386970.688	8684580.75	18756798.13	0	0	0	0	5147307.938
445	TFVLSALQPSPTHS(O-Glycosylation)SSNTQR{Hex:1; HexNAc:1; Neu5Ac:1}	sp|P19827|ITIH1_HUMAN Inter-alpha-trypsin inhibitor heavy chain H1 OS=Homo sapiens OX=9606 GN=ITIH1 PE=1 SV=3	0	0	0	0	0	0	0	0	0	0	0	0	11545255.44	0	0	0	0	0	0	0	0	0	0	0	0	0	0	21297054.31	0	0	0	0	0	0	0	2386970.688	8684580.75	18756798.13	0	0	0	0	5147307.938
446	TFVLSALQPSPTHSS(O-Glycosylation)SNTQR{Hex:1; HexNAc:1; Neu5Ac:1}	sp|P19827|ITIH1_HUMAN Inter-alpha-trypsin inhibitor heavy chain H1 OS=Homo sapiens OX=9606 GN=ITIH1 PE=1 SV=3	0	0	0	0	0	0	0	0	0	0	0	0	11545255.44	0	0	0	0	0	0	0	0	0	0	0	0	0	0	21297054.31	0	0	0	0	0	0	0	2386970.688	8684580.75	18756798.13	0	0	0	0	5147307.938
447	TFVLSALQPSPTHSSS(O-Glycosylation)NTQR{Hex:1; HexNAc:1; Neu5Ac:1}	sp|P19827|ITIH1_HUMAN Inter-alpha-trypsin inhibitor heavy chain H1 OS=Homo sapiens OX=9606 GN=ITIH1 PE=1 SV=3	0	0	0	0	0	0	0	0	0	0	0	0	11545255.44	0	0	0	0	0	0	0	0	0	0	0	0	0	0	21297054.31	0	0	0	0	0	0	0	2386970.688	8684580.75	18756798.13	0	0	0	0	5147307.938
448	TFVLSALQPSPTHSSSNT(O-Glycosylation)QR{Hex:1; HexNAc:1; Neu5Ac:1}	sp|P19827|ITIH1_HUMAN Inter-alpha-trypsin inhibitor heavy chain H1 OS=Homo sapiens OX=9606 GN=ITIH1 PE=1 SV=3	0	0	0	0	0	0	0	0	0	0	0	0	11545255.44	0	0	0	0	0	0	0	0	0	0	0	0	0	0	21297054.31	0	0	0	0	0	0	0	2386970.688	8684580.75	18756798.13	0	0	0	0	5147307.938
449	TLFLFPN(N-Glycosylation)QTGFPNK{Fuc:2; Hex:4; HexNAc:5}	sp|Q96GW7|PGCB_HUMAN Brevican core protein OS=Homo sapiens OX=9606 GN=BCAN PE=1 SV=2	0	0	0	0	0	0	0	3598798.875	0	0	0	0	0	0	0	0	0	0	0	0	0	0	0	0	0	0	0	0	0	0	0	0	0	3054653.75	0	0	0	0	0	0	0	0	0
450	TLFLFPN(N-Glycosylation)QTGFPNK{Fuc:3; Hex:5; HexNAc:5}	sp|Q96GW7|PGCB_HUMAN Brevican core protein OS=Homo sapiens OX=9606 GN=BCAN PE=1 SV=2	0	0	0	0	0	0	0	5320333.609	0	0	0	0	0	0	0	0	0	0	0	0	0	0	0	0	0	0	0	0	0	0	0	0	0	0	0	0	0	0	0	0	0	0	0
451	TLLHGS(O-Glycosylation)GHTLR{Fuc:1; Hex:3; HexNAc:3}	sp|Q8NDA2|HMCN2_HUMAN Hemicentin-2 OS=Homo sapiens OX=9606 GN=HMCN2 PE=2 SV=3	0	0	0	0	0	0	0	0	0	0	0	0	0	0	0	0	0	0	0	0	0	0	0	0	0	2628638.453	0	0	0	0	0	0	0	0	0	0	0	0	0	0	0	0	0
452	TMVFPVMYLN(N-Glycosylation)ESVHIDK{Hex:4; HexNAc:6}	sp|Q14108|SCRB2_HUMAN Lysosome membrane protein 2 OS=Homo sapiens OX=9606 GN=SCARB2 PE=1 SV=2	0	0	0	0	0	0	0	0	0	0	0	0	0	0	0	0	0	0	0	0	0	0	0	0	0	0	0	0	0	0	0	0	0	0	0	0	0	0	0	0	0	0	0
453	TMVFPVMYLN(N-Glycosylation)ESVHIDK{Hex:9; HexNAc:2}	sp|Q14108|SCRB2_HUMAN Lysosome membrane protein 2 OS=Homo sapiens OX=9606 GN=SCARB2 PE=1 SV=2	0	0	0	0	0	0	0	0	0	0	0	0	0	0	0	0	0	0	0	0	0	0	0	0	0	0	0	0	0	0	0	0	0	0	0	0	0	0	0	0	0	0	7118623.5
454	TN(N-Glycosylation)FTSK{Fuc:1; Hex:3; HexNAc:5}	sp|P04216|THY1_HUMAN Thy-1 membrane glycoprotein OS=Homo sapiens OX=9606 GN=THY1 PE=1 SV=2	0	0	0	0	0	0	0	0	0	0	0	0	0	0	0	0	0	0	0	0	0	0	0	0	0	0	0	0	0	0	0	0	6907014.746	0	0	0	36401207.94	0	0	0	0	0	0
455	TN(N-Glycosylation)FTSK{Fuc:2; Hex:5; HexNAc:6; Neu5Ac:1}	sp|P04216|THY1_HUMAN Thy-1 membrane glycoprotein OS=Homo sapiens OX=9606 GN=THY1 PE=1 SV=2	0	0	0	0	0	0	0	0	0	33787855.65	84706663.77	0	0	0	0	0	0	0	0	0	0	0	0	0	0	0	0	0	0	0	0	0	0	0	0	0	0	0	0	0	0	0	0
456	TNFTS(O-Glycosylation)K{Fuc:1; Hex:3; HexNAc:5}	sp|P04216|THY1_HUMAN Thy-1 membrane glycoprotein OS=Homo sapiens OX=9606 GN=THY1 PE=1 SV=2	0	0	0	0	35959896.04	0	0	0	0	47140387.05	0	0	0	0	0	0	0	0	0	0	0	0	0	0	0	0	0	0	0	0	0	0	0	0	0	0	0	0	0	0	0	0	0
457	TPLPPTSAHGNVAEGETKPDPDVT(O-Glycosylation)ER{Hex:1; HexNAc:1; Neu5Ac:1}	sp|P02790|HEMO_HUMAN Hemopexin OS=Homo sapiens OX=9606 GN=HPX PE=1 SV=2	0	0	0	0	0	0	0	18698612.38	0	0	0	0	0	0	0	0	0	0	0	0	0	0	30109677.56	0	0	0	0	0	0	0	11821939.63	0	0	0	0	0	0	0	0	0	0	0	0
458	TPS(O-Glycosylation)GLYLGTC(Carbamidomethyl)ER{HexNAc:2}	sp|P98160|PGBM_HUMAN Basement membrane-specific heparan sulfate proteoglycan core protein OS=Homo sapiens OX=9606 GN=HSPG2 PE=1 SV=4	0	0	0	0	0	0	0	0	0	0	0	0	0	0	0	0	0	0	0	0	0	0	0	0	0	0	0	0	0	0	761004494.4	0	0	0	0	0	0	0	0	0	0	0	0
459	TQT(O-Glycosylation)PRAELK{Fuc:1; Hex:2; HexNAc:2; Neu5Ac:1}	sp|P41222|PTGDS_HUMAN Prostaglandin-H2 D-isomerase OS=Homo sapiens OX=9606 GN=PTGDS PE=1 SV=1	0	0	0	0	0	0	0	0	0	0	0	0	0	0	0	0	0	0	0	0	12152503.22	0	0	0	0	0	0	0	0	0	0	0	0	0	0	0	0	0	0	0	0	0	0
460	TTPPT(O-Glycosylation)TATPIR{Hex:1; HexNAc:1; Neu5Ac:1}	sp|P02751|FINC_HUMAN Fibronectin OS=Homo sapiens OX=9606 GN=FN1 PE=1 SV=5	0	0	0	0	0	0	0	0	0	0	0	0	16015262.78	0	0	0	0	0	0	0	0	0	0	0	0	0	0	0	0	0	0	0	0	0	0	0	7070668.938	12371292	0	0	0	0	0
461	TTPPTT(O-Glycosylation)ATPIR{Hex:1; HexNAc:1; Neu5Ac:1}	sp|P02751|FINC_HUMAN Fibronectin OS=Homo sapiens OX=9606 GN=FN1 PE=1 SV=5	0	0	0	0	0	0	0	0	0	0	0	0	16015262.78	0	0	0	0	0	0	0	0	0	0	0	0	0	0	0	0	0	0	0	0	0	0	0	7070668.938	12371292	0	0	0	0	0
462	TTPPTTAT(O-Glycosylation)PIR{Hex:1; HexNAc:1; Neu5Ac:1}	sp|P02751|FINC_HUMAN Fibronectin OS=Homo sapiens OX=9606 GN=FN1 PE=1 SV=5	0	0	0	0	0	0	0	0	0	0	0	0	16015262.78	0	0	0	0	0	0	0	0	0	0	0	0	0	0	0	0	0	0	0	0	0	0	0	7070668.938	12371292	0	0	0	0	0
463	TVAS(O-Glycosylation)WQHMATEAAR{Fuc:1; Hex:5; HexNAc:5}	sp|Q9Y6N6|LAMC3_HUMAN Laminin subunit gamma-3 OS=Homo sapiens OX=9606 GN=LAMC3 PE=1 SV=3	0	0	0	12666595.5	0	0	0	0	0	0	0	0	0	0	0	0	0	0	0	0	0	0	0	0	0	0	0	0	0	0	0	0	0	0	0	0	0	0	0	0	0	0	0
464	TVASWQHMAT(O-Glycosylation)EAAR{Fuc:1; Hex:5; HexNAc:5}	sp|Q9Y6N6|LAMC3_HUMAN Laminin subunit gamma-3 OS=Homo sapiens OX=9606 GN=LAMC3 PE=1 SV=3	0	0	0	12666595.5	0	0	0	0	0	0	0	0	0	0	0	0	0	0	0	0	0	0	0	0	0	0	0	0	0	0	0	0	0	0	0	0	0	0	0	0	0	0	0
465	TVEIN(N-Glycosylation)LTNDYR{Hex:5; HexNAc:2}	sp|P23471|PTPRZ_HUMAN Receptor-type tyrosine-protein phosphatase zeta OS=Homo sapiens OX=9606 GN=PTPRZ1 PE=1 SV=4	0	0	0	0	0	0	0	0	0	7547986.406	0	0	0	0	0	0	0	0	0	0	0	0	0	0	0	0	0	0	0	0	3332743.875	0	0	5657277.688	0	0	0	0	0	0	0	0	0
466	TVLEN(N-Glycosylation)STSYEEAK{Hex:6; HexNAc:2}	sp|Q13510|ASAH1_HUMAN Acid ceramidase OS=Homo sapiens OX=9606 GN=ASAH1 PE=1 SV=5	0	0	0	0	0	0	0	0	0	0	0	0	0	0	0	0	0	0	0	5759134.469	0	0	0	0	0	0	0	0	0	0	0	0	0	0	0	0	0	0	0	0	0	0	30582899.19
467	TVLTPATNHMGN(N-Glycosylation)VTFTIPANR{Hex:6; HexNAc:2}	sp|P01024|CO3_HUMAN Complement C3 OS=Homo sapiens OX=9606 GN=C3 PE=1 SV=2	0	0	0	3590871.75	0	0	0	6537250.375	0	0	0	0	0	0	0	0	0	0	0	0	0	2825776.625	0	0	0	0	0	0	0	0	8471411.563	0	0	0	0	0	0	0	0	19742458.75	0	0	0
468	TVTAT(O-Glycosylation)FGYPFR{Hex:1; HexNAc:1}	sp|Q16563|SYPL1_HUMAN Synaptophysin-like protein 1 OS=Homo sapiens OX=9606 GN=SYPL1 PE=1 SV=1	0	0	0	242055.4063	0	0	0	0	0	0	0	0	0	0	0	0	0	0	0	0	0	0	0	0	0	0	0	0	0	0	0	0	0	0	0	0	0	0	0	0	0	0	0
469	VAAAPAS(O-Glycosylation)GALRR{Fuc:2; Hex:2; HexNAc:2; Neu5Ac:1}	sp|P06576|ATPB_HUMAN ATP synthase subunit beta, mitochondrial OS=Homo sapiens OX=9606 GN=ATP5F1B PE=1 SV=3	0	0	0	0	0	0	0	0	0	0	0	0	0	0	0	0	0	0	0	0	0	0	0	0	0	0	0	0	0	0	0	0	0	0	0	0	0	0	0	0	0	0	0
470	VALPAYPASLTDVSLALSELRPN(N-Glycosylation)DSGIYR{Hex:5; HexNAc:2}	sp|Q96GW7|PGCB_HUMAN Brevican core protein OS=Homo sapiens OX=9606 GN=BCAN PE=1 SV=2	133444942.6	0	0	37617354.59	0	0	78854673.84	205438143.3	0	0	51484077.06	32625196.27	0	0	75757413.31	0	0	0	0	25602966.17	81075401.47	0	0	0	0	0	0	0	9000230.336	37571575.13	206945700.1	35900190.31	64291943.06	65357143.61	57622992.69	0	79074911.63	28484814.56	23065786.78	0	0	28221580.91	0
471	VALPAYPASLTDVSLALSELRPN(N-Glycosylation)DSGIYR{Hex:6; HexNAc:2}	sp|Q96GW7|PGCB_HUMAN Brevican core protein OS=Homo sapiens OX=9606 GN=BCAN PE=1 SV=2	92392162.84	0	0	0	0	0	0	140507493.7	0	0	0	0	0	0	0	0	0	0	0	0	29539954.34	0	0	0	0	0	0	0	0	31818306.97	106351821	0	0	41876988.81	0	0	25945667.22	0	0	0	0	0	0
472	VALPAYPASLTDVSLALSELRPN(N-Glycosylation)DSGIYR{Hex:7; HexNAc:2}	sp|Q96GW7|PGCB_HUMAN Brevican core protein OS=Homo sapiens OX=9606 GN=BCAN PE=1 SV=2	67112996.06	0	0	11930969.7	0	0	0	58701192.13	0	0	0	0	0	0	0	0	0	0	0	0	17613979.75	0	0	0	0	0	0	0	0	0	44352987.5	0	0	20743526.44	0	0	0	0	0	0	0	0	0
473	VALPAYPASLTDVSLALSELRPN(N-Glycosylation)DSGIYR{Hex:8; HexNAc:2}	sp|Q96GW7|PGCB_HUMAN Brevican core protein OS=Homo sapiens OX=9606 GN=BCAN PE=1 SV=2	37559820.81	0	0	0	0	0	0	15368038	0	0	0	0	0	0	0	0	0	0	0	0	0	0	0	0	0	0	0	0	0	0	14129952.38	0	0	0	0	0	0	0	0	0	0	0	0
474	VAT(O-Glycosylation)TVISK{Hex:1; HexNAc:1; Neu5Ac:1}	sp|P05155|IC1_HUMAN Plasma protease C1 inhibitor OS=Homo sapiens OX=9606 GN=SERPING1 PE=1 SV=2	0	0	0	3306044.031	0	0	0	0	0	0	0	1939732.969	4860760.5	0	0	0	0	0	0	0	0	0	0	0	0	0	0	0	0	0	0	0	0	0	0	0	0	0	0	0	0	0	0
475	VATT(O-Glycosylation)VISK{Hex:1; HexNAc:1; Neu5Ac:1}	sp|P05155|IC1_HUMAN Plasma protease C1 inhibitor OS=Homo sapiens OX=9606 GN=SERPING1 PE=1 SV=2	0	0	0	3306044.031	0	0	0	0	0	0	0	1939732.969	4860760.5	0	0	0	0	0	0	0	0	0	0	0	0	0	0	0	0	0	0	0	0	0	0	0	0	0	0	0	0	0	0
476	VATTVIS(O-Glycosylation)K{Hex:1; HexNAc:1; Neu5Ac:1}	sp|P05155|IC1_HUMAN Plasma protease C1 inhibitor OS=Homo sapiens OX=9606 GN=SERPING1 PE=1 SV=2	0	0	0	3306044.031	0	0	0	0	0	0	0	1939732.969	4860760.5	0	0	0	0	0	0	0	0	0	0	0	0	0	0	0	0	0	0	0	0	0	0	0	0	0	0	0	0	0	0
477	VAWLN(N-Glycosylation)R{Hex:6; HexNAc:2}	sp|Q13449|LSAMP_HUMAN Limbic system-associated membrane protein OS=Homo sapiens OX=9606 GN=LSAMP PE=1 SV=2	11334045.19	36660071.75	0	5292057.68	59722471.41	8124083.75	53491524.63	0	36973240.19	78537005.94	125551399.1	0	6682896.781	0	0	20930686.88	0	0	0	0	48021474.75	0	9347329.188	0	0	0	0	27712636.11	0	0	17394059.5	25859996.06	23474932.88	19304976	0	5642133.563	39730197.25	31157104.69	35128857.38	0	0	42550847.06	0
478	VAWLN(N-Glycosylation)R{Hex:6; HexNAc:2}	sp|Q14982|OPCM_HUMAN Opioid-binding protein/cell adhesion molecule OS=Homo sapiens OX=9606 GN=OPCML PE=1 SV=1	11334045.19	36660071.75	0	5292057.68	59722471.41	8124083.75	53491524.63	0	36973240.19	78537005.94	125551399.1	0	6682896.781	0	0	20930686.88	0	0	0	0	48021474.75	0	9347329.188	0	0	0	0	27712636.11	0	0	17394059.5	25859996.06	23474932.88	19304976	0	5642133.563	39730197.25	31157104.69	35128857.38	0	0	42550847.06	0
479	VAWLN(N-Glycosylation)R{Hex:6; HexNAc:2}	sp|Q9P121|NTRI_HUMAN Neurotrimin OS=Homo sapiens OX=9606 GN=NTM PE=1 SV=1	11334045.19	36660071.75	0	5292057.68	59722471.41	8124083.75	53491524.63	0	36973240.19	78537005.94	125551399.1	0	6682896.781	0	0	20930686.88	0	0	0	0	48021474.75	0	9347329.188	0	0	0	0	27712636.11	0	0	17394059.5	25859996.06	23474932.88	19304976	0	5642133.563	39730197.25	31157104.69	35128857.38	0	0	42550847.06	0
480	VAWLN(N-Glycosylation)R{Hex:7; HexNAc:2}	sp|Q13449|LSAMP_HUMAN Limbic system-associated membrane protein OS=Homo sapiens OX=9606 GN=LSAMP PE=1 SV=2	44543089.28	38895711.25	0	23860856.84	91318894.38	0	105357834.1	52458956.63	57058056.53	129777942.4	207427761.4	0	19444489.06	0	0	19630296	0	0	0	16983259.41	92733613.56	0	10191336.13	0	0	0	0	22535392.25	0	0	56223735.75	33163130.19	58360106.84	47173331.41	0	0	37612203.38	31529379.31	50145107.38	2423931	6109471.656	61469116.66	0
481	VAWLN(N-Glycosylation)R{Hex:7; HexNAc:2}	sp|Q14982|OPCM_HUMAN Opioid-binding protein/cell adhesion molecule OS=Homo sapiens OX=9606 GN=OPCML PE=1 SV=1	44543089.28	38895711.25	0	23860856.84	91318894.38	0	105357834.1	52458956.63	57058056.53	129777942.4	207427761.4	0	19444489.06	0	0	19630296	0	0	0	16983259.41	92733613.56	0	10191336.13	0	0	0	0	22535392.25	0	0	56223735.75	33163130.19	58360106.84	47173331.41	0	0	37612203.38	31529379.31	50145107.38	2423931	6109471.656	61469116.66	0
482	VAWLN(N-Glycosylation)R{Hex:7; HexNAc:2}	sp|Q9P121|NTRI_HUMAN Neurotrimin OS=Homo sapiens OX=9606 GN=NTM PE=1 SV=1	44543089.28	38895711.25	0	23860856.84	91318894.38	0	105357834.1	52458956.63	57058056.53	129777942.4	207427761.4	0	19444489.06	0	0	19630296	0	0	0	16983259.41	92733613.56	0	10191336.13	0	0	0	0	22535392.25	0	0	56223735.75	33163130.19	58360106.84	47173331.41	0	0	37612203.38	31529379.31	50145107.38	2423931	6109471.656	61469116.66	0
483	VAWLN(N-Glycosylation)R{Hex:8; HexNAc:2}	sp|Q13449|LSAMP_HUMAN Limbic system-associated membrane protein OS=Homo sapiens OX=9606 GN=LSAMP PE=1 SV=2	9911095.625	0	0	0	0	0	5656032	0	0	14538118.88	0	0	0	0	0	0	0	0	0	0	0	0	0	0	0	0	0	0	0	0	3653212	0	0	8555805	0	0	0	0	0	0	0	0	0
484	VAWLN(N-Glycosylation)R{Hex:8; HexNAc:2}	sp|Q14982|OPCM_HUMAN Opioid-binding protein/cell adhesion molecule OS=Homo sapiens OX=9606 GN=OPCML PE=1 SV=1	9911095.625	0	0	0	0	0	5656032	0	0	14538118.88	0	0	0	0	0	0	0	0	0	0	0	0	0	0	0	0	0	0	0	0	3653212	0	0	8555805	0	0	0	0	0	0	0	0	0
485	VAWLN(N-Glycosylation)R{Hex:8; HexNAc:2}	sp|Q9P121|NTRI_HUMAN Neurotrimin OS=Homo sapiens OX=9606 GN=NTM PE=1 SV=1	9911095.625	0	0	0	0	0	5656032	0	0	14538118.88	0	0	0	0	0	0	0	0	0	0	0	0	0	0	0	0	0	0	0	0	3653212	0	0	8555805	0	0	0	0	0	0	0	0	0
486	VEFLRPS(O-Glycosylation)FTDGTIR{Fuc:2; Hex:4; HexNAc:5}	sp|Q15223|NECT1_HUMAN Nectin-1 OS=Homo sapiens OX=9606 GN=NECTIN1 PE=1 SV=3	0	0	0	0	0	0	0	0	0	0	23469964.31	0	0	0	0	0	0	0	0	0	0	0	0	0	0	0	0	0	0	0	0	0	0	0	0	0	0	0	0	0	0	0	0
487	VEFLRPSFT(O-Glycosylation)DGTIR{Fuc:2; Hex:4; HexNAc:5}	sp|Q15223|NECT1_HUMAN Nectin-1 OS=Homo sapiens OX=9606 GN=NECTIN1 PE=1 SV=3	0	0	0	0	0	0	0	0	0	0	23469964.31	0	0	0	0	0	0	0	0	0	0	0	0	0	0	0	0	0	0	0	0	0	0	0	0	0	0	0	0	0	0	0	0
488	VEFLRPSFTDGT(O-Glycosylation)IR{Fuc:2; Hex:4; HexNAc:5}	sp|Q15223|NECT1_HUMAN Nectin-1 OS=Homo sapiens OX=9606 GN=NECTIN1 PE=1 SV=3	0	0	0	0	0	0	0	0	0	0	23469964.31	0	0	0	0	0	0	0	0	0	0	0	0	0	0	0	0	0	0	0	0	0	0	0	0	0	0	0	0	0	0	0	0
489	VEHVTFN(N-Glycosylation)FTLENQIHR{Hex:5; HexNAc:3; Neu5Ac:1}	sp|Q7L0J3|SV2A_HUMAN Synaptic vesicle glycoprotein 2A OS=Homo sapiens OX=9606 GN=SV2A PE=1 SV=1	0	0	0	0	0	0	0	0	0	0	0	0	0	0	0	0	0	0	0	0	0	0	0	0	0	0	0	0	0	0	11707906.3	0	0	0	0	0	0	0	0	0	0	0	0
490	VELN(N-Glycosylation)TSR{Hex:9; HexNAc:2}	sp|P78357|CNTP1_HUMAN Contactin-associated protein 1 OS=Homo sapiens OX=9606 GN=CNTNAP1 PE=1 SV=1	11330552.11	0	0	0	38233107.84	0	0	0	33636695.11	0	71251312.89	0	0	0	0	0	0	0	0	0	0	0	0	0	0	0	0	0	0	0	0	0	9052880.656	0	0	0	19621712.66	9860385.719	0	0	7553497.625	0	0
491	VFFVYVGGES(O-Glycosylation)PLK{Fuc:1; Hex:3; HexNAc:5}	sp|Q96JJ7|TMX3_HUMAN Protein disulfide-isomerase TMX3 OS=Homo sapiens OX=9606 GN=TMX3 PE=1 SV=2	0	0	0	0	0	0	0	0	0	0	0	0	0	0	0	0	0	0	0	0	0	0	11960093	0	0	0	0	0	0	0	0	0	0	0	0	0	0	0	0	0	0	0	0
492	VGGNS(O-Glycosylation)KGTLK{Hex:1; HexNAc:2; Neu5Ac:1}	sp|P0C0L4|CO4A_HUMAN Complement C4-A OS=Homo sapiens OX=9606 GN=C4A PE=1 SV=2	0	0	0	0	0	0	0	0	0	0	0	0	0	0	0	0	0	0	0	24234981.31	0	0	0	0	0	0	0	0	0	0	0	0	0	0	0	0	0	0	0	0	0	0	0
493	VGGNS(O-Glycosylation)KGTLK{Hex:1; HexNAc:2; Neu5Ac:1}	sp|P0C0L5|CO4B_HUMAN Complement C4-B OS=Homo sapiens OX=9606 GN=C4B PE=1 SV=2	0	0	0	0	0	0	0	0	0	0	0	0	0	0	0	0	0	0	0	24234981.31	0	0	0	0	0	0	0	0	0	0	0	0	0	0	0	0	0	0	0	0	0	0	0
494	VHGPPT(O-Glycosylation)ETLPTPR{Fuc:2; Hex:2; HexNAc:2; Neu5Ac:1}	sp|Q96GW7|PGCB_HUMAN Brevican core protein OS=Homo sapiens OX=9606 GN=BCAN PE=1 SV=2	0	0	0	0	0	0	0	0	0	0	0	0	0	0	0	0	0	0	0	0	0	0	0	0	0	0	0	0	0	0	0	0	0	0	0	0	0	0	0	0	0	0	0
495	VHGPPT(O-Glycosylation)ETLPTPR{Fuc:2; Hex:2; HexNAc:2; Neu5Ac:3}	sp|Q96GW7|PGCB_HUMAN Brevican core protein OS=Homo sapiens OX=9606 GN=BCAN PE=1 SV=2	0	0	0	0	0	0	0	0	0	0	0	0	0	0	0	0	0	0	0	0	0	0	0	0	0	0	0	0	0	0	0	0	0	0	0	0	0	0	0	0	0	0	0
496	VHGPPT(O-Glycosylation)ETLPTPR{Fuc:2; Hex:2; HexNAc:2}	sp|Q96GW7|PGCB_HUMAN Brevican core protein OS=Homo sapiens OX=9606 GN=BCAN PE=1 SV=2	115008917.1	0	0	0	0	0	0	0	0	0	0	0	0	0	0	0	0	0	0	0	112386481.9	0	0	0	0	0	0	0	0	0	291577817.1	119279741.5	0	0	0	0	0	82825873.13	0	0	0	0	0
497	VHGPPT(O-Glycosylation)ETLPTPR{Fuc:2; Hex:3; HexNAc:3; Neu5Ac:1}	sp|Q96GW7|PGCB_HUMAN Brevican core protein OS=Homo sapiens OX=9606 GN=BCAN PE=1 SV=2	0	0	0	0	0	0	0	0	0	0	0	0	0	0	0	0	0	0	0	0	0	0	0	0	0	0	0	0	0	0	0	0	0	0	0	0	0	0	0	0	0	0	0
498	VHGPPT(O-Glycosylation)ETLPTPR{Fuc:2; Hex:3; HexNAc:3}	sp|Q96GW7|PGCB_HUMAN Brevican core protein OS=Homo sapiens OX=9606 GN=BCAN PE=1 SV=2	0	0	0	0	0	0	0	0	0	0	0	0	0	0	0	0	0	0	0	0	0	0	0	0	0	0	0	0	0	0	0	0	0	0	0	0	0	0	0	0	0	0	0
499	VHGPPT(O-Glycosylation)ETLPTPR{Hex:2; HexNAc:2; Neu5Ac:1}	sp|Q96GW7|PGCB_HUMAN Brevican core protein OS=Homo sapiens OX=9606 GN=BCAN PE=1 SV=2	56327976.25	0	0	0	938017.5313	0	0	128178911.3	2287279.75	3704207.313	0	127574871.5	4547944.75	0	0	0	0	0	0	48788358.06	17943845.5	0	0	0	0	0	7323069.777	66312558.19	2135838.781	0	0	20915039.16	0	62253641.28	0	2169097.156	49864992.34	40521809.5	0	0	0	0	0
500	VHGPPT(O-Glycosylation)ETLPTPR{Hex:2; HexNAc:2; Neu5Ac:2}	sp|Q96GW7|PGCB_HUMAN Brevican core protein OS=Homo sapiens OX=9606 GN=BCAN PE=1 SV=2	0	0	0	0	0	0	0	135444446.6	0	0	0	0	0	0	0	0	0	0	0	0	18594200.88	0	0	0	0	0	0	0	0	0	186443113.1	0	0	99275729.5	0	0	0	0	0	0	0	0	0
501	VHGPPT(O-Glycosylation)ETLPTPR{Hex:2; HexNAc:2; Neu5Ac:3}	sp|Q96GW7|PGCB_HUMAN Brevican core protein OS=Homo sapiens OX=9606 GN=BCAN PE=1 SV=2	0	0	0	0	0	0	0	0	0	0	0	7898520.625	0	0	0	0	0	0	0	0	0	0	0	0	0	0	0	0	0	0	9278920	0	0	0	0	0	0	0	0	0	0	0	0
502	VHGPPT(O-Glycosylation)ETLPTPR{Hex:2; HexNAc:2}	sp|Q96GW7|PGCB_HUMAN Brevican core protein OS=Homo sapiens OX=9606 GN=BCAN PE=1 SV=2	0	0	0	0	14677708.8	0	0	0	20371729.44	21744082.44	0	37484205	189806.9844	0	0	0	0	3386278.188	0	0	0	0	0	7474701.438	4793394.828	1820342.469	7346685.305	51090048.01	0	36495209.03	0	37033450.03	0	0	0	0	65973878.31	0	0	0	0	0	0
503	VHGPPT(O-Glycosylation)ETLPTPR{Hex:3; HexNAc:3; Neu5Ac:1}	sp|Q96GW7|PGCB_HUMAN Brevican core protein OS=Homo sapiens OX=9606 GN=BCAN PE=1 SV=2	0	0	0	0	0	0	0	0	0	0	0	0	0	0	0	0	0	0	0	0	0	0	0	0	0	0	0	595989.3594	0	0	0	0	0	2515976.625	0	0	0	0	0	0	0	0	0
504	VHGPPT(O-Glycosylation)ETLPTPR{Hex:3; HexNAc:3; Neu5Ac:2}	sp|Q96GW7|PGCB_HUMAN Brevican core protein OS=Homo sapiens OX=9606 GN=BCAN PE=1 SV=2	0	0	0	0	0	0	0	0	0	0	0	0	0	0	0	0	0	0	0	0	0	0	0	0	0	0	0	0	0	0	0	0	0	0	0	0	0	0	0	0	0	0	0
505	VHGPPTET(O-Glycosylation)LPTPR{Fuc:2; Hex:2; HexNAc:2; Neu5Ac:1}	sp|Q96GW7|PGCB_HUMAN Brevican core protein OS=Homo sapiens OX=9606 GN=BCAN PE=1 SV=2	0	0	0	0	0	0	0	0	0	0	0	0	0	0	0	0	0	0	0	0	0	0	0	0	0	0	0	0	0	0	0	0	0	0	0	0	0	0	0	0	0	0	0
506	VHGPPTET(O-Glycosylation)LPTPR{Fuc:2; Hex:2; HexNAc:2; Neu5Ac:3}	sp|Q96GW7|PGCB_HUMAN Brevican core protein OS=Homo sapiens OX=9606 GN=BCAN PE=1 SV=2	0	0	0	0	0	0	0	0	0	0	0	0	0	0	0	0	0	0	0	0	0	0	0	0	0	0	0	0	0	0	0	0	0	0	0	0	0	0	0	0	0	0	0
507	VHGPPTET(O-Glycosylation)LPTPR{Fuc:2; Hex:2; HexNAc:2}	sp|Q96GW7|PGCB_HUMAN Brevican core protein OS=Homo sapiens OX=9606 GN=BCAN PE=1 SV=2	115008917.1	0	0	0	0	0	0	0	0	0	0	0	0	0	0	0	0	0	0	0	112386481.9	0	0	0	0	0	0	0	0	6863028.156	291577817.1	119279741.5	0	0	0	0	0	82825873.13	0	0	0	0	0
508	VHGPPTET(O-Glycosylation)LPTPR{Fuc:2; Hex:3; HexNAc:3; Neu5Ac:1}	sp|Q96GW7|PGCB_HUMAN Brevican core protein OS=Homo sapiens OX=9606 GN=BCAN PE=1 SV=2	0	0	0	0	0	0	0	0	0	0	0	0	0	0	0	0	0	0	0	0	0	0	0	0	0	0	0	0	0	0	0	0	0	0	0	0	0	0	0	0	0	0	0
509	VHGPPTET(O-Glycosylation)LPTPR{Fuc:2; Hex:3; HexNAc:3}	sp|Q96GW7|PGCB_HUMAN Brevican core protein OS=Homo sapiens OX=9606 GN=BCAN PE=1 SV=2	0	0	0	0	0	0	0	0	0	0	0	0	0	0	0	0	0	0	0	0	0	0	0	0	0	0	0	0	0	0	0	0	0	0	0	0	0	0	0	0	0	0	0
510	VHGPPTET(O-Glycosylation)LPTPR{Hex:1; HexNAc:1; Neu5Ac:2}	sp|Q96GW7|PGCB_HUMAN Brevican core protein OS=Homo sapiens OX=9606 GN=BCAN PE=1 SV=2	0	0	0	0	0	0	0	0	0	0	0	0	0	0	0	0	0	0	0	0	0	0	0	0	0	0	0	0	0	15870218.13	0	0	0	0	0	0	0	0	0	0	0	0	0
511	VHGPPTET(O-Glycosylation)LPTPR{Hex:2; HexNAc:2; Neu5Ac:1}	sp|Q96GW7|PGCB_HUMAN Brevican core protein OS=Homo sapiens OX=9606 GN=BCAN PE=1 SV=2	56327976.25	0	0	0	938017.5313	0	0	0	2287279.75	3704207.313	0	127574871.5	4547944.75	0	0	0	0	0	0	48788358.06	17943845.5	0	0	0	0	0	7323069.777	66312558.19	2135838.781	0	0	20915039.16	0	62253641.28	0	2169097.156	49864992.34	40521809.5	0	0	0	0	0
512	VHGPPTET(O-Glycosylation)LPTPR{Hex:2; HexNAc:2; Neu5Ac:2}	sp|Q96GW7|PGCB_HUMAN Brevican core protein OS=Homo sapiens OX=9606 GN=BCAN PE=1 SV=2	0	0	0	0	0	0	0	0	0	0	0	0	0	0	0	0	0	0	0	0	18594200.88	0	0	0	0	0	0	0	0	0	186443113.1	0	0	99275729.5	0	0	0	0	0	0	0	0	0
513	VHGPPTET(O-Glycosylation)LPTPR{Hex:2; HexNAc:2; Neu5Ac:3}	sp|Q96GW7|PGCB_HUMAN Brevican core protein OS=Homo sapiens OX=9606 GN=BCAN PE=1 SV=2	0	0	0	0	0	0	0	0	0	0	0	7898520.625	0	0	0	0	0	0	0	0	0	0	0	0	0	0	0	0	0	0	9278920	0	0	0	0	0	0	0	0	0	0	0	0
514	VHGPPTET(O-Glycosylation)LPTPR{Hex:2; HexNAc:2}	sp|Q96GW7|PGCB_HUMAN Brevican core protein OS=Homo sapiens OX=9606 GN=BCAN PE=1 SV=2	180163627.6	0	0	58213062.72	14677708.8	0	68780756.38	426266120.6	20371729.44	0	22499250.81	37484205	189806.9844	0	0	0	0	3386278.188	0	44549745.06	101059755.8	0	0	7474701.438	4793394.828	1820342.469	7346685.305	51090048.01	0	36495209.03	0	37033450.03	0	216433959.4	0	0	65973878.31	39799862.69	0	0	0	0	0
515	VHGPPTET(O-Glycosylation)LPTPR{Hex:3; HexNAc:3; Neu5Ac:2}	sp|Q96GW7|PGCB_HUMAN Brevican core protein OS=Homo sapiens OX=9606 GN=BCAN PE=1 SV=2	0	0	0	0	0	0	0	0	0	0	0	0	0	0	0	0	0	0	0	0	0	0	0	0	0	0	0	0	0	0	0	0	0	0	0	0	0	0	0	0	0	0	0
516	VHGPPTETLPT(O-Glycosylation)PR{Fuc:2; Hex:2; HexNAc:2; Neu5Ac:1}	sp|Q96GW7|PGCB_HUMAN Brevican core protein OS=Homo sapiens OX=9606 GN=BCAN PE=1 SV=2	0	0	0	0	0	0	0	0	0	0	0	3450832.125	0	0	0	0	0	0	0	0	0	0	0	0	0	0	0	0	0	0	0	0	0	0	0	0	0	0	0	0	0	0	0
517	VHGPPTETLPT(O-Glycosylation)PR{Fuc:2; Hex:2; HexNAc:2; Neu5Ac:2}	sp|Q96GW7|PGCB_HUMAN Brevican core protein OS=Homo sapiens OX=9606 GN=BCAN PE=1 SV=2	0	0	0	0	0	0	0	0	0	0	0	0	0	0	0	0	0	0	0	0	0	0	0	0	0	0	0	0	0	0	0	0	0	0	0	0	0	0	0	0	0	0	0
518	VHGPPTETLPT(O-Glycosylation)PR{Fuc:2; Hex:2; HexNAc:2; Neu5Ac:3}	sp|Q96GW7|PGCB_HUMAN Brevican core protein OS=Homo sapiens OX=9606 GN=BCAN PE=1 SV=2	0	0	0	0	0	0	0	0	0	0	0	0	0	0	0	0	0	0	0	0	0	0	0	0	0	0	0	0	0	0	0	0	0	0	0	0	0	0	0	0	0	0	0
519	VHGPPTETLPT(O-Glycosylation)PR{Fuc:2; Hex:2; HexNAc:2}	sp|Q96GW7|PGCB_HUMAN Brevican core protein OS=Homo sapiens OX=9606 GN=BCAN PE=1 SV=2	115008917.1	0	0	0	0	0	0	0	0	0	0	0	0	0	0	0	0	0	0	0	112386481.9	0	0	0	0	0	0	0	0	6863028.156	291577817.1	119279741.5	0	0	0	0	0	82825873.13	0	0	0	0	0
520	VHGPPTETLPT(O-Glycosylation)PR{Fuc:2; Hex:3; HexNAc:3; Neu5Ac:1}	sp|Q96GW7|PGCB_HUMAN Brevican core protein OS=Homo sapiens OX=9606 GN=BCAN PE=1 SV=2	0	0	0	0	0	0	0	0	0	0	0	0	0	0	0	0	0	0	0	0	0	0	0	0	0	0	0	0	0	0	0	0	0	0	0	0	0	0	0	0	0	0	0
521	VHGPPTETLPT(O-Glycosylation)PR{Fuc:2; Hex:3; HexNAc:3}	sp|Q96GW7|PGCB_HUMAN Brevican core protein OS=Homo sapiens OX=9606 GN=BCAN PE=1 SV=2	0	0	0	0	0	0	0	0	0	0	0	0	0	0	0	0	0	0	0	0	0	0	0	0	0	0	0	0	0	0	0	0	0	0	0	0	0	0	0	0	0	0	0
522	VHGPPTETLPT(O-Glycosylation)PR{Hex:1; HexNAc:1; Neu5Ac:2}	sp|Q96GW7|PGCB_HUMAN Brevican core protein OS=Homo sapiens OX=9606 GN=BCAN PE=1 SV=2	0	0	0	0	0	0	0	0	0	0	0	0	0	0	0	0	0	0	0	0	0	0	0	0	0	0	0	0	0	15870218.13	0	0	0	0	0	0	0	0	0	0	0	0	0
523	VHGPPTETLPT(O-Glycosylation)PR{Hex:2; HexNAc:2; Neu5Ac:1}	sp|Q96GW7|PGCB_HUMAN Brevican core protein OS=Homo sapiens OX=9606 GN=BCAN PE=1 SV=2	56327976.25	0	0	18230258.97	938017.5313	0	0	0	2287279.75	3704207.313	0	0	4547944.75	0	0	0	0	0	0	48788358.06	17943845.5	0	0	0	0	0	7323069.777	66312558.19	2135838.781	124514289.9	161655183.1	20915039.16	0	62253641.28	0	2169097.156	49864992.34	40521809.5	0	0	0	0	0
524	VHGPPTETLPT(O-Glycosylation)PR{Hex:2; HexNAc:2; Neu5Ac:2}	sp|Q96GW7|PGCB_HUMAN Brevican core protein OS=Homo sapiens OX=9606 GN=BCAN PE=1 SV=2	0	0	0	0	0	0	0	0	0	0	0	0	0	0	0	0	0	0	0	0	18594200.88	0	0	0	0	0	0	0	0	332345.5938	20841410.06	0	0	0	0	0	0	0	0	0	0	0	0
525	VHGPPTETLPT(O-Glycosylation)PR{Hex:2; HexNAc:2; Neu5Ac:3}	sp|Q96GW7|PGCB_HUMAN Brevican core protein OS=Homo sapiens OX=9606 GN=BCAN PE=1 SV=2	0	0	0	0	0	0	0	0	0	0	0	15366166.594	0	0	0	0	0	0	0	0	0	0	0	0	0	0	0	0	0	0	9278920	0	0	0	0	0	0	0	0	0	0	0	0
526	VHGPPTETLPT(O-Glycosylation)PR{Hex:2; HexNAc:2}	sp|Q96GW7|PGCB_HUMAN Brevican core protein OS=Homo sapiens OX=9606 GN=BCAN PE=1 SV=2	0	0	0	0	0	0	0	0	0	0	22499250.81	0	189806.9844	0	0	0	0	3386278.188	0	0	101059755.8	0	0	7474701.438	4793394.828	1820342.469	7346685.305	51090048.01	0	36495209.03	424130083	37033450.03	44496319.75	0	0	0	0	0	0	0	0	0	0
527	VHGPPTETLPT(O-Glycosylation)PR{Hex:3; HexNAc:3; Neu5Ac:1}	sp|Q96GW7|PGCB_HUMAN Brevican core protein OS=Homo sapiens OX=9606 GN=BCAN PE=1 SV=2	0	0	0	0	0	0	0	0	0	0	0	0	0	0	0	0	0	0	0	0	0	0	0	0	0	0	0	0	0	0	13491700.5	0	0	0	0	0	0	0	0	0	0	0	0
528	VHGPPTETLPT(O-Glycosylation)PR{Hex:3; HexNAc:3; Neu5Ac:2}	sp|Q96GW7|PGCB_HUMAN Brevican core protein OS=Homo sapiens OX=9606 GN=BCAN PE=1 SV=2	0	0	0	0	0	0	0	0	0	0	0	0	0	0	0	0	0	0	0	0	0	0	0	0	0	0	0	0	0	0	0	0	0	0	0	0	0	0	0	0	0	0	0
529	VHGPPTETLPT(O-Glycosylation)PR{Hex:3; HexNAc:3}	sp|Q96GW7|PGCB_HUMAN Brevican core protein OS=Homo sapiens OX=9606 GN=BCAN PE=1 SV=2	18605255.5	0	0	30324361.56	0	0	0	0	0	0	0	0	0	0	0	0	0	0	0	0	0	0	0	0	0	0	0	0	0	0	59763572.25	0	0	0	0	0	0	0	0	0	0	0	0
530	VILDLT(O-Glycosylation)PNYR{Fuc:1; Hex:4; HexNAc:4}	sp|P08195|4F2_HUMAN 4F2 cell-surface antigen heavy chain OS=Homo sapiens OX=9606 GN=SLC3A2 PE=1 SV=3	0	0	0	0	0	0	0	0	0	0	0	0	59908404.94	0	0	0	0	0	0	0	0	0	0	0	0	0	0	0	0	0	0	0	0	0	0	0	0	0	0	0	0	0	0
531	VILYN(N-Glycosylation)R{Hex:5; HexNAc:2}	sp|O94856|NFASC_HUMAN Neurofascin OS=Homo sapiens OX=9606 GN=NFASC PE=1 SV=4	0	0	0	0	40133089.44	0	15698597	0	0	57956238.94	75094465.94	0	0	0	0	0	0	0	0	0	17802248.94	0	0	0	0	0	0	0	0	0	0	0	0	0	0	0	4706544.188	0	0	0	0	0	0
532	VILYN(N-Glycosylation)R{Hex:7; HexNAc:2}	sp|O94856|NFASC_HUMAN Neurofascin OS=Homo sapiens OX=9606 GN=NFASC PE=1 SV=4	0	0	0	0	0	0	0	0	5547118.75	0	0	0	0	0	0	0	0	0	0	0	0	0	0	0	0	0	0	0	0	0	0	0	0	0	0	0	0	0	0	0	0	0	0
533	VLQFFLGT(O-Glycosylation)PK{Hex:1; HexNAc:2}	sp|Q9HD20|AT131_HUMAN Manganese-transporting ATPase 13A1 OS=Homo sapiens OX=9606 GN=ATP13A1 PE=1 SV=2	0	0	0	443248.75	0	0	0	0	0	0	0	0	0	0	0	0	0	0	0	0	0	0	0	0	0	0	0	0	0	0	0	0	0	0	0	0	0	0	0	0	0	0	0
534	VLT(O-Glycosylation)PPMGTVMDVLK{Fuc:1; Hex:1; HexNAc:2}	sp|Q15582|BGH3_HUMAN Transforming growth factor-beta-induced protein ig-h3 OS=Homo sapiens OX=9606 GN=TGFBI PE=1 SV=1	0	0	0	0	0	0	0	0	0	0	0	0	0	0	0	0	0	0	0	0	0	0	0	0	0	0	0	0	0	0	0	0	0	0	0	0	25698872.88	0	0	0	0	0	0
535	VNNTLS(O-Glycosylation)SQISR{HexNAc:1}	sp|P11047|LAMC1_HUMAN Laminin subunit gamma-1 OS=Homo sapiens OX=9606 GN=LAMC1 PE=1 SV=3	0	0	0	0	0	0	0	0	0	0	0	0	0	0	0	0	0	0	0	0	0	0	0	0	0	0	0	0	0	0	0	0	0	0	0	0	0	0	5241259.063	0	0	0	0
536	VNNTLSS(O-Glycosylation)QISR{HexNAc:1}	sp|P11047|LAMC1_HUMAN Laminin subunit gamma-1 OS=Homo sapiens OX=9606 GN=LAMC1 PE=1 SV=3	0	0	0	0	0	0	0	0	0	0	0	0	0	0	0	0	0	0	0	0	0	0	0	0	0	0	0	0	0	0	0	0	0	0	0	0	0	0	5241259.063	0	0	0	0
537	VNNTLSSQIS(O-Glycosylation)R{HexNAc:1}	sp|P11047|LAMC1_HUMAN Laminin subunit gamma-1 OS=Homo sapiens OX=9606 GN=LAMC1 PE=1 SV=3	0	0	0	0	0	0	0	0	0	0	0	0	0	0	0	0	0	0	0	0	0	0	0	0	0	0	0	0	0	0	0	0	0	0	0	0	0	0	5241259.063	0	0	0	0
538	VNVVN(N-Glycosylation)STLAEVHWDPVPLK{Hex:5; HexNAc:2}	sp|Q92823|NRCAM_HUMAN Neuronal cell adhesion molecule OS=Homo sapiens OX=9606 GN=NRCAM PE=1 SV=3	0	0	0	0	5957949.563	0	0	0	2889336.563	0	1211624.5	0	0	0	0	0	0	14467946.38	0	0	1840023.969	0	0	4603901.813	0	0	0	0	0	0	0	0	774063.3672	0	0	0	0	0	0	0	0	0	0
539	VPVLET(O-Glycosylation)TPVGK{Hex:2; HexNAc:2}	sp|P13611|CSPG2_HUMAN Versican core protein OS=Homo sapiens OX=9606 GN=VCAN PE=1 SV=3	0	0	0	0	0	0	0	0	0	0	0	0	0	0	0	1351057.125	0	0	0	0	0	0	0	0	0	0	0	0	0	0	0	0	0	0	0	0	0	0	0	0	0	0	0
540	VPVLETT(O-Glycosylation)PVGK{Fuc:2; Hex:2; HexNAc:2; Neu5Ac:1}	sp|P13611|CSPG2_HUMAN Versican core protein OS=Homo sapiens OX=9606 GN=VCAN PE=1 SV=3	0	0	0	0	0	0	0	1645339.625	0	0	0	0	0	0	0	0	0	0	0	0	0	0	0	0	0	0	0	0	0	0	0	0	0	0	0	0	0	0	0	0	0	0	0
541	VPVLETT(O-Glycosylation)PVGK{Hex:2; HexNAc:2; Neu5Ac:1}	sp|P13611|CSPG2_HUMAN Versican core protein OS=Homo sapiens OX=9606 GN=VCAN PE=1 SV=3	0	0	0	0	0	0	0	8446988.25	0	0	0	0	0	0	0	0	0	0	0	0	0	0	0	0	0	0	0	0	0	0	10533336.81	0	0	0	0	0	0	0	0	0	0	0	0
542	VPVLETT(O-Glycosylation)PVGK{Hex:2; HexNAc:2; Neu5Ac:2}	sp|P13611|CSPG2_HUMAN Versican core protein OS=Homo sapiens OX=9606 GN=VCAN PE=1 SV=3	0	0	0	0	0	0	0	0	0	0	0	0	0	0	0	0	0	0	0	0	0	0	0	0	0	0	0	0	0	0	6059700.047	0	0	0	0	0	0	0	0	0	0	0	0
543	VPVLETT(O-Glycosylation)PVGK{Hex:2; HexNAc:2}	sp|P13611|CSPG2_HUMAN Versican core protein OS=Homo sapiens OX=9606 GN=VCAN PE=1 SV=3	127728808.3	0	0	125718401.3	0	0	0	403715219.9	13514954.69	7446227.938	4712562.25	0	5713867.063	0	0	1351057.125	0	0	0	13908478	0	0	0	0	0	0	0	24707503.44	0	0	336744738.4	4776175.75	0	142885121.9	0	0	73302528.44	57062241.63	0	0	0	0	16478953.94
544	VQAAGT(O-Glycosylation)DEVR{Fuc:1; Hex:1; HexNAc:2}	sp|A6NE02|BTBDH_HUMAN BTB/POZ domain-containing protein 17 OS=Homo sapiens OX=9606 GN=BTBD17 PE=3 SV=1	0	0	0	0	0	0	0	0	0	0	0	0	0	0	302675599.2	0	0	0	0	0	0	0	0	0	0	0	0	0	0	0	0	0	0	0	0	0	0	0	0	0	0	0	0
545	VQAAVGT(O-Glycosylation)SAAPVPSDNH{Hex:1; HexNAc:1; Neu5Ac:2}	sp|P02649|APOE_HUMAN Apolipoprotein E OS=Homo sapiens OX=9606 GN=APOE PE=1 SV=1	4341783.5	0	0	0	0	0	0	0	0	0	0	0	0	0	0	0	0	0	0	4644130.125	0	0	0	0	0	0	0	0	0	0	0	0	0	0	0	0	0	0	0	0	0	0	0
546	VQAAVGTS(O-Glycosylation)AAPVPSDNH{Hex:1; HexNAc:1; Neu5Ac:2}	sp|P02649|APOE_HUMAN Apolipoprotein E OS=Homo sapiens OX=9606 GN=APOE PE=1 SV=1	4341783.5	0	0	0	0	0	0	0	0	0	0	0	0	0	0	0	0	0	0	4644130.125	0	0	0	0	0	0	0	0	0	0	0	0	0	0	0	0	0	0	0	0	0	0	0
547	VQAAVGTSAAPVPS(O-Glycosylation)DNH{Hex:1; HexNAc:1; Neu5Ac:2}	sp|P02649|APOE_HUMAN Apolipoprotein E OS=Homo sapiens OX=9606 GN=APOE PE=1 SV=1	4341783.5	0	0	0	0	0	0	0	0	0	0	0	0	0	0	0	0	0	0	4644130.125	0	0	0	0	0	0	0	0	0	0	0	0	0	0	0	0	0	0	0	0	0	0	0
548	VQISLVQYS(O-Glycosylation)R{Hex:3; HexNAc:3}	sp|Q99715|COCA1_HUMAN Collagen alpha-1(XII) chain OS=Homo sapiens OX=9606 GN=COL12A1 PE=1 SV=2	0	0	0	0	0	0	0	0	0	0	0	0	0	0	0	0	0	0	0	0	0	0	0	0	0	0	0	0	0	0	0	0	0	0	0	0	0	0	0	0	0	0	0
549	VQPFN(N-Glycosylation)VTQGK{Hex:5; HexNAc:2}	sp|P13473|LAMP2_HUMAN Lysosome-associated membrane glycoprotein 2 OS=Homo sapiens OX=9606 GN=LAMP2 PE=1 SV=2	0	0	0	0	0	14140889.88	0	0	0	0	0	0	6184003.625	0	22225794.13	7683507.563	0	0	0	0	0	0	7878072.156	0	0	0	0	0	8542466.797	0	0	0	0	1643226.938	15259183.88	0	0	0	17753767.75	0	0	24707915.75	0
550	VQPFN(N-Glycosylation)VTQGK{Hex:6; HexNAc:2}	sp|P13473|LAMP2_HUMAN Lysosome-associated membrane glycoprotein 2 OS=Homo sapiens OX=9606 GN=LAMP2 PE=1 SV=2	0	0	0	0	0	0	0	0	0	0	0	0	0	0	0	0	0	0	0	0	0	0	0	0	0	0	0	0	0	0	0	0	0	0	0	0	0	0	0	14989439.88	0	0	0
551	VS(O-Glycosylation)LSPGPEQK{Fuc:2; Hex:2; HexNAc:2; Neu5Ac:1}	sp|P13611|CSPG2_HUMAN Versican core protein OS=Homo sapiens OX=9606 GN=VCAN PE=1 SV=3	0	0	0	0	0	0	0	0	0	0	0	0	0	0	0	0	0	0	0	0	0	0	0	0	0	0	0	0	0	0	0	0	0	0	0	0	0	0	0	0	0	0	0
552	VS(O-Glycosylation)LSPGPEQK{Hex:2; HexNAc:2; Neu5Ac:1}	sp|P13611|CSPG2_HUMAN Versican core protein OS=Homo sapiens OX=9606 GN=VCAN PE=1 SV=3	12726225.25	0	0	0	0	0	0	0	0	0	0	0	0	0	0	0	0	0	0	0	0	0	0	0	0	0	0	0	0	0	0	0	0	14351050.66	0	0	0	0	0	0	0	0	0
553	VS(O-Glycosylation)LSPGPEQK{Hex:2; HexNAc:2; Neu5Ac:2}	sp|P13611|CSPG2_HUMAN Versican core protein OS=Homo sapiens OX=9606 GN=VCAN PE=1 SV=3	0	0	0	0	0	0	0	8258005.938	0	0	0	0	0	0	0	0	0	0	0	0	0	0	0	0	0	0	0	0	0	0	0	0	0	0	0	0	0	0	0	0	0	0	0
554	VS(O-Glycosylation)LSPGPEQK{Hex:2; HexNAc:2}	sp|P13611|CSPG2_HUMAN Versican core protein OS=Homo sapiens OX=9606 GN=VCAN PE=1 SV=3	53342465.5	0	0	0	0	0	5066434.125	0	0	0	0	0	0	0	0	0	0	0	0	0	11035304.88	0	0	0	0	0	0	0	0	0	0	7496379.438	0	59709442.5	0	0	15087613.75	12044547.38	0	0	0	0	0
555	VSLS(O-Glycosylation)PGPEQK{Fuc:2; Hex:2; HexNAc:2; Neu5Ac:1}	sp|P13611|CSPG2_HUMAN Versican core protein OS=Homo sapiens OX=9606 GN=VCAN PE=1 SV=3	0	0	0	0	0	0	0	0	0	0	0	0	0	0	0	0	0	0	0	0	0	0	0	0	0	0	0	0	0	0	0	0	0	0	0	0	0	0	0	0	0	0	0
556	VSLS(O-Glycosylation)PGPEQK{Fuc:2; Hex:2; HexNAc:2}	sp|P13611|CSPG2_HUMAN Versican core protein OS=Homo sapiens OX=9606 GN=VCAN PE=1 SV=3	0	0	0	0	0	0	0	1666870.688	0	0	0	0	0	0	0	0	0	0	0	0	0	0	0	0	0	0	0	0	0	0	0	0	0	0	0	0	0	0	0	0	0	0	0
557	VSLS(O-Glycosylation)PGPEQK{Hex:2; HexNAc:2; Neu5Ac:1}	sp|P13611|CSPG2_HUMAN Versican core protein OS=Homo sapiens OX=9606 GN=VCAN PE=1 SV=3	12726225.25	0	0	0	0	0	0	79745541.41	0	0	0	0	0	0	0	0	0	0	0	0	0	0	0	0	0	0	0	0	0	0	75980340	0	0	14351050.66	0	0	0	0	0	0	0	0	0
558	VSLS(O-Glycosylation)PGPEQK{Hex:2; HexNAc:2; Neu5Ac:2}	sp|P13611|CSPG2_HUMAN Versican core protein OS=Homo sapiens OX=9606 GN=VCAN PE=1 SV=3	0	0	0	0	0	0	0	8258005.938	0	0	0	0	0	0	0	0	0	0	0	0	0	0	0	0	0	0	0	0	0	0	0	0	0	0	0	0	0	0	0	0	0	0	0
559	VSLS(O-Glycosylation)PGPEQK{Hex:2; HexNAc:2}	sp|P13611|CSPG2_HUMAN Versican core protein OS=Homo sapiens OX=9606 GN=VCAN PE=1 SV=3	53342465.5	0	0	56646484	0	0	5066434.125	211584240.6	0	0	0	0	0	0	0	0	0	0	0	0	11035304.88	0	0	0	0	0	0	0	0	0	232223257.8	7496379.438	0	59709442.5	0	0	15087613.75	12044547.38	0	0	0	0	0
560	VSTPATTT(O-Glycosylation)STFSR{HexNAc:2}	sp|Q8N3V7|SYNPO_HUMAN Synaptopodin OS=Homo sapiens OX=9606 GN=SYNPO PE=1 SV=2	0	0	0	0	0	0	0	0	0	0	22184428.75	0	0	0	0	0	0	0	0	0	0	0	0	0	0	0	0	0	0	0	0	0	0	0	0	0	0	0	0	0	0	0	0
561	VSTPATTTS(O-Glycosylation)TFSR{HexNAc:2}	sp|Q8N3V7|SYNPO_HUMAN Synaptopodin OS=Homo sapiens OX=9606 GN=SYNPO PE=1 SV=2	0	0	0	0	0	0	0	0	0	0	22184428.75	0	0	0	0	0	0	0	0	0	0	0	0	0	0	0	0	0	0	0	0	0	0	0	0	0	0	0	0	0	0	0	0
562	VSTPATTTST(O-Glycosylation)FSR{HexNAc:2}	sp|Q8N3V7|SYNPO_HUMAN Synaptopodin OS=Homo sapiens OX=9606 GN=SYNPO PE=1 SV=2	0	0	0	0	0	0	0	0	0	0	22184428.75	0	0	0	0	0	0	0	0	0	0	0	0	0	0	0	0	0	0	0	0	0	0	0	0	0	0	0	0	0	0	0	0
563	VSTPATTTSTFS(O-Glycosylation)R{HexNAc:2}	sp|Q8N3V7|SYNPO_HUMAN Synaptopodin OS=Homo sapiens OX=9606 GN=SYNPO PE=1 SV=2	0	0	0	0	0	0	0	0	0	0	22184428.75	0	0	0	0	0	0	0	0	0	0	0	0	0	0	0	0	0	0	0	0	0	0	0	0	0	0	0	0	0	0	0	0
564	VT(O-Glycosylation)SLTAC(Carbamidomethyl)LVDQSLR{Fuc:2; Hex:1; HexNAc:3}	sp|P04216|THY1_HUMAN Thy-1 membrane glycoprotein OS=Homo sapiens OX=9606 GN=THY1 PE=1 SV=2	0	0	0	0	0	0	0	23721507.75	0	0	0	0	0	0	0	0	0	0	0	0	0	0	0	0	0	0	0	0	0	0	0	0	0	0	0	0	0	0	0	0	0	0	0
565	VT(O-Glycosylation)YDVSR{Hex:5; HexNAc:6}	sp|P19827|ITIH1_HUMAN Inter-alpha-trypsin inhibitor heavy chain H1 OS=Homo sapiens OX=9606 GN=ITIH1 PE=1 SV=3	0	0	0	0	0	0	7413272.727	6886162.313	0	0	0	0	0	0	0	0	0	0	0	0	0	0	0	0	0	0	0	0	0	0	0	0	0	0	0	0	0	0	0	0	0	0	0
566	VTS(O-Glycosylation)LTAC(Carbamidomethyl)LVDQSLR{Fuc:2; Hex:1; HexNAc:3}	sp|P04216|THY1_HUMAN Thy-1 membrane glycoprotein OS=Homo sapiens OX=9606 GN=THY1 PE=1 SV=2	0	0	0	0	0	0	0	23721507.75	0	0	0	0	0	0	0	0	0	0	0	0	0	0	0	0	0	0	0	0	0	0	0	0	0	0	0	0	0	0	0	0	0	0	0
567	VTYDVS(O-Glycosylation)R{Hex:5; HexNAc:6}	sp|P19827|ITIH1_HUMAN Inter-alpha-trypsin inhibitor heavy chain H1 OS=Homo sapiens OX=9606 GN=ITIH1 PE=1 SV=3	0	0	0	0	0	0	7413272.727	6886162.313	0	0	0	0	0	0	0	0	0	0	0	0	0	0	0	0	0	0	0	0	0	0	0	0	0	0	0	0	0	0	0	0	0	0	0
568	VVLHPN(N-Glycosylation)YSQVDIGLIK{Fuc:2; Hex:5; HexNAc:4; Neu5Ac:1}	sp|P00738|HPT_HUMAN Haptoglobin OS=Homo sapiens OX=9606 GN=HP PE=1 SV=1	0	0	0	0	0	0	0	0	0	0	0	0	0	0	0	0	0	0	0	0	0	0	0	0	0	0	0	0	0	0	0	0	0	0	0	0	0	0	0	0	0	0	0
569	VVLHPN(N-Glycosylation)YSQVDIGLIK{Hex:5; HexNAc:4; Neu5Ac:2}	sp|P00738|HPT_HUMAN Haptoglobin OS=Homo sapiens OX=9606 GN=HP PE=1 SV=1	0	0	0	9929235.594	0	0	0	0	26583081	0	0	19237252.97	0	8219357.875	0	0	0	0	0	4837714.203	0	0	0	0	0	0	0	0	0	9730928.875	0	0	0	0	0	0	0	0	0	0	0	0	0
570	VYKPSAGN(N-Glycosylation)NSLYR{Hex:5; HexNAc:4; Neu5Ac:2}	sp|P02749|APOH_HUMAN Beta-2-glycoprotein 1 OS=Homo sapiens OX=9606 GN=APOH PE=1 SV=3	0	0	0	0	0	0	0	0	0	0	0	0	14295845.19	0	0	0	0	0	0	0	0	0	0	0	0	0	0	0	0	0	0	0	0	0	0	0	0	0	0	0	0	0	0
571	YHYN(N-Glycosylation)GTFEDGK{Hex:6; HexNAc:2}	sp|Q96AY3|FKB10_HUMAN Peptidyl-prolyl cis-trans isomerase FKBP10 OS=Homo sapiens OX=9606 GN=FKBP10 PE=1 SV=1	0	0	0	0	0	0	0	0	0	0	0	0	0	0	0	0	0	0	0	0	0	0	0	0	5828788.031	0	0	0	0	0	0	0	0	0	0	2605971.531	0	0	0	0	0	0	0
572	YHYN(N-Glycosylation)GTLLDGTLFDSSYSR{Hex:9; HexNAc:2}	sp|O95302|FKBP9_HUMAN Peptidyl-prolyl cis-trans isomerase FKBP9 OS=Homo sapiens OX=9606 GN=FKBP9 PE=1 SV=2	0	0	0	0	0	0	0	0	0	0	0	0	0	0	0	0	0	0	0	0	0	0	0	0	0	0	0	0	0	0	0	0	0	0	0	0	0	0	0	0	0	0	0
573	YLGN(N-Glycosylation)ATAIFFLPDEGK{Hex:5; HexNAc:4; Neu5Ac:2}	sp|P01009|A1AT_HUMAN Alpha-1-antitrypsin OS=Homo sapiens OX=9606 GN=SERPINA1 PE=1 SV=3	0	0	0	0	0	0	0	0	0	0	0	0	0	0	29270461.34	0	0	0	0	0	0	0	0	0	0	0	0	0	0	11387013.34	0	0	0	0	13164242.38	0	18478368.78	47879240.72	0	0	0	0	0
574	YLPT(O-Glycosylation)YR{Fuc:1; Hex:4; HexNAc:4; Neu5Ac:2}	sp|P05164|PERM_HUMAN Myeloperoxidase OS=Homo sapiens OX=9606 GN=MPO PE=1 SV=1	0	0	0	0	0	0	0	0	0	0	0	0	0	0	0	0	0	0	0	0	0	65578020.44	0	0	0	0	0	0	0	0	0	0	0	0	0	0	0	0	0	0	0	0	0
575	YLS(O-Glycosylation)PDATVSTEVRAIIAWMEK{Hex:3; HexNAc:4}	sp|Q8IUX7|AEBP1_HUMAN Adipocyte enhancer-binding protein 1 OS=Homo sapiens OX=9606 GN=AEBP1 PE=1 SV=1	0	0	0	0	0	0	0	0	0	0	0	0	461244945.3	0	0	0	0	0	0	0	0	0	0	0	0	0	0	0	0	0	0	0	0	0	0	0	0	0	0	0	0	0	0
576	YLS(O-Glycosylation)TTPFPSQHR{Hex:3; HexNAc:3}	sp|P13611|CSPG2_HUMAN Versican core protein OS=Homo sapiens OX=9606 GN=VCAN PE=1 SV=3	0	0	0	18005085.28	0	0	0	3153959.875	0	0	0	0	0	0	0	0	0	0	0	0	0	0	0	0	0	0	0	0	0	0	10863081.97	0	0	0	0	0	0	0	0	0	0	0	0
577	YLST(O-Glycosylation)TPFPSQHR{Hex:3; HexNAc:3}	sp|P13611|CSPG2_HUMAN Versican core protein OS=Homo sapiens OX=9606 GN=VCAN PE=1 SV=3	0	0	0	18005085.28	0	0	0	3153959.875	0	0	0	0	0	0	0	0	0	0	0	0	0	0	0	0	0	0	0	0	0	0	10863081.97	0	0	0	0	0	0	0	0	0	0	0	0
578	YLSTT(O-Glycosylation)PFPSQHR{Hex:3; HexNAc:3}	sp|P13611|CSPG2_HUMAN Versican core protein OS=Homo sapiens OX=9606 GN=VCAN PE=1 SV=3	0	0	0	18005085.28	0	0	0	3153959.875	0	0	0	0	0	0	0	0	0	0	0	0	0	0	0	0	0	0	0	0	0	0	10863081.97	0	0	0	0	0	0	0	0	0	0	0	0
579	YLSTTPFPS(O-Glycosylation)QHR{Hex:3; HexNAc:3}	sp|P13611|CSPG2_HUMAN Versican core protein OS=Homo sapiens OX=9606 GN=VCAN PE=1 SV=3	0	0	0	18005085.28	0	0	0	3153959.875	0	0	0	0	0	0	0	0	0	0	0	0	0	0	0	0	0	0	0	0	0	0	10863081.97	0	0	0	0	0	0	0	0	0	0	0	0
580	YVAFN(N-Glycosylation)GTK{Hex:5; HexNAc:2}	sp|O94856|NFASC_HUMAN Neurofascin OS=Homo sapiens OX=9606 GN=NFASC PE=1 SV=4	0	0	0	0	20174555.97	0	0	0	25060062.56	32295850.81	32120079.13	0	0	0	0	0	0	0	0	0	0	0	0	0	0	0	0	0	0	0	0	4581759.781	0	0	0	0	0	0	0	0	0	0	0
