# Supplementary material for: In-Depth Matrisome and Glycoproteomic Analysis of Human Brain Glioblastoma Versus Control Tissue
Source: Mol Cell Proteomics. 2022 Feb 23;21(4):100216. doi: 10.1016/j.mcpro.2022.100216 (PMC8957055; doi:10.1016/j.mcpro.2022.100216)
Supplement: Supplemental File S10 [file mmc10.xlsx]

## Sheet: GBMvsControl_proteins
GBM vs. Control	Negative fold change represent decreased samples in group 1 and positive fold change represent increased samples in group 1 vs. group 2.
Description	group1	group2	FDR	Fold change (group1/group2)
von Willebrand factor A domain-containing protein 1	GBM	Control	6.1e-07	1.62417
Adipocyte enhancer-binding protein 1	GBM	Control	0.00095	1.37274
Prolargin	GBM	Control	0.0013	1.26482
Osteopontin	GBM	Control	0.047	1.2608
Cathepsin Z	GBM	Control	1e-06	1.25976
Collagen alpha-1(XVI) chain	GBM	Control	4.2e-07	1.22917
Periostin	GBM	Control	0.042	1.22314
Kininogen-1	GBM	Control	1.7e-05	1.21204
Fibulin-5	GBM	Control	0.043	1.19368
Collagen alpha-2(VI) chain	GBM	Control	0.0045	1.19219
Fibulin-1	GBM	Control	0.00047	1.17729
Leukocyte elastase inhibitor	GBM	Control	1.4e-06	1.16411
Collagen alpha-1(XVIII) chain	GBM	Control	6.7e-06	1.16194
Annexin A11	GBM	Control	0.0031	1.16041
Annexin A4	GBM	Control	7.1e-06	1.15452
Collagen alpha-1(III) chain	GBM	Control	0.025	1.15415
Transforming growth factor-beta-induced protein ig-h3	GBM	Control	0.00053	1.14607
Inter-alpha-trypsin inhibitor heavy chain H2	GBM	Control	5.6e-05	1.14491
Collagen alpha-3(V) chain	GBM	Control	1.4e-06	1.14394
Insulin-like growth factor-binding protein 2	GBM	Control	0.0075	1.14116
Fibronectin	GBM	Control	4.1e-05	1.13952
Collagen alpha-1(V) chain	GBM	Control	0.0005	1.13896
Annexin A1	GBM	Control	1.1e-05	1.13614
Nidogen-1	GBM	Control	4.1e-05	1.13586
Multifunctional procollagen lysine hydroxylase and glycosyltransferase LH3	GBM	Control	0.025	1.13484
Serpin H1	GBM	Control	4.1e-05	1.13436
Biglycan	GBM	Control	0.018	1.13341
Galectin-3	GBM	Control	4.4e-06	1.13216
Protein S100-A10	GBM	Control	0.0022	1.13173
Inter-alpha-trypsin inhibitor heavy chain H1	GBM	Control	4.1e-05	1.13166
Protein S100-A6	GBM	Control	7.9e-05	1.09543
Protein S100-B	GBM	Control	0.033	1.04764
Serpin B6	GBM	Control	1.2e-07	1.12268
Antithrombin-III	GBM	Control	4.2e-06	1.12204
Nidogen-2	GBM	Control	8.2e-06	1.12108
Plasminogen	GBM	Control	0.0021	1.11826
Collagen alpha-2(V) chain	GBM	Control	0.011	1.1177
Insulin-like growth factor-binding protein 7	GBM	Control	0.0019	1.11443
Laminin subunit beta-1	GBM	Control	6.7e-06	1.11405
Annexin A2	GBM	Control	0.00021	1.11311
SPARC	GBM	Control	4.1e-05	1.11101
Collagen alpha-1(XI) chain	GBM	Control	0.037	1.11004
Protein S100-A9	GBM	Control	0.043	1.12268
Collagen alpha-1(I) chain	GBM	Control	0.046	1.10605
Vitronectin	GBM	Control	0.021	1.10563
Agrin	GBM	Control	0.0019	1.10368
Laminin subunit alpha-4	GBM	Control	0.00032	1.10348
Collagen alpha-1(VI) chain	GBM	Control	0.0053	1.10233
Angiotensinogen	GBM	Control	0.00024	1.09959
Fibrinogen alpha chain	GBM	Control	0.02	1.09902
Protein S100-A11	GBM	Control	0.00095	1.09673
Protein S100-A13	GBM	Control	0.015	1.04898
von Willebrand factor A domain-containing protein 5A	GBM	Control	0.02	1.09543
Cathepsin B	GBM	Control	1.3e-06	1.09281
Coagulation factor XIII A chain	GBM	Control	0.0018	1.09078
Glypican-1	GBM	Control	0.0092	1.08797
Annexin A5	GBM	Control	1.4e-06	1.08763
Hemopexin	GBM	Control	0.025	1.08405
Fibrinogen gamma chain	GBM	Control	0.043	1.08305
Collagen alpha-1(IV) chain	GBM	Control	4.2e-06	1.08045
Collagen alpha-2(IV) chain	GBM	Control	6.7e-06	1.07962
Laminin subunit alpha-5	GBM	Control	0.0061	1.07833
Chondroitin sulfate proteoglycan 4	GBM	Control	0.043	1.078
Alpha-1-antichymotrypsin	GBM	Control	0.0016	1.07344
Laminin subunit gamma-1	GBM	Control	5.6e-06	1.07317
Protein S100-A4	GBM	Control	8e-06	1.12768
Fibrinogen beta chain	GBM	Control	0.041	1.07152
Lysosomal protective protein	GBM	Control	0.0014	1.06999
Collagen alpha-3(VI) chain	GBM	Control	0.0038	1.06915
Alpha-1-antitrypsin	GBM	Control	0.0097	1.05818
Protein AMBP	GBM	Control	0.0019	1.05761
Protein S100-A16	GBM	Control	0.0059	1.07228
Complement C1q subcomponent subunit B	GBM	Control	0.02	1.04774
Protein-glutamine gamma-glutamyltransferase 2	GBM	Control	0.039	1.04764
Tenascin	GBM	Control	0.015	1.04624
Galectin-1	GBM	Control	0.00032	1.04108
Cystatin-B	GBM	Control	0.00042	1.03908
Annexin A6	GBM	Control	0.011	1.02105
Decorin	GBM	Control	0.0014	-1.01928
Laminin subunit beta-2	GBM	Control	0.015	-1.02096
EMILIN-2	GBM	Control	0.02	-1.03731
Hyaluronan and proteoglycan link protein 1	GBM	Control	0.00049	-1.05764
Tenascin-R	GBM	Control	5.6e-06	-1.05924
Protein S100-A1	GBM	Control	0.00026	-1.07429
Hyaluronan and proteoglycan link protein 2	GBM	Control	0.043	-1.21027
Leucine-rich glioma-inactivated protein 1	GBM	Control	0.029	-1.3614

## Sheet: PROvsControl_proteins
PRO vs. Control	Negative fold change represent decreased samples in group 1 and positive fold change represent increased samples in group 1 vs. group 2.
Description	group1	group2	FDR	Fold change (group1/group2)
von Willebrand factor A domain-containing protein 1	PRO	Control	0.0027	190.063
Adipocyte enhancer-binding protein 1	PRO	Control	0.022	38.4768
Prolargin	PRO	Control	0.049	27.6024
Cathepsin Z	PRO	Control	0.011	19.5577
Collagen alpha-1(XVI) chain	PRO	Control	0.00052	14.4986
Kininogen-1	PRO	Control	0.028	12.4998
Annexin A1	PRO	Control	0.023	12.4895
Nidogen-1	PRO	Control	0.006	10.933
Collagen alpha-1(XVIII) chain	PRO	Control	0.0059	10.6601
Annexin A4	PRO	Control	0.0072	10.6088
Fibronectin	PRO	Control	0.05	9.95341
Transforming growth factor-beta-induced protein ig-h3	PRO	Control	0.02	9.9307
Leukocyte elastase inhibitor	PRO	Control	0.011	9.81347
Protein S100-A11	PRO	Control	0.028	9.45477
Collagen alpha-3(V) chain	PRO	Control	0.0027	9.23223
Collagen alpha-1(III) chain	PRO	Control	0.014	8.98292
Galectin-3	PRO	Control	0.015	8.22622
Nidogen-2	PRO	Control	0.0059	7.45685
Inter-alpha-trypsin inhibitor heavy chain H1	PRO	Control	0.034	6.95605
Laminin subunit beta-1	PRO	Control	0.0027	6.50824
Laminin subunit alpha-4	PRO	Control	0.008	6.16998
Serpin B6	PRO	Control	0.00052	6.10299
Collagen alpha-1(V) chain	PRO	Control	0.015	5.97991
Serpin H1	PRO	Control	0.032	5.83035
Antithrombin-III	PRO	Control	0.042	5.6129
Collagen alpha-1(IV) chain	PRO	Control	0.006	4.89195
Collagen alpha-2(IV) chain	PRO	Control	0.011	4.76563
Protein S100-A6	PRO	Control	0.036	4.69084
Annexin A5	PRO	Control	0.0059	4.67496
Cathepsin B	PRO	Control	0.0053	4.37684
Insulin-like growth factor-binding protein 7	PRO	Control	0.034	4.0177
SPARC	PRO	Control	0.0083	3.89812
Laminin subunit gamma-1	PRO	Control	0.0092	3.84372
Angiotensinogen	PRO	Control	0.034	3.7392
Laminin subunit alpha-5	PRO	Control	0.038	3.09641
Protein S100-A4	PRO	Control	0.006	2.96361
Lysosomal protective protein	PRO	Control	0.034	2.87054
Cystatin-B	PRO	Control	0.006	2.55111
Galectin-1	PRO	Control	0.028	2.1932
Protein S100-A1	PRO	Control	0.026	1.95204
Annexin A6	PRO	Control	0.044	1.45462
Tenascin-R	PRO	Control	0.003	-3.23627

## Sheet: MESvsControl_proteins
MES vs. Control	Negative fold change represent decreased samples in group 1 and positive fold change represent increased samples in group 1 vs. group 2.
Description	group1	group2	FDR	Fold change (group1/group2)
Cathepsin Z	MES	Control	0.014	26.7515
Fibulin-1	MES	Control	0.038	16.2788
Fibronectin	MES	Control	0.038	14.2335
Collagen alpha-1(XVI) chain	MES	Control	0.006	11.1364
Inter-alpha-trypsin inhibitor heavy chain H2	MES	Control	0.028	10.6787
Antithrombin-III	MES	Control	0.021	8.46933
Inter-alpha-trypsin inhibitor heavy chain H1	MES	Control	0.022	7.41054
Annexin A1	MES	Control	0.014	7.24435
SPARC	MES	Control	0.015	6.18486
Serpin B6	MES	Control	0.017	6.13594
Transforming growth factor-beta-induced protein ig-h3	MES	Control	0.017	6.05642
Annexin A4	MES	Control	0.011	6.03384
Plexin-B1	MES	Control	0.044	6.0158
Annexin A2	MES	Control	0.04	5.4222
Angiotensinogen	MES	Control	0.0059	5.11377
Nidogen-2	MES	Control	0.044	5.02527
Protein S100-A11	MES	Control	0.015	4.98965
Cathepsin B	MES	Control	0.023	4.51339
Laminin subunit alpha-5	MES	Control	0.034	4.19939
Collagen alpha-2(IV) chain	MES	Control	0.05	3.95095
Annexin A5	MES	Control	0.017	3.82311
Protein S100-A4	MES	Control	0.006	3.53562
Laminin subunit gamma-1	MES	Control	0.014	3.2679
Protein S100-A1	MES	Control	0.0027	1.76895
Protein S100-A16	MES	Control	0.042	1.75277
Tenascin-R	MES	Control	0.0059	-4.77671
Hyaluronan and proteoglycan link protein 1	MES	Control	0.0059	-3.82225
Decorin	MES	Control	0.034	-2.72814
Laminin subunit beta-2	MES	Control	0.023	-2.44754

## Sheet: CLAvsControl_proteins
CLA vs. Control	Negative fold change represent decreased samples in group 1 and positive fold change represent increased samples in group 1 vs. group 2.
Description	group1	group2	FDR	Fold change (group1/group2)
von Willebrand factor A domain-containing protein 1	CLA	Control	0.015	245.456
Kininogen-1	CLA	Control	0.039	15.6082
Leukocyte elastase inhibitor	CLA	Control	0.049	9.97385
Annexin A1	CLA	Control	0.039	9.88689
Galectin-3	CLA	Control	0.034	6.53695
Annexin A2	CLA	Control	0.036	6.37871
Protein S100-A6	CLA	Control	0.014	5.88698
Antithrombin-III	CLA	Control	0.028	5.26611
Angiotensinogen	CLA	Control	0.023	4.13054
Serpin B6	CLA	Control	0.016	4.03119
Tenascin	CLA	Control	0.013	3.18495
Protein S100-A1	CLA	Control	0.0059	1.6338

## Sheet: PRO vs. CLA_proteins
PRO vs. CLA	Negative fold change represent decreased samples in group 1 and positive fold change represent increased samples in group 1 vs. group 2.
Description	group1	group2	FDR	Fold change (group1/group2)
Cystatin-B	PRO	CLA	0.038	1.83965

## Sheet: PROvs.MES_proteins
PRO vs. MES	Negative fold change represent decreased samples in group 1 and positive fold change represent increased samples in group 1 vs. group 2.
Description	group1	group2	FDR	Fold change (group1/group2)
Plexin-B1	PRO	MES	0.0059	-2.67081
Hemicentin-2	PRO	MES	0.041	3.22075
Cystatin-B	PRO	MES	0.027	2.26605

## Sheet: CLA vs. MES_proteins
Description	group1	group2	FDR	Fold change (group1/group2)
No protein with FDR<=0.05

## Sheet: GBMvsControl_peptides
Peptide	Protein Accession	group1	group2	FDR	FoldChange
R.VTWAPPPSIDLTNFLVR.Y	P02751|FINC_HUMAN	GBM	Control	0.00067	2.05469
R.GRPGP(+15.99)AGPP(+15.99)GSQGPR.G	P05997|CO5A2_HUMAN	GBM	Control	0.0062	2.0299
K.IQVLVEPDHFK.V	P17931|LEG3_HUMAN	GBM	Control	0.00014	1.75434
K.ALEGLQYPF.A	P14543|NID1_HUMAN	GBM	Control	0.00094	1.75016
K.GAAGPP(+15.99)GPP(+15.99)GAAGTP(+15.99)GLQGMP(+15.99)GER.G	P02461|CO3A1_HUMAN	GBM	Control	0.028	1.72276
R.MGPTELLIEMEDWK.G	P02675|FIBB_HUMAN	GBM	Control	0.041	1.71724
K.LVEHVPGQPVR.N	P24043|LAMA2_HUMAN	GBM	Control	0.00084	1.7069
R.GDP(+15.99)GFP(+15.99)GAQGEP(+15.99)GSQGEP(+15.99)GDP(+15.99)GLP(+15.99)GPP(+15.99)GLSIGDGDQR.R	P08572|CO4A2_HUMAN	GBM	Control	0.016	1.69406
K.TGLDSPTGIDFSDITAN.S	P02751|FINC_HUMAN	GBM	Control	0.0062	1.66225
R.AHLPLDINFR.G	Q16363|LAMA4_HUMAN	GBM	Control	0.00011	1.65035
K.GLGTDEESILTLL.T	P08758|ANXA5_HUMAN	GBM	Control	1e-06	1.61102
K.LQIVEMPLAHK.L	P50454|SERPH_HUMAN	GBM	Control	8.7e-05	1.60943
K.ENYAELLEDAFLK.N	P12109|CO6A1_HUMAN	GBM	Control	0.04	1.60848
K.DMYSFLEDMGLK.A	P01023|A2MG_HUMAN	GBM	Control	0.0016	1.59388
R.EVSEAVVDTLESEYLK.I	P98160|PGBM_HUMAN	GBM	Control	1.4e-06	1.59155
K.GVFSGLR.N	P21810|PGS1_HUMAN	GBM	Control	0.0053	1.58798
R.LKPYGALVDK.V	P12109|CO6A1_HUMAN	GBM	Control	0.00087	1.5768
R.APHN(+.98)GFLSLVGGGLGPVTR.F	Q6UVK1|CSPG4_HUMAN	GBM	Control	0.0059	1.56202
R.NIDSEEVGK.I	P12111|CO6A3_HUMAN	GBM	Control	0.048	1.55168
K.WVMVPMMSLHHLTIPYFR.D	P01011|AACT_HUMAN	GBM	Control	0.0067	1.55005
K.GTDVNVFNTIL.T	P04083|ANXA1_HUMAN	GBM	Control	0.0049	1.52633
K.MADEAGSEADHEGTHSTK.R	P02671|FIBA_HUMAN	GBM	Control	0.013	1.52107
K.DFLALALLDGR.V	O00468|AGRIN_HUMAN	GBM	Control	5.3e-05	1.50879
R.AAPLQGMLPGLLAPLR.T	P12111|CO6A3_HUMAN	GBM	Control	0.0013	1.4983
R.EGPVGVP(+15.99)GDP(+15.99)GEAGPIGPK(+340.10)GYR.G	P12109|CO6A1_HUMAN	GBM	Control	0.0011	1.4938
R.DHGETAFAVYDK.F	P24821|TENA_HUMAN	GBM	Control	0.0001	1.49156
R.GYP(+15.99)GDEGGPGER.G	P12111|CO6A3_HUMAN	GBM	Control	0.0056	1.49063
H.SLTTNIMEILR.G	P02671|FIBA_HUMAN	GBM	Control	0.047	1.48619
R.EESPLLIGQQSTVSDVPR.D	P02751|FINC_HUMAN	GBM	Control	2.6e-05	1.48375
R.SVSIGYLLVK.H	P08572|CO4A2_HUMAN	GBM	Control	0.0014	1.48177
R.NPSSAGSWN(+.98)SGSSGPGSTGNR.N	P02671|FIBA_HUMAN	GBM	Control	0.046	1.48038
R.GETGPP(+15.99)GPAGFP(+15.99)GAP(+15.99)GQNGEP(+15.99)GGK.G	P02461|CO3A1_HUMAN	GBM	Control	0.014	1.47535
H.AGAQGPP(+15.99)GPP(+15.99)GINGSP(+15.99)GGK.G	P02461|CO3A1_HUMAN	GBM	Control	0.028	1.46887
R.EGLPGDR.G	P08572|CO4A2_HUMAN	GBM	Control	0.0048	1.45787
R.PFLDHLIWEAEDTR.G	P55268|LAMB2_HUMAN	GBM	Control	0.016	1.45611
R.GDP(+15.99)GDTGAP(+15.99)GPVGMK(+340.10)GLSGDR.G	P08572|CO4A2_HUMAN	GBM	Control	3e-05	1.45587
K.ANRPFLVFIR.E	P01008|ANT3_HUMAN	GBM	Control	3e-05	1.44566
R.YELIVDK.S	Q16363|LAMA4_HUMAN	GBM	Control	0.00055	1.44465
R.IEDGVPQHLVLVLGGK.S	P12111|CO6A3_HUMAN	GBM	Control	0.012	1.44278
R.VGVVQFSNDVFPEFYLK.T	P12111|CO6A3_HUMAN	GBM	Control	0.026	1.44148
R.GLP(+15.99)GPP(+15.99)GSNGNP(+15.99)GPP(+15.99)GPSGSP(+15.99)GK.D	P02461|CO3A1_HUMAN	GBM	Control	0.028	1.43368
R.GEIGPP(+15.99)GPR.G	P20908|CO5A1_HUMAN	GBM	Control	0.02	1.43104
R.GDP(+15.99)GFEGER.G	P12109|CO6A1_HUMAN	GBM	Control	0.00062	1.41797
K.EQLQDMGLVDLFSPEK.S	P01008|ANT3_HUMAN	GBM	Control	2.4e-05	1.41595
R.ENFYQNWK.A	P24821|TENA_HUMAN	GBM	Control	3.3e-05	1.41471
K.PQYMVLVPSLLHTETTEK.G	P01023|A2MG_HUMAN	GBM	Control	0.04	1.4122
R.VPSGLPDLK.L	P21810|PGS1_HUMAN	GBM	Control	0.0029	1.41194
K.GEGGP(+15.99)PGVAGPP(+15.99)GGSGPAGPP(+15.99)GPQGVK.G	P02461|CO3A1_HUMAN	GBM	Control	0.036	1.4095
R.PQAPITGYR.I	P02751|FINC_HUMAN	GBM	Control	6.7e-05	1.40707
Y.NLPLPGGVVPR.M	P17931|LEG3_HUMAN	GBM	Control	0.00012	1.40642
R.QLLTPEHVLR.Q	O00468|AGRIN_HUMAN	GBM	Control	0.00075	1.40569
K.HQLYIDETVNSNIPTNLR.V	P02675|FIBB_HUMAN	GBM	Control	0.017	1.40362
R.GEQGFMGNTGPTGAVGDR.G	P08572|CO4A2_HUMAN	GBM	Control	3.5e-06	1.39949
R.EFVGQLVAPLPLGTGALR.A	Q6PCB0|VWA1_HUMAN	GBM	Control	0.017	1.39781
R.GFP(+15.99)GTSLPGPSGR.D	P02462|CO4A1_HUMAN	GBM	Control	0.0062	1.39289
F.LADLDTTDGLGK.V	P14543|NID1_HUMAN	GBM	Control	0.022	1.39043
K.LGVRPSQGGEAPR.E	P02751|FINC_HUMAN	GBM	Control	6.2e-05	1.38418
K.GDAGPP(+15.99)GPAGPAGPP(+15.99)GP(+15.99)IGNVGAP(+15.99)GAK.G	P02452|CO1A1_HUMAN	GBM	Control	0.041	1.38331
K.HADPDFTR.K	P19823|ITIH2_HUMAN	GBM	Control	0.026	1.38208
R.FPLYNLGFGH.N	P19827|ITIH1_HUMAN	GBM	Control	0.0022	1.37994
R.TMTIHN(+.98)GMFFSTYDR.D	P02675|FIBB_HUMAN	GBM	Control	0.044	1.37893
K.VLGAPVPAFEGR.S	O00468|AGRIN_HUMAN	GBM	Control	0.00046	1.37687
K.DVTDTTALITWFK.P	P24821|TENA_HUMAN	GBM	Control	0.00011	1.36833
R.HLISTHFAPGDFQGF.A	P98160|PGBM_HUMAN	GBM	Control	0.018	1.36428
K.YLYHGQTLETLGGK.K	Q15582|BGH3_HUMAN	GBM	Control	0.0018	1.36335
K.EISPDTTLLDLQNNDISELR.K	P21810|PGS1_HUMAN	GBM	Control	0.047	1.36237
K.GEMGPAGIP(+15.99)GAP(+15.99)GLMGAR.G	P02461|CO3A1_HUMAN	GBM	Control	0.028	1.36167
K.LSITGTYDLK.S	P01009|A1AT_HUMAN	GBM	Control	0.012	1.35927
R.DFQPVLHLVAL.N	P39060|COIA1_HUMAN	GBM	Control	6.5e-05	1.35845
R.AQELQQTGVLGAFESSFWH.M	P55268|LAMB2_HUMAN	GBM	Control	0.00068	1.35581
R.GISLK(+340.10)GEEGIMGFP(+15.99)GLR.G	P08572|CO4A2_HUMAN	GBM	Control	8.2e-05	1.35512
R.VVSMDENFHPLNELIPL.V	P01023|A2MG_HUMAN	GBM	Control	0.019	1.35307
K.GGETSEMYLIQPDSSVK(+30.01)PYR.V	P02675|FIBB_HUMAN	GBM	Control	0.029	1.35206
K.EGTK(+340.10)GDP(+15.99)GPAGLP(+15.99)GK.D	P20908|CO5A1_HUMAN	GBM	Control	0.0029	1.35069
K.IQPSGGTNINEALLR.A	P19823|ITIH2_HUMAN	GBM	Control	0.0023	1.35039
R.PAQGVVTTLENVSPPR.R	P02751|FINC_HUMAN	GBM	Control	8.4e-05	1.3503
R.ADSQAQLLLSTVVGVFTAPGLHLK.Q	P01019|ANGT_HUMAN	GBM	Control	0.0046	1.34542
R.LGPQGAP(+15.99)GQR.G	P05997|CO5A2_HUMAN	GBM	Control	0.0073	1.34216
K.GLAFTDVDVDSIK.I	P02751|FINC_HUMAN	GBM	Control	0.00094	1.34165
R.GDAGFTGEQGHP(+15.99)GSP(+15.99)GFK(+15.99).G	P08572|CO4A2_HUMAN	GBM	Control	5.6e-05	1.34162
R.DVVLFEK.K	P00747|PLMN_HUMAN	GBM	Control	0.01	1.34125
R.LYDAYELK.H	P08758|ANXA5_HUMAN	GBM	Control	4.8e-08	1.34044
K.NIGNLFEEAEK.L	P07942|LAMB1_HUMAN	GBM	Control	3.1e-05	1.33988
R.DGVP(+15.99)GGP(+15.99)GMR.G	P02461|CO3A1_HUMAN	GBM	Control	0.038	1.3398
R.DGVPGGPGETGK.N	P12111|CO6A3_HUMAN	GBM	Control	0.0023	1.33908
R.NDYATMLPDSTEIDQDTINR.I	P12110|CO6A2_HUMAN	GBM	Control	0.013	1.33897
R.SMEIPGLR.A	P24821|TENA_HUMAN	GBM	Control	2.4e-07	1.33772
K.PISINYR.T	P02751|FINC_HUMAN	GBM	Control	0.00029	1.3357
K.SSVDPAIFAF	O00534|VMA5A_HUMAN	GBM	Control	2.7e-05	1.33521
R.ITYVPITGGTPSMVTVDGTK.T	P24821|TENA_HUMAN	GBM	Control	1.9e-05	1.33466
R.DHHHPHKPHEHGPPPPPDER.D	P04196|HRG_HUMAN	GBM	Control	0.00068	1.33257
R.GDSPASSKPISINYR.T	P02751|FINC_HUMAN	GBM	Control	0.016	1.33034
R.GAP(+15.99)GPAGP(+15.99)P(+15.99)GDP(+15.99)GLMGER.G	P12109|CO6A1_HUMAN	GBM	Control	0.0085	1.32945
K.ALTDMPQMR.M	P02671|FIBA_HUMAN	GBM	Control	0.01	1.32563
R.GLELEPGAGLF.V	P39060|COIA1_HUMAN	GBM	Control	0.0067	1.32351
R.NIETIINTFHQYSVK.L	P06702|S10A9_HUMAN	GBM	Control	0.047	1.32136
K.LMVALAK.G	P07355|ANXA2_HUMAN	GBM	Control	0.00024	1.31744
R.GPP(+15.99)GTVIMMPF.Q	P25940|CO5A3_HUMAN	GBM	Control	0.0013	1.31618
R.DTLQEANDILNNLK.D	P11047|LAMC1_HUMAN	GBM	Control	0.0045	1.31504
R.LVLVNAVYFR.G	P35237|SPB6_HUMAN	GBM	Control	0.00072	1.31263
R.ASLHGGEPTTIIR.Q	P14543|NID1_HUMAN	GBM	Control	0.00013	1.31237
R.NHLLHVFDEYK.R	P09525|ANXA4_HUMAN	GBM	Control	0.00015	1.31213
H.EHGPPPPPDER.D	P04196|HRG_HUMAN	GBM	Control	0.0053	1.31158
H.TVDGEN(+.98)QIVFTHR.I	P24821|TENA_HUMAN	GBM	Control	0.029	1.30679
R.DDLYVSDAFHK.A	P01008|ANT3_HUMAN	GBM	Control	5.6e-06	1.30609
R.FTNIGP(+15.99)DTMR.V	P02751|FINC_HUMAN	GBM	Control	0.00028	1.30471
K.SDDEVDDPAVELK.Q	P12111|CO6A3_HUMAN	GBM	Control	0.0061	1.30459
R.GENGSP(+15.99)GAP(+15.99)GAP(+15.99)GHP(+15.99)GPP(+15.99)GPVGPAGK.S	P02461|CO3A1_HUMAN	GBM	Control	0.0046	1.30318
R.LSAEDLVLEGAGLR.V	P11047|LAMC1_HUMAN	GBM	Control	0.016	1.30297
R.NVQFNYPH.T	P19823|ITIH2_HUMAN	GBM	Control	0.00017	1.302
R.AVLHVHGGGGPR.V	P98160|PGBM_HUMAN	GBM	Control	0.0053	1.30191
K.FDTISEK.T	P01008|ANT3_HUMAN	GBM	Control	3.4e-06	1.30128
R.QDPPETSEPR.V	Q16363|LAMA4_HUMAN	GBM	Control	1.9e-05	1.2976
R.QVFEGQNR.I	P49257|LMAN1_HUMAN	GBM	Control	0.0061	1.2966
R.VSWTPPSDSVDR.Y	Q99715|COCA1_HUMAN	GBM	Control	0.032	1.29533
R.GLDGYQGPDGPR.G	P08572|CO4A2_HUMAN	GBM	Control	1.2e-06	1.29483
K.LGIVQGIVGAR.N	P55268|LAMB2_HUMAN	GBM	Control	8.1e-05	1.29163
R.GENGSP(+15.99)GAPGAP(+15.99)GHP(+15.99)GPP(+15.99)GPVGPAGK.S	P02461|CO3A1_HUMAN	GBM	Control	0.025	1.2909
R.YEPQLPDHWEK.A	P07942|LAMB1_HUMAN	GBM	Control	0.035	1.28921
R.GSP(+15.99)GGP(+15.99)GAAGFP(+15.99)GAR.G	P02461|CO3A1_HUMAN	GBM	Control	0.036	1.28879
R.LHEATDYPWRPALTPF.E	P11047|LAMC1_HUMAN	GBM	Control	8.2e-05	1.28675
R.DLYDAGVK.R	P07355|ANXA2_HUMAN	GBM	Control	3.4e-05	1.28647
K.GLEQLLVGGSHLK.E	P12109|CO6A1_HUMAN	GBM	Control	0.0048	1.28493
K.AESSSDEAVADTSR.R	Q16363|LAMA4_HUMAN	GBM	Control	1.9e-05	1.28463
K.PFDAFTDLK.N	P04004|VTNC_HUMAN	GBM	Control	0.04	1.28449
K.ALEFVAR.N	P12111|CO6A3_HUMAN	GBM	Control	0.0049	1.27793
F.ATDFQDSAAAK.K	P01011|AACT_HUMAN	GBM	Control	0.021	1.27749
R.GLQGPHGPP(+15.99)GR.V	P25940|CO5A3_HUMAN	GBM	Control	0.00041	1.27642
R.EPVTLGAWTR.V	O00468|AGRIN_HUMAN	GBM	Control	0.0034	1.27438
R.EQAWQRPDGQPATR.E	P98160|PGBM_HUMAN	GBM	Control	4.1e-05	1.27285
K.ESNPATINAATELDTPK.D	P24821|TENA_HUMAN	GBM	Control	0.00096	1.27261
K.ELIN(+.98)NELSHFLEEIK.E	P04271|S100B_HUMAN	GBM	Control	0.048	1.27215
R.P(+15.99)GLP(+15.99)GAAGAR.G	P02461|CO3A1_HUMAN	GBM	Control	0.038	1.27207
R.GHTPTQPGALNQR.Q	P98160|PGBM_HUMAN	GBM	Control	9.5e-07	1.27023
K.GSP(+15.99)GAQGPP(+15.99)GAP(+15.99)GPLGIAGITGAR.G	P02461|CO3A1_HUMAN	GBM	Control	0.012	1.26792
K.GEVLPLPEANFPSFPLPH.H	P04196|HRG_HUMAN	GBM	Control	0.00023	1.26765
K.QGFGNVATN(+.98)TDGK.N	P02675|FIBB_HUMAN	GBM	Control	0.018	1.2674
K.EALEEAEK.A	P07942|LAMB1_HUMAN	GBM	Control	0.019	1.26715
R.IYGNQDTSSQLK.K	P19823|ITIH2_HUMAN	GBM	Control	9.7e-05	1.26649
R.LLSGPYFWSLPSR.F	P98160|PGBM_HUMAN	GBM	Control	0.0002	1.26636
R.NLVWNAGALHYSDEVEIIQGLTR.M	P12109|CO6A1_HUMAN	GBM	Control	0.008	1.26537
R.GNWDEQFDK.E	P35237|SPB6_HUMAN	GBM	Control	1.6e-05	1.26521
K.NKPLFFADK.L	P08133|ANXA6_HUMAN	GBM	Control	7.7e-08	1.26366
R.QDLGSPEGIAVDHLGR.N	P14543|NID1_HUMAN	GBM	Control	3.2e-05	1.26159
R.GVSGFP(+15.99)GADGIP(+15.99)GHP(+15.99)GQGGPR.G	P08572|CO4A2_HUMAN	GBM	Control	0.00062	1.26059
R.VGPEGLR.G	P25940|CO5A3_HUMAN	GBM	Control	0.00087	1.26036
R.P(+15.99)GSP(+15.99)GLP(+15.99)GMP(+15.99)GR.S	P08572|CO4A2_HUMAN	GBM	Control	2.3e-05	1.25969
R.HSIFTPETNPR.A	P00747|PLMN_HUMAN	GBM	Control	0.035	1.25952
K.TNLESILSYPK.D	P05155|IC1_HUMAN	GBM	Control	0.0033	1.25731
R.ETVDSVER.K	P07942|LAMB1_HUMAN	GBM	Control	8.2e-05	1.25503
R.ELPSFLGK.R	P26447|S10A4_HUMAN	GBM	Control	4.1e-06	1.25471
K.NGETGPQGPP(+15.99)GPTGPGGDK.G	P02461|CO3A1_HUMAN	GBM	Control	0.029	1.25451
K.SYSP(+15.99)YDMLESIR.K	P07355|ANXA2_HUMAN	GBM	Control	0.0048	1.25433
K.VEFLLNAH.S	P12111|CO6A3_HUMAN	GBM	Control	0.026	1.25433
R.ENLLEHYGGTPR.D	Q14112|NID2_HUMAN	GBM	Control	3.8e-05	1.2542
R.ETSGNLEQLLLAVVK.S	P08758|ANXA5_HUMAN	GBM	Control	1.7e-08	1.25373
H.VEEPHTETVR.K	P01023|A2MG_HUMAN	GBM	Control	2.4e-05	1.25332
R.ASEAVEDTFR.F	Q6UVK1|CSPG4_HUMAN	GBM	Control	0.0099	1.25264
R.FDQPDDFK.G	P98160|PGBM_HUMAN	GBM	Control	1.7e-05	1.25233
K.SEPLIGR.K	P02751|FINC_HUMAN	GBM	Control	8e-05	1.25084
R.P(+15.99)GPP(+15.99)GPSGPR.G	P02461|CO3A1_HUMAN	GBM	Control	0.046	1.24992
R.GDPGFEGER.G	P12109|CO6A1_HUMAN	GBM	Control	0.047	1.24851
R.VAEGQTLDLK.C	P98160|PGBM_HUMAN	GBM	Control	3.2e-05	1.24833
K.SGGGGDIHQGFQSLLTEVNK.T	P35237|SPB6_HUMAN	GBM	Control	9.6e-08	1.2478
K.GSP(+15.99)GEAGRP(+15.99)GEAGLPGAK(+30.01).G	P02452|CO1A1_HUMAN	GBM	Control	0.047	1.24716
R.QDIAVISDSYFPR.Y	P11047|LAMC1_HUMAN	GBM	Control	0.00099	1.24625
R.GSIHDFPGFDPNQDAEALY.T	P08133|ANXA6_HUMAN	GBM	Control	0.017	1.24355
R.EAQQALGSAAADATEAK.N	P11047|LAMC1_HUMAN	GBM	Control	4.1e-06	1.24242
R.GMP(+15.99)GSP(+15.99)GGP(+15.99)GSDGKP(+15.99)GPP(+15.99)GSQGESGR.P	P02461|CO3A1_HUMAN	GBM	Control	0.042	1.24207
R.DEDNNLLTEK.Q	P09486|SPRC_HUMAN	GBM	Control	8.5e-05	1.24196
R.GYP(+15.99)GNIGPVGAAGAP(+15.99)GPHGPVGPAGK.H	P08123|CO1A2_HUMAN	GBM	Control	0.037	1.24146
R.ADLFYDVEALDLESPK.N	P04196|HRG_HUMAN	GBM	Control	0.00024	1.23993
R.SEIDMNDIK.A	P04083|ANXA1_HUMAN	GBM	Control	2.3e-05	1.23947
R.LEAGDHPVELLAR.D	P09486|SPRC_HUMAN	GBM	Control	1.2e-07	1.23881
K.WISIMTER.S	P07355|ANXA2_HUMAN	GBM	Control	0.00054	1.2387
R.NALLSLAK.G	P04083|ANXA1_HUMAN	GBM	Control	4.1e-05	1.23796
R.EWFWDLATGTMK.E	P02790|HEMO_HUMAN	GBM	Control	6.8e-05	1.23647
K.PVPDLVPGNFK.S	P02671|FIBA_HUMAN	GBM	Control	0.012	1.23627
R.LYGSEAF.A	P01011|AACT_HUMAN	GBM	Control	0.046	1.23595
R.TFAEVTDLDNEVNNMLK.Q	P11047|LAMC1_HUMAN	GBM	Control	0.0041	1.23567
K.IIDELNVKPEGTR.I	P12111|CO6A3_HUMAN	GBM	Control	0.0016	1.23493
N.YDVEHTIK.K	P08133|ANXA6_HUMAN	GBM	Control	0.00095	1.2328
R.DLYLENPEIK.I	P21980|TGM2_HUMAN	GBM	Control	0.029	1.23222
R.QDIAFAY.Q	P07355|ANXA2_HUMAN	GBM	Control	0.00072	1.2307
R.VDVIPVNLPGEHGQR.L	P02751|FINC_HUMAN	GBM	Control	0.00026	1.22995
R.TEAPSATGQASSLLGGR.L	P39060|COIA1_HUMAN	GBM	Control	3.1e-05	1.22916
R.GNDGATGAAGPP(+15.99)GPTGPAGP(+15.99)P(+15.99)GFP(+15.99)GAVGAK.G	P02452|CO1A1_HUMAN	GBM	Control	0.031	1.22915
R.NLAVSQVVH.K	P01011|AACT_HUMAN	GBM	Control	0.00079	1.22913
R.AIVDVHFDPTTAFR.A	O00468|AGRIN_HUMAN	GBM	Control	0.016	1.22884
K.SGVYQHVTGEMMGGH.A	P07858|CATB_HUMAN	GBM	Control	0.001	1.22848
R.FNRPFLMIIVPTDTQNIFFMSK.V	P01011|AACT_HUMAN	GBM	Control	0.042	1.22795
K.TGEVGPLGER.G	P25940|CO5A3_HUMAN	GBM	Control	0.025	1.22785
R.VVSMDENFHPLNELIPLVYIQDPK.G	P01023|A2MG_HUMAN	GBM	Control	0.016	1.22746
R.NLQPASEYTVSLVAIK.G	P02751|FINC_HUMAN	GBM	Control	0.003	1.22744
R.VGDYGSLSGR.E	Q9UBR2|CATZ_HUMAN	GBM	Control	1.4e-05	1.22726
K.IVPLP(+15.99)GP(+15.99)PGAEGLP(+15.99)GSP(+15.99)GFP(+15.99)GPQGDR.G	P02462|CO4A1_HUMAN	GBM	Control	1.6e-05	1.22592
R.AQITGYR.L	P02751|FINC_HUMAN	GBM	Control	4.7e-05	1.22485
K.DIMAEIYK.N	P07858|CATB_HUMAN	GBM	Control	6.8e-05	1.22396
K.HYDGSYSTFGER.Y	P01023|A2MG_HUMAN	GBM	Control	0.0017	1.22338
F.TIEIIDSNR.L	P24821|TENA_HUMAN	GBM	Control	0.0033	1.22141
R.GLAGP(+15.99)P(+15.99)GMP(+15.99)GPR.G	P02461|CO3A1_HUMAN	GBM	Control	0.02	1.22089
K.SVWHGSDPNGR.R	P39060|COIA1_HUMAN	GBM	Control	0.00011	1.21927
R.VLDPAIPIPDPY.S	P55268|LAMB2_HUMAN	GBM	Control	3.3e-05	1.21868
K.FQEGQEEER.L	P00488|F13A_HUMAN	GBM	Control	0.0022	1.21788
R.QYNVGPSVSK.Y	P02751|FINC_HUMAN	GBM	Control	6e-05	1.21692
K.GFSLSDVPQAEISGEHLR.I	P35052|GPC1_HUMAN	GBM	Control	0.0015	1.21593
R.PTPATLPVAVWFGATER.R	O43157|PLXB1_HUMAN	GBM	Control	0.035	1.21518
R.DGVVSVNK.H	Q14112|NID2_HUMAN	GBM	Control	0.042	1.21484
K.GLGTDEDAIISVLAYR.N	P09525|ANXA4_HUMAN	GBM	Control	0.00061	1.2146
R.GLAGPP(+15.99)GMP(+15.99)GPR.G	P02461|CO3A1_HUMAN	GBM	Control	0.018	1.21455
K.EEVFIQQR.N	P04275|VWF_HUMAN	GBM	Control	0.0029	1.2145
K.QPFVQGLALYTPVVLPR.S	P01019|ANGT_HUMAN	GBM	Control	0.00011	1.21443
K.DGPP(+15.99)GPAGNTGAP(+15.99)GSP(+15.99)GVSGPK.G	P02461|CO3A1_HUMAN	GBM	Control	0.029	1.2144
R.DIPTNSPELEETLTH.T	P01042|KNG1_HUMAN	GBM	Control	9.3e-05	1.21368
K.DEVIEAVR.N	Q05707|COEA1_HUMAN	GBM	Control	0.018	1.21338
K.GVVEVTHDLQK.H	P50454|SERPH_HUMAN	GBM	Control	3e-05	1.21309
R.VGP(+15.99)P(+15.99)GPAGAP(+15.99)GPAGPLGEP(+15.99)GK.E	P05997|CO5A2_HUMAN	GBM	Control	0.0015	1.21301
K.FSVGDAK.T	P24821|TENA_HUMAN	GBM	Control	3.2e-05	1.21231
R.P(+15.99)GAP(+15.99)GSP(+15.99)GLP(+15.99)GQIGR.E	Q07092|COGA1_HUMAN	GBM	Control	5.2e-10	1.21152
K.VLDLELK.G	P04083|ANXA1_HUMAN	GBM	Control	2.5e-05	1.21125
R.GAAGEP(+15.99)GRDGVP(+15.99)GGP(+15.99)GMR.G	P02461|CO3A1_HUMAN	GBM	Control	0.0016	1.21088
R.LGTVPQFPR.A	P98160|PGBM_HUMAN	GBM	Control	2.4e-05	1.2102
R.GGIGEK(+340.10)GAEGTAGNDGAR.G	P05997|CO5A2_HUMAN	GBM	Control	0.0032	1.20983
R.TLFPVVLEQLDDYNAK.L	Q16363|LAMA4_HUMAN	GBM	Control	1e-05	1.20915
R.NSITLTNLTPGTEYVVSIVALNGR.E	P02751|FINC_HUMAN	GBM	Control	0.036	1.20857
K.IESALLDGSER.K	Q14112|NID2_HUMAN	GBM	Control	0.00027	1.20831
K.DGFFGNPLAPNPADK.C	P11047|LAMC1_HUMAN	GBM	Control	0.0022	1.20812
R.VPTAIHQLYLDSNK.I	P51888|PRELP_HUMAN	GBM	Control	0.0071	1.20766
H.AGNAIPSSDQIR.V	P49257|LMAN1_HUMAN	GBM	Control	1.4e-05	1.20669
K.GEVGPAGSP(+15.99)GSN(+.98)GAP(+15.99)GQR.G	P02461|CO3A1_HUMAN	GBM	Control	0.045	1.20657
K.TTLTGLRPGTEYGIGVSAVK.E	P24821|TENA_HUMAN	GBM	Control	3.2e-05	1.2062
K.VFSNGADLSGVTEEAPLK.L	P01009|A1AT_HUMAN	GBM	Control	3.5e-06	1.20547
R.NIFWTDSNLDR.I	P14543|NID1_HUMAN	GBM	Control	0.00087	1.20458
K.ITAQGQYELR.V	P24821|TENA_HUMAN	GBM	Control	5e-05	1.20369
R.QTGLAPGQEYEISLH.I	P24821|TENA_HUMAN	GBM	Control	3e-05	1.20295
K.LWSGYSLLYFEGQEK.A	P08572|CO4A2_HUMAN	GBM	Control	0.033	1.20232
S.GPAGP(+15.99)AGAPGP(+15.99)AGSR.G	P02461|CO3A1_HUMAN	GBM	Control	0.0021	1.20215
E.P(+15.99)GGPGADGVPGK.D	P02461|CO3A1_HUMAN	GBM	Control	0.00034	1.19971
K.SLYYYIQQDTK.G	P07355|ANXA2_HUMAN	GBM	Control	0.0021	1.19947
K.GVDEATIIDILTK.R	P04083|ANXA1_HUMAN	GBM	Control	0.00072	1.19877
R.GFP(+15.99)GNP(+15.99)GAP(+15.99)GSP(+15.99)GPAGQQGAIGSP(+15.99)GPAGPR.G	P02461|CO3A1_HUMAN	GBM	Control	0.013	1.19861
I.P(+15.99)GPVGAAGATGAR.G	P08123|CO1A2_HUMAN	GBM	Control	0.039	1.19831
R.GFP(+15.99)GTP(+15.99)GR.P	P02462|CO4A1_HUMAN	GBM	Control	7e-06	1.19802
K.PAFFAEK.L	P04083|ANXA1_HUMAN	GBM	Control	0.00023	1.19677
K.TLDGELDEK.Y	P07942|LAMB1_HUMAN	GBM	Control	0.0052	1.19621
R.LLDELAGK.L	P07942|LAMB1_HUMAN	GBM	Control	0.023	1.19564
R.AAVPIVNLK.D	P39060|COIA1_HUMAN	GBM	Control	7.2e-06	1.19515
K.HINTWVAEK.T	P35237|SPB6_HUMAN	GBM	Control	5.7e-06	1.19456
K.FNKPFVFL.M	P01009|A1AT_HUMAN	GBM	Control	0.0088	1.19405
R.GDP(+15.99)GTPGVP(+15.99)GK.D	P02462|CO4A1_HUMAN	GBM	Control	0.01	1.19403
R.NELLHFER.A	P98160|PGBM_HUMAN	GBM	Control	5.9e-05	1.19337
K.NFATSLYSMIK.G	P08758|ANXA5_HUMAN	GBM	Control	0.0049	1.19331
K.DGSP(+15.99)GEP(+15.99)GANGLP(+15.99)GAAGER.G	P02461|CO3A1_HUMAN	GBM	Control	0.014	1.19329
F.TVNFGDTEEAK.K	P01009|A1AT_HUMAN	GBM	Control	0.00072	1.19323
R.VSIYGVIR.G	P24821|TENA_HUMAN	GBM	Control	0.00021	1.19317
K.NFATSLY.S	P08758|ANXA5_HUMAN	GBM	Control	0.00061	1.19305
R.VNHFVPEAGSR.L	P12111|CO6A3_HUMAN	GBM	Control	0.017	1.19295
K.GEVGPAGSP(+15.99)GSNGAP(+15.99)GQR.G	P02461|CO3A1_HUMAN	GBM	Control	0.023	1.19151
K.PLYFADR.L	P07355|ANXA2_HUMAN	GBM	Control	0.015	1.19075
R.SALQSINEWAAQTTDGK.L	P50454|SERPH_HUMAN	GBM	Control	0.016	1.19074
R.TEFNLNQYYQR.D	Q99715|COCA1_HUMAN	GBM	Control	0.029	1.19004
R.P(+15.99)GPIGPAGAR.G	P08123|CO1A2_HUMAN	GBM	Control	0.036	1.18993
R.GPVGPSGPPGK.D	P02461|CO3A1_HUMAN	GBM	Control	0.04	1.18989
K.AVAISLPK.G	P50454|SERPH_HUMAN	GBM	Control	2.1e-05	1.18848
R.DGNP(+15.99)GSDGLP(+15.99)GR.D	P02461|CO3A1_HUMAN	GBM	Control	0.046	1.18818
R.GPEGP(+15.99)PGKP(+15.99)GEDGEP(+15.99)GR.N	P05997|CO5A2_HUMAN	GBM	Control	0.033	1.18778
K.QSEPLEITLLAPER.T	P24821|TENA_HUMAN	GBM	Control	5e-05	1.18757
R.EVPLNTIIFMGR.V	P01008|ANT3_HUMAN	GBM	Control	5.1e-06	1.18716
H.TVDGENQIVFTHR.I	P24821|TENA_HUMAN	GBM	Control	7.8e-05	1.18665
R.YFIAPAK.F	P11047|LAMC1_HUMAN	GBM	Control	0.00015	1.18601
K.VQHIQLLQK.N	P02671|FIBA_HUMAN	GBM	Control	0.035	1.18586
R.AVDIPGLK.A	P24821|TENA_HUMAN	GBM	Control	6.1e-06	1.18539
K.EENDDFASFR.V	P04196|HRG_HUMAN	GBM	Control	0.0052	1.18407
R.DLQFVEVTDVK.V	P02751|FINC_HUMAN	GBM	Control	0.002	1.18385
R.DTQSGSLLFIGR.L	P50454|SERPH_HUMAN	GBM	Control	0.006	1.18319
R.TELLPGDR.D	Q16270|IBP7_HUMAN	GBM	Control	0.001	1.18278
R.DPDAGIDEAQVEQDAQALFQAGELK.W	P08758|ANXA5_HUMAN	GBM	Control	2.4e-05	1.18226
R.ADDILASPPR.L	P39060|COIA1_HUMAN	GBM	Control	5.9e-05	1.18149
R.GTITDAPGFDPLR.D	P50995|ANX11_HUMAN	GBM	Control	0.0049	1.18047
K.GEP(+15.99)GSP(+15.99)GENGAP(+15.99)GQMGPR.G	P02452|CO1A1_HUMAN	GBM	Control	0.042	1.1801
K.DSPVLIDFFEDTER.Y	P04196|HRG_HUMAN	GBM	Control	0.0025	1.1795
R.AHHPTSQHGDLETPSSGDEGEILSAEGPPVR.E	O14594|NCAN_HUMAN	GBM	Control	0.0024	1.17886
R.DALNIETAIK.T	P07355|ANXA2_HUMAN	GBM	Control	0.0053	1.1788
K.IQVLEEK.V	Q9BXX0|EMIL2_HUMAN	GBM	Control	0.012	1.17794
R.ETLLQDFR.V	P02760|AMBP_HUMAN	GBM	Control	0.0039	1.17786
R.GPTGPIGPP(+15.99)GPAGQP(+15.99)GDK.G	P02461|CO3A1_HUMAN	GBM	Control	0.016	1.17738
K.VHENENIGTTEPGEHQEAK.K	Q14515|SPRL1_HUMAN	GBM	Control	0.02	1.1767
K.TYNFLPEFLVSTQK.T	P30740|ILEU_HUMAN	GBM	Control	0.0014	1.17646
K.ETFTTGLDAPR.N	P24821|TENA_HUMAN	GBM	Control	0.00021	1.17639
K.TILDDLR.A	P19823|ITIH2_HUMAN	GBM	Control	0.00064	1.17508
K.DLAPPSEPSESFQEH.T	P24821|TENA_HUMAN	GBM	Control	9.5e-07	1.17402
R.DQNVFVAQK.G	P12111|CO6A3_HUMAN	GBM	Control	0.024	1.17356
R.AEDGSVIDYELIDQDAR.D	P07355|ANXA2_HUMAN	GBM	Control	0.00071	1.17337
R.STTPDITGYR.I	P02751|FINC_HUMAN	GBM	Control	0.00015	1.17314
Q.IHEGFQELLR.T	P01009|A1AT_HUMAN	GBM	Control	0.031	1.1726
K.IQALNGPLR.S	P24821|TENA_HUMAN	GBM	Control	2.5e-05	1.1719
R.AVDIPGLEAATPYR.V	P24821|TENA_HUMAN	GBM	Control	1.3e-05	1.17156
K.GLGTDEDTLIEILASR.T	P04083|ANXA1_HUMAN	GBM	Control	3.3e-05	1.17079
R.SDTVPSPR.D	P02751|FINC_HUMAN	GBM	Control	0.00015	1.17073
R.SEDFGVNEDLADSDAR.A	P04083|ANXA1_HUMAN	GBM	Control	9.3e-06	1.1706
R.LILGLMMPPAHYDAK.Q	P08133|ANXA6_HUMAN	GBM	Control	0.046	1.17031
R.SFSTFDK.D	P24821|TENA_HUMAN	GBM	Control	6.5e-06	1.16882
K.LDNNWGR.E	P17931|LEG3_HUMAN	GBM	Control	0.0023	1.16838
K.GGPGSAVSPYPTFNPSSDVAALHK.A	P04083|ANXA1_HUMAN	GBM	Control	3.6e-05	1.16782
K.TEEEVFSGMK.L	P13611|CSPG2_HUMAN	GBM	Control	0.015	1.16761
K.GGETSEMYLIQPDSSVKPYR.V	P02675|FIBB_HUMAN	GBM	Control	0.035	1.16758
M.LGEFVSETESR.G	P02671|FIBA_HUMAN	GBM	Control	0.041	1.16739
K.YEASILTHDSSIR.Y	P02679|FIBG_HUMAN	GBM	Control	0.039	1.16687
K.LLDPQEFTLSGTQR.K	P24821|TENA_HUMAN	GBM	Control	0.022	1.16628
R.GEQGFMGNTGP(+15.99)TGAVGDR.G	P08572|CO4A2_HUMAN	GBM	Control	0.00046	1.166
K.GTDVNVFNTILTTR.S	P04083|ANXA1_HUMAN	GBM	Control	5.5e-05	1.16517
K.YAPISGGDHAEVDVPK.S	P24821|TENA_HUMAN	GBM	Control	2.4e-07	1.16504
K.LPGIVAEGR.D	P01008|ANT3_HUMAN	GBM	Control	2.1e-05	1.16152
R.IGDQWDK.Q	P02751|FINC_HUMAN	GBM	Control	8.7e-05	1.16141
K.ADLSGITGAR.N	P01011|AACT_HUMAN	GBM	Control	3.2e-05	1.16105
H.HLTIPYFR.D	P01011|AACT_HUMAN	GBM	Control	0.03	1.15906
K.SFVHLEPM.S	P01023|A2MG_HUMAN	GBM	Control	0.0085	1.15853
R.LQEGQTLEFLVASVPK.A	P55268|LAMB2_HUMAN	GBM	Control	0.0036	1.15821
R.VPGTSTSATLTGLTR.G	P02751|FINC_HUMAN	GBM	Control	0.00013	1.15781
K.VTADGEQTGQDAER.T	P24043|LAMA2_HUMAN	GBM	Control	0.028	1.15758
R.GQAGVMGFP(+15.99)GPK.G	P02452|CO1A1_HUMAN	GBM	Control	0.046	1.15748
K.DNENVVNEYSSELEK.H	P02675|FIBB_HUMAN	GBM	Control	0.021	1.15694
R.STDLPGLK.A	P24821|TENA_HUMAN	GBM	Control	5.2e-05	1.15646
K.FNKPFVF.L	P01009|A1AT_HUMAN	GBM	Control	0.017	1.15596
R.GEP(+15.99)GNIGFP(+15.99)GPK.G	P08123|CO1A2_HUMAN	GBM	Control	0.037	1.15569
R.GEQGPAGSP(+15.99)GFQGLP(+15.99)GPAGPP(+15.99)GEAGKP(+15.99)GEQGVP(+15.99)GDLGAP(+15.99)GPSGAR.G	P02452|CO1A1_HUMAN	GBM	Control	0.027	1.15531
R.DGYLFQLLR.I	P04196|HRG_HUMAN	GBM	Control	0.035	1.15486
K.AIQLTYNPDESSKPN.M	P02679|FIBG_HUMAN	GBM	Control	0.028	1.15482
K.GNPEQTPVLKPEEEAPAPEVGASKPEGIDSR.P	P04004|VTNC_HUMAN	GBM	Control	0.0097	1.15397
K.AVAAEAQDTATR.V	O15230|LAMA5_HUMAN	GBM	Control	5e-05	1.15373
K.HLAGLGLTEAIDK.N	P50454|SERPH_HUMAN	GBM	Control	0.0085	1.15266
Y.TNFDAER.D	P07355|ANXA2_HUMAN	GBM	Control	0.0015	1.15259
R.FDTGSGPAVLTSAVPVEPGQWH.R	O00468|AGRIN_HUMAN	GBM	Control	0.032	1.15248
K.QVYEEEYGSSLEDDVVGDTSGYYQR.M	P08758|ANXA5_HUMAN	GBM	Control	0.014	1.15232
R.YVSSLTEEISK.R	P49257|LMAN1_HUMAN	GBM	Control	0.00072	1.15084
K.DTVIKPLLVEPEGLEK.E	P01023|A2MG_HUMAN	GBM	Control	0.0049	1.1504
R.DFQPVLH.L	P39060|COIA1_HUMAN	GBM	Control	0.0014	1.15
R.GESGPAGPAGAP(+15.99)GPAGSR.G	P02461|CO3A1_HUMAN	GBM	Control	0.043	1.14993
R.LGVQDLFNSSK.A	P30740|ILEU_HUMAN	GBM	Control	0.024	1.1498
K.LIQNLDANHDGR.I	Q96FQ6|S10AG_HUMAN	GBM	Control	0.00013	1.14959
K.EFPGFLENQK.D	P60903|S10AA_HUMAN	GBM	Control	0.0055	1.14901
R.PVPAPTNLK.I	Q99715|COCA1_HUMAN	GBM	Control	0.00045	1.14732
R.ELPSLEQK.L	P12111|CO6A3_HUMAN	GBM	Control	0.00024	1.14668
R.GPAGPNGIP(+15.99)GEK.G	P02461|CO3A1_HUMAN	GBM	Control	0.017	1.1466
K.P(+15.99)GEQGVP(+15.99)GDLGAP(+15.99)GPSGAR.G	P02452|CO1A1_HUMAN	GBM	Control	0.049	1.14655
R.AGFP(+15.99)GLP(+15.99)GSP(+15.99)GAR.G	P08572|CO4A2_HUMAN	GBM	Control	0.00029	1.14638
K.FNKPFVFLMIEQNTK.S	P01009|A1AT_HUMAN	GBM	Control	0.0021	1.14633
K.AMVALIDVFH.Q	P04271|S100B_HUMAN	GBM	Control	0.028	1.14617
R.VATYLPAPEGLK.F	P24821|TENA_HUMAN	GBM	Control	0.0036	1.14585
K.GHFSISIPVK.S	P01023|A2MG_HUMAN	GBM	Control	0.00059	1.14481
K.DITSDTSGDFR.N	P04083|ANXA1_HUMAN	GBM	Control	4.2e-05	1.1446
K.SVHN(+.98)GAPAPVSGEK.D	P12111|CO6A3_HUMAN	GBM	Control	0.006	1.14381
K.SYSPYDMLESIR.K	P07355|ANXA2_HUMAN	GBM	Control	0.0064	1.14367
K.GEP(+15.99)GAP(+15.99)GENGTP(+15.99)GQTGAR.G	P08123|CO1A2_HUMAN	GBM	Control	0.043	1.14307
H.ASPEHVVVTR.N	Q14624|ITIH4_HUMAN	GBM	Control	0.04	1.14278
K.ELAAQTIK.K	P19827|ITIH1_HUMAN	GBM	Control	0.012	1.14258
R.ALYEAGER.R	P04083|ANXA1_HUMAN	GBM	Control	0.00016	1.14169
K.TDTSHHDQDHPTFN.K	P01009|A1AT_HUMAN	GBM	Control	0.0072	1.14087
R.ALAEGGSILSR.V	P55268|LAMB2_HUMAN	GBM	Control	0.0071	1.14078
H.QAIEGDTSGDFLK.A	P08133|ANXA6_HUMAN	GBM	Control	0.0083	1.14061
R.GPP(+15.99)GPQGLP(+15.99)GLAGTAGEP(+15.99)GR.D	P02461|CO3A1_HUMAN	GBM	Control	0.022	1.14047
R.EEFWLGLDNLNK.I	P24821|TENA_HUMAN	GBM	Control	0.00052	1.13982
K.GSP(+15.99)GEAGRP(+15.99)GEAGLP(+15.99)GAK.G	P02452|CO1A1_HUMAN	GBM	Control	0.045	1.13948
K.GEGGAP(+15.99)GLP(+15.99)GIAGPR.G	P02461|CO3A1_HUMAN	GBM	Control	0.027	1.1394
K.DSLSVNEFK.E	Q99584|S10AD_HUMAN	GBM	Control	0.011	1.1389
R.QDIAFAYQR.R	P07355|ANXA2_HUMAN	GBM	Control	0.00079	1.13872
Q.ALFQAGELK.W	P08758|ANXA5_HUMAN	GBM	Control	0.0009	1.13866
R.LTVGLTR.R	P02751|FINC_HUMAN	GBM	Control	0.012	1.13857
K.AQGVLAAQAR.A	P55268|LAMB2_HUMAN	GBM	Control	0.00011	1.13838
R.GLP(+15.99)GP(+15.99)PGAP(+15.99)GPQGFQGPP(+15.99)GEP(+15.99)GEP(+15.99)GASGPMGPR.G	P02452|CO1A1_HUMAN	GBM	Control	0.045	1.13834
R.SIPAYLAETLYYAMK(+15.99).G	P08758|ANXA5_HUMAN	GBM	Control	0.0097	1.1383
K.IEDPYSPR.I	P07942|LAMB1_HUMAN	GBM	Control	0.00011	1.13825
K.LSSWVLLMK.Y	P01009|A1AT_HUMAN	GBM	Control	0.0039	1.13824
R.EEDDVVSEDLVQQDVQDLYEAGELK.W	P08133|ANXA6_HUMAN	GBM	Control	0.0029	1.13817
K.GVDEVTIVNILTNR.S	P07355|ANXA2_HUMAN	GBM	Control	0.00049	1.13751
R.DGLDGFP(+15.99)GLP(+15.99)GP(+15.99)P(+15.99)GDGIK.G	P08572|CO4A2_HUMAN	GBM	Control	0.027	1.13693
K.WGTDEAQFIYILGNR.S	P08133|ANXA6_HUMAN	GBM	Control	0.0029	1.13692
R.SAEPLALGR.W	P98160|PGBM_HUMAN	GBM	Control	0.025	1.13649
K.TPAQFDADELR.A	P04083|ANXA1_HUMAN	GBM	Control	6.7e-05	1.13561
R.PNNPDWGTFEEVSGNVSPGTR.R	P02671|FIBA_HUMAN	GBM	Control	0.029	1.13561
R.IEDGFSLK.E	P01008|ANT3_HUMAN	GBM	Control	0.04	1.1345
K.IETSSLDGENR.R	Q14112|NID2_HUMAN	GBM	Control	0.0001	1.13415
R.LGMFNIQH.C	P01009|A1AT_HUMAN	GBM	Control	0.023	1.13312
R.GIVTDSVR.G	P14543|NID1_HUMAN	GBM	Control	0.0013	1.13278
R.SIVPQGGSH.S	P98160|PGBM_HUMAN	GBM	Control	0.00035	1.1324
R.AAGVPSATITWR.K	P98160|PGBM_HUMAN	GBM	Control	0.026	1.13226
R.TSTADYAMFK.V	P02679|FIBG_HUMAN	GBM	Control	0.01	1.13224
K.ESSSHHPGIAEFPSR.G	P02671|FIBA_HUMAN	GBM	Control	0.028	1.13181
R.GPP(+15.99)GPAGANGAP(+15.99)GLR.G	P02461|CO3A1_HUMAN	GBM	Control	0.033	1.13133
K.LSLEGDHSTPPSAYGSVK.A	P07355|ANXA2_HUMAN	GBM	Control	0.0013	1.13116
Y.LQETGKPLDETLK.K	P04083|ANXA1_HUMAN	GBM	Control	0.033	1.13084
R.GLEPGQEYNVLLTAEK.G	P24821|TENA_HUMAN	GBM	Control	7.3e-05	1.13024
R.IALDFQR.G	P17931|LEG3_HUMAN	GBM	Control	0.026	1.12943
R.GPIGSIGPK.G	P12111|CO6A3_HUMAN	GBM	Control	0.019	1.12937
K.IEEQLTLEK.L	P30740|ILEU_HUMAN	GBM	Control	0.0019	1.12929
R.SQTVSAIATTAMGSP(+15.99)K.E	P24821|TENA_HUMAN	GBM	Control	0.033	1.12922
K.ISSPTETER.C	P31949|S10AB_HUMAN	GBM	Control	0.00013	1.12864
K.DPLAVDK.I	P60903|S10AA_HUMAN	GBM	Control	0.0046	1.12826
K.GLGTDEESILTLLTSR.S	P08758|ANXA5_HUMAN	GBM	Control	3.4e-08	1.12792
N.VAEGETKPDPDVTER.C	P02790|HEMO_HUMAN	GBM	Control	0.0066	1.12785
R.AQLVDMK.R	P02671|FIBA_HUMAN	GBM	Control	0.039	1.12755
K.QGFGNVATNTDGK.N	P02675|FIBB_HUMAN	GBM	Control	0.035	1.12725
Y.SLPTGQWVGVQLPR.N	P24821|TENA_HUMAN	GBM	Control	0.0063	1.12681
H.SIFTPETNPR.A	P00747|PLMN_HUMAN	GBM	Control	0.033	1.12638
R.TPVLSAEASTAK.E	P24821|TENA_HUMAN	GBM	Control	3.8e-05	1.12637
K.GWAGDSGPQGR.P	P08572|CO4A2_HUMAN	GBM	Control	3.7e-06	1.12615
R.EGIAGPQGPK(+340.10)GDR.G	P39060|COIA1_HUMAN	GBM	Control	1.3e-05	1.12571
K.DGLNGLP(+15.99)GPIGP(+15.99)P(+15.99)GPR.G	P02452|CO1A1_HUMAN	GBM	Control	0.039	1.12518
K.DTVQIHDITGK.D	P02679|FIBG_HUMAN	GBM	Control	0.035	1.12461
R.LDAPSQIEVK.D	P24821|TENA_HUMAN	GBM	Control	0.00015	1.12451
K.HHLGLEEPK.K	P18065|IBP2_HUMAN	GBM	Control	0.031	1.12445
K.GTEAAGAMFLEAIPM.S	P01009|A1AT_HUMAN	GBM	Control	9.3e-06	1.12415
R.AQGIAQGAIR.G	P55268|LAMB2_HUMAN	GBM	Control	0.0012	1.12405
K.VFSN(+.98)GADLSGVTEEAPLK.L	P01009|A1AT_HUMAN	GBM	Control	3.2e-06	1.1228
R.LEELENLVSSLR.E	P24821|TENA_HUMAN	GBM	Control	0.023	1.12244
K.SGAQATWTELPWPH.E	P02790|HEMO_HUMAN	GBM	Control	0.018	1.1222
R.LPEPQPYPGAPH.H	P39060|COIA1_HUMAN	GBM	Control	0.0034	1.1217
K.AYAAGFGDR.R	P24821|TENA_HUMAN	GBM	Control	1.3e-05	1.12141
K.TPAQYDASELK.A	P07355|ANXA2_HUMAN	GBM	Control	0.0032	1.12115
R.EGFP(+15.99)GPP(+15.99)GFIGPR.G	P08572|CO4A2_HUMAN	GBM	Control	0.0026	1.121
R.GLHGEFGLP(+15.99)GP(+15.99)AGPR.G	P08123|CO1A2_HUMAN	GBM	Control	0.0068	1.12065
K.EAQLPVIENK.V	P00747|PLMN_HUMAN	GBM	Control	0.0066	1.12005
K.IRPFFPQ.Q	P02675|FIBB_HUMAN	GBM	Control	0.038	1.11943
K.VWVYPPEK.K	P02790|HEMO_HUMAN	GBM	Control	0.043	1.11904
R.SEVDMLK.I	P07355|ANXA2_HUMAN	GBM	Control	0.00052	1.11873
R.GSIHDFPGFDPNQDAEALYTAMK.G	P08133|ANXA6_HUMAN	GBM	Control	0.014	1.11851
K.GLVSGGLYESH.V	P07858|CATB_HUMAN	GBM	Control	0.0023	1.11759
R.GPP(+15.99)GPMGPP(+15.99)GLAGPP(+15.99)GESGR.E	P02452|CO1A1_HUMAN	GBM	Control	0.049	1.11683
R.HPTWPQK.S	P39060|COIA1_HUMAN	GBM	Control	0.0048	1.11467
R.SFLAFPTLR.A	O00468|AGRIN_HUMAN	GBM	Control	0.0061	1.11447
K.AYTNFDAER.D	P07355|ANXA2_HUMAN	GBM	Control	0.0015	1.11445
K.AAIDSYR.I	P24821|TENA_HUMAN	GBM	Control	3.8e-07	1.11384
K.VLTEIIASR.T	P08758|ANXA5_HUMAN	GBM	Control	3.6e-05	1.11265
K.IAVQPGTVGPQGR.R	P08572|CO4A2_HUMAN	GBM	Control	1.3e-05	1.11161
R.VDGPASNLK.Q	P12111|CO6A3_HUMAN	GBM	Control	0.0033	1.11021
R.GETGPAGP(+15.99)PGAP(+15.99)GAP(+15.99)GAP(+15.99)GPVGPAGK.S	P02452|CO1A1_HUMAN	GBM	Control	0.033	1.11002
K.MLVVLLQGTR.E	P08133|ANXA6_HUMAN	GBM	Control	0.019	1.10975
R.EEAPSLR.P	P02675|FIBB_HUMAN	GBM	Control	0.015	1.10929
R.LMEDLDR.N	P06703|S10A6_HUMAN	GBM	Control	5.9e-05	1.1092
R.SEIDLFNIR.K	P08758|ANXA5_HUMAN	GBM	Control	0.0064	1.10909
R.AGYTGLR.C	P55268|LAMB2_HUMAN	GBM	Control	0.0015	1.10904
K.YPEGSSEER.E	P21980|TGM2_HUMAN	GBM	Control	0.017	1.10886
R.FTNIGPDTMR.V	P02751|FINC_HUMAN	GBM	Control	0.0001	1.10859
K.DGYNYTLSK.T	P31949|S10AB_HUMAN	GBM	Control	0.044	1.10772
K.ALHSDRPPSASQPR.G	O00534|VMA5A_HUMAN	GBM	Control	0.0012	1.10688
K.FITIFGTR.S	P08758|ANXA5_HUMAN	GBM	Control	2.4e-05	1.10635
K.AAISGENAGLVR.A	P19827|ITIH1_HUMAN	GBM	Control	0.011	1.10612
R.DIDNLVQR.N	P49257|LMAN1_HUMAN	GBM	Control	0.00073	1.10457
R.APTAQVESFR.I	P24821|TENA_HUMAN	GBM	Control	7.9e-05	1.10408
R.GFSGLDGAK.G	P02452|CO1A1_HUMAN	GBM	Control	0.0073	1.10318
R.GPP(+15.99)GPQGPPGEIGFP(+15.99)GQPGAK(+340.10)GDR.G	P02462|CO4A1_HUMAN	GBM	Control	0.00026	1.10309
K.GEP(+15.99)GVVGAVGTAGPSGPSGLP(+15.99)GER.G	P08123|CO1A2_HUMAN	GBM	Control	0.048	1.10216
K.GAGTDDHTLIR.V	P08758|ANXA5_HUMAN	GBM	Control	5.8e-05	1.10089
K.LQHLENELTHDIITK.F	P01009|A1AT_HUMAN	GBM	Control	0.039	1.10039
K.WGTDEEK.F	P08758|ANXA5_HUMAN	GBM	Control	3.2e-05	1.10036
K.ELINNELSHFLEEIK.E	P04271|S100B_HUMAN	GBM	Control	0.00064	1.09972
R.TNQELQEINR.V	P07355|ANXA2_HUMAN	GBM	Control	0.0023	1.09932
K.LQDAEIAR.L	P06703|S10A6_HUMAN	GBM	Control	0.00017	1.09898
K.AHYGGFTVQNEANK.Y	P02675|FIBB_HUMAN	GBM	Control	0.028	1.09891
K.DTEEEDFHVDQVTTVK.V	P01009|A1AT_HUMAN	GBM	Control	0.02	1.0988
R.GEP(+15.99)GPP(+15.99)GLP(+15.99)GSVGSP(+15.99)GVP(+15.99)GIGPP(+15.99)GAR.G	P02462|CO4A1_HUMAN	GBM	Control	2.3e-05	1.09764
K.DIISDTSGDFR.K	P07355|ANXA2_HUMAN	GBM	Control	0.0031	1.09694
K.VDLSFSPSQSLPASHAH.L	P01023|A2MG_HUMAN	GBM	Control	0.037	1.09687
K.ITPNLAEFAF.S	P01009|A1AT_HUMAN	GBM	Control	0.026	1.09681
R.GEP(+15.99)GEP(+15.99)GLVGFQGPP(+15.99)GR.P	P08572|CO4A2_HUMAN	GBM	Control	0.00061	1.09561
K.ELTIGSK.L	P06703|S10A6_HUMAN	GBM	Control	0.0032	1.09521
R.GGSTSYGTGSETESPR.N	P02671|FIBA_HUMAN	GBM	Control	0.03	1.09506
K.NSLFEYQK.N	P02671|FIBA_HUMAN	GBM	Control	0.035	1.09501
R.LTIGEGQQHH.L	P02679|FIBG_HUMAN	GBM	Control	0.022	1.09358
R.GNDVAFHFNPR.F	P17931|LEG3_HUMAN	GBM	Control	0.00076	1.0927
K.GDDGEP(+15.99)GQTGSP(+15.99)GPTGEP(+15.99)GPSGPP(+15.99)GK.R	P20908|CO5A1_HUMAN	GBM	Control	0.047	1.09149
R.TNEQMHQLVAAYK.D	P08133|ANXA6_HUMAN	GBM	Control	0.00025	1.0912
R.ASYAQQPAESR.V	P98160|PGBM_HUMAN	GBM	Control	0.00097	1.08955
R.QEISAAFK.T	P08758|ANXA5_HUMAN	GBM	Control	0.001	1.0876
K.DPGVLDR.M	P31949|S10AB_HUMAN	GBM	Control	0.0051	1.08749
R.GDAGVP(+15.99)GQP(+15.99)GLK(+340.10)GLPGDR.G	P08572|CO4A2_HUMAN	GBM	Control	0.00014	1.08683
R.VFQSLPHENKPLTLSNYQTNK.A	P04080|CYTB_HUMAN	GBM	Control	0.0014	1.08671
R.GAP(+15.99)GVTGPK(+340.10)GDVGAR.G	P08572|CO4A2_HUMAN	GBM	Control	9.2e-06	1.08669
K.VSDLENEAK.K	P11047|LAMC1_HUMAN	GBM	Control	0.0048	1.08625
H.GIDDSSDAVEVK.V	Q96GW7|PGCB_HUMAN	GBM	Control	0.04	1.08562
R.PGSTGTWNPGSSER.G	P02671|FIBA_HUMAN	GBM	Control	0.027	1.08495
R.GTVTDFPGFDER.A	P08758|ANXA5_HUMAN	GBM	Control	7.8e-05	1.08447
K.NFPSPVDAAFR.Q	P02790|HEMO_HUMAN	GBM	Control	0.049	1.08318
R.ALDPAFK.I	P07942|LAMB1_HUMAN	GBM	Control	0.0087	1.08303
R.LTIGEGQQH.H	P02679|FIBG_HUMAN	GBM	Control	0.0034	1.08229
R.DLMTDLK.S	P08133|ANXA6_HUMAN	GBM	Control	1.2e-07	1.08049
R.GGVSAVP(+15.99)GFR.G	P08572|CO4A2_HUMAN	GBM	Control	0.00016	1.08045
R.DVWGIEGPIDAAFTR.I	P04004|VTNC_HUMAN	GBM	Control	0.02	1.08028
K.TVIGPDGH.K	P02671|FIBA_HUMAN	GBM	Control	0.016	1.08012
K.LPASFDAR.E	P07858|CATB_HUMAN	GBM	Control	0.00011	1.07795
R.GLP(+15.99)GEVLGAQP(+15.99)GPR.G	P08572|CO4A2_HUMAN	GBM	Control	0.00012	1.0759
K.DPTFIPAPIQAK.T	P01019|ANGT_HUMAN	GBM	Control	0.022	1.07585
R.ALHPEEDPEGR.Q	Q96GW7|PGCB_HUMAN	GBM	Control	0.02	1.07571
K.SPLFMGK.V	P01009|A1AT_HUMAN	GBM	Control	0.0031	1.07503
R.EDVDYHLYPH.G	P02751|FINC_HUMAN	GBM	Control	9.5e-07	1.0737
R.SMNSQYLK.L	P10619|PPGB_HUMAN	GBM	Control	0.0049	1.0734
R.TINVPLR.R	P02746|C1QB_HUMAN	GBM	Control	0.0014	1.07211
R.GPP(+15.99)GGVGFP(+15.99)GSR.G	P02462|CO4A1_HUMAN	GBM	Control	3.3e-05	1.07152
R.VANPLSTA	P01019|ANGT_HUMAN	GBM	Control	0.038	1.0708
K.TAAEEALR.K	P11047|LAMC1_HUMAN	GBM	Control	0.0026	1.06621
R.GIP(+15.99)GFAGADGGP(+15.99)GPR.G	P08572|CO4A2_HUMAN	GBM	Control	0.0019	1.06464
R.ISVNNVLPVFDNLMQQK.L	P07339|CATD_HUMAN	GBM	Control	0.033	1.06455
R.NLAVSQVVHK.A	P01011|AACT_HUMAN	GBM	Control	0.046	1.0644
K.GVPIPNK.V	P01023|A2MG_HUMAN	GBM	Control	0.017	1.06291
K.LQPLDFK.E	P01008|ANT3_HUMAN	GBM	Control	0.023	1.06278
R.GPP(+15.99)GAP(+15.99)GEMGP(+15.99)QGPP(+15.99)GEP(+15.99)GFR.G	P08572|CO4A2_HUMAN	GBM	Control	0.028	1.06143
R.GFP(+15.99)GTSLP(+15.99)GPSGR.D	P02462|CO4A1_HUMAN	GBM	Control	0.00016	1.05891
K.VHVGDEDFVHLR.V	P04080|CYTB_HUMAN	GBM	Control	0.016	1.05182
Y.MAADGDFK.I	P09382|LEG1_HUMAN	GBM	Control	0.0065	1.05163
K.MTNYDVEH.T	P08133|ANXA6_HUMAN	GBM	Control	0.0059	1.05095
R.VLTHSELAPLR.A	Q14515|SPRL1_HUMAN	GBM	Control	0.015	1.05015
K.SFVLNLGK.D	P09382|LEG1_HUMAN	GBM	Control	2.6e-05	1.04964
R.DPDAQPGGELMLGGTDSK.Y	P07339|CATD_HUMAN	GBM	Control	0.0025	1.04816
R.SASLHLPK.L	P01009|A1AT_HUMAN	GBM	Control	0.018	1.04778
R.GYP(+15.99)GTP(+15.99)GPR.G	P02462|CO4A1_HUMAN	GBM	Control	0.033	1.04581
K.LPDGYEFK.F	P09382|LEG1_HUMAN	GBM	Control	0.006	1.04511
R.VEYVIGR.Y	P00488|F13A_HUMAN	GBM	Control	0.047	1.04382
R.YPIVTPSQR.C	Q96GW7|PGCB_HUMAN	GBM	Control	0.029	1.04089
F.AMLSLGTK.A	P01009|A1AT_HUMAN	GBM	Control	0.038	1.03887
K.DGGAWGTEQR.E	P09382|LEG1_HUMAN	GBM	Control	0.0034	1.03866
K.HDELTYF	P04080|CYTB_HUMAN	GBM	Control	0.022	1.03762
K.SLDVNQDSELK.F	Q99584|S10AD_HUMAN	GBM	Control	0.048	1.0372
F.SIPFVEMK.M	Q92752|TENR_HUMAN	GBM	Control	0.0014	1.03568
K.DLIADLK.Y	P08133|ANXA6_HUMAN	GBM	Control	0.023	1.03089
K.SLEDALSSDTSGHFR.R	P08133|ANXA6_HUMAN	GBM	Control	0.0069	1.02638
K.VSPGAFTPLVK.L	P07585|PGS2_HUMAN	GBM	Control	0.0025	-1.01934
K.GLDSLTNVDLR.G	O95970|LGI1_HUMAN	GBM	Control	0.015	-1.47213
H.YLLPPIHEVIHSHR.G	Q9GZV7|HPLN2_HUMAN	GBM	Control	0.031	-1.26675
R.FPITTPR.P	Q9GZV7|HPLN2_HUMAN	GBM	Control	0.049	-1.22602
R.ETLILITN(+.98)GLHAR.G	Q9GZV7|HPLN2_HUMAN	GBM	Control	0.031	-1.20435
R.QIGSVYR.L	P04196|HRG_HUMAN	GBM	Control	0.041	-1.15511
K.GHEFSIPFVEMK(+15.99).M	Q92752|TENR_HUMAN	GBM	Control	0.00076	-1.15219
R.LVDLLPSTHY.T	Q92752|TENR_HUMAN	GBM	Control	0.027	-1.13361
R.LVDLLPSTH.Y	Q92752|TENR_HUMAN	GBM	Control	0.014	-1.13045
N.GLP(+15.99)GENGAP(+15.99)GPMGPR.G	P02461|CO3A1_HUMAN	GBM	Control	0.03	-1.12679
T.ALGGLQLQQR.V	Q92752|TENR_HUMAN	GBM	Control	0.00087	-1.11778
R.DGQEAAFASYDR.F	Q92752|TENR_HUMAN	GBM	Control	0.004	-1.11545
K.LALDNGGLAR.R	Q14624|ITIH4_HUMAN	GBM	Control	0.032	-1.11242
R.YEVSVSAVR.G	Q92752|TENR_HUMAN	GBM	Control	1.9e-05	-1.11242
N.TVTEFTITR.L	Q92752|TENR_HUMAN	GBM	Control	8e-05	-1.10884
R.ELEAPSEDN(+.98)SGR.T	Q96GW7|PGCB_HUMAN	GBM	Control	0.0016	-1.09857
K.TYGGYQGR.V	P10915|HPLN1_HUMAN	GBM	Control	0.014	-1.09849
R.NYGFWDK.D	P10915|HPLN1_HUMAN	GBM	Control	0.0034	-1.09809
R.ITFTPSSGIASEVTVPK.D	Q92752|TENR_HUMAN	GBM	Control	5e-06	-1.09806
R.ISVNNVLPVFDNLMQQK(+15.99).L	P07339|CATD_HUMAN	GBM	Control	0.032	-1.09769
R.NADQEELVK.I	P12111|CO6A3_HUMAN	GBM	Control	0.014	-1.09537
R.QSALISWQPPR.A	Q92752|TENR_HUMAN	GBM	Control	0.0036	-1.09474
R.HSQGINWYHWK.G	Q92752|TENR_HUMAN	GBM	Control	0.0064	-1.09465
Y.SVQALRPGSR.Y	Q92752|TENR_HUMAN	GBM	Control	0.016	-1.0899
R.LNPATEYEISLNSVR.G	Q92752|TENR_HUMAN	GBM	Control	8.1e-05	-1.08848
R.AEIENYVLTYK.S	Q92752|TENR_HUMAN	GBM	Control	1e-06	-1.08514
R.QNGQTDFFR.K	Q92752|TENR_HUMAN	GBM	Control	0.035	-1.0844
R.DPDAQP(+15.99)GGELMLGGTDSK.Y	P07339|CATD_HUMAN	GBM	Control	0.036	-1.08326
R.LQPPLSQY.S	Q92752|TENR_HUMAN	GBM	Control	0.00016	-1.08176
R.VSYRPTQVGR.L	Q92752|TENR_HUMAN	GBM	Control	0.019	-1.08163
Y.STLAGEQYHEVLVPR.G	Q92752|TENR_HUMAN	GBM	Control	0.0057	-1.07857
R.QN(+.98)GQTDFFR.K	Q92752|TENR_HUMAN	GBM	Control	0.041	-1.0785
R.LVGGP(+15.99)MDASVEEEGVR.R	P01034|CYTC_HUMAN	GBM	Control	0.012	-1.07348
R.FVGFPDK.K	P10915|HPLN1_HUMAN	GBM	Control	5.1e-05	-1.07259
K.ELLQTELSGFLDAQK.D	P23297|S10A1_HUMAN	GBM	Control	0.012	-1.07175
K.VATHLSTPQGLQFK.T	Q92752|TENR_HUMAN	GBM	Control	0.0015	-1.06352
H.LLVEAEQAK.V	P10915|HPLN1_HUMAN	GBM	Control	0.0036	-1.05977
R.TGFPSPAER.F	O14594|NCAN_HUMAN	GBM	Control	0.0053	-1.05755
R.LVTPGETPSWTGSGFVR.L	P55268|LAMB2_HUMAN	GBM	Control	0.00013	-1.05176
R.LIVPEPDVDFDAK.W	Q9BXX0|EMIL2_HUMAN	GBM	Control	0.023	-1.04133
R.YYTVFDR.D	P07339|CATD_HUMAN	GBM	Control	0.047	-1.03856
R.ELGGEVFYVGPAR.R	O14594|NCAN_HUMAN	GBM	Control	0.004	-1.03577
R.VSLPSYPR.R	O14594|NCAN_HUMAN	GBM	Control	0.012	-1.02918
R.LSSAIIAAPR.H	O14594|NCAN_HUMAN	GBM	Control	0.029	-1.02877
K.SIPVSAR.V	P24821|TENA_HUMAN	GBM	Control	0.00097	-1.02834
R.AELLVTEAPSK.P	P98160|PGBM_HUMAN	GBM	Control	0.028	-1.02796
R.QDLPILVAK.D	O14594|NCAN_HUMAN	GBM	Control	0.042	-1.02668
R.LTLAGAR.A	O14594|NCAN_HUMAN	GBM	Control	0.041	-1.02371

## Sheet: PROvsControl_peptides
Peptide	group1	group2	FDR	Accession	FoldChange
K.ASTEQAPELENLTVTEVGWDGLR.L	PRO	Control	0.016	P24821|TENA_HUMAN	1.68485
K.ALTDMPQMR.M	PRO	Control	0.022	P02671|FIBA_HUMAN	1.52867
K.SSVDPAIFAF	PRO	Control	0.036	O00534|VMA5A_HUMAN	1.47985
R.GDPGP(+15.99)P(+15.99)GPPPVILPGMK.D	PRO	Control	0.031	P08572|CO4A2_HUMAN	1.44847
K.DFLALALLDGR.V	PRO	Control	0.026	O00468|AGRIN_HUMAN	1.39663
R.AVDIPGLEAATPYR.V	PRO	Control	0.013	P24821|TENA_HUMAN	1.35898
R.ELPSFLGK.R	PRO	Control	0.021	P26447|S10A4_HUMAN	1.33093
R.TLFPVVLEQLDDYNAK.L	PRO	Control	0.0049	Q16363|LAMA4_HUMAN	1.32526
K.IEEQLTLEK.L	PRO	Control	0.043	P30740|ILEU_HUMAN	1.32282
K.AQGVLAAQAR.A	PRO	Control	0.041	P55268|LAMB2_HUMAN	1.27496
K.IESALLDGSER.K	PRO	Control	0.035	Q14112|NID2_HUMAN	1.24697
R.LEAGDHPVELLAR.D	PRO	Control	0.00069	P09486|SPRC_HUMAN	1.21466
K.VFSNGADLSGVTEEAPLK.L	PRO	Control	0.025	P01009|A1AT_HUMAN	1.21071
R.AVDIPGLK.A	PRO	Control	0.018	P24821|TENA_HUMAN	1.20566
K.SGGGGDIHQGFQSLLTEVNK.T	PRO	Control	0.0065	P35237|SPB6_HUMAN	1.20089
R.DGVP(+15.99)GGP(+15.99)GMR.G	PRO	Control	0.016	P02461|CO3A1_HUMAN	1.1893
K.VFSN(+.98)GADLSGVTEEAPLK.L	PRO	Control	0.026	P01009|A1AT_HUMAN	1.17638
R.AHLPLDINFR.G	PRO	Control	0.049	Q16363|LAMA4_HUMAN	1.17488
R.ASLHGGEPTTIIR.Q	PRO	Control	0.026	P14543|NID1_HUMAN	1.17182
R.YELIVDK.S	PRO	Control	0.031	Q16363|LAMA4_HUMAN	1.17095
R.DIDNLVQR.N	PRO	Control	0.05	P49257|LMAN1_HUMAN	1.17015
K.YAPISGGDHAEVDVPK.S	PRO	Control	0.043	P24821|TENA_HUMAN	1.1673
K.IAVQPGTVGPQGR.R	PRO	Control	0.018	P08572|CO4A2_HUMAN	1.16414
R.QDPPETSEPR.V	PRO	Control	0.0065	Q16363|LAMA4_HUMAN	1.16403
R.SMEIPGLR.A	PRO	Control	0.018	P24821|TENA_HUMAN	1.15918
R.GLEPGQEYNVLLTAEK.G	PRO	Control	0.043	P24821|TENA_HUMAN	1.15688
N.TVTEFTITR.L	PRO	Control	0.0073	Q92752|TENR_HUMAN	1.14666
R.APTAQVESFR.I	PRO	Control	0.026	P24821|TENA_HUMAN	1.14498
R.QN(+.98)GQTDFFR.K	PRO	Control	0.026	Q92752|TENR_HUMAN	1.14232
R.GYHLNEEGTR.C	PRO	Control	0.041	P23142|FBLN1_HUMAN	1.1415
K.IYLYTLNDNAR.S	PRO	Control	0.041	P02751|FINC_HUMAN	1.14063
R.ENLLEHYGGTPR.D	PRO	Control	0.016	Q14112|NID2_HUMAN	1.13232
R.SFSTFDK.D	PRO	Control	0.022	P24821|TENA_HUMAN	1.12978
K.DLAPPSEPSESFQEH.T	PRO	Control	0.031	P24821|TENA_HUMAN	1.12857
K.ADLSGITGAR.N	PRO	Control	0.018	P01011|AACT_HUMAN	1.12697
R.PVPAPTNLK.I	PRO	Control	0.025	Q99715|COCA1_HUMAN	1.12624
R.ETSGNLEQLLLAVVK.S	PRO	Control	0.0065	P08758|ANXA5_HUMAN	1.11729
R.GDAGFTGEQGHP(+15.99)GSP(+15.99)GFK(+15.99).G	PRO	Control	0.043	P08572|CO4A2_HUMAN	1.11533
R.IQPETGPLGGGIR.I	PRO	Control	0.047	O15031|PLXB2_HUMAN	1.10898
R.GLP(+15.99)GPP(+15.99)GIK(+15.99).G	PRO	Control	0.034	P02461|CO3A1_HUMAN	1.10658
R.DGNP(+15.99)GSDGLPGR.D	PRO	Control	0.021	P02461|CO3A1_HUMAN	1.09467
K.LPASFDAR.E	PRO	Control	0.018	P07858|CATB_HUMAN	1.0922
R.FAVTNQIGPVK.E	PRO	Control	0.046	Q14112|NID2_HUMAN	1.08601
R.GEAGIP(+15.99)GVPGAK(+30.01).G	PRO	Control	0.045	P02461|CO3A1_HUMAN	1.0812
R.ATITGYR.I	PRO	Control	0.03	P02751|FINC_HUMAN	1.0796
K.LGVRPSQGGEAPR.E	PRO	Control	0.026	P02751|FINC_HUMAN	1.07719
R.P(+15.99)GAP(+15.99)GSP(+15.99)GLP(+15.99)GQIGR.E	PRO	Control	0.0026	Q07092|COGA1_HUMAN	1.07611
R.EQAWQRPDGQPATR.E	PRO	Control	0.022	P98160|PGBM_HUMAN	1.07534
R.LHEATDYPWRPALTPF.E	PRO	Control	0.018	P11047|LAMC1_HUMAN	1.07411
K.AESSSDEAVADTSR.R	PRO	Control	0.0065	Q16363|LAMA4_HUMAN	1.07101
K.WGTDEEK.F	PRO	Control	0.041	P08758|ANXA5_HUMAN	1.07042
R.PRPPTAVDPDAEPTLLR.E	PRO	Control	0.047	O15230|LAMA5_HUMAN	1.06753
K.VLTEIIASR.T	PRO	Control	0.031	P08758|ANXA5_HUMAN	1.06708
K.NGETGPQGPP(+15.99)GPTGPGGDK.G	PRO	Control	0.026	P02461|CO3A1_HUMAN	1.06572
K.VSDLENEAK.K	PRO	Control	0.049	P11047|LAMC1_HUMAN	1.06143
K.GEP(+15.99)GSP(+15.99)GENGAP(+15.99)GQMGPR.G	PRO	Control	0.043	P02452|CO1A1_HUMAN	1.05886
R.GPP(+15.99)GPAGANGAP(+15.99)GLR.G	PRO	Control	0.025	P02461|CO3A1_HUMAN	1.05782
R.TEAPSATGQASSLLGGR.L	PRO	Control	0.018	P39060|COIA1_HUMAN	1.05348
R.LMEDLDR.N	PRO	Control	0.05	P06703|S10A6_HUMAN	1.05205
R.SIVPQGGSH.S	PRO	Control	0.033	P98160|PGBM_HUMAN	1.04983
R.AGALLPAIHEQLR.G	PRO	Control	0.031	O15230|LAMA5_HUMAN	1.03891
R.IAHVELADAGQYR.C	PRO	Control	0.025	P98160|PGBM_HUMAN	1.03565
R.AEIENYVLTYK.S	PRO	Control	0.0028	Q92752|TENR_HUMAN	1.03557
R.HSQGINWYHWK.G	PRO	Control	0.048	Q92752|TENR_HUMAN	1.03501
K.IETSSLDGENR.R	PRO	Control	0.015	Q14112|NID2_HUMAN	1.03238
R.LNTFGDEVFNDPK.V	PRO	Control	0.035	P11047|LAMC1_HUMAN	1.03021
R.GFP(+15.99)GNP(+15.99)GAP(+15.99)GSP(+15.99)GPAGQQGAIGSP(+15.99)GPAGPR.G	PRO	Control	0.025	P02461|CO3A1_HUMAN	1.02911
K.HINTWVAEK.T	PRO	Control	0.0065	P35237|SPB6_HUMAN	1.02337
R.ETVDSVER.K	PRO	Control	0.029	P07942|LAMB1_HUMAN	1.02159
R.YFIAPAK.F	PRO	Control	0.032	P11047|LAMC1_HUMAN	1.02036
K.GEMGPAGIP(+15.99)GAP(+15.99)GLMGAR.G	PRO	Control	0.0073	P02461|CO3A1_HUMAN	1.01837
K.RPPGFSPFR.S	PRO	Control	0.048	P01042|KNG1_HUMAN	1.0098
K.SVWHGSDPNGR.R	PRO	Control	0.018	P39060|COIA1_HUMAN	1.0098
K.GDAGPP(+15.99)GPAGPAGPP(+15.99)GP(+15.99)IGNVGAP(+15.99)GAK.G	PRO	Control	0.041	P02452|CO1A1_HUMAN	1.00867
K.DVLAQITELHQNLDGLK.K	PRO	Control	0.025	P24043|LAMA2_HUMAN	1.00628
K.YMTISGF.Q	PRO	Control	0.025	P08758|ANXA5_HUMAN	1.00442
K.ALQDQLVLVAAK.L	PRO	Control	0.042	P01019|ANGT_HUMAN	1.00311
K.VTYDVSR.D	PRO	Control	0.019	P19827|ITIH1_HUMAN	1.00078
K.PVPDLVPGNFK.S	PRO	Control	0.043	P02671|FIBA_HUMAN	-1.00017
R.LYDAYELK.H	PRO	Control	0.0028	P08758|ANXA5_HUMAN	-1.01194
R.EWFWDLATGTMK.E	PRO	Control	0.021	P02790|HEMO_HUMAN	-1.01889
K.AVLSAEQLR.D	PRO	Control	0.026	P50454|SERPH_HUMAN	-1.02022
K.GHEFSIPFVEMK(+15.99).M	PRO	Control	0.012	Q92752|TENR_HUMAN	-1.02125
K.TEQQTADQLLAR.A	PRO	Control	0.041	P11047|LAMC1_HUMAN	-1.02613
R.WQPAIATVDSYVISYTGEK.V	PRO	Control	0.034	P24821|TENA_HUMAN	-1.03008
K.AVAISLPK.G	PRO	Control	0.016	P50454|SERPH_HUMAN	-1.03036
K.WGTDEVK.F	PRO	Control	0.039	P09525|ANXA4_HUMAN	-1.04582
R.QSALISWQPPR.A	PRO	Control	0.035	Q92752|TENR_HUMAN	-1.0466
R.LNPATEYEISLNSVR.G	PRO	Control	0.0073	Q92752|TENR_HUMAN	-1.06365
K.GVVEVTHDLQK.H	PRO	Control	0.025	P50454|SERPH_HUMAN	-1.06373
R.GGVSAVP(+15.99)GFR.G	PRO	Control	0.039	P08572|CO4A2_HUMAN	-1.08452
R.LQPPLSQY.S	PRO	Control	0.014	Q92752|TENR_HUMAN	-1.1025
Y.STLAGEQYHEVLVPR.G	PRO	Control	0.048	Q92752|TENR_HUMAN	-1.10329
R.YEVSVSAVR.G	PRO	Control	0.0017	Q92752|TENR_HUMAN	-1.10597
R.QEISAAFK.T	PRO	Control	0.05	P08758|ANXA5_HUMAN	-1.10635
K.IVPLP(+15.99)GP(+15.99)PGAEGLP(+15.99)GSP(+15.99)GFP(+15.99)GPQGDR.G	PRO	Control	0.025	P02462|CO4A1_HUMAN	-1.12357
R.NHLLHVFDEYK.R	PRO	Control	0.041	P09525|ANXA4_HUMAN	-1.16372
R.ITFTPSSGIASEVTVPK.D	PRO	Control	0.0028	Q92752|TENR_HUMAN	-1.17845
R.VFQSLPHENKPLTLSNYQTNK.A	PRO	Control	0.024	P04080|CYTB_HUMAN	-1.21397
R.ASYAQQPAESR.V	PRO	Control	0.039	P98160|PGBM_HUMAN	-1.2741

## Sheet: MESvsControl peptides
Peptide	group1	group2	FDR	Accession	FoldChange
H.LLVEAEQAK.V	MES	Control	0.047	P10915|HPLN1_HUMAN	1.46686
R.SEDFGVNEDLADSDAR.A	MES	Control	0.034	P04083|ANXA1_HUMAN	1.29614
R.NYGFWDK.D	MES	Control	0.043	P10915|HPLN1_HUMAN	1.2902
R.STDLPGLK.A	MES	Control	0.048	P24821|TENA_HUMAN	1.27903
K.NKPLFFADK.L	MES	Control	0.041	P08133|ANXA6_HUMAN	1.26721
R.DLYDAGVK.R	MES	Control	0.043	P07355|ANXA2_HUMAN	1.21863
K.IQALNGPLR.S	MES	Control	0.041	P24821|TENA_HUMAN	1.13014
K.DIMAEIYK.N	MES	Control	0.043	P07858|CATB_HUMAN	1.12471
K.YAPISGGDHAEVDVPK.S	MES	Control	0.00069	P24821|TENA_HUMAN	1.09606
K.AAIDSYR.I	MES	Control	0.02	P24821|TENA_HUMAN	1.08822
K.GHEFSIPFVEMK(+15.99).M	MES	Control	0.015	Q92752|TENR_HUMAN	1.08476
K.FDTISEK.T	MES	Control	0.044	P01008|ANT3_HUMAN	1.08016
R.P(+15.99)GAP(+15.99)GSP(+15.99)GLP(+15.99)GQIGR.E	MES	Control	0.018	Q07092|COGA1_HUMAN	1.07728
K.AQGVLAAQAR.A	MES	Control	0.041	P55268|LAMB2_HUMAN	1.02424
R.DIDNLVQR.N	MES	Control	0.043	P49257|LMAN1_HUMAN	-1.0003
R.YEVSVSAVR.G	MES	Control	0.0065	Q92752|TENR_HUMAN	-1.01285
K.FSVGDAK.T	MES	Control	0.0088	P24821|TENA_HUMAN	-1.01336
R.ITYVPITGGTPSMVTVDGTK.T	MES	Control	0.036	P24821|TENA_HUMAN	-1.03787
R.EDVDYHLYPH.G	MES	Control	0.0028	P02751|FINC_HUMAN	-1.06618
R.LNPATEYEISLNSVR.G	MES	Control	0.0073	Q92752|TENR_HUMAN	-1.10837
R.AEIENYVLTYK.S	MES	Control	0.015	Q92752|TENR_HUMAN	-1.11573
R.QSALISWQPPR.A	MES	Control	0.033	Q92752|TENR_HUMAN	-1.13693
T.ALGGLQLQQR.V	MES	Control	0.047	Q92752|TENR_HUMAN	-1.15098
R.ITFTPSSGIASEVTVPK.D	MES	Control	0.0065	Q92752|TENR_HUMAN	-1.16729
R.QN(+.98)GQTDFFR.K	MES	Control	0.03	Q92752|TENR_HUMAN	-1.16841
K.TSDQIHFFFAK.L	MES	Control	0.031	P01008|ANT3_HUMAN	-1.209
R.GYHLNEEGTR.C	MES	Control	0.039	P23142|FBLN1_HUMAN	-1.25564

[truncated: 7 more sheets: CLAvsControl_peptides, PRO vs. CLA_PEPTIDES, PROvsMES_peptides, CLAvs.MES_peptides, Proteins_IDH1mutantvsWT, EnzymesGBMvsControl, Enzymes_GBMsubtypesvsControl]
