# Supplementary material for: In-Depth Matrisome and Glycoproteomic Analysis of Human Brain Glioblastoma Versus Control Tissue
Source: Mol Cell Proteomics. 2022 Feb 23;21(4):100216. doi: 10.1016/j.mcpro.2022.100216 (PMC8957055; doi:10.1016/j.mcpro.2022.100216)
Supplement: Supplemental File S11 [file mmc11.xlsx]

## Sheet: CollagenHproStats_area
	Description	.y.	group1	group2	p	p.adj	p.format	p.signif	method
4	Collagen alpha-1(I) chain	mean	GBM	Control	1.08119e-06	1.5e-05	1.1e-06	****	Wilcoxon
7	Collagen alpha-1(III) chain	mean	GBM	Control	2.51074e-12	3.5e-11	2.5e-12	****	Wilcoxon
1	Collagen alpha-2(IV) chain	mean	GBM	Control	0.000238533	0.0033	0.00024	***	Wilcoxon
3	Collagen alpha-2(V) chain	mean	GBM	Control	0.000412323	0.0058	0.00041	***	Wilcoxon
6	Collagen alpha-1(VI) chain	mean	GBM	Control	0.00282128	0.039	0.00282	**	Wilcoxon
13	Collagen alpha-1(XVI) chain	mean	GBM	Control	0.00264804	0.037	0.00265	**	Wilcoxon
2	Collagen alpha-2(I) chain	mean	GBM	Control	0.0147501	0.21	0.01475	*	Wilcoxon
11	Collagen alpha-1(V) chain	mean	GBM	Control	0.0486615	0.68	0.04866	*	Wilcoxon
5	Collagen alpha-1(IV) chain	mean	GBM	Control	0.388526	1	0.38853	ns	Wilcoxon
8	Collagen alpha-1(XXVIII) chain	mean	GBM	Control	0.809189	1	0.80919	ns	Wilcoxon
9	Collagen alpha-3(V) chain	mean	GBM	Control	0.676033	1	0.67603	ns	Wilcoxon
10	Collagen alpha-1(XI) chain	mean	GBM	Control	0.522547	1	0.52255	ns	Wilcoxon
12	Collagen alpha-3(VI) chain	mean	GBM	Control	0.333333	1	0.33333	ns	Wilcoxon
14	Collagen alpha-1(XIV) chain	mean	GBM	Control	0.295222	1	0.29522	ns	Wilcoxon
