# Supplementary material for: In-Depth Matrisome and Glycoproteomic Analysis of Human Brain Glioblastoma Versus Control Tissue
Source: Mol Cell Proteomics. 2022 Feb 23;21(4):100216. doi: 10.1016/j.mcpro.2022.100216 (PMC8957055; doi:10.1016/j.mcpro.2022.100216)
Supplement: Supplemental File S12 [file mmc12.xlsx]

## Sheet: Collagen alpha-1(1)
Position	DiseaseCategory	Description	meanArea
179	Control	Collagen alpha-1(I) chain	12.5794
179	GBM	Collagen alpha-1(I) chain	13.4792
191	Control	Collagen alpha-1(I) chain	14.378
191	GBM	Collagen alpha-1(I) chain	15.1964
193	Control	Collagen alpha-1(I) chain	15.5477
193	GBM	Collagen alpha-1(I) chain	15.0398
194	Control	Collagen alpha-1(I) chain	14.3174
194	GBM	Collagen alpha-1(I) chain	15.2749
197	Control	Collagen alpha-1(I) chain	14.378
197	GBM	Collagen alpha-1(I) chain	15.1964
206	Control	Collagen alpha-1(I) chain	14.2564
206	GBM	Collagen alpha-1(I) chain	14.7347
209	Control	Collagen alpha-1(I) chain	13.5206
209	GBM	Collagen alpha-1(I) chain	14.5977
212	Control	Collagen alpha-1(I) chain	13.5206
212	GBM	Collagen alpha-1(I) chain	14.6121
217	Control	Collagen alpha-1(I) chain	13.2713
217	GBM	Collagen alpha-1(I) chain	14.1847
224	GBM	Collagen alpha-1(I) chain	13.2679
226	GBM	Collagen alpha-1(I) chain	13.2679
227	GBM	Collagen alpha-1(I) chain	13.2679
239	GBM	Collagen alpha-1(I) chain	11.4631
286	GBM	Collagen alpha-1(I) chain	10.964
290	Control	Collagen alpha-1(I) chain	13.873
290	GBM	Collagen alpha-1(I) chain	14.8199
293	Control	Collagen alpha-1(I) chain	13.873
293	GBM	Collagen alpha-1(I) chain	14.8092
299	Control	Collagen alpha-1(I) chain	13.873
299	GBM	Collagen alpha-1(I) chain	14.8092
304	Control	Collagen alpha-1(I) chain	13.7017
304	GBM	Collagen alpha-1(I) chain	14.1156
314	Control	Collagen alpha-1(I) chain	10.3456
314	GBM	Collagen alpha-1(I) chain	11.4795
317	Control	Collagen alpha-1(I) chain	10.3456
317	GBM	Collagen alpha-1(I) chain	11.6105
334	Control	Collagen alpha-1(I) chain	13.6643
334	GBM	Collagen alpha-1(I) chain	14.4991
335	Control	Collagen alpha-1(I) chain	14.2477
335	GBM	Collagen alpha-1(I) chain	14.9833
343	Control	Collagen alpha-1(I) chain	14.2477
343	GBM	Collagen alpha-1(I) chain	15.1226
344	Control	Collagen alpha-1(I) chain	13.956
344	GBM	Collagen alpha-1(I) chain	14.8247
347	Control	Collagen alpha-1(I) chain	13.956
347	GBM	Collagen alpha-1(I) chain	14.8991
358	GBM	Collagen alpha-1(I) chain	14.592
361	GBM	Collagen alpha-1(I) chain	14.592
374	Control	Collagen alpha-1(I) chain	12.7267
374	GBM	Collagen alpha-1(I) chain	15.0029
377	Control	Collagen alpha-1(I) chain	12.7267
377	GBM	Collagen alpha-1(I) chain	15.0029
385	Control	Collagen alpha-1(I) chain	12.4113
385	GBM	Collagen alpha-1(I) chain	15.2171
389	Control	Collagen alpha-1(I) chain	12.7267
389	GBM	Collagen alpha-1(I) chain	15.0029
395	Control	Collagen alpha-1(I) chain	12.7267
395	GBM	Collagen alpha-1(I) chain	15.0623
404	Control	Collagen alpha-1(I) chain	15.0958
404	GBM	Collagen alpha-1(I) chain	15.9304
410	Control	Collagen alpha-1(I) chain	15.0958
410	GBM	Collagen alpha-1(I) chain	15.9304
413	Control	Collagen alpha-1(I) chain	15.0958
413	GBM	Collagen alpha-1(I) chain	15.9304
424	GBM	Collagen alpha-1(I) chain	13.7003
428	Control	Collagen alpha-1(I) chain	14.4766
428	GBM	Collagen alpha-1(I) chain	15.1376
430	Control	Collagen alpha-1(I) chain	13.3801
430	GBM	Collagen alpha-1(I) chain	14.4043
437	GBM	Collagen alpha-1(I) chain	12.7189
440	GBM	Collagen alpha-1(I) chain	12.7189
452	Control	Collagen alpha-1(I) chain	15.9758
452	GBM	Collagen alpha-1(I) chain	16.0516
454	GBM	Collagen alpha-1(I) chain	13.2305
460	GBM	Collagen alpha-1(I) chain	15.324
461	Control	Collagen alpha-1(I) chain	15.9758
461	GBM	Collagen alpha-1(I) chain	15.9882
463	GBM	Collagen alpha-1(I) chain	15.324
476	Control	Collagen alpha-1(I) chain	17.4722
476	GBM	Collagen alpha-1(I) chain	17.2849
482	Control	Collagen alpha-1(I) chain	17.4722
482	GBM	Collagen alpha-1(I) chain	17.098
485	Control	Collagen alpha-1(I) chain	17.4722
485	GBM	Collagen alpha-1(I) chain	17.098
497	Control	Collagen alpha-1(I) chain	13.6861
497	GBM	Collagen alpha-1(I) chain	15.4164
505	Control	Collagen alpha-1(I) chain	13.1604
505	GBM	Collagen alpha-1(I) chain	14.893
524	Control	Collagen alpha-1(I) chain	15.002
524	GBM	Collagen alpha-1(I) chain	16.0113
530	Control	Collagen alpha-1(I) chain	14.3512
530	GBM	Collagen alpha-1(I) chain	15.0371
536	Control	Collagen alpha-1(I) chain	14.3512
536	GBM	Collagen alpha-1(I) chain	15.0371
545	Control	Collagen alpha-1(I) chain	14.5351
545	GBM	Collagen alpha-1(I) chain	15.2631
548	Control	Collagen alpha-1(I) chain	15.2901
548	GBM	Collagen alpha-1(I) chain	16.1854
557	Control	Collagen alpha-1(I) chain	11.8684
557	GBM	Collagen alpha-1(I) chain	12.535
566	GBM	Collagen alpha-1(I) chain	15.4763
568	GBM	Collagen alpha-1(I) chain	15.4763
569	Control	Collagen alpha-1(I) chain	12.958
569	GBM	Collagen alpha-1(I) chain	13.8093
571	GBM	Collagen alpha-1(I) chain	15.4763
584	Control	Collagen alpha-1(I) chain	13.1278
584	GBM	Collagen alpha-1(I) chain	15.2052
586	Control	Collagen alpha-1(I) chain	11.0417
586	GBM	Collagen alpha-1(I) chain	15.3127
602	Control	Collagen alpha-1(I) chain	14.8355
602	GBM	Collagen alpha-1(I) chain	16.1826
605	Control	Collagen alpha-1(I) chain	16.0712
605	GBM	Collagen alpha-1(I) chain	16.7566
623	Control	Collagen alpha-1(I) chain	15.7252
623	GBM	Collagen alpha-1(I) chain	16.1151
641	Control	Collagen alpha-1(I) chain	14.6777
641	GBM	Collagen alpha-1(I) chain	15.8537
647	Control	Collagen alpha-1(I) chain	14.6777
647	GBM	Collagen alpha-1(I) chain	15.8537
649	GBM	Collagen alpha-1(I) chain	14.9247
653	Control	Collagen alpha-1(I) chain	14.6777
653	GBM	Collagen alpha-1(I) chain	15.8537
659	Control	Collagen alpha-1(I) chain	14.2005
659	GBM	Collagen alpha-1(I) chain	15.555
665	Control	Collagen alpha-1(I) chain	14.2748
665	GBM	Collagen alpha-1(I) chain	15.6228
671	Control	Collagen alpha-1(I) chain	14.2005
671	GBM	Collagen alpha-1(I) chain	15.555
691	GBM	Collagen alpha-1(I) chain	13.764
692	Control	Collagen alpha-1(I) chain	15.4972
692	GBM	Collagen alpha-1(I) chain	17.0849
716	Control	Collagen alpha-1(I) chain	14.8234
716	GBM	Collagen alpha-1(I) chain	15.5617
719	Control	Collagen alpha-1(I) chain	14.8234
719	GBM	Collagen alpha-1(I) chain	15.5617
725	Control	Collagen alpha-1(I) chain	14.8234
725	GBM	Collagen alpha-1(I) chain	15.5617
731	Control	Collagen alpha-1(I) chain	14.8234
731	GBM	Collagen alpha-1(I) chain	16.2933
740	Control	Collagen alpha-1(I) chain	14.0434
740	GBM	Collagen alpha-1(I) chain	13.66
773	Control	Collagen alpha-1(I) chain	15.3485
773	GBM	Collagen alpha-1(I) chain	15.8849
775	GBM	Collagen alpha-1(I) chain	14.9343
779	Control	Collagen alpha-1(I) chain	15.0411
779	GBM	Collagen alpha-1(I) chain	15.6247
787	Control	Collagen alpha-1(I) chain	13.4353
787	GBM	Collagen alpha-1(I) chain	14.9308
790	Control	Collagen alpha-1(I) chain	10.5905
790	GBM	Collagen alpha-1(I) chain	11.9132
806	Control	Collagen alpha-1(I) chain	14.7697
806	GBM	Collagen alpha-1(I) chain	14.9008
808	GBM	Collagen alpha-1(I) chain	15.1639
809	Control	Collagen alpha-1(I) chain	14.7697
809	GBM	Collagen alpha-1(I) chain	14.7888
817	GBM	Collagen alpha-1(I) chain	13.6717
818	Control	Collagen alpha-1(I) chain	14.6159
818	GBM	Collagen alpha-1(I) chain	14.8712
824	Control	Collagen alpha-1(I) chain	14.6159
824	GBM	Collagen alpha-1(I) chain	14.6219
842	Control	Collagen alpha-1(I) chain	13.0672
842	GBM	Collagen alpha-1(I) chain	15.0636
851	Control	Collagen alpha-1(I) chain	13.0672
851	GBM	Collagen alpha-1(I) chain	15.0998
853	Control	Collagen alpha-1(I) chain	12.1668
853	GBM	Collagen alpha-1(I) chain	15.1283
860	Control	Collagen alpha-1(I) chain	12.7916
860	GBM	Collagen alpha-1(I) chain	15.0837
872	Control	Collagen alpha-1(I) chain	16.5603
872	GBM	Collagen alpha-1(I) chain	16.0317
878	Control	Collagen alpha-1(I) chain	16.5603
878	GBM	Collagen alpha-1(I) chain	16.0317
886	Control	Collagen alpha-1(I) chain	12.2765
886	GBM	Collagen alpha-1(I) chain	14.9165
887	Control	Collagen alpha-1(I) chain	13.4498
887	GBM	Collagen alpha-1(I) chain	14.5878
896	Control	Collagen alpha-1(I) chain	13.4675
896	GBM	Collagen alpha-1(I) chain	15.2724
899	Control	Collagen alpha-1(I) chain	13.4675
899	GBM	Collagen alpha-1(I) chain	15.2724
920	Control	Collagen alpha-1(I) chain	15.2681
920	GBM	Collagen alpha-1(I) chain	15.2934
926	Control	Collagen alpha-1(I) chain	15.2681
926	GBM	Collagen alpha-1(I) chain	15.2934
928	GBM	Collagen alpha-1(I) chain	13.2072
929	Control	Collagen alpha-1(I) chain	15.2681
929	GBM	Collagen alpha-1(I) chain	15.5619
931	Control	Collagen alpha-1(I) chain	14.3898
931	GBM	Collagen alpha-1(I) chain	14.8893
938	Control	Collagen alpha-1(I) chain	14.6528
938	GBM	Collagen alpha-1(I) chain	15.4082
947	Control	Collagen alpha-1(I) chain	14.2571
947	GBM	Collagen alpha-1(I) chain	15.1721
950	Control	Collagen alpha-1(I) chain	14.4001
950	GBM	Collagen alpha-1(I) chain	14.9402
965	Control	Collagen alpha-1(I) chain	16.712
965	GBM	Collagen alpha-1(I) chain	17.3376
998	Control	Collagen alpha-1(I) chain	14.993
998	GBM	Collagen alpha-1(I) chain	15.2542
1000	Control	Collagen alpha-1(I) chain	15.4677
1000	GBM	Collagen alpha-1(I) chain	15.1189
1004	Control	Collagen alpha-1(I) chain	15.2457
1004	GBM	Collagen alpha-1(I) chain	15.5747
1010	Control	Collagen alpha-1(I) chain	15.2457
1010	GBM	Collagen alpha-1(I) chain	15.4219
1019	GBM	Collagen alpha-1(I) chain	11.4847
1025	GBM	Collagen alpha-1(I) chain	11.0745
1045	Control	Collagen alpha-1(I) chain	14.0675
1045	GBM	Collagen alpha-1(I) chain	15.2338
1046	GBM	Collagen alpha-1(I) chain	14.7012
1049	Control	Collagen alpha-1(I) chain	14.0675
1049	GBM	Collagen alpha-1(I) chain	15.1662
1052	Control	Collagen alpha-1(I) chain	14.3523
1052	GBM	Collagen alpha-1(I) chain	15.1643
1055	Control	Collagen alpha-1(I) chain	14.0675
1055	GBM	Collagen alpha-1(I) chain	15.1662
1120	GBM	Collagen alpha-1(I) chain	13.8243
1121	Control	Collagen alpha-1(I) chain	14.8272
1121	GBM	Collagen alpha-1(I) chain	15.5098
1124	Control	Collagen alpha-1(I) chain	14.8272
1124	GBM	Collagen alpha-1(I) chain	15.4461
1127	Control	Collagen alpha-1(I) chain	14.8272
1127	GBM	Collagen alpha-1(I) chain	15.5141
1138	Control	Collagen alpha-1(I) chain	9.94569
1138	GBM	Collagen alpha-1(I) chain	10.9177
1145	Control	Collagen alpha-1(I) chain	11.1452
1145	GBM	Collagen alpha-1(I) chain	12.7991
1151	Control	Collagen alpha-1(I) chain	11.1452
1151	GBM	Collagen alpha-1(I) chain	13.2911
1160	Control	Collagen alpha-1(I) chain	14.4205
1160	GBM	Collagen alpha-1(I) chain	15.8394
1165	Control	Collagen alpha-1(I) chain	14.4205
1165	GBM	Collagen alpha-1(I) chain	15.8394
1166	Control	Collagen alpha-1(I) chain	14.4205
1166	GBM	Collagen alpha-1(I) chain	16.0948
1181	Control	Collagen alpha-1(I) chain	10.9408
1181	GBM	Collagen alpha-1(I) chain	13.6839
1184	Control	Collagen alpha-1(I) chain	10.9408
1184	GBM	Collagen alpha-1(I) chain	13.4792
1186	GBM	Collagen alpha-1(I) chain	12.353
1187	Control	Collagen alpha-1(I) chain	10.9408
1187	GBM	Collagen alpha-1(I) chain	13.4792
1190	Control	Collagen alpha-1(I) chain	10.9408
1190	GBM	Collagen alpha-1(I) chain	13.6839
1192	GBM	Collagen alpha-1(I) chain	14.2276
1206	GBM	Collagen alpha-1(I) chain	12.4052

## Sheet: Collagen alpha-1(III)
Position	DiseaseCategory	Description	meanArea
291	Control	Collagen alpha-1(III) chain	13.8327
291	GBM	Collagen alpha-1(III) chain	13.9451
297	Control	Collagen alpha-1(III) chain	13.8327
297	GBM	Collagen alpha-1(III) chain	13.9451
299	GBM	Collagen alpha-1(III) chain	14.0912
312	Control	Collagen alpha-1(III) chain	13.7377
312	GBM	Collagen alpha-1(III) chain	14.5923
315	Control	Collagen alpha-1(III) chain	13.7377
315	GBM	Collagen alpha-1(III) chain	14.5923
333	GBM	Collagen alpha-1(III) chain	14.5468
336	GBM	Collagen alpha-1(III) chain	14.5468
338	GBM	Collagen alpha-1(III) chain	14.5468
339	GBM	Collagen alpha-1(III) chain	14.8595
345	GBM	Collagen alpha-1(III) chain	14.5468
348	GBM	Collagen alpha-1(III) chain	14.5468
360	Control	Collagen alpha-1(III) chain	13.5115
360	GBM	Collagen alpha-1(III) chain	14.6633
366	Control	Collagen alpha-1(III) chain	13.5115
366	GBM	Collagen alpha-1(III) chain	14.6633
372	GBM	Collagen alpha-1(III) chain	12.7082
384	Control	Collagen alpha-1(III) chain	12.4073
384	GBM	Collagen alpha-1(III) chain	14.7741
386	Control	Collagen alpha-1(III) chain	12.4544
386	GBM	Collagen alpha-1(III) chain	14.0492
387	Control	Collagen alpha-1(III) chain	12.4073
387	GBM	Collagen alpha-1(III) chain	14.659
393	Control	Collagen alpha-1(III) chain	12.4073
393	GBM	Collagen alpha-1(III) chain	14.659
401	GBM	Collagen alpha-1(III) chain	15.2891
405	Control	Collagen alpha-1(III) chain	12.7044
405	GBM	Collagen alpha-1(III) chain	15.4778
408	Control	Collagen alpha-1(III) chain	12.7044
408	GBM	Collagen alpha-1(III) chain	15.4778
416	GBM	Collagen alpha-1(III) chain	12.5935
417	Control	Collagen alpha-1(III) chain	15.1829
417	GBM	Collagen alpha-1(III) chain	15.5957
426	Control	Collagen alpha-1(III) chain	15.1829
426	GBM	Collagen alpha-1(III) chain	15.5957
456	GBM	Collagen alpha-1(III) chain	16.763
459	GBM	Collagen alpha-1(III) chain	16.763
471	Control	Collagen alpha-1(III) chain	14.1201
471	GBM	Collagen alpha-1(III) chain	14.7346
474	Control	Collagen alpha-1(III) chain	14.1201
474	GBM	Collagen alpha-1(III) chain	14.5515
480	Control	Collagen alpha-1(III) chain	14.1201
480	GBM	Collagen alpha-1(III) chain	14.5515
501	Control	Collagen alpha-1(III) chain	14.2171
501	GBM	Collagen alpha-1(III) chain	15.3248
513	Control	Collagen alpha-1(III) chain	11.6627
513	GBM	Collagen alpha-1(III) chain	11.0246
525	Control	Collagen alpha-1(III) chain	11.428
525	GBM	Collagen alpha-1(III) chain	13.5439
531	Control	Collagen alpha-1(III) chain	11.6956
531	GBM	Collagen alpha-1(III) chain	14.1987
534	Control	Collagen alpha-1(III) chain	11.6956
534	GBM	Collagen alpha-1(III) chain	14.199
540	Control	Collagen alpha-1(III) chain	12.4997
540	GBM	Collagen alpha-1(III) chain	14.014
543	Control	Collagen alpha-1(III) chain	12.4997
543	GBM	Collagen alpha-1(III) chain	14.014
546	Control	Collagen alpha-1(III) chain	12.4997
546	GBM	Collagen alpha-1(III) chain	14.2216
552	Control	Collagen alpha-1(III) chain	12.4997
552	GBM	Collagen alpha-1(III) chain	14.2206
554	GBM	Collagen alpha-1(III) chain	14.8818
555	Control	Collagen alpha-1(III) chain	12.4997
555	GBM	Collagen alpha-1(III) chain	14.1126
564	Control	Collagen alpha-1(III) chain	10.5937
564	GBM	Collagen alpha-1(III) chain	12.0306
566	GBM	Collagen alpha-1(III) chain	14.4848
567	Control	Collagen alpha-1(III) chain	10.5937
567	GBM	Collagen alpha-1(III) chain	12.6001
569	GBM	Collagen alpha-1(III) chain	14.0767
572	GBM	Collagen alpha-1(III) chain	14.0767
600	GBM	Collagen alpha-1(III) chain	11.065
603	GBM	Collagen alpha-1(III) chain	12.7942
605	GBM	Collagen alpha-1(III) chain	10.9078
608	GBM	Collagen alpha-1(III) chain	12.7942
609	GBM	Collagen alpha-1(III) chain	11.065
621	Control	Collagen alpha-1(III) chain	12.0064
621	GBM	Collagen alpha-1(III) chain	14.3324
626	GBM	Collagen alpha-1(III) chain	12.2057
636	GBM	Collagen alpha-1(III) chain	14.4428
645	GBM	Collagen alpha-1(III) chain	14.4204
651	GBM	Collagen alpha-1(III) chain	14.4204
657	GBM	Collagen alpha-1(III) chain	14.5992
660	GBM	Collagen alpha-1(III) chain	14.5217
662	GBM	Collagen alpha-1(III) chain	14.7011
669	GBM	Collagen alpha-1(III) chain	11.9851
672	GBM	Collagen alpha-1(III) chain	11.9851
681	GBM	Collagen alpha-1(III) chain	11.9851
687	Control	Collagen alpha-1(III) chain	15.737
687	GBM	Collagen alpha-1(III) chain	16.1865
693	Control	Collagen alpha-1(III) chain	15.737
693	GBM	Collagen alpha-1(III) chain	16.1865
702	GBM	Collagen alpha-1(III) chain	11.3279
714	Control	Collagen alpha-1(III) chain	11.1107
714	GBM	Collagen alpha-1(III) chain	15.2561
716	GBM	Collagen alpha-1(III) chain	14.2889
717	Control	Collagen alpha-1(III) chain	11.1107
717	GBM	Collagen alpha-1(III) chain	15.2561
723	Control	Collagen alpha-1(III) chain	11.1107
723	GBM	Collagen alpha-1(III) chain	15.2561
729	Control	Collagen alpha-1(III) chain	11.1107
729	GBM	Collagen alpha-1(III) chain	15.2561
738	Control	Collagen alpha-1(III) chain	9.74332
738	GBM	Collagen alpha-1(III) chain	12.0226
747	Control	Collagen alpha-1(III) chain	13.3883
747	GBM	Collagen alpha-1(III) chain	14.5308
750	Control	Collagen alpha-1(III) chain	12.9237
750	GBM	Collagen alpha-1(III) chain	14.015
770	GBM	Collagen alpha-1(III) chain	13.6627
771	Control	Collagen alpha-1(III) chain	13.9157
771	GBM	Collagen alpha-1(III) chain	15.3279
773	GBM	Collagen alpha-1(III) chain	14.8858
777	Control	Collagen alpha-1(III) chain	15.0001
777	GBM	Collagen alpha-1(III) chain	15.5805
786	Control	Collagen alpha-1(III) chain	15.1413
786	GBM	Collagen alpha-1(III) chain	15.9051
789	Control	Collagen alpha-1(III) chain	15.1413
789	GBM	Collagen alpha-1(III) chain	15.597
807	Control	Collagen alpha-1(III) chain	11.9514
807	GBM	Collagen alpha-1(III) chain	15.3626
813	Control	Collagen alpha-1(III) chain	11.9514
813	GBM	Collagen alpha-1(III) chain	15.3626
816	Control	Collagen alpha-1(III) chain	11.9514
816	GBM	Collagen alpha-1(III) chain	15.3626
822	Control	Collagen alpha-1(III) chain	11.9514
822	GBM	Collagen alpha-1(III) chain	15.3626
839	Control	Collagen alpha-1(III) chain	12.5912
839	GBM	Collagen alpha-1(III) chain	15.2486
840	GBM	Collagen alpha-1(III) chain	15.5945
846	Control	Collagen alpha-1(III) chain	12.5912
846	GBM	Collagen alpha-1(III) chain	15.4284
855	Control	Collagen alpha-1(III) chain	12.5912
855	GBM	Collagen alpha-1(III) chain	15.4284
857	GBM	Collagen alpha-1(III) chain	15.5945
867	Control	Collagen alpha-1(III) chain	14.6573
867	GBM	Collagen alpha-1(III) chain	16.0224
870	Control	Collagen alpha-1(III) chain	14.6573
870	GBM	Collagen alpha-1(III) chain	16.0224
876	Control	Collagen alpha-1(III) chain	14.6573
876	GBM	Collagen alpha-1(III) chain	16.0224
882	Control	Collagen alpha-1(III) chain	12.0052
882	GBM	Collagen alpha-1(III) chain	15.0727
885	Control	Collagen alpha-1(III) chain	12.0052
885	GBM	Collagen alpha-1(III) chain	15.0727
891	Control	Collagen alpha-1(III) chain	12.0052
891	GBM	Collagen alpha-1(III) chain	15.0727
893	GBM	Collagen alpha-1(III) chain	13.9139
894	Control	Collagen alpha-1(III) chain	12.0052
894	GBM	Collagen alpha-1(III) chain	15.0727
900	Control	Collagen alpha-1(III) chain	12.0052
900	GBM	Collagen alpha-1(III) chain	15.0727
906	Control	Collagen alpha-1(III) chain	13.4081
906	GBM	Collagen alpha-1(III) chain	14.8492
915	Control	Collagen alpha-1(III) chain	13.4081
915	GBM	Collagen alpha-1(III) chain	14.6042
918	Control	Collagen alpha-1(III) chain	13.4081
918	GBM	Collagen alpha-1(III) chain	14.6042
923	GBM	Collagen alpha-1(III) chain	14.3678
936	Control	Collagen alpha-1(III) chain	13.9098
936	GBM	Collagen alpha-1(III) chain	14.8266
942	Control	Collagen alpha-1(III) chain	13.9098
942	GBM	Collagen alpha-1(III) chain	14.9817
945	Control	Collagen alpha-1(III) chain	13.9098
945	GBM	Collagen alpha-1(III) chain	14.8266
962	Control	Collagen alpha-1(III) chain	14.5156
962	GBM	Collagen alpha-1(III) chain	15.1247
963	Control	Collagen alpha-1(III) chain	14.7516
963	GBM	Collagen alpha-1(III) chain	15.8356
966	Control	Collagen alpha-1(III) chain	14.7516
966	GBM	Collagen alpha-1(III) chain	15.8356
996	Control	Collagen alpha-1(III) chain	15.4965
996	GBM	Collagen alpha-1(III) chain	16.2222
1002	Control	Collagen alpha-1(III) chain	15.4965
1002	GBM	Collagen alpha-1(III) chain	16.2222
1011	Control	Collagen alpha-1(III) chain	15.4965
1011	GBM	Collagen alpha-1(III) chain	16.2222
1017	Control	Collagen alpha-1(III) chain	14.1344
1017	GBM	Collagen alpha-1(III) chain	14.9753
1023	Control	Collagen alpha-1(III) chain	14.4301
1023	GBM	Collagen alpha-1(III) chain	15.2742
1029	GBM	Collagen alpha-1(III) chain	12.9839
1041	Control	Collagen alpha-1(III) chain	12.17
1041	GBM	Collagen alpha-1(III) chain	14.9606
1044	Control	Collagen alpha-1(III) chain	12.011
1044	GBM	Collagen alpha-1(III) chain	15.0749
1047	Control	Collagen alpha-1(III) chain	12.17
1047	GBM	Collagen alpha-1(III) chain	14.9316
1050	Control	Collagen alpha-1(III) chain	12.17
1050	GBM	Collagen alpha-1(III) chain	15.1022
1053	Control	Collagen alpha-1(III) chain	12.17
1053	GBM	Collagen alpha-1(III) chain	14.9316
1073	Control	Collagen alpha-1(III) chain	11.7743
1073	GBM	Collagen alpha-1(III) chain	13.6701
1077	Control	Collagen alpha-1(III) chain	15.9836
1077	GBM	Collagen alpha-1(III) chain	15.2424
1079	Control	Collagen alpha-1(III) chain	11.7743
1079	GBM	Collagen alpha-1(III) chain	14.0035
1086	GBM	Collagen alpha-1(III) chain	11.5612
1113	Control	Collagen alpha-1(III) chain	13.8007
1113	GBM	Collagen alpha-1(III) chain	15.1127
1116	Control	Collagen alpha-1(III) chain	13.8007
1116	GBM	Collagen alpha-1(III) chain	15.4136
1119	Control	Collagen alpha-1(III) chain	13.8007
1119	GBM	Collagen alpha-1(III) chain	15.1127
1122	Control	Collagen alpha-1(III) chain	13.8007
1122	GBM	Collagen alpha-1(III) chain	15.1832
1134	Control	Collagen alpha-1(III) chain	13.8007
1134	GBM	Collagen alpha-1(III) chain	15.0053
1149	Control	Collagen alpha-1(III) chain	13.7944
1149	GBM	Collagen alpha-1(III) chain	14.3283
1158	Control	Collagen alpha-1(III) chain	12.7039
1158	GBM	Collagen alpha-1(III) chain	15.2022
1163	GBM	Collagen alpha-1(III) chain	13.0681
1164	Control	Collagen alpha-1(III) chain	12.2744
1164	GBM	Collagen alpha-1(III) chain	14.9214

## Sheet: Collagen alpha-2(IV) 
Position	DiseaseCategory	Description	meanArea
64	GBM	Collagen alpha-2(IV) chain	14.0248
76	GBM	Collagen alpha-2(IV) chain	13.8811
82	GBM	Collagen alpha-2(IV) chain	13.8811
115	Control	Collagen alpha-2(IV) chain	14.0706
115	GBM	Collagen alpha-2(IV) chain	15.7979
121	Control	Collagen alpha-2(IV) chain	14.0706
121	GBM	Collagen alpha-2(IV) chain	15.7979
124	Control	Collagen alpha-2(IV) chain	14.0706
124	GBM	Collagen alpha-2(IV) chain	15.7979
187	Control	Collagen alpha-2(IV) chain	14.3282
187	GBM	Collagen alpha-2(IV) chain	14.7472
190	Control	Collagen alpha-2(IV) chain	14.3282
190	GBM	Collagen alpha-2(IV) chain	14.7472
198	GBM	Collagen alpha-2(IV) chain	14.3094
199	Control	Collagen alpha-2(IV) chain	14.3282
199	GBM	Collagen alpha-2(IV) chain	14.9961
202	GBM	Collagen alpha-2(IV) chain	14.2283
214	GBM	Collagen alpha-2(IV) chain	14.3094
366	Control	Collagen alpha-2(IV) chain	9.99237
366	GBM	Collagen alpha-2(IV) chain	15.1521
369	Control	Collagen alpha-2(IV) chain	9.99237
369	GBM	Collagen alpha-2(IV) chain	15.1521
375	Control	Collagen alpha-2(IV) chain	9.99237
375	GBM	Collagen alpha-2(IV) chain	15.1521
381	Control	Collagen alpha-2(IV) chain	9.99237
381	GBM	Collagen alpha-2(IV) chain	15.1521
384	Control	Collagen alpha-2(IV) chain	9.99237
384	GBM	Collagen alpha-2(IV) chain	15.1521
387	Control	Collagen alpha-2(IV) chain	9.99237
387	GBM	Collagen alpha-2(IV) chain	15.1521
390	Control	Collagen alpha-2(IV) chain	9.99237
390	GBM	Collagen alpha-2(IV) chain	15.1521
416	GBM	Collagen alpha-2(IV) chain	13.0941
419	GBM	Collagen alpha-2(IV) chain	13.0941
425	GBM	Collagen alpha-2(IV) chain	13.0941
426	GBM	Collagen alpha-2(IV) chain	13.0941
435	GBM	Collagen alpha-2(IV) chain	13.2308
437	GBM	Collagen alpha-2(IV) chain	13.2308
441	GBM	Collagen alpha-2(IV) chain	13.2308
444	GBM	Collagen alpha-2(IV) chain	13.2308
463	Control	Collagen alpha-2(IV) chain	15.0294
463	GBM	Collagen alpha-2(IV) chain	16.5402
466	Control	Collagen alpha-2(IV) chain	15.0294
466	GBM	Collagen alpha-2(IV) chain	16.5402
469	Control	Collagen alpha-2(IV) chain	15.0294
469	GBM	Collagen alpha-2(IV) chain	16.5402
587	Control	Collagen alpha-2(IV) chain	13.1236
587	GBM	Collagen alpha-2(IV) chain	14.0007
590	Control	Collagen alpha-2(IV) chain	13.1236
590	GBM	Collagen alpha-2(IV) chain	14.0007
592	Control	Collagen alpha-2(IV) chain	13.1236
592	GBM	Collagen alpha-2(IV) chain	14.0007
593	Control	Collagen alpha-2(IV) chain	13.1236
593	GBM	Collagen alpha-2(IV) chain	14.0007
708	Control	Collagen alpha-2(IV) chain	14.9327
708	GBM	Collagen alpha-2(IV) chain	15.6216
717	Control	Collagen alpha-2(IV) chain	14.9327
717	GBM	Collagen alpha-2(IV) chain	15.6216
723	Control	Collagen alpha-2(IV) chain	11.008
723	GBM	Collagen alpha-2(IV) chain	11.1208
732	Control	Collagen alpha-2(IV) chain	13.7574
732	GBM	Collagen alpha-2(IV) chain	15.2415
734	Control	Collagen alpha-2(IV) chain	13.2224
734	GBM	Collagen alpha-2(IV) chain	13.9208
735	Control	Collagen alpha-2(IV) chain	13.7574
735	GBM	Collagen alpha-2(IV) chain	15.2415
774	Control	Collagen alpha-2(IV) chain	14.9429
774	GBM	Collagen alpha-2(IV) chain	15.091
782	Control	Collagen alpha-2(IV) chain	14.6242
782	GBM	Collagen alpha-2(IV) chain	15.4087
974	GBM	Collagen alpha-2(IV) chain	13.8404
976	GBM	Collagen alpha-2(IV) chain	15.0482
977	GBM	Collagen alpha-2(IV) chain	14.6188
985	GBM	Collagen alpha-2(IV) chain	13.8404
1338	GBM	Collagen alpha-2(IV) chain	14.0343
1344	GBM	Collagen alpha-2(IV) chain	14.0343
1349	GBM	Collagen alpha-2(IV) chain	13.6161
1361	Control	Collagen alpha-2(IV) chain	13.2712
1361	GBM	Collagen alpha-2(IV) chain	15.0652
1402	GBM	Collagen alpha-2(IV) chain	12.8504
1414	Control	Collagen alpha-2(IV) chain	13.4543
1414	GBM	Collagen alpha-2(IV) chain	14.2232
1417	Control	Collagen alpha-2(IV) chain	13.4543
1417	GBM	Collagen alpha-2(IV) chain	14.2232
1422	Control	Collagen alpha-2(IV) chain	13.4543
1422	GBM	Collagen alpha-2(IV) chain	13.8993
1426	Control	Collagen alpha-2(IV) chain	13.4543
1426	GBM	Collagen alpha-2(IV) chain	14.301
1429	Control	Collagen alpha-2(IV) chain	13.4543
1429	GBM	Collagen alpha-2(IV) chain	14.2232
1450	Control	Collagen alpha-2(IV) chain	14.862
1450	GBM	Collagen alpha-2(IV) chain	15.9209
1471	Control	Collagen alpha-2(IV) chain	16.1431
1471	GBM	Collagen alpha-2(IV) chain	14.4328
1474	Control	Collagen alpha-2(IV) chain	12.8672
1474	GBM	Collagen alpha-2(IV) chain	13.9088
1477	Control	Collagen alpha-2(IV) chain	12.8672
1477	GBM	Collagen alpha-2(IV) chain	13.9088
1480	Control	Collagen alpha-2(IV) chain	12.8672
1480	GBM	Collagen alpha-2(IV) chain	13.9088
1483	Control	Collagen alpha-2(IV) chain	12.8672
1483	GBM	Collagen alpha-2(IV) chain	13.9088
1575	GBM	Collagen alpha-2(IV) chain	13.8446
1578	GBM	Collagen alpha-2(IV) chain	13.8446
1689	GBM	Collagen alpha-2(IV) chain	12.1282

## Sheet: Collagen alpha-1(II)
Position	DiseaseCategory	Description	meanArea
246	GBM	Collagen alpha-1(II) chain	10.4
248	GBM	Collagen alpha-1(II) chain	10.4
249	GBM	Collagen alpha-1(II) chain	10.4
252	GBM	Collagen alpha-1(II) chain	10.4
600	GBM	Collagen alpha-1(II) chain	13.5455
606	GBM	Collagen alpha-1(II) chain	13.5455
608	GBM	Collagen alpha-1(II) chain	13.5455
615	GBM	Collagen alpha-1(II) chain	13.5455
831	GBM	Collagen alpha-1(II) chain	14.1973
839	GBM	Collagen alpha-1(II) chain	14.1973
840	GBM	Collagen alpha-1(II) chain	14.1973
846	GBM	Collagen alpha-1(II) chain	14.1973
1167	GBM	Collagen alpha-1(II) chain	15.2245
1172	GBM	Collagen alpha-1(II) chain	15.2245
1182	GBM	Collagen alpha-1(II) chain	15.2245
1187	GBM	Collagen alpha-1(II) chain	15.2245
1188	GBM	Collagen alpha-1(II) chain	15.2245

## Sheet: Collagen alpha-1(IV)
Position	DiseaseCategory	Description	meanArea
179	GBM	Collagen alpha-1(IV) chain	10.8308
182	GBM	Collagen alpha-1(IV) chain	10.8308
185	GBM	Collagen alpha-1(IV) chain	10.8308
187	GBM	Collagen alpha-1(IV) chain	10.8308
191	GBM	Collagen alpha-1(IV) chain	10.8308
200	GBM	Collagen alpha-1(IV) chain	10.8308
350	Control	Collagen alpha-1(IV) chain	14.8444
350	GBM	Collagen alpha-1(IV) chain	14.9325
353	Control	Collagen alpha-1(IV) chain	14.8444
353	GBM	Collagen alpha-1(IV) chain	14.9325
400	Control	Collagen alpha-1(IV) chain	15.502
400	GBM	Collagen alpha-1(IV) chain	15.9477
405	Control	Collagen alpha-1(IV) chain	16.4161
405	GBM	Collagen alpha-1(IV) chain	17.132
589	Control	Collagen alpha-1(IV) chain	15.9373
589	GBM	Collagen alpha-1(IV) chain	16.8639
595	Control	Collagen alpha-1(IV) chain	15.9373
595	GBM	Collagen alpha-1(IV) chain	16.8639
646	Control	Collagen alpha-1(IV) chain	13.0873
646	GBM	Collagen alpha-1(IV) chain	15.1824
648	Control	Collagen alpha-1(IV) chain	13.0873
648	GBM	Collagen alpha-1(IV) chain	15.8448
649	GBM	Collagen alpha-1(IV) chain	15.0612
655	Control	Collagen alpha-1(IV) chain	13.0873
655	GBM	Collagen alpha-1(IV) chain	15.5036
658	Control	Collagen alpha-1(IV) chain	13.0873
658	GBM	Collagen alpha-1(IV) chain	15.1399
661	Control	Collagen alpha-1(IV) chain	13.0873
661	GBM	Collagen alpha-1(IV) chain	15.1399
670	Control	Collagen alpha-1(IV) chain	13.4853
670	GBM	Collagen alpha-1(IV) chain	15.1461
673	Control	Collagen alpha-1(IV) chain	13.4853
673	GBM	Collagen alpha-1(IV) chain	15.1461
776	GBM	Collagen alpha-1(IV) chain	14.0757
785	Control	Collagen alpha-1(IV) chain	15.4413
785	GBM	Collagen alpha-1(IV) chain	16.6355
788	Control	Collagen alpha-1(IV) chain	15.4413
788	GBM	Collagen alpha-1(IV) chain	16.6355
791	Control	Collagen alpha-1(IV) chain	15.4413
791	GBM	Collagen alpha-1(IV) chain	16.6355
797	Control	Collagen alpha-1(IV) chain	15.4413
797	GBM	Collagen alpha-1(IV) chain	16.6355
800	Control	Collagen alpha-1(IV) chain	15.4413
800	GBM	Collagen alpha-1(IV) chain	16.6355
805	Control	Collagen alpha-1(IV) chain	15.4413
805	GBM	Collagen alpha-1(IV) chain	16.6355
972	Control	Collagen alpha-1(IV) chain	12.7704
972	GBM	Collagen alpha-1(IV) chain	13.5448
978	Control	Collagen alpha-1(IV) chain	11.202
978	GBM	Collagen alpha-1(IV) chain	12.6412
1423	Control	Collagen alpha-1(IV) chain	13.0954
1423	GBM	Collagen alpha-1(IV) chain	14.6425
1425	GBM	Collagen alpha-1(IV) chain	12.9087
1426	Control	Collagen alpha-1(IV) chain	13.0954
1426	GBM	Collagen alpha-1(IV) chain	14.6425
1428	Control	Collagen alpha-1(IV) chain	13.0954
1428	GBM	Collagen alpha-1(IV) chain	14.2105
1432	Control	Collagen alpha-1(IV) chain	13.0954
1432	GBM	Collagen alpha-1(IV) chain	14.4069
1437	Control	Collagen alpha-1(IV) chain	13.0954
1437	GBM	Collagen alpha-1(IV) chain	14.2105
1438	GBM	Collagen alpha-1(IV) chain	14.4698
1441	Control	Collagen alpha-1(IV) chain	13.0954
1441	GBM	Collagen alpha-1(IV) chain	14.5441
1529	GBM	Collagen alpha-1(IV) chain	12.4882
1531	GBM	Collagen alpha-1(IV) chain	12.4882

## Sheet: Collagen alpha-1(V)
Position	DiseaseCategory	Description	meanArea
561	Control	Collagen alpha-1(V) chain	13.4808
561	GBM	Collagen alpha-1(V) chain	13.8623
649	Control	Collagen alpha-1(V) chain	11.1385
649	GBM	Collagen alpha-1(V) chain	12.8474
654	Control	Collagen alpha-1(V) chain	11.1385
654	GBM	Collagen alpha-1(V) chain	12.0958
655	Control	Collagen alpha-1(V) chain	11.1385
655	GBM	Collagen alpha-1(V) chain	12.8474
657	Control	Collagen alpha-1(V) chain	11.1385
657	GBM	Collagen alpha-1(V) chain	9.96001
658	Control	Collagen alpha-1(V) chain	11.1385
658	GBM	Collagen alpha-1(V) chain	12.8474
751	GBM	Collagen alpha-1(V) chain	13.5627
754	GBM	Collagen alpha-1(V) chain	13.5627
757	GBM	Collagen alpha-1(V) chain	13.5627
763	GBM	Collagen alpha-1(V) chain	13.5627
766	GBM	Collagen alpha-1(V) chain	13.5627
834	Control	Collagen alpha-1(V) chain	13.1916
834	GBM	Collagen alpha-1(V) chain	14.1267
835	Control	Collagen alpha-1(V) chain	12.7538
835	GBM	Collagen alpha-1(V) chain	14.1832
1081	GBM	Collagen alpha-1(V) chain	11.094
1083	GBM	Collagen alpha-1(V) chain	11.094
1084	GBM	Collagen alpha-1(V) chain	11.094
1090	GBM	Collagen alpha-1(V) chain	11.094
1105	GBM	Collagen alpha-1(V) chain	14.4858
1272	GBM	Collagen alpha-1(V) chain	16.1076
1372	Control	Collagen alpha-1(V) chain	12.9495
1372	GBM	Collagen alpha-1(V) chain	13.9933
1378	Control	Collagen alpha-1(V) chain	12.9495
1378	GBM	Collagen alpha-1(V) chain	13.9933
1384	Control	Collagen alpha-1(V) chain	12.9495
1384	GBM	Collagen alpha-1(V) chain	13.9933
1390	Control	Collagen alpha-1(V) chain	12.9495
1390	GBM	Collagen alpha-1(V) chain	13.9933
1432	GBM	Collagen alpha-1(V) chain	13.0407
1435	GBM	Collagen alpha-1(V) chain	12.9786

## Sheet: Collagen alpha-1(VI)
Position	DiseaseCategory	Description	meanArea
266	Control	Collagen alpha-1(VI) chain	11.1319
266	GBM	Collagen alpha-1(VI) chain	13.3769
494	Control	Collagen alpha-1(VI) chain	11.8155
494	GBM	Collagen alpha-1(VI) chain	13.9549
499	Control	Collagen alpha-1(VI) chain	11.8155
499	GBM	Collagen alpha-1(VI) chain	13.8205
500	Control	Collagen alpha-1(VI) chain	11.8155
500	GBM	Collagen alpha-1(VI) chain	13.9549
503	Control	Collagen alpha-1(VI) chain	11.8155
503	GBM	Collagen alpha-1(VI) chain	13.9549
556	GBM	Collagen alpha-1(VI) chain	13.2145
584	Control	Collagen alpha-1(VI) chain	9.72047
584	GBM	Collagen alpha-1(VI) chain	12.1689

## Sheet: Collagen alpha-1(XI)
Position	DiseaseCategory	Description	meanArea
531	GBM	Collagen alpha-1(XI) chain	14.1915
532	GBM	Collagen alpha-1(XI) chain	14.1915
624	GBM	Collagen alpha-1(XI) chain	12.6227
625	GBM	Collagen alpha-1(XI) chain	12.6227
627	GBM	Collagen alpha-1(XI) chain	12.6227
628	GBM	Collagen alpha-1(XI) chain	12.6227
721	Control	Collagen alpha-1(XI) chain	13.9498
721	GBM	Collagen alpha-1(XI) chain	13.9043
727	Control	Collagen alpha-1(XI) chain	13.9498
727	GBM	Collagen alpha-1(XI) chain	13.9043
733	Control	Collagen alpha-1(XI) chain	13.9498
733	GBM	Collagen alpha-1(XI) chain	13.9043
736	Control	Collagen alpha-1(XI) chain	13.9498
736	GBM	Collagen alpha-1(XI) chain	13.9043
931	GBM	Collagen alpha-1(XI) chain	15.1241
933	GBM	Collagen alpha-1(XI) chain	15.1241
963	GBM	Collagen alpha-1(XI) chain	14.2652
964	GBM	Collagen alpha-1(XI) chain	14.2652
1075	Control	Collagen alpha-1(XI) chain	12.5497
1075	GBM	Collagen alpha-1(XI) chain	13.613
1288	GBM	Collagen alpha-1(XI) chain	16.9727
1293	GBM	Collagen alpha-1(XI) chain	16.9727
1294	GBM	Collagen alpha-1(XI) chain	16.9727

## Sheet: Collagen alpha-1(XII)
Position	DiseaseCategory	Description	meanArea
2776	GBM	Collagen alpha-1(XII) chain	13.4331
2777	GBM	Collagen alpha-1(XII) chain	13.4331
2827	GBM	Collagen alpha-1(XII) chain	13.7399
2830	GBM	Collagen alpha-1(XII) chain	13.7399
2833	GBM	Collagen alpha-1(XII) chain	13.7399
2839	GBM	Collagen alpha-1(XII) chain	13.7399
2966	GBM	Collagen alpha-1(XII) chain	13.9862
2969	GBM	Collagen alpha-1(XII) chain	13.9862
2972	GBM	Collagen alpha-1(XII) chain	13.9862
2978	GBM	Collagen alpha-1(XII) chain	13.9862
3001	GBM	Collagen alpha-1(XII) chain	13.9221
3004	GBM	Collagen alpha-1(XII) chain	13.9221

## Sheet: Collagen alpha-1(XIV)
Position	DiseaseCategory	Description	meanArea
1498	GBM	Collagen alpha-1(XIV) chain	13.7409
1504	GBM	Collagen alpha-1(XIV) chain	13.7409
1533	GBM	Collagen alpha-1(XIV) chain	12.9909
1539	GBM	Collagen alpha-1(XIV) chain	12.9909
1545	GBM	Collagen alpha-1(XIV) chain	12.9909
1705	Control	Collagen alpha-1(XIV) chain	12.8057
1705	GBM	Collagen alpha-1(XIV) chain	12.3209
1716	Control	Collagen alpha-1(XIV) chain	12.2147

[truncated: 8 more sheets: Collagen alpha-1(XVI), Collagen alpha-1(XVIII), Collagen alpha-1(XXVIII), Collagen alpha-2(I), Collagen alpha-2(V), Collagen alpha-2(VI), Collagen alpha-3(V), Collagen alpha-3(VI)]
