# Supplementary material for: In-Depth Matrisome and Glycoproteomic Analysis of Human Brain Glioblastoma Versus Control Tissue
Source: Mol Cell Proteomics. 2022 Feb 23;21(4):100216. doi: 10.1016/j.mcpro.2022.100216 (PMC8957055; doi:10.1016/j.mcpro.2022.100216)
Supplement: Supplemental File S13 [file mmc13.xlsx]

## Sheet: EnrichedPathways_Controlvs.GBM
geneSet	description	link	enrichmentScore	normalizedEnrichmentScore	pValue	FDR	size	plotPath	leadingEdgeNum	leadingEdgeId
hsa05145	Toxoplasmosis	http://www.kegg.jp/kegg-bin/show_pathway?hsa05145+3913+3915+3911+3910+3912	0.469136	1.2798	0.189498	0.314252	5	./Project_wg_result1626230549_GSEA/hsa05145.png	5	3913;3915;3911;3910;3912
hsa05200	Pathways in cancer	http://www.kegg.jp/kegg-bin/show_pathway?hsa05200+3913+3915+3911+1284+1282+3910+3912	0.343223	1.16471	0.269585	0.297141	8	./Project_wg_result1626230549_GSEA/hsa05200.png	7	3913;3915;3911;1284;1282;3910;3912
hsa05222	Small cell lung cancer	http://www.kegg.jp/kegg-bin/show_pathway?hsa05222+3913+3915+3911+1284+1282+3910+3912	0.343223	1.16471	0.269585	0.297141	8	./Project_wg_result1626230549_GSEA/hsa05222.png	7	3913;3915;3911;1284;1282;3910;3912
hsa04512	ECM-receptor interaction	http://www.kegg.jp/kegg-bin/show_pathway?hsa04512+7143+3913+3371+1293+3915+3911+1284+1282+1291+3910+375790+7448+1277+3912	0.315491	1.45567	0.0854271	0.790029	17	./Project_wg_result1626230549_GSEA/hsa04512.png	14	7143;3913;3371;1293;3915;3911;1284;1282;1291;3910;375790;7448;1277;3912
hsa04610	Complement and coagulation cascades	http://www.kegg.jp/kegg-bin/show_pathway?hsa04610+713+5265+2244+2266+2162+2243+7448+5340+462	0.31095	1.16616	0.278571	0.390616	10	./Project_wg_result1626230549_GSEA/hsa04610.png	9	713;5265;2244;2266;2162;2243;7448;5340;462
hsa04611	Platelet activation	http://www.kegg.jp/kegg-bin/show_pathway?hsa04611+2244+2266+2243+1277	0.309198	0.834658	0.677704	0.663343	5	./Project_wg_result1626230549_GSEA/hsa04611.png	4	2244;2266;2243;1277
hsa04151	PI3K-Akt signaling pathway	http://www.kegg.jp/kegg-bin/show_pathway?hsa04151+7143+3913+3371+1293+3915+3911+1284+1282+1291+3910+7448+1277+3912	0.296241	1.34656	0.140394	0.312757	16	./Project_wg_result1626230549_GSEA/hsa04151.png	13	7143;3913;3371;1293;3915;3911;1284;1282;1291;3910;7448;1277;3912
hsa04510	Focal adhesion	http://www.kegg.jp/kegg-bin/show_pathway?hsa04510+7143+3913+3371+1293+3915+3911+1284+1282+1291+3910+7448+1277+3912	0.296241	1.34656	0.140394	0.312757	16	./Project_wg_result1626230549_GSEA/hsa04510.png	13	7143;3913;3371;1293;3915;3911;1284;1282;1291;3910;7448;1277;3912
hsa05165	Human papillomavirus infection	http://www.kegg.jp/kegg-bin/show_pathway?hsa05165+7143+3913+3371+1293+3915+3911+1284+1282+1291+3910+7448+1277+3912	0.296241	1.34656	0.140394	0.312757	16	./Project_wg_result1626230549_GSEA/hsa05165.png	13	7143;3913;3371;1293;3915;3911;1284;1282;1291;3910;7448;1277;3912
hsa05146	Amoebiasis	http://www.kegg.jp/kegg-bin/show_pathway?hsa05146+3915+3911+1284+1282+3910+1277+3912+5269+2335+1281+1992	-0.206652	-0.807457	0.699313	0.701816	12	./Project_wg_result1626230549_GSEA/hsa05146.png	11	3915;3911;1284;1282;3910;1277;3912;5269;2335;1281;1992
hsa04974	Protein digestion and absorption	http://www.kegg.jp/kegg-bin/show_pathway?hsa04974+1284+1282+1291+1277+1301+1290+1289+50509+1281+80781+1292	-0.258386	-1.00127	0.45471	1	12	./Project_wg_result1626230549_GSEA/hsa04974.png	11	1284;1282;1291;1277;1301;1290;1289;50509;1281;80781;1292
hsa04933	AGE-RAGE signaling pathway in diabetic complications	http://www.kegg.jp/kegg-bin/show_pathway?hsa04933+1284+1282+1277+2335+1281	-0.320988	-0.864045	0.642857	0.933769	5	./Project_wg_result1626230549_GSEA/hsa04933.png	5	1284;1282;1277;2335;1281

## Sheet: EnrichedCC_Controlvs.GBM
geneSet	description	link	enrichmentScore	normalizedEnrichmentScore	pValue	FDR	size	plotPath	leadingEdgeNum	leadingEdgeId
GO:0030055	cell-substrate junction	http://amigo.geneontology.org/amigo/term/GO:0030055	0.497941	1.46019	0.0915179	0.408632	6	./Project_wg_result1626231170_GSEA/GO_0030055.png	5	309;3371;7052;1464;308
GO:0098589	membrane region	http://amigo.geneontology.org/amigo/term/GO:0098589	0.365423	1.00577	0.459574	0.713685	5	./Project_wg_result1626231170_GSEA/GO_0098589.png	2	6281;7143
GO:0098552	side of membrane	http://amigo.geneontology.org/amigo/term/GO:0098552	0.282051	0.949942	0.514412	0.626298	8	./Project_wg_result1626231170_GSEA/GO_0098552.png	8	5476;2244;2266;308;2243;5340;6277;301
GO:0005775	vacuolar lumen	http://amigo.geneontology.org/amigo/term/GO:0005775	0.269543	1.0134	0.417411	1	10	./Project_wg_result1626231170_GSEA/GO_0005775.png	8	1634;5476;12;1464;2817;1508;375790;302
GO:0005796	Golgi lumen	http://amigo.geneontology.org/amigo/term/GO:0005796	0.223896	0.724673	0.849224	0.817117	7	./Project_wg_result1626231170_GSEA/GO_0005796.png	5	1634;1464;2817;375790;7448
GO:0101002	ficolin-1-rich granule	http://amigo.geneontology.org/amigo/term/GO:0101002	-0.149201	-0.437006	0.998099	0.997457	6	./Project_wg_result1626231170_GSEA/GO_0101002.png	3	5269;3958;1522
GO:0005581	collagen trimer	http://amigo.geneontology.org/amigo/term/GO:0005581	-0.166051	-0.712162	0.831325	0.916552	16	./Project_wg_result1626231170_GSEA/GO_0005581.png	6	1289;50509;1281;80781;1292;1307
GO:0031983	vesicle lumen	http://amigo.geneontology.org/amigo/term/GO:0031983	-0.183409	-0.812275	0.690647	0.995571	18	./Project_wg_result1626231170_GSEA/GO_0031983.png	17	5265;5476;2244;12;2266;3263;2162;2243;6280;6678;302;5340;6282;2335;1992;3827;1522
GO:0072562	blood microparticle	http://amigo.geneontology.org/amigo/term/GO:0072562	-0.202899	-0.889098	0.589065	1	17	./Project_wg_result1626231170_GSEA/GO_0072562.png	17	713;259;2244;12;2266;3263;308;2162;2243;183;7448;5340;462;3697;2335;3698;3827
GO:0005788	endoplasmic reticulum lumen	http://amigo.geneontology.org/amigo/term/GO:0005788	-0.216821	-1.13803	0.300172	1	31	./Project_wg_result1626231170_GSEA/GO_0005788.png	22	2243;1291;7448;1277;1301;3912;3490;1290;462;871;8985;1289;2335;50509;3698;1281;80781;1292;3827;1307;1522;6696
GO:0031091	platelet alpha granule	http://amigo.geneontology.org/amigo/term/GO:0031091	-0.223684	-0.795404	0.717996	0.902761	10	./Project_wg_result1626231170_GSEA/GO_0031091.png	10	5265;2244;12;2266;2162;2243;6678;5340;2335;3827
GO:0031012	extracellular matrix	http://amigo.geneontology.org/amigo/term/GO:0031012	-0.281176	-1.09905	0.324955	1	74	./Project_wg_result1626231170_GSEA/GO_0031012.png	44	1291;3910;375790;7448;1277;6280;1301;6678;302;3912;3490;1290;5340;22795;462;5269;6277;3697;3958;633;871;8985;4811;301;1289;2335;50509;3698;7045;1281;307;311;80781;1992;2192;1292;10516;3827;10631;1307;1522;5549;165;4856
GO:0042383	sarcolemma	http://amigo.geneontology.org/amigo/term/GO:0042383	-0.304022	-0.885602	0.591985	0.988738	6	./Project_wg_result1626231170_GSEA/GO_0042383.png	5	1291;302;633;301;1292
GO:0031252	cell leading edge	http://amigo.geneontology.org/amigo/term/GO:0031252	-0.362129	-0.985339	0.472826	1	5	./Project_wg_result1626231170_GSEA/GO_0031252.png	4	302;6285;6277;6282
GO:0019898	extrinsic component of membrane	http://amigo.geneontology.org/amigo/term/GO:0019898	-0.362667	-0.980817	0.465116	1	5	./Project_wg_result1626231170_GSEA/GO_0019898.png	4	302;5340;6277;301

## Sheet: EnrichedBP_Controlvs.GBM
geneSet	description	link	enrichmentScore	normalizedEnrichmentScore	pValue	FDR	size	plotPath	leadingEdgeNum	leadingEdgeId
GO:0048678	response to axon injury	http://amigo.geneontology.org/amigo/term/GO:0048678	0.656626	1.78419	0.0129032	0.372049	5	./Project_wg_result1626230788_GSEA/GO_0048678.png	4	7143;3913;3956;3371
GO:0031349	positive regulation of defense response	http://amigo.geneontology.org/amigo/term/GO:0031349	0.538462	1.79883	0.0155556	0.685068	8	./Project_wg_result1626230788_GSEA/GO_0031349.png	8	6271;7052;2244;2266;3263;2243;183;6280
GO:0006959	humoral immune response	http://amigo.geneontology.org/amigo/term/GO:0006959	0.525	1.53105	0.0669456	0.851901	6	./Project_wg_result1626230788_GSEA/GO_0006959.png	6	713;2244;3263;2243;7448;6280
GO:0045088	regulation of innate immune response	http://amigo.geneontology.org/amigo/term/GO:0045088	0.525	1.51413	0.0609481	0.692135	6	./Project_wg_result1626230788_GSEA/GO_0045088.png	6	6271;2244;2266;3263;2243;6280
GO:0050808	synapse organization	http://amigo.geneontology.org/amigo/term/GO:0050808	0.5	1.46809	0.0796646	0.675424	6	./Project_wg_result1626230788_GSEA/GO_0050808.png	6	7143;3913;3371;1282;375790;6678
GO:0060485	mesenchyme development	http://amigo.geneontology.org/amigo/term/GO:0060485	0.308167	0.842125	0.647597	0.965494	5	./Project_wg_result1626230788_GSEA/GO_0060485.png	4	309;6275;3911;1277
GO:0035265	organ growth	http://amigo.geneontology.org/amigo/term/GO:0035265	0.294294	0.861282	0.635394	0.958373	6	./Project_wg_result1626230788_GSEA/GO_0035265.png	5	309;1293;183;1291;302
GO:0048732	gland development	http://amigo.geneontology.org/amigo/term/GO:0048732	0.275	0.809464	0.722343	0.993693	6	./Project_wg_result1626230788_GSEA/GO_0048732.png	6	3371;7052;3911;7448;462;301
GO:0010038	response to metal ion	http://amigo.geneontology.org/amigo/term/GO:0010038	0.261014	0.899652	0.568182	0.9899	9	./Project_wg_result1626230788_GSEA/GO_0010038.png	7	140576;2244;2266;308;6284;2243;6678
GO:0022407	regulation of cell-cell adhesion	http://amigo.geneontology.org/amigo/term/GO:0022407	0.246753	0.871421	0.627193	0.974892	9	./Project_wg_result1626230788_GSEA/GO_0022407.png	9	7143;3956;2244;2266;2243;5340;3958;301;3485
GO:0043062	extracellular structure organization	http://amigo.geneontology.org/amigo/term/GO:0043062	-0.266084	-1.50792	0.101754	0.775442	44	./Project_wg_result1626230788_GSEA/GO_0043062.png	31	2243;183;1291;3910;375790;7448;1277;1301;6678;302;3912;1290;5340;22795;633;871;8985;4811;1289;2335;50509;7045;1281;80781;2192;1292;10516;10631;1307;6696;165
GO:0001101	response to acid chemical	http://amigo.geneontology.org/amigo/term/GO:0001101	-0.308002	-1.14091	0.292279	0.933387	11	./Project_wg_result1626230788_GSEA/GO_0001101.png	9	1291;1277;6678;3490;1290;3485;1281;80781;1307
GO:0002791	regulation of peptide secretion	http://amigo.geneontology.org/amigo/term/GO:0002791	-0.357406	-1.19385	0.244361	0.92268	9	./Project_wg_result1626230788_GSEA/GO_0002791.png	5	301;2335;307;10631;4856
GO:0043588	skin development	http://amigo.geneontology.org/amigo/term/GO:0043588	-0.382061	-1.16845	0.243043	0.948545	7	./Project_wg_result1626230788_GSEA/GO_0043588.png	6	1277;1290;301;1289;50509;1281
GO:2000147	positive regulation of cell motility	http://amigo.geneontology.org/amigo/term/GO:2000147	-0.486842	-1.79309	0.021978	0.523309	10	./Project_wg_result1626230788_GSEA/GO_2000147.png	10	183;7448;1277;6678;3912;3958;301;2335;80781;10631
GO:0002683	negative regulation of immune system process	http://amigo.geneontology.org/amigo/term/GO:0002683	-0.530445	-1.43795	0.0864662	0.895632	5	./Project_wg_result1626230788_GSEA/GO_0002683.png	4	3958;301;1281;4856
GO:0048545	response to steroid hormone	http://amigo.geneontology.org/amigo/term/GO:0048545	-0.531646	-1.64228	0.0374532	0.799055	7	./Project_wg_result1626230788_GSEA/GO_0048545.png	7	1277;6678;3490;6285;301;3485;6696
GO:0051051	negative regulation of transport	http://amigo.geneontology.org/amigo/term/GO:0051051	-0.562979	-1.61823	0.0457875	0.676702	6	./Project_wg_result1626230788_GSEA/GO_0051051.png	5	3958;301;2335;307;4856
GO:1904950	negative regulation of establishment of protein localization	http://amigo.geneontology.org/amigo/term/GO:1904950	-0.58835	-1.56377	0.0490909	0.720293	5	./Project_wg_result1626230788_GSEA/GO_1904950.png	4	301;2335;307;4856
GO:0010721	negative regulation of cell development	http://amigo.geneontology.org/amigo/term/GO:0010721	-0.603854	-1.8823	0.010989	0.617002	7	./Project_wg_result1626230788_GSEA/GO_0010721.png	5	1281;2192;10631;1522;6696

## Sheet: EnrichedMF_Controlvs.GBM
geneSet	description	link	enrichmentScore	normalizedEnrichmentScore	pValue	FDR	size	plotPath	leadingEdgeNum	leadingEdgeId
GO:0043177	organic acid binding	http://amigo.geneontology.org/amigo/term/GO:0043177	0.366902	0.994312	0.433551	0.440032	5	./Project_wg_result1626231325_GSEA/GO_0043177.png	2	60484;1404
GO:0004857	enzyme inhibitor activity	http://amigo.geneontology.org/amigo/term/GO:0004857	-0.218293	-0.96871	0.477558	0.573174	18	./Project_wg_result1626231325_GSEA/GO_0004857.png	10	462;5269;3697;3958;871;301;3698;307;1992;3827
GO:0005201	extracellular matrix structural constituent	http://amigo.geneontology.org/amigo/term/GO:0005201	-0.220515	-1.16683	0.274443	0.570957	39	./Project_wg_result1626231325_GSEA/GO_0005201.png	27	2243;1291;3910;375790;7448;1277;1301;6678;3912;3490;1290;22795;633;4811;1289;2335;50509;7045;1281;80781;2192;1292;10516;10631;1307;5549;165
GO:0061134	peptidase regulator activity	http://amigo.geneontology.org/amigo/term/GO:0061134	-0.265875	-1.12167	0.295575	0.505789	15	./Project_wg_result1626231325_GSEA/GO_0061134.png	9	462;5269;3697;871;2335;3698;1992;2192;3827
GO:0002020	protease binding	http://amigo.geneontology.org/amigo/term/GO:0002020	-0.275971	-0.910226	0.583174	0.607395	8	./Project_wg_result1626231325_GSEA/GO_0002020.png	6	1277;302;462;5269;2335;1281
GO:0048306	calcium-dependent protein binding	http://amigo.geneontology.org/amigo/term/GO:0048306	-0.283079	-1.00109	0.42037	0.578357	10	./Project_wg_result1626231325_GSEA/GO_0048306.png	7	302;6285;6277;6282;301;307;311
GO:0050840	extracellular matrix binding	http://amigo.geneontology.org/amigo/term/GO:0050840	-0.289724	-1.15844	0.255732	0.504768	13	./Project_wg_result1626231325_GSEA/GO_0050840.png	10	375790;7448;1301;6678;302;3958;633;4811;7045;6696
GO:0043394	proteoglycan binding	http://amigo.geneontology.org/amigo/term/GO:0043394	-0.331154	-1.04079	0.408318	0.573854	7	./Project_wg_result1626231325_GSEA/GO_0043394.png	4	4811;1289;2335;50509
GO:0050839	cell adhesion molecule binding	http://amigo.geneontology.org/amigo/term/GO:0050839	-0.355045	-1.56894	0.0579965	0.344761	17	./Project_wg_result1626231325_GSEA/GO_0050839.png	9	301;1289;2335;7045;1281;10516;10631;1307;4856
GO:0019838	growth factor binding	http://amigo.geneontology.org/amigo/term/GO:0019838	-0.355263	-1.26228	0.182149	0.618047	10	./Project_wg_result1626231325_GSEA/GO_0019838.png	10	1282;2817;6284;1291;1277;3490;1289;3485;1281;4856
GO:1901681	sulfur (GAG) compound binding	http://amigo.geneontology.org/amigo/term/GO:1901681	-0.407403	-1.61404	0.0383912	0.534799	14	./Project_wg_result1626231325_GSEA/GO_1901681.png	8	1289;2335;50509;307;3827;10631;5549;4856

## Sheet: NTA_Controlvs.GBM
goId	description	size	overlap	interestGene	expect	enrichmentRatio	pValue	FDR
GO:0030198	extracellular matrix organization	258	30	ANXA2|1;BGN|1;SERPINH1|1;COL1A1|1;COL3A1|1;COL4A1|1;COL4A2|1;COL5A1|1;COL5A2|1;COL6A1|1;COL6A2|1;COL6A3|1;COL16A1|1;CYP1B1|0;DCN|1;FN1|1;HSPG2|0;LAMA4|1;LAMB1|1;LAMC1|1;NID1|1;SPARC|1;TGFBI|1;PLOD3|1;POSTN|1;NID2|1;COL5A3|1;CSGALNACT1|0;COL18A1|1;AGRN|1	1.61099	18.6221	0	0
GO:0043062	extracellular structure organization	289	30	ANXA2|1;BGN|1;SERPINH1|1;COL1A1|1;COL3A1|1;COL4A1|1;COL4A2|1;COL5A1|1;COL5A2|1;COL6A1|1;COL6A2|1;COL6A3|1;COL16A1|1;CYP1B1|0;DCN|1;FN1|1;HSPG2|0;LAMA4|1;LAMB1|1;LAMC1|1;NID1|1;SPARC|1;TGFBI|1;PLOD3|1;POSTN|1;NID2|1;COL5A3|1;CSGALNACT1|0;COL18A1|1;AGRN|1	1.80456	16.6246	0	0
GO:0009888	tissue development	1194	30	ANXA1|1;ANXA2|1;ANXA4|1;ANXA6|1;RHOC|0;SERPINH1|1;COL1A1|1;COL3A1|1;COL4A1|1;COL4A2|1;COL5A1|1;COL5A2|1;COL6A1|1;COL6A2|1;COL6A3|1;CTSB|1;CYP1B1|0;DCN|1;FN1|1;LAMB1|1;LAMC1|1;LGALS3|1;S100A4|1;STAT6|0;TGFBI|1;TGM2|1;PLOD3|1;POSTN|1;CSGALNACT1|0;COL18A1|1	7.45551	4.02387	1.36158e-12	6.62135e-09
GO:0030199	collagen fibril organization	41	9	ANXA2|1;SERPINH1|1;COL1A1|1;COL3A1|1;COL5A1|1;COL5A2|1;CYP1B1|0;PLOD3|1;COL5A3|1	0.25601	35.1549	2.31681e-12	8.45e-09
GO:0007155	cell adhesion	987	27	ANXA1|1;ANXA2|1;COL1A1|1;COL3A1|1;COL5A1|1;COL6A1|1;COL6A2|1;COL6A3|1;COL16A1|1;CYP1B1|0;FN1|1;IGFBP7|1;LAMA4|1;LAMB1|1;LAMC1|1;LGALS1|1;LGALS3|1;NID1|1;S100A9|1;S100A10|1;S100A11|1;TGFBI|1;TGM2|1;POSTN|1;NID2|1;COL5A3|1;COL18A1|1	6.16297	4.381	4.61142e-12	1.26418e-08
GO:0022610	biological adhesion	992	27	ANXA1|1;ANXA2|1;COL1A1|1;COL3A1|1;COL5A1|1;COL6A1|1;COL6A2|1;COL6A3|1;COL16A1|1;CYP1B1|0;FN1|1;IGFBP7|1;LAMA4|1;LAMB1|1;LAMC1|1;LGALS1|1;LGALS3|1;NID1|1;S100A9|1;S100A10|1;S100A11|1;TGFBI|1;TGM2|1;POSTN|1;NID2|1;COL5A3|1;COL18A1|1	6.19419	4.35892	5.19917e-12	1.26418e-08
GO:0018149	peptide cross-linking	18	7	ANXA1|1;BGN|1;COL3A1|1;DCN|1;F13A1|1;FN1|1;TGM2|1	0.112395	62.2806	7.78178e-12	1.62183e-08
GO:0009653	anatomical structure morphogenesis	1753	33	ANXA1|1;ANXA2|1;ANXA6|1;RHOC|0;SERPINH1|1;COL1A1|1;COL3A1|1;COL4A1|1;COL4A2|1;COL5A1|1;COL5A2|1;COL6A1|1;COL6A2|1;COL6A3|1;CYP1B1|0;DCN|1;FN1|1;HSPG2|0;LAMB1|1;LAMC1|1;NOTCH3|0;S100A6|1;S100A10|1;S100A13|1;SPARC|1;STAT6|0;TGFBI|1;TGM2|1;PLOD3|1;POSTN|1;CSGALNACT1|0;CD248|0;COL18A1|1	10.946	3.0148	1.62261e-10	2.95902e-07
GO:0060351	cartilage development involved in endochondral bone morphogenesis	32	7	ANXA2|1;ANXA6|1;SERPINH1|1;COL1A1|1;COL6A1|1;COL6A2|1;COL6A3|1	0.199813	35.0328	7.69084e-10	1.24668e-06
GO:0060350	endochondral bone morphogenesis	52	8	ANXA2|1;ANXA6|1;SERPINH1|1;COL1A1|1;COL6A1|1;COL6A2|1;COL6A3|1;CSGALNACT1|0	0.324696	24.6385	8.66188e-10	1.26368e-06
