# Supplementary material for: In-Depth Matrisome and Glycoproteomic Analysis of Human Brain Glioblastoma Versus Control Tissue
Source: Mol Cell Proteomics. 2022 Feb 23;21(4):100216. doi: 10.1016/j.mcpro.2022.100216 (PMC8957055; doi:10.1016/j.mcpro.2022.100216)
Supplement: Supplemental File S15 [file mmc15.xlsx]

## Sheet: CLAvsMESRanking
	QualityGroup1	QualityGroup2	Overlap%_1	Overlap%_2	ZScore	PassOverall
T(O-Glycosylation)EEEVFSGMK{Hex:1; HexNAc:1}	TRUE	NA	0	NA	-1.62143	TRUE
ETET(O-Glycosylation)DIDR{Hex:1; HexNAc:1}	TRUE	NA	0	NA	-1.47096	TRUE
VPVLETT(O-Glycosylation)PVGK{Hex:2; HexNAc:2}	TRUE	NA	0	NA	-1.28417	TRUE
FQPTT(O-Glycosylation)STGIAEK{Hex:4; HexNAc:4; Neu5Ac:1}	TRUE	NA	0	NA	-1.27324	TRUE
EPQISTT(O-Glycosylation)THYNR{Hex:3; HexNAc:3}	TRUE	NA	0	NA	-1.25721	TRUE
S(O-Glycosylation)SRNIPR{Hex:1; HexNAc:1; Neu5Ac:2}	TRUE	NA	0	NA	-1.17803	TRUE
QLEEVT(O-Glycosylation)DEDIAAHGK{Hex:1; HexNAc:1}	TRUE	NA	0	NA	-1.17054	TRUE
RSVLALT(O-Glycosylation)HEGR{Fuc:2; Hex:3; HexNAc:3}	TRUE	NA	0	NA	-1.16189	TRUE
S(O-Glycosylation)GQSSR{Fuc:1; Hex:4; HexNAc:6}	TRUE	NA	0	NA	-1.16189	TRUE
EPQIST(O-Glycosylation)TTHYNR{Hex:3; HexNAc:3}	TRUE	NA	0	NA	-1.15222	TRUE
EEQFNS(O-Glycosylation)TFR{Fuc:1; Hex:4; HexNAc:4}	TRUE	TRUE	0.237828	0.145206	-1.06872	TRUE
DLQSLEDILHQVEN(N-Glycosylation)K{Hex:5; HexNAc:4; Neu5Ac:1}	TRUE	TRUE	0.205457	0.00220891	-1.03025	TRUE
VS(O-Glycosylation)LSPGPEQK{Hex:2; HexNAc:2}	TRUE	NA	0	NA	-1.02791	TRUE
NLASPSPST(O-Glycosylation)LVEAR{Hex:3; HexNAc:3; Neu5Ac:1}	TRUE	NA	0	NA	-1.01013	TRUE
FQPTTST(O-Glycosylation)GIAEK{Hex:4; HexNAc:4; Neu5Ac:1}	TRUE	NA	0	NA	-0.973287	TRUE
DSLSIN(N-Glycosylation)ATNIK{Hex:5; HexNAc:2}	TRUE	NA	0	NA	-0.966135	TRUE
GHVN(N-Glycosylation)ITR{Hex:5; HexNAc:4; Neu5Ac:2}	NA	TRUE	NA	0	-0.940533	TRUE
VT(O-Glycosylation)YDVSR{Hex:5; HexNAc:6}	TRUE	NA	0	NA	-0.931382	TRUE
EEQFN(N-Glycosylation)STFR{Fuc:1; Hex:5; HexNAc:4}	NA	TRUE	NA	0	-0.921138	TRUE
DFVAKLAN(N-Glycosylation)NTHQHVFDDLR{Hex:10; HexNAc:2}	TRUE	NA	0	NA	-0.914399	TRUE
VHGPPT(O-Glycosylation)ETLPTPR{Hex:2; HexNAc:2; Neu5Ac:2}	TRUE	NA	0	NA	-0.911702	TRUE
QLEEVT(O-Glycosylation)DEDIAAHGK{Hex:1; HexNAc:1; Neu5Ac:2}	TRUE	NA	0	NA	-0.89066	TRUE
VPVLETT(O-Glycosylation)PVGK{Hex:2; HexNAc:2; Neu5Ac:1}	TRUE	NA	0	NA	-0.768275	TRUE
TFVLSALQPSPTHS(O-Glycosylation)SSNTQR{Hex:1; HexNAc:1; Neu5Ac:1}	TRUE	NA	0	NA	-0.767766	TRUE
FLEPYN(N-Glycosylation)DSIQAQK{Hex:7; HexNAc:2}	NA	TRUE	NA	0	-0.761442	TRUE
VSLS(O-Glycosylation)PGPEQK{Hex:2; HexNAc:2; Neu5Ac:1}	TRUE	NA	0	NA	-0.744502	TRUE
TFVLSALQPSPTHSSSNT(O-Glycosylation)QR{Hex:1; HexNAc:1; Neu5Ac:1}	TRUE	NA	0	NA	-0.744494	TRUE
LEATIS(O-Glycosylation)PETMR{Hex:1; HexNAc:1; Neu5Ac:2}	TRUE	NA	0	NA	-0.744242	TRUE
VAWLN(N-Glycosylation)R{Hex:8; HexNAc:2}	TRUE	NA	0	NA	-0.744123	TRUE
SGQSS(O-Glycosylation)R{Fuc:1; Hex:4; HexNAc:6}	TRUE	NA	0	NA	-0.743924	TRUE
SS(O-Glycosylation)RNIPR{Hex:1; HexNAc:1; Neu5Ac:2}	TRUE	NA	0	NA	-0.743924	TRUE
GHTLTLN(N-Glycosylation)FTR{Hex:6; HexNAc:2}	NA	TRUE	NA	0	-0.743836	TRUE
TPLPPTSAHGNVAEGETKPDPDVT(O-Glycosylation)ER{Hex:1; HexNAc:1; Neu5Ac:1}	TRUE	NA	0	NA	-0.743624	TRUE
VHGPPT(O-Glycosylation)ETLPTPR{Hex:2; HexNAc:2; Neu5Ac:1}	TRUE	NA	0	NA	-0.740846	TRUE
TEEEVFS(O-Glycosylation)GMK{Hex:1; HexNAc:1}	TRUE	NA	0	NA	-0.740537	TRUE
VQPFN(N-Glycosylation)VTQGK{Hex:5; HexNAc:2}	TRUE	NA	0	NA	-0.738943	TRUE
SFDFPT(O-Glycosylation)LITK{Hex:1; HexNAc:1; Neu5Ac:2}	TRUE	NA	0	NA	-0.738405	TRUE
FLEPYN(N-Glycosylation)DSIQAQK{Hex:5; HexNAc:2}	FALSE	TRUE	0.477555	0.076249	-0.733424	FALSE
AVLQPGASPLPDGES(O-Glycosylation)EASRPPR{Hex:2; HexNAc:2; Neu5Ac:3}	TRUE	NA	0	NA	-0.731747	TRUE
EEQYNS(O-Glycosylation)TYR{Fuc:1; Hex:3; HexNAc:5}	NA	TRUE	NA	0	-0.730199	TRUE
FEN(N-Glycosylation)QTGFPPPDSR{Fuc:1; Hex:5; HexNAc:4}	TRUE	NA	0	NA	-0.728448	TRUE
FLEPYN(N-Glycosylation)DSIQAQK{Hex:6; HexNAc:2}	NA	TRUE	NA	0	-0.723854	TRUE
VHGPPT(O-Glycosylation)ETLPTPR{Fuc:2; Hex:2; HexNAc:2}	TRUE	NA	0	NA	-0.720273	TRUE
YLST(O-Glycosylation)TPFPSQHR{Hex:3; HexNAc:3}	TRUE	NA	0	NA	-0.711223	TRUE
LSAEPT(O-Glycosylation)EVR{Hex:1; HexNAc:1}	TRUE	NA	0	NA	-0.699058	TRUE
AVLQPGASPLPDGESEAS(O-Glycosylation)RPPR{Hex:2; HexNAc:2; Neu5Ac:2}	TRUE	NA	0	NA	-0.696838	TRUE
FHVN(N-Glycosylation)YTQPLVAVK{Hex:7; HexNAc:2}	NA	TRUE	NA	0	-0.693734	TRUE
TFVLSALQPSPTHSS(O-Glycosylation)SNTQR{Hex:1; HexNAc:1; Neu5Ac:1}	TRUE	NA	0	NA	-0.690825	TRUE
TFVLSALQPSPTHSSS(O-Glycosylation)NTQR{Hex:1; HexNAc:1; Neu5Ac:1}	TRUE	NA	0	NA	-0.690825	TRUE
LEATISPET(O-Glycosylation)MR{Hex:1; HexNAc:1; Neu5Ac:2}	TRUE	NA	0	NA	-0.680291	TRUE
LS(O-Glycosylation)LMKTSAIK{HexNAc:3}	TRUE	NA	0	NA	-0.680291	TRUE
VALPAYPASLTDVSLALSELRPN(N-Glycosylation)DSGIYR{Hex:6; HexNAc:2}	TRUE	NA	0	NA	-0.679782	TRUE
VALPAYPASLTDVSLALSELRPN(N-Glycosylation)DSGIYR{Hex:7; HexNAc:2}	TRUE	TRUE	0.00280786	0	-0.675337	TRUE
VAWLN(N-Glycosylation)R{Hex:6; HexNAc:2}	FALSE	FALSE	0.328236	0.702158	-0.668968	FALSE
TFVLSALQPSPT(O-Glycosylation)HSSSNTQR{Hex:1; HexNAc:1; Neu5Ac:1}	TRUE	NA	0	NA	-0.654632	TRUE
VAWLN(N-Glycosylation)R{Hex:7; HexNAc:2}	TRUE	FALSE	0.128822	0.268483	-0.62391	FALSE
DSLSIN(N-Glycosylation)ATNIK{Hex:7; HexNAc:2}	TRUE	NA	0	NA	-0.606375	TRUE
FQPTTS(O-Glycosylation)TGIAEK{Hex:4; HexNAc:4; Neu5Ac:1}	TRUE	NA	0	NA	-0.604454	TRUE
LSAEPT(O-Glycosylation)EVR{Hex:1; HexNAc:1; Neu5Ac:2}	TRUE	NA	0	NA	-0.596587	TRUE
EEQYN(N-Glycosylation)STYR{Fuc:1; Hex:5; HexNAc:4}	NA	TRUE	NA	0	-0.596187	TRUE
YHYN(N-Glycosylation)GTFEDGK{Hex:6; HexNAc:2}	TRUE	NA	0	NA	-0.596187	TRUE
YLSTTPFPS(O-Glycosylation)QHR{Hex:3; HexNAc:3}	TRUE	NA	0	NA	-0.596187	TRUE
FN(N-Glycosylation)HTQTIQQK{Hex:5; HexNAc:2}	TRUE	TRUE	0	0.000150023	-0.594307	TRUE
GSLSYLN(N-Glycosylation)VTR{Hex:6; HexNAc:2}	TRUE	NA	0	NA	-0.59383	TRUE
VALPAYPASLTDVSLALSELRPN(N-Glycosylation)DSGIYR{Hex:8; HexNAc:2}	TRUE	NA	0	NA	-0.589503	TRUE
EPQISTTT(O-Glycosylation)HYNR{Hex:3; HexNAc:3}	TRUE	NA	0	NA	-0.576757	TRUE
YLSTT(O-Glycosylation)PFPSQHR{Hex:3; HexNAc:3}	TRUE	NA	0	NA	-0.568732	TRUE
LPSSAVT(O-Glycosylation)PR{HexNAc:2}	NA	TRUE	NA	0	-0.568442	TRUE
QN(N-Glycosylation)RSVR{Hex:8; HexNAc:4}	NA	TRUE	NA	0	-0.568442	TRUE
VNVVN(N-Glycosylation)STLAEVHWDPVPLK{Hex:5; HexNAc:2}	NA	TRUE	NA	0	-0.568442	TRUE
VVLHPN(N-Glycosylation)YSQVDIGLIK{Hex:5; HexNAc:4; Neu5Ac:2}	NA	TRUE	NA	0	-0.568442	TRUE
GTAGNALMDGASQLMGEN(N-Glycosylation)R{Hex:5; HexNAc:4; Neu5Ac:2}	NA	TRUE	NA	0	-0.562741	TRUE
NLASPSPS(O-Glycosylation)TLVEAR{Hex:3; HexNAc:3; Neu5Ac:1}	TRUE	NA	0	NA	-0.548414	TRUE
FQPTTST(O-Glycosylation)GIAEK{Hex:4; HexNAc:4}	FALSE	TRUE	0.652811	0	-0.529201	FALSE
DSLSIN(N-Glycosylation)ATNIK{Hex:8; HexNAc:2}	TRUE	NA	0	NA	-0.529003	TRUE
GTAGNALMDGASQLMGEN(N-Glycosylation)R{Fuc:2; Hex:5; HexNAc:4; Neu5Ac:1}	NA	TRUE	NA	0	-0.517398	TRUE
GTAGNALMDGASQLMGEN(N-Glycosylation)R{Hex:5; HexNAc:4; Neu5Ac:1}	NA	TRUE	NA	0	-0.517398	TRUE
YLS(O-Glycosylation)TTPFPSQHR{Hex:3; HexNAc:3}	TRUE	NA	0	NA	-0.516726	TRUE
VTYDVS(O-Glycosylation)R{Hex:5; HexNAc:6}	TRUE	NA	0	NA	-0.511267	TRUE
SGQS(O-Glycosylation)SR{Fuc:1; Hex:4; HexNAc:6}	TRUE	NA	0	NA	-0.509729	TRUE
DLQSLEDILHQVEN(N-Glycosylation)K{Hex:5; HexNAc:4; Neu5Ac:2}	NA	TRUE	NA	0	-0.509022	TRUE
IT(O-Glycosylation)EEFLGK{Hex:1; HexNAc:1}	TRUE	NA	0	NA	-0.498963	TRUE
FQPTT(O-Glycosylation)STGIAEK{Hex:4; HexNAc:4}	NA	TRUE	NA	0	-0.495295	TRUE
TDEVVTLT(O-Glycosylation)PR{Hex:2; HexNAc:2; Neu5Ac:1}	TRUE	NA	0	NA	-0.493679	TRUE
FQPT(O-Glycosylation)TSTGIAEK{Hex:4; HexNAc:4; Neu5Ac:1}	TRUE	NA	0	NA	-0.491594	TRUE
VHGPPTET(O-Glycosylation)LPTPR{Fuc:2; Hex:2; HexNAc:2}	TRUE	NA	0	NA	-0.488411	TRUE
VHGPPTET(O-Glycosylation)LPTPR{Hex:2; HexNAc:2; Neu5Ac:1}	TRUE	NA	0	NA	-0.488411	TRUE
VHGPPTETLPT(O-Glycosylation)PR{Fuc:2; Hex:2; HexNAc:2}	TRUE	NA	0	NA	-0.488411	TRUE
FQPT(O-Glycosylation)TSTGIAEK{Hex:4; HexNAc:4}	NA	TRUE	NA	0	-0.48501	TRUE
TVLTPATNHMGN(N-Glycosylation)VTFTIPANR{Hex:6; HexNAc:2}	TRUE	TRUE	0	0	-0.481422	TRUE
KMEES(O-Glycosylation)K{Fuc:1; Hex:3; HexNAc:7}	NA	TRUE	NA	0	-0.48021	TRUE
EVGEAT(O-Glycosylation)GGPELSGVPR{Hex:1; HexNAc:1; Neu5Ac:1}	TRUE	NA	0	NA	-0.455321	TRUE
EVGEATGGPELS(O-Glycosylation)GVPR{Hex:1; HexNAc:1; Neu5Ac:1}	TRUE	NA	0	NA	-0.455321	TRUE
DSLSIN(N-Glycosylation)ATNIK{Hex:6; HexNAc:2}	TRUE	NA	0	NA	-0.44556	TRUE
FHVN(N-Glycosylation)YTQPLVAVK{Hex:8; HexNAc:2}	NA	TRUE	NA	0	-0.427148	TRUE
AGPN(N-Glycosylation)GTLFVADAYK{Hex:5; HexNAc:2}	TRUE	NA	0	NA	-0.41978	TRUE
FEN(N-Glycosylation)QTGFPPPDSR{Fuc:1; Hex:3; HexNAc:5}	TRUE	NA	0	NA	-0.368643	TRUE
AN(N-Glycosylation)ATLLLGPLR{Hex:5; HexNAc:2}	TRUE	FALSE	0.00185874	0.285446	-0.345359	FALSE
AAT(O-Glycosylation)VGSLAGQPLQER{Hex:1; HexNAc:1; Neu5Ac:2}	TRUE	NA	0	NA	-0.297238	TRUE
AATVGS(O-Glycosylation)LAGQPLQER{Hex:1; HexNAc:1; Neu5Ac:2}	TRUE	NA	0	NA	-0.297238	TRUE
LLNINPN(N-Glycosylation)K{Hex:5; HexNAc:2}	TRUE	TRUE	0	0.00609756	-0.2781	TRUE
VHGPPT(O-Glycosylation)ETLPTPR{Hex:2; HexNAc:2}	TRUE	TRUE	0	0	-0.124101	TRUE
HTNMN(N-Glycosylation)LTQLK{Hex:8; HexNAc:2}	FALSE	TRUE	0.990562	0.000150023	-0.0772229	FALSE
EEQYN(N-Glycosylation)STYR{Fuc:1; Hex:4; HexNAc:4}	TRUE	FALSE	0.191141	0.546712	0.217786	FALSE
EEQYNS(O-Glycosylation)TYR{Fuc:1; Hex:4; HexNAc:4}	FALSE	TRUE	0.422081	0.0151202	0.791506	FALSE
FQPTTS(O-Glycosylation)TGIAEK{Hex:4; HexNAc:4}	FALSE	TRUE	0.652811	0	1.2618	FALSE
VSLS(O-Glycosylation)PGPEQK{Hex:2; HexNAc:2}	TRUE	FALSE	0.20222	0.313644	1.65696	FALSE
EEQYN(N-Glycosylation)STYR{Fuc:1; Hex:3; HexNAc:4}	FALSE	TRUE	0.381959	0.0718096	1.94909	FALSE
FHVN(N-Glycosylation)YTQPLVAVK{Hex:6; HexNAc:2}	TRUE	TRUE	0.245955	0.0524274	2.78826	TRUE
N(N-Glycosylation)GTHFDIDK{Hex:5; HexNAc:2}	TRUE	TRUE	0.0141988	0.00989493	5.5833	TRUE
HEVSASTQSTPASS(O-Glycosylation)R{HexNAc:1}	FALSE	FALSE	0.267049	0.386071	14.211	FALSE
HEVSASTQSTPAS(O-Glycosylation)SR{HexNAc:1}	FALSE	FALSE	0.267049	0.386071	19.2807	FALSE
VALPAYPASLTDVSLALSELRPN(N-Glycosylation)DSGIYR{Hex:5; HexNAc:2}	TRUE	FALSE	0.169299	0.492295	27.2994	FALSE
GTEWLVN(N-Glycosylation)SSR{Hex:5; HexNAc:2}	TRUE	FALSE	0.237543	0.586889	35.3195	FALSE
VHGPPTETLPT(O-Glycosylation)PR{Hex:2; HexNAc:2; Neu5Ac:1}	FALSE	TRUE	0.401031	0.010101	48.4743	FALSE
TDEVVTLT(O-Glycosylation)PR{Hex:2; HexNAc:2}	TRUE	TRUE	0.179988	0.0278239	85.6483	TRUE
EVGEATGGPELS(O-Glycosylation)GVPR{Hex:1; HexNAc:1; Neu5Ac:2}	FALSE	FALSE	0.347582	0.522322	101.622	FALSE
EVGEAT(O-Glycosylation)GGPELSGVPR{Hex:1; HexNAc:1; Neu5Ac:2}	FALSE	FALSE	0.319684	0.354961	149.546	FALSE
VHGPPTETLPT(O-Glycosylation)PR{Hex:2; HexNAc:2}	FALSE	FALSE	0.397499	0.666012	152.426	FALSE
EEQFN(N-Glycosylation)STFR{Fuc:1; Hex:3; HexNAc:4}	FALSE	TRUE	0.528316	0.152195	175.787	FALSE
VHGPPTET(O-Glycosylation)LPTPR{Hex:2; HexNAc:2}	FALSE	FALSE	0.461882	0.459182	604.518	FALSE

## Sheet: CLAvsPRORanking
	QualityGroup1	QualityGroup2	Overlap%_1	Overlap%_2	ZScore	PassOverall
ETGETS(O-Glycosylation)PAQVNK{Hex:1; HexNAc:1; Neu5Ac:1}	NA	TRUE	NA	0	-1.88174	TRUE
SS(O-Glycosylation)RNIPR{Hex:1; HexNAc:1; Neu5Ac:2}	TRUE	NA	0	NA	-1.61407	TRUE
SGQSS(O-Glycosylation)R{Fuc:1; Hex:4; HexNAc:6}	TRUE	NA	0	NA	-1.59972	TRUE
GHTLTLN(N-Glycosylation)FTR{Hex:6; HexNAc:2}	NA	TRUE	NA	0	-1.56081	TRUE
NLASPSPST(O-Glycosylation)LVEAR{Hex:2; HexNAc:2; Neu5Ac:2}	NA	TRUE	NA	0	-1.5226	TRUE
T(O-Glycosylation)EEEVFSGMK{Hex:1; HexNAc:1}	TRUE	NA	0	NA	-1.4983	TRUE
HEVSASTQSTPAS(O-Glycosylation)SR{HexNAc:1}	FALSE	TRUE	0.322173	0.140947	-1.46528	FALSE
LPSSAVT(O-Glycosylation)PR{HexNAc:2}	NA	TRUE	NA	0	-1.41292	TRUE
SN(N-Glycosylation)ISILR{Hex:5; HexNAc:2}	NA	TRUE	NA	0	-1.3813	TRUE
EPQISTTT(O-Glycosylation)HYNR{Hex:3; HexNAc:3}	TRUE	NA	0	NA	-1.37123	TRUE
FQPTT(O-Glycosylation)STGIAEK{Hex:4; HexNAc:4}	NA	TRUE	NA	0	-1.34408	TRUE
QTS(O-Glycosylation)GRITEEFLGK{Hex:2; HexNAc:2; Neu5Ac:2}	NA	TRUE	NA	0	-1.33846	TRUE
DFVAKLAN(N-Glycosylation)NTHQHVFDDLR{Hex:10; HexNAc:2}	TRUE	NA	0	NA	-1.32945	TRUE
TPLPPTSAHGNVAEGETKPDPDVT(O-Glycosylation)ER{Hex:1; HexNAc:1; Neu5Ac:1}	TRUE	NA	0	NA	-1.31355	TRUE
SGQS(O-Glycosylation)SR{Fuc:1; Hex:4; HexNAc:6}	TRUE	NA	0	NA	-1.27952	TRUE
EVGEATGGPELS(O-Glycosylation)GVPR{Hex:1; HexNAc:1}	NA	TRUE	NA	0	-1.24531	TRUE
YLSTTPFPS(O-Glycosylation)QHR{Hex:3; HexNAc:3}	TRUE	NA	0	NA	-1.22778	TRUE
NLASPSPS(O-Glycosylation)TLVEAR{Hex:2; HexNAc:2; Neu5Ac:2}	NA	TRUE	NA	0	-1.21137	TRUE
EEQFNS(O-Glycosylation)TFR{Fuc:1; Hex:4; HexNAc:4}	TRUE	NA	0	NA	-1.19521	TRUE
GSLSYLN(N-Glycosylation)VTR{Hex:6; HexNAc:2}	TRUE	TRUE	0	0	-1.1289	TRUE
FLEPYN(N-Glycosylation)DSIQAQK{Hex:5; HexNAc:2}	TRUE	FALSE	0.00747977	0.941176	-1.12074	FALSE
EPQISTT(O-Glycosylation)THYNR{Hex:3; HexNAc:3}	TRUE	NA	0	NA	-1.06528	TRUE
LLNINPN(N-Glycosylation)K{Hex:5; HexNAc:2}	TRUE	TRUE	0	0	-1.05258	TRUE
TTPPTT(O-Glycosylation)ATPIR{Hex:1; HexNAc:1; Neu5Ac:1}	NA	TRUE	NA	0	-1.04559	TRUE
TFVLSALQPSPTHSS(O-Glycosylation)SNTQR{Hex:1; HexNAc:1; Neu5Ac:1}	TRUE	TRUE	0	0	-1.02617	TRUE
LEATISPET(O-Glycosylation)MR{Hex:1; HexNAc:1; Neu5Ac:2}	TRUE	TRUE	0	0	-0.987889	TRUE
N(N-Glycosylation)GTHFDIDK{Hex:5; HexNAc:2}	TRUE	NA	0	NA	-0.957611	TRUE
NLASPSPST(O-Glycosylation)LVEAR{Hex:3; HexNAc:3; Neu5Ac:1}	TRUE	NA	0	NA	-0.957611	TRUE
TDEVVTLT(O-Glycosylation)PR{Hex:2; HexNAc:2; Neu5Ac:1}	TRUE	NA	0	NA	-0.938351	TRUE
N(N-Glycosylation)STFGSVEVHNLQPEK{Hex:5; HexNAc:2}	NA	TRUE	NA	0	-0.936071	TRUE
VHGPPT(O-Glycosylation)ETLPTPR{Hex:2; HexNAc:2; Neu5Ac:2}	TRUE	NA	0	NA	-0.926556	TRUE
QLEEVT(O-Glycosylation)DEDIAAHGK{Hex:1; HexNAc:1; Neu5Ac:2}	TRUE	NA	0	NA	-0.898547	TRUE
RSVLALT(O-Glycosylation)HEGR{Fuc:2; Hex:3; HexNAc:3}	TRUE	NA	0	NA	-0.898547	TRUE
TDELPQLVTLPHPNLHGPEILDVPST(O-Glycosylation)VQK{Hex:1; HexNAc:1; Neu5Ac:2}	NA	TRUE	NA	0	-0.887217	TRUE
EVGEATGGPELS(O-Glycosylation)GVPR{Hex:1; HexNAc:1; Neu5Ac:1}	TRUE	TRUE	0	0	-0.881866	TRUE
LEATIS(O-Glycosylation)PETMR{Hex:1; HexNAc:1; Neu5Ac:2}	TRUE	TRUE	0	0	-0.877663	TRUE
TFVLSALQPSPTHSSS(O-Glycosylation)NTQR{Hex:1; HexNAc:1; Neu5Ac:1}	TRUE	TRUE	0	0	-0.869497	TRUE
TTPPT(O-Glycosylation)TATPIR{Hex:1; HexNAc:1; Neu5Ac:1}	NA	TRUE	NA	0	-0.862928	TRUE
AVLQPGASPLPDGESEAS(O-Glycosylation)RPPR{Fuc:2; Hex:2; HexNAc:2; Neu5Ac:3}	NA	TRUE	NA	0	-0.855305	TRUE
AVLQPGASPLPDGESEAS(O-Glycosylation)RPPR{Hex:2; HexNAc:2; Neu5Ac:3}	NA	TRUE	NA	0	-0.855305	TRUE
DIYTFDGALN(N-Glycosylation)K{Hex:5; HexNAc:2}	NA	TRUE	NA	0	-0.855305	TRUE
EDALN(N-Glycosylation)ETR{Hex:9; HexNAc:2}	NA	TRUE	NA	0	-0.855305	TRUE
EEKPAVT(O-Glycosylation)AAPK{HexNAc:1}	NA	TRUE	NA	0	-0.855305	TRUE
NLASPS(O-Glycosylation)PSTLVEAR{Hex:2; HexNAc:2; Neu5Ac:2}	NA	TRUE	NA	0	-0.834645	TRUE
QT(O-Glycosylation)SGRITEEFLGK{Hex:2; HexNAc:2; Neu5Ac:2}	NA	TRUE	NA	0	-0.834645	TRUE
GSLSYLN(N-Glycosylation)VTR{Hex:5; HexNAc:2}	NA	TRUE	NA	0	-0.824268	TRUE
TFVLSALQPS(O-Glycosylation)PTHSSSNTQR{Hex:1; HexNAc:1; Neu5Ac:1}	NA	TRUE	NA	0	-0.815241	TRUE
LEAT(O-Glycosylation)ISPETMR{Hex:1; HexNAc:1; Neu5Ac:2}	NA	TRUE	NA	0	-0.808754	TRUE
AN(N-Glycosylation)ATLLLGPLR{Hex:5; HexNAc:2}	TRUE	TRUE	0.00185874	0.00182149	-0.789979	TRUE
FN(N-Glycosylation)HTQTIQQK{Hex:6; HexNAc:2}	NA	TRUE	NA	0	-0.780683	TRUE
GHVN(N-Glycosylation)ITR{Hex:5; HexNAc:4; Neu5Ac:2}	NA	TRUE	NA	0	-0.757435	TRUE
DSLSIN(N-Glycosylation)ATNIK{Hex:7; HexNAc:2}	TRUE	TRUE	0	0	-0.756891	TRUE
ETGET(O-Glycosylation)SPAQVNK{Hex:1; HexNAc:1; Neu5Ac:1}	NA	TRUE	NA	0	-0.754989	TRUE
FEN(N-Glycosylation)QTGFPPPDSR{Fuc:1; Hex:3; HexNAc:5}	TRUE	NA	0	NA	-0.742756	TRUE
VQPFN(N-Glycosylation)VTQGK{Hex:5; HexNAc:2}	TRUE	TRUE	0.00030931	0.000505306	-0.73159	TRUE
VALPAYPASLTDVSLALSELRPN(N-Glycosylation)DSGIYR{Hex:8; HexNAc:2}	TRUE	NA	0	NA	-0.706712	TRUE
VT(O-Glycosylation)YDVSR{Hex:5; HexNAc:6}	TRUE	NA	0	NA	-0.705733	TRUE
VTYDVS(O-Glycosylation)R{Hex:5; HexNAc:6}	TRUE	NA	0	NA	-0.705733	TRUE
YHYN(N-Glycosylation)GTFEDGK{Hex:6; HexNAc:2}	TRUE	NA	0	NA	-0.705733	TRUE
EEQYN(N-Glycosylation)STYR{Fuc:1; Hex:3; HexNAc:4}	FALSE	TRUE	0.404627	0.165529	-0.693774	FALSE
S(O-Glycosylation)SRNIPR{Hex:1; HexNAc:1; Neu5Ac:2}	TRUE	NA	0	NA	-0.679908	TRUE
QTSGRIT(O-Glycosylation)EEFLGK{Hex:2; HexNAc:2; Neu5Ac:2}	NA	TRUE	NA	0	-0.67048	TRUE
VHGPPTETLPT(O-Glycosylation)PR{Fuc:2; Hex:2; HexNAc:2}	FALSE	FALSE	0.486213	0.484703	-0.664496	FALSE
EEQFN(N-Glycosylation)STFR{Fuc:1; Hex:5; HexNAc:4}	NA	TRUE	NA	0	-0.655224	TRUE
FQPT(O-Glycosylation)TSTGIAEK{Hex:4; HexNAc:4}	NA	TRUE	NA	0	-0.644752	TRUE
LSAEPT(O-Glycosylation)EVR{Hex:1; HexNAc:1}	TRUE	NA	0	NA	-0.636618	TRUE
NLASPSPS(O-Glycosylation)TLVEAR{Hex:3; HexNAc:3; Neu5Ac:1}	TRUE	NA	0	NA	-0.636618	TRUE
VAWLN(N-Glycosylation)R{Hex:8; HexNAc:2}	TRUE	TRUE	0	0	-0.63547	TRUE
YLSTT(O-Glycosylation)PFPSQHR{Hex:3; HexNAc:3}	TRUE	NA	0	NA	-0.633221	TRUE
VELN(N-Glycosylation)TSR{Hex:9; HexNAc:2}	NA	TRUE	NA	0	-0.631952	TRUE
SFDFPTLIT(O-Glycosylation)K{Hex:1; HexNAc:1; Neu5Ac:2}	NA	TRUE	NA	0	-0.605666	TRUE
AVLQPGASPLPDGES(O-Glycosylation)EASRPPR{Fuc:2; Hex:2; HexNAc:2; Neu5Ac:3}	NA	TRUE	NA	0	-0.600852	TRUE
VSLS(O-Glycosylation)PGPEQK{Hex:2; HexNAc:2; Neu5Ac:1}	FALSE	TRUE	0.379889	0	-0.594808	FALSE
MS(O-Glycosylation)QVMR{Fuc:1; Hex:3; HexNAc:6}	NA	TRUE	NA	0	-0.589315	TRUE
DSLSIN(N-Glycosylation)ATNIK{Hex:8; HexNAc:2}	TRUE	NA	0	NA	-0.561388	TRUE
TTPPTTAT(O-Glycosylation)PIR{Hex:1; HexNAc:1; Neu5Ac:1}	NA	TRUE	NA	0	-0.537136	TRUE
TVLEN(N-Glycosylation)STSYEEAK{Hex:6; HexNAc:2}	NA	TRUE	NA	0	-0.537136	TRUE
VPVLETT(O-Glycosylation)PVGK{Hex:2; HexNAc:2; Neu5Ac:1}	TRUE	NA	0	NA	-0.533933	TRUE
VQAAVGTS(O-Glycosylation)AAPVPSDNH{Hex:1; HexNAc:1; Neu5Ac:2}	NA	TRUE	NA	0	-0.533697	TRUE
TDEVVT(O-Glycosylation)LTPR{Hex:2; HexNAc:2}	NA	TRUE	NA	0	-0.533514	TRUE
AVLQPGASPLPDGES(O-Glycosylation)EASRPPR{Hex:2; HexNAc:2; Neu5Ac:2}	NA	TRUE	NA	0	-0.532708	TRUE
TVLTPATNHMGN(N-Glycosylation)VTFTIPANR{Hex:6; HexNAc:2}	TRUE	NA	0	NA	-0.526463	TRUE
TAPAGTSVQAQPVLPT(O-Glycosylation)DSASR{Hex:1; HexNAc:1; Neu5Ac:2}	NA	TRUE	NA	0	-0.524913	TRUE
TAPAGTSVQAQPVLPTDS(O-Glycosylation)ASR{Hex:1; HexNAc:1; Neu5Ac:2}	NA	TRUE	NA	0	-0.524913	TRUE
TAPAGTSVQAQPVLPTDSAS(O-Glycosylation)R{Hex:1; HexNAc:1; Neu5Ac:2}	NA	TRUE	NA	0	-0.524913	TRUE
S(O-Glycosylation)GQSSR{Fuc:1; Hex:4; HexNAc:6}	TRUE	NA	0	NA	-0.516585	TRUE
EPQIST(O-Glycosylation)TTHYNR{Hex:3; HexNAc:3}	TRUE	NA	0	NA	-0.514503	TRUE
TDEVVTLT(O-Glycosylation)PR{Hex:2; HexNAc:2}	TRUE	FALSE	0.000252589	0.393189	-0.504129	FALSE
YLS(O-Glycosylation)TTPFPSQHR{Hex:3; HexNAc:3}	TRUE	NA	0	NA	-0.501273	TRUE
ETET(O-Glycosylation)DIDR{Hex:1; HexNAc:1}	TRUE	NA	0	NA	-0.501101	TRUE
VPVLETT(O-Glycosylation)PVGK{Hex:2; HexNAc:2}	FALSE	FALSE	0.397411	0.543138	-0.490612	FALSE
VQAAVGT(O-Glycosylation)SAAPVPSDNH{Hex:1; HexNAc:1; Neu5Ac:2}	NA	TRUE	NA	0	-0.474659	TRUE
HTNMN(N-Glycosylation)LTQLK{Hex:8; HexNAc:2}	TRUE	TRUE	0	0	-0.472506	TRUE
LS(O-Glycosylation)LMKTSAIK{HexNAc:3}	TRUE	NA	0	NA	-0.465625	TRUE
EEQFNS(O-Glycosylation)TFR{Fuc:1; Hex:3; HexNAc:4}	NA	TRUE	NA	0	-0.462758	TRUE
EEQYN(N-Glycosylation)STYR{Fuc:1; Hex:5; HexNAc:4}	NA	TRUE	NA	0	-0.462758	TRUE
EEQYNS(O-Glycosylation)TYR{Fuc:1; Hex:3; HexNAc:4}	NA	TRUE	NA	0	-0.462758	TRUE
EVGEAT(O-Glycosylation)GGPELSGVPR{Hex:1; HexNAc:1; Neu5Ac:1}	TRUE	TRUE	0	0	-0.453366	TRUE
FHVN(N-Glycosylation)YTQPLVAVK{Hex:6; HexNAc:2}	TRUE	TRUE	0.000202061	0	-0.452379	TRUE
VQAAVGTSAAPVPS(O-Glycosylation)DNH{Hex:1; HexNAc:1; Neu5Ac:2}	NA	TRUE	NA	0	-0.441863	TRUE
VS(O-Glycosylation)LSPGPEQK{Hex:2; HexNAc:2; Neu5Ac:1}	NA	TRUE	NA	0	-0.441863	TRUE
VVLHPN(N-Glycosylation)YSQVDIGLIK{Hex:5; HexNAc:4; Neu5Ac:2}	NA	TRUE	NA	0	-0.441863	TRUE
YLGN(N-Glycosylation)ATAIFFLPDEGK{Hex:5; HexNAc:4; Neu5Ac:2}	NA	TRUE	NA	0	-0.441863	TRUE
YLST(O-Glycosylation)TPFPSQHR{Hex:3; HexNAc:3}	TRUE	NA	0	NA	-0.425854	TRUE
FEN(N-Glycosylation)QTGFPPPDSR{Fuc:1; Hex:5; HexNAc:4}	TRUE	FALSE	0	1	-0.419768	FALSE
EEQYNS(O-Glycosylation)TYR{Fuc:1; Hex:3; HexNAc:5}	NA	TRUE	NA	0	-0.37445	TRUE
DSLSIN(N-Glycosylation)ATNIK{Hex:6; HexNAc:2}	TRUE	TRUE	0.208642	0.03281	-0.354611	TRUE
VS(O-Glycosylation)LSPGPEQK{Hex:2; HexNAc:2}	TRUE	FALSE	0	0.338561	-0.346815	FALSE
TEEEVFS(O-Glycosylation)GMK{Hex:1; HexNAc:1}	TRUE	NA	0	NA	-0.346315	TRUE
AGPN(N-Glycosylation)GTLFVADAYK{Hex:5; HexNAc:2}	TRUE	NA	0	NA	-0.306265	TRUE
TFVLSALQPSPT(O-Glycosylation)HSSSNTQR{Hex:1; HexNAc:1; Neu5Ac:1}	TRUE	TRUE	0	0	-0.277739	TRUE
TFVLSALQPSPTHS(O-Glycosylation)SSNTQR{Hex:1; HexNAc:1; Neu5Ac:1}	TRUE	TRUE	0	0	-0.277739	TRUE
SFDFPT(O-Glycosylation)LITK{Hex:1; HexNAc:1; Neu5Ac:2}	TRUE	TRUE	0	0	-0.247568	TRUE
DSLSIN(N-Glycosylation)ATNIK{Hex:5; HexNAc:2}	TRUE	TRUE	0.229784	0.0227801	-0.0239575	TRUE
AAT(O-Glycosylation)VGSLAGQPLQER{Hex:1; HexNAc:1; Neu5Ac:2}	TRUE	TRUE	0	0	0.0388975	TRUE
AATVGS(O-Glycosylation)LAGQPLQER{Hex:1; HexNAc:1; Neu5Ac:2}	TRUE	TRUE	0	0	0.0388975	TRUE
FQPTTS(O-Glycosylation)TGIAEK{Hex:4; HexNAc:4; Neu5Ac:1}	TRUE	TRUE	0	0	0.199626	TRUE
VHGPPTETLPT(O-Glycosylation)PR{Hex:2; HexNAc:2; Neu5Ac:1}	FALSE	TRUE	0.314673	0.12048	0.413984	FALSE
VALPAYPASLTDVSLALSELRPN(N-Glycosylation)DSGIYR{Hex:7; HexNAc:2}	TRUE	TRUE	0	0	0.905854	TRUE
AVLQPGASPLPDGESEAS(O-Glycosylation)RPPR{Hex:2; HexNAc:2; Neu5Ac:2}	FALSE	FALSE	0.271185	0.369011	1.22847	FALSE
FQPT(O-Glycosylation)TSTGIAEK{Hex:4; HexNAc:4; Neu5Ac:1}	TRUE	TRUE	0	0	2.06624	TRUE
FQPTT(O-Glycosylation)STGIAEK{Hex:4; HexNAc:4; Neu5Ac:1}	TRUE	TRUE	0	0	2.06624	TRUE
EEQFN(N-Glycosylation)STFR{Fuc:1; Hex:3; HexNAc:4}	FALSE	TRUE	0.49939	0.186126	2.94067	FALSE
EVGEATGGPELS(O-Glycosylation)GVPR{Hex:1; HexNAc:1; Neu5Ac:2}	FALSE	TRUE	0.462889	0.115996	3.38266	FALSE
FQPTTST(O-Glycosylation)GIAEK{Hex:4; HexNAc:4; Neu5Ac:1}	TRUE	TRUE	0	0	3.42581	TRUE
FN(N-Glycosylation)HTQTIQQK{Hex:5; HexNAc:2}	TRUE	TRUE	0	0	3.5535	TRUE
VALPAYPASLTDVSLALSELRPN(N-Glycosylation)DSGIYR{Hex:6; HexNAc:2}	FALSE	FALSE	0.278785	0.710288	4.30288	FALSE
TFVLSALQPSPTHSSSNT(O-Glycosylation)QR{Hex:1; HexNAc:1; Neu5Ac:1}	TRUE	TRUE	0	0	4.82519	TRUE
FQPTTST(O-Glycosylation)GIAEK{Hex:4; HexNAc:4}	FALSE	TRUE	0.652811	0	5.07862	FALSE
QLEEVT(O-Glycosylation)DEDIAAHGK{Hex:1; HexNAc:1}	TRUE	TRUE	0.181586	0	5.59603	TRUE
FQPTTS(O-Glycosylation)TGIAEK{Hex:4; HexNAc:4}	FALSE	TRUE	0.652811	0	8.39381	FALSE
LSAEPT(O-Glycosylation)EVR{Hex:1; HexNAc:1; Neu5Ac:2}	TRUE	FALSE	0.000151538	0.339558	9.90936	FALSE
GTEWLVN(N-Glycosylation)SSR{Hex:5; HexNAc:2}	TRUE	TRUE	0.145488	0.101285	10.7731	TRUE
VHGPPT(O-Glycosylation)ETLPTPR{Hex:2; HexNAc:2}	TRUE	TRUE	0.0196532	0.0544815	15.8942	TRUE
VAWLN(N-Glycosylation)R{Hex:6; HexNAc:2}	TRUE	TRUE	0.169791	0.0883905	16.8703	TRUE
EVGEAT(O-Glycosylation)GGPELSGVPR{Hex:1; HexNAc:1; Neu5Ac:2}	FALSE	FALSE	0.652189	0.355051	21.2633	FALSE
VHGPPTET(O-Glycosylation)LPTPR{Hex:2; HexNAc:2; Neu5Ac:1}	TRUE	TRUE	0.000412456	0.00182149	25.3803	TRUE
VHGPPTET(O-Glycosylation)LPTPR{Hex:2; HexNAc:2}	FALSE	FALSE	0.578223	0.404255	37.3892	FALSE
IT(O-Glycosylation)EEFLGK{Hex:1; HexNAc:1}	FALSE	FALSE	0.307783	0.270289	41.706	FALSE
VSLS(O-Glycosylation)PGPEQK{Hex:2; HexNAc:2}	TRUE	TRUE	0.241035	0.142066	45.3117	TRUE
VHGPPTETLPT(O-Glycosylation)PR{Hex:2; HexNAc:2}	FALSE	FALSE	0.307267	0.291332	115.365	FALSE
VALPAYPASLTDVSLALSELRPN(N-Glycosylation)DSGIYR{Hex:5; HexNAc:2}	FALSE	FALSE	0.344035	0.581596	119.893	FALSE
HEVSASTQSTPASS(O-Glycosylation)R{HexNAc:1}	FALSE	TRUE	0.310337	0.0959207	121.763	FALSE
VHGPPT(O-Glycosylation)ETLPTPR{Hex:2; HexNAc:2; Neu5Ac:1}	TRUE	TRUE	0.173504	0.0238908	129.829	TRUE
VHGPPTET(O-Glycosylation)LPTPR{Fuc:2; Hex:2; HexNAc:2}	FALSE	FALSE	0.486213	0.484703	133.181	FALSE
EEQYNS(O-Glycosylation)TYR{Fuc:1; Hex:4; HexNAc:4}	FALSE	TRUE	0.526708	0.239126	145.487	FALSE
VHGPPT(O-Glycosylation)ETLPTPR{Fuc:2; Hex:2; HexNAc:2}	FALSE	FALSE	0.480435	0.485929	155.614	FALSE
VAWLN(N-Glycosylation)R{Hex:7; HexNAc:2}	FALSE	TRUE	0.38346	0.230807	260.571	FALSE
DLQSLEDILHQVEN(N-Glycosylation)K{Hex:5; HexNAc:4; Neu5Ac:1}	FALSE	FALSE	0.359311	0.377008	595.013	FALSE
EEQYN(N-Glycosylation)STYR{Fuc:1; Hex:4; HexNAc:4}	FALSE	FALSE	0.298534	0.720094	621.692	FALSE
AVLQPGASPLPDGES(O-Glycosylation)EASRPPR{Hex:2; HexNAc:2; Neu5Ac:3}	FALSE	FALSE	0.390276	0.530139	2445.5	FALSE

## Sheet: CTRLvsCLARanking
	QualityGroup1	QualityGroup2	Overlap%_1	Overlap%_2	ZScore	PassOverall
AGPN(N-Glycosylation)GTLFVADAYK{Hex:5; HexNAc:2}	NA	TRUE	NA	0	-3.02189	TRUE
YLSTTPFPS(O-Glycosylation)QHR{Hex:3; HexNAc:3}	NA	TRUE	NA	0	-2.94273	TRUE
ANS(O-Glycosylation)TGTLVITDPTR{Fuc:1; Hex:3; HexNAc:5}	TRUE	NA	0	NA	-2.73142	TRUE
EEQYN(N-Glycosylation)STYR{Fuc:1; Hex:3; HexNAc:4}	NA	TRUE	NA	0	-2.45349	TRUE
AVLQPGASPLPDGESEAS(O-Glycosylation)RPPR{Hex:2; HexNAc:2; Neu5Ac:2}	NA	TRUE	NA	0	-2.44182	TRUE
DFVAKLAN(N-Glycosylation)NTHQHVFDDLR{Hex:10; HexNAc:2}	NA	TRUE	NA	0	-2.44182	TRUE
TNFTS(O-Glycosylation)K{Fuc:1; Hex:3; HexNAc:5}	TRUE	NA	0	NA	-2.2852	TRUE
TFVLSALQPSPT(O-Glycosylation)HSSSNTQR{Hex:1; HexNAc:1; Neu5Ac:1}	NA	TRUE	NA	0	-2.28468	TRUE
TEEEVFS(O-Glycosylation)GMK{Hex:1; HexNAc:1}	NA	TRUE	NA	0	-2.20218	TRUE
EPQISTTT(O-Glycosylation)HYNR{Hex:3; HexNAc:3}	NA	TRUE	NA	0	-2.10863	TRUE
ANSTGT(O-Glycosylation)LVITDPTR{Fuc:1; Hex:3; HexNAc:5}	TRUE	NA	0	NA	-2.03007	TRUE
VNVVN(N-Glycosylation)STLAEVHWDPVPLK{Hex:5; HexNAc:2}	TRUE	NA	0	NA	-1.91939	TRUE
KLLAAEPLS(O-Glycosylation)K{Hex:5; HexNAc:5}	TRUE	NA	0	NA	-1.91867	TRUE
TN(N-Glycosylation)FTSK{Fuc:2; Hex:5; HexNAc:6; Neu5Ac:1}	TRUE	NA	0	NA	-1.67624	TRUE
LAS(O-Glycosylation)HLR{Fuc:1; Hex:4; HexNAc:6}	TRUE	NA	0	NA	-1.63423	TRUE
GT(O-Glycosylation)NESDSATTQFTTEIDAPK{Fuc:1; Hex:3; HexNAc:5}	TRUE	NA	0	NA	-1.59839	TRUE
TFVLSALQPSPTHSS(O-Glycosylation)SNTQR{Hex:1; HexNAc:1; Neu5Ac:1}	NA	TRUE	NA	0	-1.55924	TRUE
VHGPPT(O-Glycosylation)ETLPTPR{Hex:2; HexNAc:2; Neu5Ac:2}	NA	TRUE	NA	0	-1.44929	TRUE
ANSTGTLVIT(O-Glycosylation)DPTR{Fuc:1; Hex:3; HexNAc:5}	TRUE	NA	0	NA	-1.42027	TRUE
ANSTGTLVITDPT(O-Glycosylation)R{Fuc:1; Hex:3; HexNAc:5}	TRUE	NA	0	NA	-1.42027	TRUE
LILN(N-Glycosylation)YSPR{Fuc:1; Hex:6; HexNAc:6}	TRUE	NA	0	NA	-1.36771	TRUE
GLLTFVDHLPVTQVVIGDTN(N-Glycosylation)R{Hex:5; HexNAc:2}	TRUE	NA	0	NA	-1.36628	TRUE
DSLSIN(N-Glycosylation)ATNIK{Hex:6; HexNAc:2}	NA	TRUE	NA	0	-1.32557	TRUE
TVLTPATNHMGN(N-Glycosylation)VTFTIPANR{Hex:6; HexNAc:2}	NA	TRUE	NA	0	-1.32492	TRUE
SS(O-Glycosylation)RNIPR{Hex:1; HexNAc:1; Neu5Ac:2}	NA	TRUE	NA	0	-1.27611	TRUE
LS(O-Glycosylation)LMKTSAIK{HexNAc:3}	NA	TRUE	NA	0	-1.24837	TRUE
FN(N-Glycosylation)HTQTIQQK{Hex:5; HexNAc:2}	TRUE	TRUE	0	0	-1.21142	TRUE
LLNINPN(N-Glycosylation)K{Hex:5; HexNAc:2}	TRUE	TRUE	0	0	-1.17332	TRUE
EVGEAT(O-Glycosylation)GGPELSGVPR{Hex:1; HexNAc:1; Neu5Ac:2}	TRUE	FALSE	0.218963	0.260549	-1.15327	FALSE
VALPAYPASLTDVSLALSELRPN(N-Glycosylation)DSGIYR{Hex:7; HexNAc:2}	NA	TRUE	NA	0	-1.1124	TRUE
VHGPPTET(O-Glycosylation)LPTPR{Fuc:2; Hex:2; HexNAc:2}	NA	TRUE	NA	0	-0.959084	TRUE
VALPAYPASLTDVSLALSELRPN(N-Glycosylation)DSGIYR{Hex:6; HexNAc:2}	NA	TRUE	NA	0	-0.955451	TRUE
FEN(N-Glycosylation)QTGFPPPDSR{Fuc:1; Hex:5; HexNAc:4}	NA	TRUE	NA	0	-0.884113	TRUE
DLQSLEDILHQVEN(N-Glycosylation)K{Hex:5; HexNAc:4; Neu5Ac:1}	NA	TRUE	NA	0	-0.882094	TRUE
GLTGPTTVPAT(O-Glycosylation)K{HexNAc:1}	TRUE	NA	0	NA	-0.874397	TRUE
ANS(O-Glycosylation)TGTLVITDPTR{Hex:3; HexNAc:5}	TRUE	NA	0	NA	-0.873785	TRUE
ANSTGT(O-Glycosylation)LVITDPTR{Hex:3; HexNAc:5}	TRUE	NA	0	NA	-0.873785	TRUE
ANSTGTLVIT(O-Glycosylation)DPTR{Hex:3; HexNAc:5}	TRUE	NA	0	NA	-0.873785	TRUE
ANSTGTLVITDPT(O-Glycosylation)R{Hex:3; HexNAc:5}	TRUE	NA	0	NA	-0.873785	TRUE
EEPLPT(O-Glycosylation)TTPAAIK{HexNAc:1}	TRUE	NA	0	NA	-0.873785	TRUE
DIYTFDGALN(N-Glycosylation)K{Hex:5; HexNAc:2}	TRUE	NA	0	NA	-0.871063	TRUE
EEPLPTT(O-Glycosylation)TPAAIK{HexNAc:1}	TRUE	NA	0	NA	-0.871063	TRUE
SFDFPT(O-Glycosylation)LITK{Hex:1; HexNAc:1; Neu5Ac:2}	NA	TRUE	NA	0	-0.86589	TRUE
DSLSIN(N-Glycosylation)ATNIK{Hex:7; HexNAc:2}	NA	TRUE	NA	0	-0.840062	TRUE
VHGPPTETLPT(O-Glycosylation)PR{Hex:2; HexNAc:2}	NA	TRUE	NA	0	-0.821309	TRUE
VILYN(N-Glycosylation)R{Hex:5; HexNAc:2}	TRUE	NA	0	NA	-0.804703	TRUE
AATVGS(O-Glycosylation)LAGQPLQER{Hex:1; HexNAc:1; Neu5Ac:2}	NA	TRUE	NA	0	-0.784444	TRUE
YVAFN(N-Glycosylation)GTK{Hex:5; HexNAc:2}	TRUE	NA	0	NA	-0.784444	TRUE
GSLSYLN(N-Glycosylation)VTR{Hex:5; HexNAc:2}	TRUE	NA	0	NA	-0.759882	TRUE
SGQSS(O-Glycosylation)R{Fuc:1; Hex:4; HexNAc:6}	NA	TRUE	NA	0	-0.751281	TRUE
TFVLSALQPSPTHSSSNT(O-Glycosylation)QR{Hex:1; HexNAc:1; Neu5Ac:1}	NA	TRUE	NA	0	-0.727707	TRUE
S(O-Glycosylation)SRNIPR{Hex:1; HexNAc:1; Neu5Ac:2}	NA	TRUE	NA	0	-0.723909	TRUE
GTANLSET(O-Glycosylation)IR{Fuc:1; Hex:3; HexNAc:5}	TRUE	NA	0	NA	-0.691386	TRUE
AN(N-Glycosylation)STGTLVITDPTR{Fuc:1; Hex:3; HexNAc:5}	TRUE	NA	0	NA	-0.65678	TRUE
EEQFNS(O-Glycosylation)TFR{Fuc:1; Hex:4; HexNAc:4}	NA	TRUE	NA	0	-0.646071	TRUE
AAT(O-Glycosylation)VGSLAGQPLQER{Hex:1; HexNAc:1; Neu5Ac:2}	NA	TRUE	NA	0	-0.635423	TRUE
AVLQPGASPLPDGES(O-Glycosylation)EASRPPR{Hex:2; HexNAc:2; Neu5Ac:3}	NA	TRUE	NA	0	-0.635423	TRUE
AN(N-Glycosylation)ATLLLGPLR{Hex:5; HexNAc:2}	TRUE	FALSE	0	0.398043	-0.633555	FALSE
VSLS(O-Glycosylation)PGPEQK{Hex:2; HexNAc:2}	NA	TRUE	NA	0	-0.630993	TRUE
VT(O-Glycosylation)YDVSR{Hex:5; HexNAc:6}	NA	TRUE	NA	0	-0.630993	TRUE
EVGEAT(O-Glycosylation)GGPELSGVPR{Hex:1; HexNAc:1; Neu5Ac:1}	TRUE	TRUE	0	0	-0.620025	TRUE
VSLS(O-Glycosylation)PGPEQK{Hex:2; HexNAc:2; Neu5Ac:1}	NA	TRUE	NA	0	-0.584892	TRUE
FQPTT(O-Glycosylation)STGIAEK{Hex:4; HexNAc:4; Neu5Ac:1}	NA	TRUE	NA	0	-0.563484	TRUE
FQPT(O-Glycosylation)TSTGIAEK{Hex:4; HexNAc:4; Neu5Ac:1}	NA	TRUE	NA	0	-0.563052	TRUE
LSAEPT(O-Glycosylation)EVR{Hex:1; HexNAc:1}	NA	TRUE	NA	0	-0.563025	TRUE
T(O-Glycosylation)EEEVFSGMK{Hex:1; HexNAc:1}	NA	TRUE	NA	0	-0.562949	TRUE
TDEVVTLT(O-Glycosylation)PR{Hex:2; HexNAc:2; Neu5Ac:1}	NA	TRUE	NA	0	-0.56292	TRUE
TDEVVTLT(O-Glycosylation)PR{Hex:2; HexNAc:2}	NA	TRUE	NA	0	-0.561805	TRUE
VELN(N-Glycosylation)TSR{Hex:9; HexNAc:2}	TRUE	NA	0	NA	-0.561272	TRUE
FQPTTST(O-Glycosylation)GIAEK{Hex:4; HexNAc:4; Neu5Ac:1}	NA	TRUE	NA	0	-0.561068	TRUE
LEATIS(O-Glycosylation)PETMR{Hex:1; HexNAc:1; Neu5Ac:2}	NA	TRUE	NA	0	-0.561068	TRUE
DSLSIN(N-Glycosylation)ATNIK{Hex:8; HexNAc:2}	NA	TRUE	NA	0	-0.560757	TRUE
EEQFN(N-Glycosylation)STFR{Fuc:1; Hex:3; HexNAc:4}	NA	TRUE	NA	0	-0.560757	TRUE
VS(O-Glycosylation)LSPGPEQK{Hex:2; HexNAc:2}	NA	TRUE	NA	0	-0.560629	TRUE
LSAEPT(O-Glycosylation)EVR{Hex:1; HexNAc:1; Neu5Ac:2}	NA	TRUE	NA	0	-0.557208	TRUE
EPQIST(O-Glycosylation)TTHYNR{Hex:3; HexNAc:3}	NA	TRUE	NA	0	-0.556899	TRUE
SGQS(O-Glycosylation)SR{Fuc:1; Hex:4; HexNAc:6}	NA	TRUE	NA	0	-0.556786	TRUE
DSLSIN(N-Glycosylation)ATNIK{Hex:5; HexNAc:2}	NA	TRUE	NA	0	-0.554855	TRUE
EEPLPTTT(O-Glycosylation)PAAIK{HexNAc:1}	TRUE	NA	0	NA	-0.548958	TRUE
VAWLN(N-Glycosylation)R{Hex:8; HexNAc:2}	NA	TRUE	NA	0	-0.545152	TRUE
VHGPPTETLPT(O-Glycosylation)PR{Fuc:2; Hex:2; HexNAc:2}	NA	TRUE	NA	0	-0.542323	TRUE
LEATISPET(O-Glycosylation)MR{Hex:1; HexNAc:1; Neu5Ac:2}	NA	TRUE	NA	0	-0.539363	TRUE
NLASPSPS(O-Glycosylation)TLVEAR{Hex:3; HexNAc:3; Neu5Ac:1}	NA	TRUE	NA	0	-0.539363	TRUE
TFVLSALQPSPTHS(O-Glycosylation)SSNTQR{Hex:1; HexNAc:1; Neu5Ac:1}	NA	TRUE	NA	0	-0.532838	TRUE
TPLPPTSAHGNVAEGETKPDPDVT(O-Glycosylation)ER{Hex:1; HexNAc:1; Neu5Ac:1}	NA	TRUE	NA	0	-0.531933	TRUE
ETET(O-Glycosylation)DIDR{Hex:1; HexNAc:1}	NA	TRUE	NA	0	-0.515189	TRUE
FEN(N-Glycosylation)QTGFPPPDSR{Fuc:1; Hex:3; HexNAc:5}	NA	TRUE	NA	0	-0.515189	TRUE
FQPTTS(O-Glycosylation)TGIAEK{Hex:4; HexNAc:4; Neu5Ac:1}	NA	TRUE	NA	0	-0.513603	TRUE
EVGEATGGPELS(O-Glycosylation)GVPR{Hex:1; HexNAc:1}	TRUE	NA	0	NA	-0.504535	TRUE
GT(O-Glycosylation)ANLSETIR{Fuc:1; Hex:3; HexNAc:5}	TRUE	NA	0	NA	-0.492884	TRUE
FQPTTS(O-Glycosylation)TGIAEK{Hex:4; HexNAc:4}	NA	TRUE	NA	0	-0.491875	TRUE
HTNMN(N-Glycosylation)LTQLK{Hex:8; HexNAc:2}	NA	TRUE	NA	0	-0.491875	TRUE
IT(O-Glycosylation)EEFLGK{Hex:1; HexNAc:1}	NA	TRUE	NA	0	-0.491875	TRUE
EPQISTT(O-Glycosylation)THYNR{Hex:3; HexNAc:3}	NA	TRUE	NA	0	-0.48485	TRUE
QIVENFSPN(N-Glycosylation)QTK{Fuc:1; Hex:3; HexNAc:5}	TRUE	NA	0	NA	-0.483521	TRUE
GTN(N-Glycosylation)ESDSATTQFTTEIDAPK{Fuc:1; Hex:3; HexNAc:5}	TRUE	NA	0	NA	-0.470054	TRUE
VTYDVS(O-Glycosylation)R{Hex:5; HexNAc:6}	NA	TRUE	NA	0	-0.465429	TRUE
TFVLSALQPSPTHSSS(O-Glycosylation)NTQR{Hex:1; HexNAc:1; Neu5Ac:1}	NA	TRUE	NA	0	-0.435933	TRUE
VALPAYPASLTDVSLALSELRPN(N-Glycosylation)DSGIYR{Hex:5; HexNAc:2}	NA	TRUE	NA	0	-0.435933	TRUE
VALPAYPASLTDVSLALSELRPN(N-Glycosylation)DSGIYR{Hex:8; HexNAc:2}	NA	TRUE	NA	0	-0.435933	TRUE
FQPTTST(O-Glycosylation)GIAEK{Hex:4; HexNAc:4}	NA	TRUE	NA	0	-0.427537	TRUE
VQPFN(N-Glycosylation)VTQGK{Hex:5; HexNAc:2}	NA	TRUE	NA	0	-0.426898	TRUE
VPVLETT(O-Glycosylation)PVGK{Hex:2; HexNAc:2; Neu5Ac:1}	NA	TRUE	NA	0	-0.415604	TRUE
VHGPPTET(O-Glycosylation)LPTPR{Hex:2; HexNAc:2; Neu5Ac:1}	TRUE	TRUE	0	0	-0.414342	TRUE
YHYN(N-Glycosylation)GTFEDGK{Hex:6; HexNAc:2}	NA	TRUE	NA	0	-0.408284	TRUE
YLS(O-Glycosylation)TTPFPSQHR{Hex:3; HexNAc:3}	NA	TRUE	NA	0	-0.408284	TRUE
YLST(O-Glycosylation)TPFPSQHR{Hex:3; HexNAc:3}	NA	TRUE	NA	0	-0.408284	TRUE
YLSTT(O-Glycosylation)PFPSQHR{Hex:3; HexNAc:3}	NA	TRUE	NA	0	-0.408284	TRUE
AN(N-Glycosylation)STGTLVITDPTR{Hex:3; HexNAc:5}	TRUE	NA	0	NA	-0.373731	TRUE
VHGPPT(O-Glycosylation)ETLPTPR{Fuc:2; Hex:2; HexNAc:2}	NA	TRUE	NA	0	-0.370563	TRUE
VHGPPTETLPT(O-Glycosylation)PR{Hex:2; HexNAc:2; Neu5Ac:1}	TRUE	FALSE	0	0.398386	-0.340882	FALSE
GSLSYLN(N-Glycosylation)VTR{Hex:6; HexNAc:2}	TRUE	TRUE	0.0957643	0	-0.337802	TRUE
T(O-Glycosylation)NFTSK{Fuc:1; Hex:3; HexNAc:5}	TRUE	NA	0	NA	-0.335675	TRUE
NLASPSPST(O-Glycosylation)LVEAR{Hex:3; HexNAc:3; Neu5Ac:1}	NA	TRUE	NA	0	-0.308183	TRUE
QLEEVT(O-Glycosylation)DEDIAAHGK{Hex:1; HexNAc:1; Neu5Ac:2}	NA	TRUE	NA	0	-0.308183	TRUE
QLEEVT(O-Glycosylation)DEDIAAHGK{Hex:1; HexNAc:1}	NA	TRUE	NA	0	-0.308183	TRUE
RSVLALT(O-Glycosylation)HEGR{Fuc:2; Hex:3; HexNAc:3}	NA	TRUE	NA	0	-0.308183	TRUE
S(O-Glycosylation)GQSSR{Fuc:1; Hex:4; HexNAc:6}	NA	TRUE	NA	0	-0.308183	TRUE
ADDVRPEVTWS(O-Glycosylation)FSR{Fuc:1; Hex:3; HexNAc:6}	TRUE	NA	0	NA	-0.266565	TRUE
ADDVRPEVTWSFS(O-Glycosylation)R{Fuc:1; Hex:3; HexNAc:6}	TRUE	NA	0	NA	-0.266565	TRUE
EEQYNS(O-Glycosylation)TYR{Fuc:1; Hex:4; HexNAc:4}	NA	TRUE	NA	0	-0.242488	TRUE
EVGEATGGPELS(O-Glycosylation)GVPR{Hex:1; HexNAc:1; Neu5Ac:1}	TRUE	FALSE	0.154219	0.676245	0.0466199	FALSE
VHGPPT(O-Glycosylation)ETLPTPR{Hex:2; HexNAc:2; Neu5Ac:1}	TRUE	FALSE	0	0.442462	0.156421	FALSE
VAWLN(N-Glycosylation)R{Hex:6; HexNAc:2}	TRUE	TRUE	0	0.061741	0.199034	TRUE
VHGPPT(O-Glycosylation)ETLPTPR{Hex:2; HexNAc:2}	TRUE	TRUE	0.131179	0	0.227846	TRUE
N(N-Glycosylation)GTHFDIDK{Hex:5; HexNAc:2}	TRUE	TRUE	0	0.138599	1.0873	TRUE
EEQYN(N-Glycosylation)STYR{Fuc:1; Hex:4; HexNAc:4}	FALSE	TRUE	0.344147	0.064603	2.4399	FALSE
VPVLETT(O-Glycosylation)PVGK{Hex:2; HexNAc:2}	FALSE	TRUE	0.266281	0.164287	3.1841	FALSE
VHGPPTET(O-Glycosylation)LPTPR{Hex:2; HexNAc:2}	TRUE	FALSE	0.24857	0.292503	6.61497	FALSE
FHVN(N-Glycosylation)YTQPLVAVK{Hex:6; HexNAc:2}	FALSE	TRUE	0.275456	0.0115607	25.0923	FALSE
FLEPYN(N-Glycosylation)DSIQAQK{Hex:5; HexNAc:2}	TRUE	TRUE	0	0.0871806	28.4001	TRUE
EVGEATGGPELS(O-Glycosylation)GVPR{Hex:1; HexNAc:1; Neu5Ac:2}	FALSE	FALSE	0.424365	0.369449	45.7832	FALSE
HEVSASTQSTPASS(O-Glycosylation)R{HexNAc:1}	TRUE	TRUE	0	0.191355	83.652	TRUE
VAWLN(N-Glycosylation)R{Hex:7; HexNAc:2}	TRUE	TRUE	0	0.181795	93.2954	TRUE
HEVSASTQSTPAS(O-Glycosylation)SR{HexNAc:1}	TRUE	TRUE	0	0.191355	377.104	TRUE
GTEWLVN(N-Glycosylation)SSR{Hex:5; HexNAc:2}	TRUE	TRUE	0	0.163154	847.056	TRUE

## Sheet: CTRLvsGBM_SubsetRanking
	QualityGroup1	QualityGroup2	Overlap%_1	Overlap%_2	ZScore	PassOverall
YLGN(N-Glycosylation)ATAIFFLPDEGK{Hex:5; HexNAc:4; Neu5Ac:2}	NA	TRUE	NA	0	-3.50979	TRUE
FQPTT(O-Glycosylation)STGIAEK{Hex:4; HexNAc:4}	NA	TRUE	NA	0	-2.9507	TRUE
AN(N-Glycosylation)STGTLVITDPTR{Hex:3; HexNAc:5}	TRUE	NA	0	NA	-2.80151	TRUE
EEQYN(N-Glycosylation)STYR{Fuc:1; Hex:5; HexNAc:4}	NA	TRUE	NA	0	-2.46089	TRUE
ANS(O-Glycosylation)TGTLVITDPTR{Hex:3; HexNAc:5}	TRUE	NA	0	NA	-2.20881	TRUE
AAT(O-Glycosylation)VGSLAGQPLQER{Hex:1; HexNAc:1; Neu5Ac:2}	NA	TRUE	NA	0	-1.99921	TRUE
EEQYNS(O-Glycosylation)TYR{Fuc:1; Hex:3; HexNAc:5}	NA	TRUE	NA	0	-1.98957	TRUE
EEQYNS(O-Glycosylation)TYR{Fuc:1; Hex:4; HexNAc:4}	NA	TRUE	NA	0	-1.9618	TRUE
VHGPPT(O-Glycosylation)ETLPTPR{Hex:2; HexNAc:2; Neu5Ac:1}	TRUE	TRUE	0	0.00273473	-1.89536	TRUE
TFVLSALQPSPTHS(O-Glycosylation)SSNTQR{Hex:1; HexNAc:1; Neu5Ac:1}	NA	TRUE	NA	0	-1.84393	TRUE
TFVLSALQPSPTHSS(O-Glycosylation)SNTQR{Hex:1; HexNAc:1; Neu5Ac:1}	NA	TRUE	NA	0	-1.79157	TRUE
VNVVN(N-Glycosylation)STLAEVHWDPVPLK{Hex:5; HexNAc:2}	TRUE	TRUE	0	0	-1.7468	TRUE
TFVLSALQPSPTHSSSNT(O-Glycosylation)QR{Hex:1; HexNAc:1; Neu5Ac:1}	NA	TRUE	NA	0	-1.71347	TRUE
GHTLTLN(N-Glycosylation)FTR{Hex:6; HexNAc:2}	NA	TRUE	NA	0	-1.66821	TRUE
LILN(N-Glycosylation)YSPR{Fuc:1; Hex:6; HexNAc:6}	TRUE	NA	0	NA	-1.57395	TRUE
EEKPAVT(O-Glycosylation)AAPK{HexNAc:1}	NA	TRUE	NA	0	-1.4486	TRUE
TVLEN(N-Glycosylation)STSYEEAK{Hex:6; HexNAc:2}	NA	TRUE	NA	0	-1.41334	TRUE
ANSTGT(O-Glycosylation)LVITDPTR{Hex:3; HexNAc:5}	TRUE	NA	0	NA	-1.36951	TRUE
ANSTGTLVIT(O-Glycosylation)DPTR{Hex:3; HexNAc:5}	TRUE	NA	0	NA	-1.36951	TRUE
VHGPPTETLPT(O-Glycosylation)PR{Hex:2; HexNAc:2}	NA	TRUE	NA	0	-1.34814	TRUE
VALPAYPASLTDVSLALSELRPN(N-Glycosylation)DSGIYR{Hex:7; HexNAc:2}	NA	TRUE	NA	0	-1.32451	TRUE
FEN(N-Glycosylation)QTGFPPPDSR{Fuc:1; Hex:5; HexNAc:4}	NA	TRUE	NA	0	-1.31494	TRUE
VHGPPTETLPT(O-Glycosylation)PR{Hex:2; HexNAc:2; Neu5Ac:2}	NA	TRUE	NA	0	-1.16966	TRUE
KWGHN(N-Glycosylation)ITEFQQR{Fuc:1; Hex:5; HexNAc:5}	NA	TRUE	NA	0	-1.15223	TRUE
AN(N-Glycosylation)STGTLVITDPTR{Fuc:1; Hex:3; HexNAc:5}	TRUE	NA	0	NA	-1.11038	TRUE
EEQFN(N-Glycosylation)STFR{Fuc:1; Hex:3; HexNAc:4}	NA	TRUE	NA	0	-1.08678	TRUE
FQPTT(O-Glycosylation)STGIAEK{Hex:4; HexNAc:4; Neu5Ac:1}	NA	TRUE	NA	0	-1.08456	TRUE
EEQFN(N-Glycosylation)STFR{Fuc:1; Hex:4; HexNAc:4}	NA	TRUE	NA	0	-1.07731	TRUE
EEQYN(N-Glycosylation)STYR{Fuc:1; Hex:3; HexNAc:4}	NA	TRUE	NA	0	-1.07731	TRUE
GTANLSET(O-Glycosylation)IR{Fuc:1; Hex:3; HexNAc:5}	TRUE	NA	0	NA	-1.01236	TRUE
AN(N-Glycosylation)ATLLLGPLR{Hex:5; HexNAc:2}	TRUE	FALSE	0	0.251113	-1.00307	FALSE
VHGPPTETLPT(O-Glycosylation)PR{Fuc:2; Hex:2; HexNAc:2}	NA	TRUE	NA	0	-1.0015	TRUE
LAS(O-Glycosylation)HLR{Fuc:1; Hex:4; HexNAc:6}	TRUE	NA	0	NA	-0.979806	TRUE
GT(O-Glycosylation)ANLSETIR{Fuc:1; Hex:3; HexNAc:5}	TRUE	NA	0	NA	-0.979714	TRUE
VHGPPT(O-Glycosylation)ETLPTPR{Fuc:2; Hex:2; HexNAc:2}	NA	TRUE	NA	0	-0.946917	TRUE
NLASPS(O-Glycosylation)PSTLVEAR{Hex:2; HexNAc:2; Neu5Ac:2}	NA	TRUE	NA	0	-0.932178	TRUE
GSLSYLN(N-Glycosylation)VTR{Hex:6; HexNAc:2}	TRUE	TRUE	0.0957643	0	-0.92953	TRUE
VQAAVGTSAAPVPS(O-Glycosylation)DNH{Hex:1; HexNAc:1; Neu5Ac:2}	NA	TRUE	NA	0	-0.923624	TRUE
TTPPTT(O-Glycosylation)ATPIR{Hex:1; HexNAc:1; Neu5Ac:1}	NA	TRUE	NA	0	-0.915334	TRUE
VALPAYPASLTDVSLALSELRPN(N-Glycosylation)DSGIYR{Hex:5; HexNAc:2}	NA	TRUE	NA	0	-0.915334	TRUE
ANSTGTLVITDPT(O-Glycosylation)R{Hex:3; HexNAc:5}	TRUE	NA	0	NA	-0.904642	TRUE
EEPLPT(O-Glycosylation)TTPAAIK{HexNAc:1}	TRUE	NA	0	NA	-0.904642	TRUE
FQPTTS(O-Glycosylation)TGIAEK{Hex:4; HexNAc:4; Neu5Ac:1}	NA	TRUE	NA	0	-0.900901	TRUE
FLEPYN(N-Glycosylation)DSIQAQK{Hex:6; HexNAc:2}	NA	TRUE	NA	0	-0.832723	TRUE
EEQFN(N-Glycosylation)STFR{Fuc:1; Hex:5; HexNAc:4}	NA	TRUE	NA	0	-0.82631	TRUE
EEQYNS(O-Glycosylation)TYR{Fuc:1; Hex:3; HexNAc:4}	NA	TRUE	NA	0	-0.82631	TRUE
DSLSIN(N-Glycosylation)ATNIK{Hex:6; HexNAc:2}	NA	TRUE	NA	0	-0.82342	TRUE
EDALN(N-Glycosylation)ETR{Hex:9; HexNAc:2}	NA	TRUE	NA	0	-0.794697	TRUE
EVGEATGGPELS(O-Glycosylation)GVPR{Hex:1; HexNAc:1}	TRUE	TRUE	0	0	-0.773549	TRUE
ETGET(O-Glycosylation)SPAQVNK{Hex:1; HexNAc:1; Neu5Ac:1}	NA	TRUE	NA	0	-0.743952	TRUE
SN(N-Glycosylation)ISILR{Hex:5; HexNAc:2}	NA	TRUE	NA	0	-0.741171	TRUE
DSLSIN(N-Glycosylation)ATNIK{Hex:7; HexNAc:2}	NA	TRUE	NA	0	-0.689445	TRUE
GT(O-Glycosylation)NESDSATTQFTTEIDAPK{Fuc:1; Hex:3; HexNAc:5}	TRUE	NA	0	NA	-0.687226	TRUE
ANS(O-Glycosylation)TGTLVITDPTR{Fuc:1; Hex:3; HexNAc:5}	TRUE	NA	0	NA	-0.685162	TRUE
ANSTGT(O-Glycosylation)LVITDPTR{Fuc:1; Hex:3; HexNAc:5}	TRUE	NA	0	NA	-0.685162	TRUE
ANSTGTLVIT(O-Glycosylation)DPTR{Fuc:1; Hex:3; HexNAc:5}	TRUE	NA	0	NA	-0.685162	TRUE
ANSTGTLVITDPT(O-Glycosylation)R{Fuc:1; Hex:3; HexNAc:5}	TRUE	NA	0	NA	-0.685162	TRUE
TDEVVTLT(O-Glycosylation)PR{Hex:2; HexNAc:2}	NA	TRUE	NA	0	-0.68035	TRUE
TAPAGTSVQAQPVLPT(O-Glycosylation)DSASR{Hex:1; HexNAc:1; Neu5Ac:2}	NA	TRUE	NA	0	-0.671505	TRUE
GTN(N-Glycosylation)ESDSATTQFTTEIDAPK{Fuc:1; Hex:3; HexNAc:5}	TRUE	NA	0	NA	-0.668929	TRUE
QLEEVT(O-Glycosylation)DEDIAAHGK{Hex:1; HexNAc:1}	NA	TRUE	NA	0	-0.58561	TRUE
QT(O-Glycosylation)SGRITEEFLGK{Hex:2; HexNAc:2; Neu5Ac:2}	NA	TRUE	NA	0	-0.583403	TRUE
QTS(O-Glycosylation)GRITEEFLGK{Hex:2; HexNAc:2; Neu5Ac:2}	NA	TRUE	NA	0	-0.583403	TRUE
QTSGRIT(O-Glycosylation)EEFLGK{Hex:2; HexNAc:2; Neu5Ac:2}	NA	TRUE	NA	0	-0.583403	TRUE
SFDFPT(O-Glycosylation)LITK{Hex:1; HexNAc:1; Neu5Ac:2}	NA	TRUE	NA	0	-0.583403	TRUE
SFDFPTLIT(O-Glycosylation)K{Hex:1; HexNAc:1; Neu5Ac:2}	NA	TRUE	NA	0	-0.583403	TRUE
QIVENFSPN(N-Glycosylation)QTK{Fuc:1; Hex:3; HexNAc:5}	TRUE	NA	0	NA	-0.581448	TRUE
T(O-Glycosylation)NFTSK{Fuc:1; Hex:3; HexNAc:5}	TRUE	NA	0	NA	-0.579498	TRUE
FN(N-Glycosylation)HTQTIQQK{Hex:5; HexNAc:2}	TRUE	TRUE	0	0.0111327	-0.573891	TRUE
EEQFNS(O-Glycosylation)TFR{Fuc:1; Hex:3; HexNAc:5}	NA	TRUE	NA	0	-0.548478	TRUE
TVLTPATNHMGN(N-Glycosylation)VTFTIPANR{Hex:6; HexNAc:2}	NA	TRUE	NA	0	-0.548132	TRUE
VAWLN(N-Glycosylation)R{Hex:8; HexNAc:2}	NA	TRUE	NA	0	-0.548132	TRUE
TTPPT(O-Glycosylation)TATPIR{Hex:1; HexNAc:1; Neu5Ac:1}	NA	TRUE	NA	0	-0.541853	TRUE
FQPTTS(O-Glycosylation)TGIAEK{Hex:4; HexNAc:4}	NA	TRUE	NA	0	-0.540865	TRUE
N(N-Glycosylation)STFGSVEVHNLQPEK{Hex:5; HexNAc:2}	NA	TRUE	NA	0	-0.511409	TRUE
LEATISPET(O-Glycosylation)MR{Hex:1; HexNAc:1; Neu5Ac:2}	NA	TRUE	NA	0	-0.486597	TRUE
GHVN(N-Glycosylation)ITR{Hex:5; HexNAc:4; Neu5Ac:2}	NA	TRUE	NA	0	-0.483359	TRUE
VSLS(O-Glycosylation)PGPEQK{Hex:2; HexNAc:2}	NA	TRUE	NA	0	-0.460323	TRUE
KLLAAEPLS(O-Glycosylation)K{Hex:5; HexNAc:5}	TRUE	NA	0	NA	-0.451665	TRUE
VSLS(O-Glycosylation)PGPEQK{Hex:2; HexNAc:2; Neu5Ac:1}	NA	TRUE	NA	0	-0.448463	TRUE
VVLHPN(N-Glycosylation)YSQVDIGLIK{Hex:5; HexNAc:4; Neu5Ac:2}	NA	TRUE	NA	0	-0.439748	TRUE
N(N-Glycosylation)GTHFDIDK{Hex:5; HexNAc:2}	TRUE	TRUE	0	0	-0.43383	TRUE
GSLSYLN(N-Glycosylation)VTR{Hex:5; HexNAc:2}	TRUE	TRUE	0.0957643	0	-0.429421	TRUE
VS(O-Glycosylation)LSPGPEQK{Hex:2; HexNAc:2; Neu5Ac:1}	NA	TRUE	NA	0	-0.428622	TRUE
AATVGS(O-Glycosylation)LAGQPLQER{Hex:1; HexNAc:1; Neu5Ac:2}	NA	TRUE	NA	0	-0.427071	TRUE
LLNINPN(N-Glycosylation)K{Hex:5; HexNAc:2}	TRUE	TRUE	0.0320902	0.0465116	-0.42693	TRUE
YVAFN(N-Glycosylation)GTK{Hex:5; HexNAc:2}	TRUE	NA	0	NA	-0.425017	TRUE
FHVN(N-Glycosylation)YTQPLVAVK{Hex:7; HexNAc:2}	NA	TRUE	NA	0	-0.419395	TRUE
VHGPPTET(O-Glycosylation)LPTPR{Fuc:2; Hex:2; HexNAc:2}	NA	TRUE	NA	0	-0.410455	TRUE
NLASPSPST(O-Glycosylation)LVEAR{Hex:2; HexNAc:2; Neu5Ac:2}	NA	TRUE	NA	0	-0.406936	TRUE
QN(N-Glycosylation)RSVR{Hex:8; HexNAc:4}	NA	TRUE	NA	0	-0.405348	TRUE
MS(O-Glycosylation)QVMR{Fuc:1; Hex:3; HexNAc:6}	NA	TRUE	NA	0	-0.402766	TRUE
MS(O-Glycosylation)QVMR{Fuc:1; Hex:4; HexNAc:6}	NA	TRUE	NA	0	-0.39488	TRUE
TAPAGTSVQAQPVLPTDS(O-Glycosylation)ASR{Hex:1; HexNAc:1; Neu5Ac:2}	NA	TRUE	NA	0	-0.393715	TRUE
TAPAGTSVQAQPVLPTDSAS(O-Glycosylation)R{Hex:1; HexNAc:1; Neu5Ac:2}	NA	TRUE	NA	0	-0.393715	TRUE
TDELPQLVT(O-Glycosylation)LPHPNLHGPEILDVPSTVQK{Hex:1; HexNAc:1; Neu5Ac:2}	NA	TRUE	NA	0	-0.393715	TRUE
FQPTTST(O-Glycosylation)GIAEK{Hex:4; HexNAc:4; Neu5Ac:1}	NA	TRUE	NA	0	-0.38972	TRUE
TDELPQLVTLPHPNLHGPEILDVPST(O-Glycosylation)VQK{Hex:1; HexNAc:1; Neu5Ac:2}	NA	TRUE	NA	0	-0.358834	TRUE
GLTGPTTVPAT(O-Glycosylation)K{HexNAc:1}	TRUE	NA	0	NA	-0.358746	TRUE
FQPT(O-Glycosylation)TSTGIAEK{Hex:4; HexNAc:4}	NA	TRUE	NA	0	-0.350272	TRUE
FLEPYN(N-Glycosylation)DSIQAQK{Hex:7; HexNAc:2}	NA	TRUE	NA	0	-0.348324	TRUE
FN(N-Glycosylation)HTQTIQQK{Hex:6; HexNAc:2}	NA	TRUE	NA	0	-0.348324	TRUE
FQPT(O-Glycosylation)TSTGIAEK{Hex:4; HexNAc:4; Neu5Ac:1}	NA	TRUE	NA	0	-0.348324	TRUE
ADDVRPEVTWS(O-Glycosylation)FSR{Fuc:1; Hex:3; HexNAc:6}	TRUE	NA	0	NA	-0.312578	TRUE
ADDVRPEVTWSFS(O-Glycosylation)R{Fuc:1; Hex:3; HexNAc:6}	TRUE	NA	0	NA	-0.312578	TRUE
AVLQPGASPLPDGES(O-Glycosylation)EASRPPR{Hex:2; HexNAc:2; Neu5Ac:2}	NA	TRUE	NA	0	-0.309533	TRUE
AVLQPGASPLPDGESEAS(O-Glycosylation)RPPR{Fuc:2; Hex:2; HexNAc:2; Neu5Ac:3}	NA	TRUE	NA	0	-0.309533	TRUE
AVLQPGASPLPDGESEAS(O-Glycosylation)RPPR{Hex:2; HexNAc:2; Neu5Ac:3}	NA	TRUE	NA	0	-0.309533	TRUE
DLQSLEDILHQVEN(N-Glycosylation)K{Hex:5; HexNAc:4; Neu5Ac:2}	NA	TRUE	NA	0	-0.309533	TRUE
TFVLSALQPS(O-Glycosylation)PTHSSSNTQR{Hex:1; HexNAc:1; Neu5Ac:1}	NA	TRUE	NA	0	-0.307731	TRUE
EEPLPTTT(O-Glycosylation)PAAIK{HexNAc:1}	TRUE	NA	0	NA	-0.298506	TRUE
ETGETS(O-Glycosylation)PAQVNK{Hex:1; HexNAc:1; Neu5Ac:1}	NA	TRUE	NA	0	-0.297416	TRUE
LEATIS(O-Glycosylation)PETMR{Hex:1; HexNAc:1; Neu5Ac:2}	NA	TRUE	NA	0	-0.292433	TRUE
AVLQPGASPLPDGES(O-Glycosylation)EASRPPR{Fuc:2; Hex:2; HexNAc:2; Neu5Ac:3}	NA	TRUE	NA	0	-0.291608	TRUE
AVLQPGASPLPDGES(O-Glycosylation)EASRPPR{Hex:2; HexNAc:2; Neu5Ac:3}	NA	TRUE	NA	0	-0.291608	TRUE
AVLQPGASPLPDGESEAS(O-Glycosylation)RPPR{Hex:2; HexNAc:2; Neu5Ac:2}	NA	TRUE	NA	0	-0.291608	TRUE
DLQSLEDILHQVEN(N-Glycosylation)K{Hex:5; HexNAc:4; Neu5Ac:1}	NA	TRUE	NA	0	-0.291608	TRUE
EEQFNS(O-Glycosylation)TFR{Fuc:1; Hex:4; HexNAc:4}	NA	TRUE	NA	0	-0.289334	TRUE
VHGPPTETLPT(O-Glycosylation)PR{Hex:3; HexNAc:3}	NA	TRUE	NA	0	-0.288101	TRUE
VQAAVGT(O-Glycosylation)SAAPVPSDNH{Hex:1; HexNAc:1; Neu5Ac:2}	NA	TRUE	NA	0	-0.288101	TRUE
VQAAVGTS(O-Glycosylation)AAPVPSDNH{Hex:1; HexNAc:1; Neu5Ac:2}	NA	TRUE	NA	0	-0.288101	TRUE
DSLSIN(N-Glycosylation)ATNIK{Hex:5; HexNAc:2}	NA	TRUE	NA	0	-0.284828	TRUE
TFVLSALQPSPT(O-Glycosylation)HSSSNTQR{Hex:1; HexNAc:1; Neu5Ac:1}	NA	TRUE	NA	0	-0.283081	TRUE
VHGPPTET(O-Glycosylation)LPTPR{Hex:2; HexNAc:2; Neu5Ac:2}	NA	TRUE	NA	0	-0.279891	TRUE
FQPTTST(O-Glycosylation)GIAEK{Hex:4; HexNAc:4}	NA	TRUE	NA	0	-0.278439	TRUE
FHVN(N-Glycosylation)YTQPLVAVK{Hex:8; HexNAc:2}	NA	TRUE	NA	0	-0.27627	TRUE
VQPFN(N-Glycosylation)VTQGK{Hex:5; HexNAc:2}	NA	TRUE	NA	0	-0.275693	TRUE
VS(O-Glycosylation)LSPGPEQK{Hex:2; HexNAc:2}	NA	TRUE	NA	0	-0.275693	TRUE
LGNTN(N-Glycosylation)ASITLYGPGAVIDGVN{Hex:11; HexNAc:2}	NA	TRUE	NA	0	-0.273411	TRUE
LPSSAVT(O-Glycosylation)PR{HexNAc:2}	NA	TRUE	NA	0	-0.273411	TRUE
LSAEPT(O-Glycosylation)EVR{Hex:1; HexNAc:1; Neu5Ac:2}	NA	TRUE	NA	0	-0.273411	TRUE
EEPLPTT(O-Glycosylation)TPAAIK{HexNAc:1}	TRUE	NA	0	NA	-0.273275	TRUE
TFVLSALQPSPTHSSS(O-Glycosylation)NTQR{Hex:1; HexNAc:1; Neu5Ac:1}	NA	TRUE	NA	0	-0.273228	TRUE
LEAT(O-Glycosylation)ISPETMR{Hex:1; HexNAc:1; Neu5Ac:2}	NA	TRUE	NA	0	-0.271212	TRUE
FLEPYN(N-Glycosylation)DSIQAQK{Hex:5; HexNAc:2}	TRUE	TRUE	0.011045	0.0832424	-0.239242	TRUE
EVGEATGGPELS(O-Glycosylation)GVPR{Hex:1; HexNAc:1; Neu5Ac:1}	TRUE	TRUE	0.154219	0	-0.209776	TRUE
FHVN(N-Glycosylation)YTQPLVAVK{Hex:6; HexNAc:2}	TRUE	TRUE	0	0.00896861	-0.0500745	TRUE
EEQFNS(O-Glycosylation)TFR{Fuc:1; Hex:3; HexNAc:4}	NA	TRUE	NA	0	0	TRUE
GLLTFVDHLPVTQVVIGDTN(N-Glycosylation)R{Hex:5; HexNAc:2}	TRUE	NA	0	NA	0	TRUE
GTAGNALMDGASQLMGEN(N-Glycosylation)R{Fuc:2; Hex:5; HexNAc:4; Neu5Ac:1}	NA	TRUE	NA	0	0	TRUE
GTAGNALMDGASQLMGEN(N-Glycosylation)R{Hex:5; HexNAc:4; Neu5Ac:1}	NA	TRUE	NA	0	0	TRUE
GTAGNALMDGASQLMGEN(N-Glycosylation)R{Hex:5; HexNAc:4; Neu5Ac:2}	NA	TRUE	NA	0	0	TRUE
HTNMN(N-Glycosylation)LTQLK{Hex:8; HexNAc:2}	NA	TRUE	NA	0	0	TRUE
IT(O-Glycosylation)EEFLGK{Hex:1; HexNAc:1}	NA	TRUE	NA	0	0	TRUE
KMEES(O-Glycosylation)K{Fuc:1; Hex:3; HexNAc:7}	NA	TRUE	NA	0	0	TRUE
NLASPS(O-Glycosylation)PSTLVEAR{Hex:3; HexNAc:3}	NA	TRUE	NA	0	0	TRUE
NLASPSPS(O-Glycosylation)TLVEAR{Hex:2; HexNAc:2; Neu5Ac:2}	NA	TRUE	NA	0	0	TRUE
NLASPSPS(O-Glycosylation)TLVEAR{Hex:3; HexNAc:3}	NA	TRUE	NA	0	0	TRUE
NLASPSPST(O-Glycosylation)LVEAR{Hex:3; HexNAc:3}	NA	TRUE	NA	0	0	TRUE
QLEEVT(O-Glycosylation)DEDIAAHGK{Hex:1; HexNAc:1; Neu5Ac:2}	NA	TRUE	NA	0	0	TRUE
TDEVVT(O-Glycosylation)LTPR{Hex:2; HexNAc:2}	NA	TRUE	NA	0	0	TRUE
TN(N-Glycosylation)FTSK{Fuc:2; Hex:5; HexNAc:6; Neu5Ac:1}	TRUE	NA	0	NA	0	TRUE
TNFTS(O-Glycosylation)K{Fuc:1; Hex:3; HexNAc:5}	TRUE	NA	0	NA	0	TRUE
TTPPTTAT(O-Glycosylation)PIR{Hex:1; HexNAc:1; Neu5Ac:1}	NA	TRUE	NA	0	0	TRUE
VALPAYPASLTDVSLALSELRPN(N-Glycosylation)DSGIYR{Hex:6; HexNAc:2}	NA	TRUE	NA	0	0	TRUE
VHGPPT(O-Glycosylation)ETLPTPR{Hex:2; HexNAc:2; Neu5Ac:2}	NA	TRUE	NA	0	0	TRUE
DIYTFDGALN(N-Glycosylation)K{Hex:5; HexNAc:2}	TRUE	TRUE	0	0	0.0517463	TRUE
VHGPPTETLPT(O-Glycosylation)PR{Hex:2; HexNAc:2; Neu5Ac:1}	TRUE	TRUE	0	0	0.610677	TRUE
VELN(N-Glycosylation)TSR{Hex:9; HexNAc:2}	TRUE	TRUE	0.0294118	0	1.04551	TRUE
VAWLN(N-Glycosylation)R{Hex:7; HexNAc:2}	TRUE	TRUE	0	0.150853	1.73686	TRUE
EEQYN(N-Glycosylation)STYR{Fuc:1; Hex:4; HexNAc:4}	TRUE	TRUE	0.236711	0.163589	3.21733	TRUE
VPVLETT(O-Glycosylation)PVGK{Hex:2; HexNAc:2}	FALSE	TRUE	0.358168	0.0106166	3.58023	FALSE
VHGPPTET(O-Glycosylation)LPTPR{Hex:2; HexNAc:2}	FALSE	TRUE	0.376757	0.010048	5.15981	FALSE
HEVSASTQSTPAS(O-Glycosylation)SR{HexNAc:1}	TRUE	TRUE	0.0136459	0.128084	7.89881	TRUE
VHGPPTET(O-Glycosylation)LPTPR{Hex:2; HexNAc:2; Neu5Ac:1}	TRUE	TRUE	0	0.00273473	10.9462	TRUE
EVGEATGGPELS(O-Glycosylation)GVPR{Hex:1; HexNAc:1; Neu5Ac:2}	FALSE	TRUE	0.54283	0.0168537	13.2959	FALSE
VAWLN(N-Glycosylation)R{Hex:6; HexNAc:2}	TRUE	TRUE	0	0.0906327	15.3743	TRUE
VHGPPT(O-Glycosylation)ETLPTPR{Hex:2; HexNAc:2}	TRUE	TRUE	0.132277	0.192697	16.6695	TRUE
EVGEAT(O-Glycosylation)GGPELSGVPR{Hex:1; HexNAc:1; Neu5Ac:2}	FALSE	TRUE	0.259539	0.225579	20.5937	FALSE
VILYN(N-Glycosylation)R{Hex:5; HexNAc:2}	TRUE	TRUE	0.0294118	0	46.3696	TRUE
HEVSASTQSTPASS(O-Glycosylation)R{HexNAc:1}	TRUE	TRUE	0.0349446	0.0977279	69.756	TRUE
EVGEAT(O-Glycosylation)GGPELSGVPR{Hex:1; HexNAc:1; Neu5Ac:1}	TRUE	TRUE	0	0	422.439	TRUE
GTEWLVN(N-Glycosylation)SSR{Hex:5; HexNAc:2}	TRUE	TRUE	0	0.0381323	Inf	TRUE

## Sheet: CTRLvsGBMRanking
	QualityGroup1	QualityGroup2	Overlap%_1	Overlap%_2	ZScore	PassOverall
YLSTTPFPS(O-Glycosylation)QHR{Hex:3; HexNAc:3}	NA	TRUE	NA	0	-2.80033	TRUE
AN(N-Glycosylation)STGTLVITDPTR{Hex:3; HexNAc:5}	TRUE	NA	0	NA	-2.62914	TRUE
FQPTTS(O-Glycosylation)TGIAEK{Hex:4; HexNAc:4; Neu5Ac:1}	NA	TRUE	NA	0	-2.57561	TRUE
EEQYNS(O-Glycosylation)TYR{Fuc:1; Hex:4; HexNAc:4}	NA	TRUE	NA	0	-2.52644	TRUE
EPQIST(O-Glycosylation)TTHYNR{Hex:3; HexNAc:3}	NA	TRUE	NA	0	-2.42404	TRUE
EPQISTT(O-Glycosylation)THYNR{Hex:3; HexNAc:3}	NA	TRUE	NA	0	-2.36319	TRUE
GLPT(O-Glycosylation)DK{Fuc:1; Hex:5; HexNAc:5}	NA	TRUE	NA	0	-2.22303	TRUE
AAT(O-Glycosylation)VGSLAGQPLQER{Hex:1; HexNAc:1; Neu5Ac:2}	NA	TRUE	NA	0	-2.14996	TRUE
AVLQPGASPLPDGES(O-Glycosylation)EASRPPR{Hex:2; HexNAc:2; Neu5Ac:3}	NA	TRUE	NA	0	-2.14222	TRUE
TFVLSALQPSPTHSSSNT(O-Glycosylation)QR{Hex:1; HexNAc:1; Neu5Ac:1}	NA	TRUE	NA	0	-2.12244	TRUE
TN(N-Glycosylation)FTSK{Fuc:1; Hex:3; HexNAc:5}	NA	TRUE	NA	0	-2.10807	TRUE
ANS(O-Glycosylation)TGTLVITDPTR{Hex:3; HexNAc:5}	TRUE	NA	0	NA	-2.02526	TRUE
EEQFNS(O-Glycosylation)TFR{Fuc:1; Hex:3; HexNAc:4}	NA	TRUE	NA	0	-1.60071	TRUE
EVGEATGGPELS(O-Glycosylation)GVPR{Hex:1; HexNAc:1; Neu5Ac:1}	TRUE	TRUE	0.154219	0.001001	-1.51798	TRUE
VALPAYPASLTDVSLALSELRPN(N-Glycosylation)DSGIYR{Hex:5; HexNAc:2}	NA	TRUE	NA	0	-1.51572	TRUE
ANSTGT(O-Glycosylation)LVITDPTR{Hex:3; HexNAc:5}	TRUE	NA	0	NA	-1.48778	TRUE
ANSTGTLVIT(O-Glycosylation)DPTR{Hex:3; HexNAc:5}	TRUE	NA	0	NA	-1.48778	TRUE
TTPPT(O-Glycosylation)TATPIR{Hex:1; HexNAc:1; Neu5Ac:1}	NA	TRUE	NA	0	-1.45158	TRUE
FEN(N-Glycosylation)QTGFPPPDSR{Fuc:1; Hex:3; HexNAc:5}	NA	TRUE	NA	0	-1.39931	TRUE
VHGPPT(O-Glycosylation)ETLPTPR{Fuc:2; Hex:2; HexNAc:2}	NA	TRUE	NA	0	-1.39515	TRUE
VHGPPT(O-Glycosylation)ETLPTPR{Hex:2; HexNAc:2}	TRUE	TRUE	0.131179	0.0133179	-1.36534	TRUE
LILN(N-Glycosylation)YSPR{Fuc:1; Hex:6; HexNAc:6}	TRUE	NA	0	NA	-1.35993	TRUE
VHGPPT(O-Glycosylation)ETLPTPR{Hex:2; HexNAc:2; Neu5Ac:1}	TRUE	TRUE	0	0	-1.35262	TRUE
VHGPPTET(O-Glycosylation)LPTPR{Hex:2; HexNAc:2}	FALSE	TRUE	0.593252	0.000428755	-1.31058	FALSE
EEQFNS(O-Glycosylation)TFR{Fuc:1; Hex:3; HexNAc:5}	NA	TRUE	NA	0	-1.25612	TRUE
VHGPPTETLPT(O-Glycosylation)PR{Hex:2; HexNAc:2; Neu5Ac:2}	NA	TRUE	NA	0	-1.22206	TRUE
VHGPPTETLPT(O-Glycosylation)PR{Hex:2; HexNAc:2; Neu5Ac:3}	NA	TRUE	NA	0	-1.20099	TRUE
GT(O-Glycosylation)ANLSETIR{Fuc:1; Hex:3; HexNAc:5}	TRUE	NA	0	NA	-1.199	TRUE
GSLSYLN(N-Glycosylation)VTR{Hex:6; HexNAc:2}	TRUE	TRUE	0.0957643	0	-1.16613	TRUE
ANSTGTLVITDPT(O-Glycosylation)R{Hex:3; HexNAc:5}	TRUE	NA	0	NA	-1.13524	TRUE
EEPLPT(O-Glycosylation)TTPAAIK{HexNAc:1}	TRUE	NA	0	NA	-1.13524	TRUE
VALPAYPASLTDVSLALSELRPN(N-Glycosylation)DSGIYR{Hex:7; HexNAc:2}	NA	TRUE	NA	0	-1.11515	TRUE
TTPPTTAT(O-Glycosylation)PIR{Hex:1; HexNAc:1; Neu5Ac:1}	NA	TRUE	NA	0	-1.10563	TRUE
QVVEN(N-Glycosylation)MTR{Hex:3; HexNAc:2}	NA	TRUE	NA	0	-1.06509	TRUE
VHGPPTETLPT(O-Glycosylation)PR{Hex:3; HexNAc:3}	NA	TRUE	NA	0	-1.04793	TRUE
AN(N-Glycosylation)STGTLVITDPTR{Fuc:1; Hex:3; HexNAc:5}	TRUE	NA	0	NA	-1.0189	TRUE
FQPTT(O-Glycosylation)STGIAEK{Hex:4; HexNAc:4}	NA	TRUE	NA	0	-1.00339	TRUE
VHGPPT(O-Glycosylation)ETLPTPR{Hex:2; HexNAc:2; Neu5Ac:3}	NA	TRUE	NA	0	-0.998861	TRUE
VHGPPTET(O-Glycosylation)LPTPR{Hex:2; HexNAc:2; Neu5Ac:1}	TRUE	TRUE	0	0.0186233	-0.990843	TRUE
LEAT(O-Glycosylation)ISPETMR{Hex:1; HexNAc:1; Neu5Ac:2}	NA	TRUE	NA	0	-0.983423	TRUE
AN(N-Glycosylation)ATLLLGPLR{Hex:5; HexNAc:2}	TRUE	FALSE	0	0.530376	-0.976436	FALSE
EEQYN(N-Glycosylation)STYR{Fuc:1; Hex:3; HexNAc:4}	NA	TRUE	NA	0	-0.970876	TRUE
EPQIS(O-Glycosylation)TTTHYNR{Hex:3; HexNAc:3}	NA	TRUE	NA	0	-0.970876	TRUE
GT(O-Glycosylation)NESDSATTQFTTEIDAPK{Fuc:1; Hex:3; HexNAc:5}	TRUE	NA	0	NA	-0.942581	TRUE
TFVLSALQPSPT(O-Glycosylation)HSSSNTQR{Hex:1; HexNAc:1; Neu5Ac:1}	NA	TRUE	NA	0	-0.935408	TRUE
ANS(O-Glycosylation)TGTLVITDPTR{Fuc:1; Hex:3; HexNAc:5}	TRUE	NA	0	NA	-0.935095	TRUE
ANSTGT(O-Glycosylation)LVITDPTR{Fuc:1; Hex:3; HexNAc:5}	TRUE	NA	0	NA	-0.935095	TRUE
ANSTGTLVIT(O-Glycosylation)DPTR{Fuc:1; Hex:3; HexNAc:5}	TRUE	NA	0	NA	-0.935095	TRUE
ANSTGTLVITDPT(O-Glycosylation)R{Fuc:1; Hex:3; HexNAc:5}	TRUE	NA	0	NA	-0.935095	TRUE
EEQFNS(O-Glycosylation)TFR{Fuc:1; Hex:4; HexNAc:4}	NA	TRUE	NA	0	-0.907692	TRUE
EEQYNS(O-Glycosylation)TYR{Fuc:1; Hex:3; HexNAc:5}	NA	TRUE	NA	0	-0.907692	TRUE
TAPAGTSVQAQPVLPTDS(O-Glycosylation)ASR{Hex:1; HexNAc:1; Neu5Ac:2}	NA	TRUE	NA	0	-0.89995	TRUE
FLEPYN(N-Glycosylation)DSIQAQK{Hex:7; HexNAc:2}	NA	TRUE	NA	0	-0.867352	TRUE
EEQFN(N-Glycosylation)STFR{Fuc:1; Hex:5; HexNAc:4}	NA	TRUE	NA	0	-0.823901	TRUE
DIYTFDGALN(N-Glycosylation)K{Hex:5; HexNAc:2}	TRUE	TRUE	0	0	-0.786162	TRUE
VPVLETT(O-Glycosylation)PVGK{Hex:2; HexNAc:2; Neu5Ac:1}	NA	TRUE	NA	0	-0.784243	TRUE
GTANLSET(O-Glycosylation)IR{Fuc:1; Hex:3; HexNAc:5}	TRUE	NA	0	NA	-0.747926	TRUE
TAPAGTSVQAQPVLPT(O-Glycosylation)DSASR{Hex:1; HexNAc:1; Neu5Ac:2}	NA	TRUE	NA	0	-0.725206	TRUE
QLEEVT(O-Glycosylation)DEDIAAHGK{Hex:1; HexNAc:1; Neu5Ac:2}	NA	TRUE	NA	0	-0.67509	TRUE
FQPTTST(O-Glycosylation)GIAEK{Hex:4; HexNAc:4; Neu5Ac:1}	NA	TRUE	NA	0	-0.646807	TRUE
DFVAKLAN(N-Glycosylation)NTHQHVFDDLR{Hex:10; HexNAc:2}	NA	TRUE	NA	0	-0.627673	TRUE
DLQSLEDILHQVEN(N-Glycosylation)K{Hex:5; HexNAc:4; Neu5Ac:2}	NA	TRUE	NA	0	-0.627673	TRUE
VS(O-Glycosylation)LSPGPEQK{Hex:2; HexNAc:2; Neu5Ac:1}	NA	TRUE	NA	0	-0.611185	TRUE
EEQFN(N-Glycosylation)STFR{Fuc:1; Hex:3; HexNAc:4}	NA	TRUE	NA	0	-0.609464	TRUE
EPQISTTT(O-Glycosylation)HYNR{Hex:3; HexNAc:3}	NA	TRUE	NA	0	-0.595922	TRUE
GHTLTLN(N-Glycosylation)FTR{Hex:6; HexNAc:2}	NA	TRUE	NA	0	-0.586465	TRUE
LAS(O-Glycosylation)HLR{Fuc:1; Hex:4; HexNAc:6}	TRUE	NA	0	NA	-0.585559	TRUE
T(O-Glycosylation)NFTSK{Fuc:1; Hex:3; HexNAc:5}	TRUE	NA	0	NA	-0.580844	TRUE
SFDFPTLIT(O-Glycosylation)K{Hex:1; HexNAc:1; Neu5Ac:2}	NA	TRUE	NA	0	-0.579549	TRUE
TFVLSALQPSPTHS(O-Glycosylation)SSNTQR{Hex:1; HexNAc:1; Neu5Ac:1}	NA	TRUE	NA	0	-0.561136	TRUE
DSLSIN(N-Glycosylation)ATNIK{Hex:6; HexNAc:2}	NA	TRUE	NA	0	-0.556166	TRUE
DSLSIN(N-Glycosylation)ATNIK{Hex:8; HexNAc:2}	NA	TRUE	NA	0	-0.556166	TRUE
EEKPAVT(O-Glycosylation)AAPK{HexNAc:1}	NA	TRUE	NA	0	-0.549775	TRUE
SN(N-Glycosylation)ISILR{Hex:5; HexNAc:2}	NA	TRUE	NA	0	-0.541915	TRUE
SS(O-Glycosylation)RNIPR{Hex:1; HexNAc:1; Neu5Ac:2}	NA	TRUE	NA	0	-0.541915	TRUE
SS(O-Glycosylation)SSGR{Fuc:1; Hex:3; HexNAc:7}	NA	TRUE	NA	0	-0.541915	TRUE
SSS(O-Glycosylation)SGR{Fuc:1; Hex:3; HexNAc:7}	NA	TRUE	NA	0	-0.541915	TRUE
SSSS(O-Glycosylation)GR{Fuc:1; Hex:3; HexNAc:7}	NA	TRUE	NA	0	-0.541915	TRUE
EEPLPTTT(O-Glycosylation)PAAIK{HexNAc:1}	TRUE	NA	0	NA	-0.528843	TRUE
TPLPPTSAHGNVAEGETKPDPDVT(O-Glycosylation)ER{Hex:1; HexNAc:1; Neu5Ac:1}	NA	TRUE	NA	0	-0.524219	TRUE
VSLS(O-Glycosylation)PGPEQK{Hex:2; HexNAc:2; Neu5Ac:1}	NA	TRUE	NA	0	-0.515048	TRUE
ADDVRPEVTWS(O-Glycosylation)FSR{Fuc:1; Hex:3; HexNAc:6}	TRUE	NA	0	NA	-0.514612	TRUE
ADDVRPEVTWSFS(O-Glycosylation)R{Fuc:1; Hex:3; HexNAc:6}	TRUE	NA	0	NA	-0.514612	TRUE
ETET(O-Glycosylation)DIDR{Hex:1; HexNAc:1}	NA	TRUE	NA	0	-0.513653	TRUE
VVLHPN(N-Glycosylation)YSQVDIGLIK{Hex:5; HexNAc:4; Neu5Ac:2}	NA	TRUE	NA	0	-0.512339	TRUE
S(O-Glycosylation)SSSGR{Fuc:1; Hex:3; HexNAc:7}	NA	TRUE	NA	0	-0.511909	TRUE
TVLEN(N-Glycosylation)STSYEEAK{Hex:6; HexNAc:2}	NA	TRUE	NA	0	-0.507013	TRUE
KLLAAEPLS(O-Glycosylation)K{Hex:5; HexNAc:5}	TRUE	NA	0	NA	-0.502698	TRUE
GTAGNALMDGASQLMGEN(N-Glycosylation)R{Hex:5; HexNAc:4; Neu5Ac:1}	NA	TRUE	NA	0	-0.498212	TRUE
FQPT(O-Glycosylation)TSTGIAEK{Hex:4; HexNAc:4; Neu5Ac:1}	NA	TRUE	NA	0	-0.492079	TRUE
FQPT(O-Glycosylation)TSTGIAEK{Hex:4; HexNAc:4}	NA	TRUE	NA	0	-0.492079	TRUE
EVGEAT(O-Glycosylation)GGPELSGVPR{Hex:1; HexNAc:1; Neu5Ac:1}	TRUE	TRUE	0	0	-0.479539	TRUE
VALPAYPASLTDVSLALSELRPN(N-Glycosylation)DSGIYR{Hex:6; HexNAc:2}	NA	TRUE	NA	0	-0.475066	TRUE
VHGPPT(O-Glycosylation)ETLPTPR{Hex:2; HexNAc:2; Neu5Ac:2}	NA	TRUE	NA	0	-0.475066	TRUE
SFDFPT(O-Glycosylation)LITK{Hex:1; HexNAc:1; Neu5Ac:2}	NA	TRUE	NA	0	-0.474924	TRUE
TTPPTT(O-Glycosylation)ATPIR{Hex:1; HexNAc:1; Neu5Ac:1}	NA	TRUE	NA	0	-0.473624	TRUE
VALPAYPASLTDVSLALSELRPN(N-Glycosylation)DSGIYR{Hex:8; HexNAc:2}	NA	TRUE	NA	0	-0.473187	TRUE
GLTGPTTVPAT(O-Glycosylation)K{HexNAc:1}	TRUE	NA	0	NA	-0.470715	TRUE
LEATISPET(O-Glycosylation)MR{Hex:1; HexNAc:1; Neu5Ac:2}	NA	TRUE	NA	0	-0.47026	TRUE
TFVLSALQPSPTHSS(O-Glycosylation)SNTQR{Hex:1; HexNAc:1; Neu5Ac:1}	NA	TRUE	NA	0	-0.468612	TRUE
NLASPSPS(O-Glycosylation)TLVEAR{Hex:3; HexNAc:3; Neu5Ac:1}	NA	TRUE	NA	0	-0.463746	TRUE
TDELPQLVTLPHPNLHGPEILDVPST(O-Glycosylation)VQK{Hex:1; HexNAc:1; Neu5Ac:2}	NA	TRUE	NA	0	-0.461745	TRUE
TDEVVTLT(O-Glycosylation)PR{Hex:2; HexNAc:2; Neu5Ac:1}	NA	TRUE	NA	0	-0.461745	TRUE
TDEVVTLT(O-Glycosylation)PR{Hex:2; HexNAc:2}	NA	TRUE	NA	0	-0.461745	TRUE
FLEPYN(N-Glycosylation)DSIQAQK{Hex:5; HexNAc:2}	TRUE	TRUE	0	0.0721248	-0.457672	TRUE
AVLQPGASPLPDGESEAS(O-Glycosylation)RPPR{Hex:2; HexNAc:2; Neu5Ac:3}	NA	TRUE	NA	0	-0.451979	TRUE
DLQSLEDILHQVEN(N-Glycosylation)K{Hex:5; HexNAc:4; Neu5Ac:1}	NA	TRUE	NA	0	-0.451979	TRUE
DSLSIN(N-Glycosylation)ATNIK{Hex:5; HexNAc:2}	NA	TRUE	NA	0	-0.451979	TRUE
DSLSIN(N-Glycosylation)ATNIK{Hex:7; HexNAc:2}	NA	TRUE	NA	0	-0.451979	TRUE
VQPFN(N-Glycosylation)VTQGK{Hex:5; HexNAc:2}	NA	TRUE	NA	0	-0.447454	TRUE
KWGHN(N-Glycosylation)ITEFQQR{Fuc:1; Hex:5; HexNAc:5}	NA	TRUE	NA	0	-0.437418	TRUE
VS(O-Glycosylation)LSPGPEQK{Hex:2; HexNAc:2}	NA	TRUE	NA	0	-0.418564	TRUE
AVLQPGASPLPDGESEAS(O-Glycosylation)RPPR{Hex:2; HexNAc:2; Neu5Ac:2}	NA	TRUE	NA	0	-0.39846	TRUE
LPSSAVT(O-Glycosylation)PR{HexNAc:2}	NA	TRUE	NA	0	-0.394334	TRUE
LSAEPT(O-Glycosylation)EVR{Hex:1; HexNAc:1; Neu5Ac:2}	NA	TRUE	NA	0	-0.394334	TRUE
LSAEPT(O-Glycosylation)EVR{Hex:1; HexNAc:1}	NA	TRUE	NA	0	-0.394334	TRUE
VHGPPTET(O-Glycosylation)LPTPR{Hex:2; HexNAc:2; Neu5Ac:3}	NA	TRUE	NA	0	-0.376266	TRUE
QTSGRIT(O-Glycosylation)EEFLGK{Hex:2; HexNAc:2; Neu5Ac:2}	NA	TRUE	NA	0	-0.36734	TRUE
SGQS(O-Glycosylation)SR{Fuc:1; Hex:4; HexNAc:6}	NA	TRUE	NA	0	-0.36734	TRUE
GTN(N-Glycosylation)ESDSATTQFTTEIDAPK{Fuc:1; Hex:3; HexNAc:5}	TRUE	NA	0	NA	-0.354971	TRUE
QIVENFSPN(N-Glycosylation)QTK{Fuc:1; Hex:3; HexNAc:5}	TRUE	NA	0	NA	-0.353991	TRUE
FHVN(N-Glycosylation)YTQPLVAVK{Hex:6; HexNAc:2}	FALSE	TRUE	0.275456	0.0103072	-0.34284	FALSE
TFVLSALQPS(O-Glycosylation)PTHSSSNTQR{Hex:1; HexNAc:1; Neu5Ac:1}	NA	TRUE	NA	0	-0.341445	TRUE
SGQSS(O-Glycosylation)R{Fuc:1; Hex:4; HexNAc:6}	NA	TRUE	NA	0	-0.33979	TRUE
N(N-Glycosylation)STFGSVEVHNLQPEK{Hex:5; HexNAc:2}	NA	TRUE	NA	0	-0.339314	TRUE
NLASPSPST(O-Glycosylation)LVEAR{Hex:3; HexNAc:3; Neu5Ac:1}	NA	TRUE	NA	0	-0.339314	TRUE
QAT(O-Glycosylation)FER{Fuc:1; Hex:4; HexNAc:6}	NA	TRUE	NA	0	-0.339314	TRUE
GHVN(N-Glycosylation)ITR{Hex:5; HexNAc:4; Neu5Ac:2}	NA	TRUE	NA	0	-0.338558	TRUE
LEATIS(O-Glycosylation)PETMR{Hex:1; HexNAc:1; Neu5Ac:2}	NA	TRUE	NA	0	-0.337054	TRUE
NLASPSPST(O-Glycosylation)LVEAR{Hex:2; HexNAc:2; Neu5Ac:2}	NA	TRUE	NA	0	-0.335616	TRUE
EEPLPTT(O-Glycosylation)TPAAIK{HexNAc:1}	TRUE	NA	0	NA	-0.334734	TRUE
VHGPPTETLPT(O-Glycosylation)PR{Fuc:2; Hex:2; HexNAc:2}	NA	TRUE	NA	0	-0.334544	TRUE
TAPAGTSVQAQPVLPTDSAS(O-Glycosylation)R{Hex:1; HexNAc:1; Neu5Ac:2}	NA	TRUE	NA	0	-0.333939	TRUE
FQPTTST(O-Glycosylation)GIAEK{Hex:4; HexNAc:4}	NA	TRUE	NA	0	-0.332644	TRUE
YLGN(N-Glycosylation)ATAIFFLPDEGK{Hex:5; HexNAc:4; Neu5Ac:2}	NA	TRUE	NA	0	-0.328231	TRUE
YLS(O-Glycosylation)TTPFPSQHR{Hex:3; HexNAc:3}	NA	TRUE	NA	0	-0.328231	TRUE
YLST(O-Glycosylation)TPFPSQHR{Hex:3; HexNAc:3}	NA	TRUE	NA	0	-0.328231	TRUE
YLSTT(O-Glycosylation)PFPSQHR{Hex:3; HexNAc:3}	NA	TRUE	NA	0	-0.328231	TRUE
IT(O-Glycosylation)EEFLGK{Hex:1; HexNAc:1}	NA	TRUE	NA	0	-0.327784	TRUE
KMEES(O-Glycosylation)K{Fuc:1; Hex:4; HexNAc:6}	NA	TRUE	NA	0	-0.327784	TRUE
TFVLSALQPSPTHSSS(O-Glycosylation)NTQR{Hex:1; HexNAc:1; Neu5Ac:1}	NA	TRUE	NA	0	-0.326485	TRUE
NLASPSPS(O-Glycosylation)TLVEAR{Hex:2; HexNAc:2; Neu5Ac:2}	NA	TRUE	NA	0	-0.325125	TRUE
QN(N-Glycosylation)RSVR{Hex:8; HexNAc:4}	NA	TRUE	NA	0	-0.325125	TRUE
QT(O-Glycosylation)SGRITEEFLGK{Hex:2; HexNAc:2; Neu5Ac:2}	NA	TRUE	NA	0	-0.325125	TRUE
QTS(O-Glycosylation)GRITEEFLGK{Hex:2; HexNAc:2; Neu5Ac:2}	NA	TRUE	NA	0	-0.325125	TRUE
FN(N-Glycosylation)HTQTIQQK{Hex:6; HexNAc:2}	NA	TRUE	NA	0	-0.317808	TRUE
VHGPPTET(O-Glycosylation)LPTPR{Fuc:2; Hex:2; HexNAc:2}	NA	TRUE	NA	0	-0.315866	TRUE
NLASPS(O-Glycosylation)PSTLVEAR{Hex:2; HexNAc:2; Neu5Ac:2}	NA	TRUE	NA	0	-0.315592	TRUE
QLEEVT(O-Glycosylation)DEDIAAHGK{Hex:1; HexNAc:1}	NA	TRUE	NA	0	-0.315592	TRUE
TVLTPATNHMGN(N-Glycosylation)VTFTIPANR{Hex:6; HexNAc:2}	NA	TRUE	NA	0	-0.309337	TRUE
VAWLN(N-Glycosylation)R{Hex:8; HexNAc:2}	NA	TRUE	NA	0	-0.309337	TRUE
VHGPPTETLPT(O-Glycosylation)PR{Hex:2; HexNAc:2}	NA	TRUE	NA	0	-0.307672	TRUE
VHGPPTET(O-Glycosylation)LPTPR{Hex:2; HexNAc:2; Neu5Ac:2}	NA	TRUE	NA	0	-0.302026	TRUE
MS(O-Glycosylation)QVMR{Fuc:1; Hex:4; HexNAc:6}	NA	TRUE	NA	0	-0.301449	TRUE
FQPTT(O-Glycosylation)STGIAEK{Hex:4; HexNAc:4; Neu5Ac:1}	NA	TRUE	NA	0	-0.300882	TRUE
T(O-Glycosylation)EEEVFSGMK{Hex:1; HexNAc:1}	NA	TRUE	NA	0	-0.28564	TRUE
GSLSYLN(N-Glycosylation)VTR{Hex:5; HexNAc:2}	TRUE	TRUE	0.0957643	0	-0.206345	TRUE
VNVVN(N-Glycosylation)STLAEVHWDPVPLK{Hex:5; HexNAc:2}	TRUE	TRUE	0	0	-0.154864	TRUE
N(N-Glycosylation)GTHFDIDK{Hex:5; HexNAc:2}	TRUE	TRUE	0	0.00010102	-0.0473479	TRUE
AATVGS(O-Glycosylation)LAGQPLQER{Hex:1; HexNAc:1; Neu5Ac:2}	NA	TRUE	NA	0	0	TRUE
AVLQPGASPLPDGES(O-Glycosylation)EASRPPR{Hex:2; HexNAc:2; Neu5Ac:2}	NA	TRUE	NA	0	0	TRUE
EDALN(N-Glycosylation)ETR{Hex:9; HexNAc:2}	NA	TRUE	NA	0	0	TRUE
EEQFN(N-Glycosylation)STFR{Fuc:1; Hex:4; HexNAc:4}	NA	TRUE	NA	0	0	TRUE
EEQYN(N-Glycosylation)STYR{Fuc:1; Hex:5; HexNAc:4}	NA	TRUE	NA	0	0	TRUE
EEQYNS(O-Glycosylation)TYR{Fuc:1; Hex:3; HexNAc:4}	NA	TRUE	NA	0	0	TRUE
FEN(N-Glycosylation)QTGFPPPDSR{Fuc:1; Hex:5; HexNAc:4}	NA	TRUE	NA	0	0	TRUE
FHVN(N-Glycosylation)YTQPLVAVK{Hex:7; HexNAc:2}	NA	TRUE	NA	0	0	TRUE
FLEPYN(N-Glycosylation)DSIQAQK{Hex:6; HexNAc:2}	NA	TRUE	NA	0	0	TRUE
FQPTTS(O-Glycosylation)TGIAEK{Hex:4; HexNAc:4}	NA	TRUE	NA	0	0	TRUE
GLLTFVDHLPVTQVVIGDTN(N-Glycosylation)R{Hex:5; HexNAc:2}	TRUE	NA	0	NA	0	TRUE
GTAGNALMDGASQLMGEN(N-Glycosylation)R{Hex:5; HexNAc:4; Neu5Ac:2}	NA	TRUE	NA	0	0	TRUE
HTNMN(N-Glycosylation)LTQLK{Hex:8; HexNAc:2}	NA	TRUE	NA	0	0	TRUE
KMEES(O-Glycosylation)K{Fuc:1; Hex:3; HexNAc:7}	NA	TRUE	NA	0	0	TRUE
LGNTN(N-Glycosylation)ASITLYGPGAVIDGVN{Hex:11; HexNAc:2}	NA	TRUE	NA	0	0	TRUE
MS(O-Glycosylation)QVMR{Fuc:1; Hex:3; HexNAc:6}	NA	TRUE	NA	0	0	TRUE
RSVLALT(O-Glycosylation)HEGR{Fuc:2; Hex:3; HexNAc:3}	NA	TRUE	NA	0	0	TRUE
S(O-Glycosylation)GQSSR{Fuc:1; Hex:4; HexNAc:6}	NA	TRUE	NA	0	0	TRUE
S(O-Glycosylation)SRNIPR{Hex:1; HexNAc:1; Neu5Ac:2}	NA	TRUE	NA	0	0	TRUE
TEEEVFS(O-Glycosylation)GMK{Hex:1; HexNAc:1}	NA	TRUE	NA	0	0	TRUE
TN(N-Glycosylation)FTSK{Fuc:2; Hex:5; HexNAc:6; Neu5Ac:1}	TRUE	NA	0	NA	0	TRUE
TNFTS(O-Glycosylation)K{Fuc:1; Hex:3; HexNAc:5}	TRUE	NA	0	NA	0	TRUE
VSLS(O-Glycosylation)PGPEQK{Hex:2; HexNAc:2}	NA	TRUE	NA	0	0	TRUE
YVAFN(N-Glycosylation)GTK{Hex:5; HexNAc:2}	TRUE	NA	0	NA	0	TRUE
LLNINPN(N-Glycosylation)K{Hex:5; HexNAc:2}	TRUE	TRUE	0.0320902	0	0.0260198	TRUE
VILYN(N-Glycosylation)R{Hex:5; HexNAc:2}	TRUE	TRUE	0.0294118	0	0.788847	TRUE
VHGPPTETLPT(O-Glycosylation)PR{Hex:2; HexNAc:2; Neu5Ac:1}	TRUE	TRUE	0	0.00131486	0.928604	TRUE
VPVLETT(O-Glycosylation)PVGK{Hex:2; HexNAc:2}	FALSE	TRUE	0.479603	0.00101112	1.58189	FALSE
EEQYN(N-Glycosylation)STYR{Fuc:1; Hex:4; HexNAc:4}	TRUE	TRUE	0.174659	0.0153638	3.76782	TRUE
EVGEATGGPELS(O-Glycosylation)GVPR{Hex:1; HexNAc:1; Neu5Ac:2}	FALSE	TRUE	0.391227	0.00634155	10.2341	FALSE
VELN(N-Glycosylation)TSR{Hex:9; HexNAc:2}	TRUE	TRUE	0.0294118	0	30.3759	TRUE
EVGEAT(O-Glycosylation)GGPELSGVPR{Hex:1; HexNAc:1; Neu5Ac:2}	TRUE	TRUE	0.0883582	0.039905	224.522	TRUE
EVGEATGGPELS(O-Glycosylation)GVPR{Hex:1; HexNAc:1}	TRUE	TRUE	0	0	Inf	TRUE
FN(N-Glycosylation)HTQTIQQK{Hex:5; HexNAc:2}	TRUE	TRUE	0	0.00010102	Inf	TRUE
GTEWLVN(N-Glycosylation)SSR{Hex:5; HexNAc:2}	TRUE	FALSE	0	0.330464	Inf	FALSE
HEVSASTQSTPAS(O-Glycosylation)SR{HexNAc:1}	TRUE	TRUE	0	0.00497411	Inf	TRUE
HEVSASTQSTPASS(O-Glycosylation)R{HexNAc:1}	TRUE	TRUE	0	0.00456621	Inf	TRUE
VAWLN(N-Glycosylation)R{Hex:6; HexNAc:2}	TRUE	TRUE	0	0.201371	Inf	TRUE
VAWLN(N-Glycosylation)R{Hex:7; HexNAc:2}	TRUE	FALSE	0	0.385263	Inf	FALSE

## Sheet: CTRLvsMESRanking
	QualityGroup1	QualityGroup2	Overlap%_1	Overlap%_2	ZScore	PassOverall
EEQYN(N-Glycosylation)STYR{Fuc:1; Hex:5; HexNAc:4}	NA	TRUE	NA	0	-3.30349	TRUE
VVLHPN(N-Glycosylation)YSQVDIGLIK{Hex:5; HexNAc:4; Neu5Ac:2}	NA	TRUE	NA	0	-2.80848	TRUE
GLTGPTTVPAT(O-Glycosylation)K{HexNAc:1}	TRUE	NA	0	NA	-2.13506	TRUE
VNVVN(N-Glycosylation)STLAEVHWDPVPLK{Hex:5; HexNAc:2}	TRUE	TRUE	0	0	-2.08716	TRUE
AN(N-Glycosylation)STGTLVITDPTR{Hex:3; HexNAc:5}	TRUE	NA	0	NA	-2.0373	TRUE
DIYTFDGALN(N-Glycosylation)K{Hex:5; HexNAc:2}	TRUE	NA	0	NA	-2.01929	TRUE
EEQYNS(O-Glycosylation)TYR{Fuc:1; Hex:4; HexNAc:4}	NA	TRUE	NA	0	-1.81587	TRUE
DLQSLEDILHQVEN(N-Glycosylation)K{Hex:5; HexNAc:4; Neu5Ac:1}	NA	TRUE	NA	0	-1.77958	TRUE
YVAFN(N-Glycosylation)GTK{Hex:5; HexNAc:2}	TRUE	NA	0	NA	-1.77958	TRUE
GSLSYLN(N-Glycosylation)VTR{Hex:5; HexNAc:2}	TRUE	NA	0	NA	-1.77551	TRUE
GHVN(N-Glycosylation)ITR{Hex:5; HexNAc:4; Neu5Ac:2}	NA	TRUE	NA	0	-1.7691	TRUE
GTAGNALMDGASQLMGEN(N-Glycosylation)R{Fuc:2; Hex:5; HexNAc:4; Neu5Ac:1}	NA	TRUE	NA	0	-1.75092	TRUE
LAS(O-Glycosylation)HLR{Fuc:1; Hex:4; HexNAc:6}	TRUE	NA	0	NA	-1.74246	TRUE
GTANLSET(O-Glycosylation)IR{Fuc:1; Hex:3; HexNAc:5}	TRUE	NA	0	NA	-1.67967	TRUE
TVLTPATNHMGN(N-Glycosylation)VTFTIPANR{Hex:6; HexNAc:2}	NA	TRUE	NA	0	-1.51508	TRUE
ANS(O-Glycosylation)TGTLVITDPTR{Hex:3; HexNAc:5}	TRUE	NA	0	NA	-1.4607	TRUE
ANSTGT(O-Glycosylation)LVITDPTR{Hex:3; HexNAc:5}	TRUE	NA	0	NA	-1.4607	TRUE
VELN(N-Glycosylation)TSR{Hex:9; HexNAc:2}	TRUE	NA	0	NA	-1.4555	TRUE
GT(O-Glycosylation)ANLSETIR{Fuc:1; Hex:3; HexNAc:5}	TRUE	NA	0	NA	-1.42211	TRUE
EEQFN(N-Glycosylation)STFR{Fuc:1; Hex:3; HexNAc:4}	NA	TRUE	NA	0	-1.38657	TRUE
HTNMN(N-Glycosylation)LTQLK{Hex:8; HexNAc:2}	NA	TRUE	NA	0	-1.3764	TRUE
EEPLPTTT(O-Glycosylation)PAAIK{HexNAc:1}	TRUE	NA	0	NA	-1.36898	TRUE
GLLTFVDHLPVTQVVIGDTN(N-Glycosylation)R{Hex:5; HexNAc:2}	TRUE	NA	0	NA	-1.36568	TRUE
EEPLPT(O-Glycosylation)TTPAAIK{HexNAc:1}	TRUE	NA	0	NA	-1.29364	TRUE
FLEPYN(N-Glycosylation)DSIQAQK{Hex:6; HexNAc:2}	NA	TRUE	NA	0	-1.27668	TRUE
GSLSYLN(N-Glycosylation)VTR{Hex:6; HexNAc:2}	TRUE	NA	0	NA	-1.2197	TRUE
EVGEATGGPELS(O-Glycosylation)GVPR{Hex:1; HexNAc:1}	TRUE	NA	0	NA	-1.20896	TRUE
GT(O-Glycosylation)NESDSATTQFTTEIDAPK{Fuc:1; Hex:3; HexNAc:5}	TRUE	NA	0	NA	-1.18438	TRUE
VALPAYPASLTDVSLALSELRPN(N-Glycosylation)DSGIYR{Hex:7; HexNAc:2}	NA	TRUE	NA	0	-1.1658	TRUE
GTAGNALMDGASQLMGEN(N-Glycosylation)R{Hex:5; HexNAc:4; Neu5Ac:1}	NA	TRUE	NA	0	-1.12708	TRUE
GTAGNALMDGASQLMGEN(N-Glycosylation)R{Hex:5; HexNAc:4; Neu5Ac:2}	NA	TRUE	NA	0	-1.11916	TRUE
KMEES(O-Glycosylation)K{Fuc:1; Hex:3; HexNAc:7}	NA	TRUE	NA	0	-1.11916	TRUE
EEQFNS(O-Glycosylation)TFR{Fuc:1; Hex:4; HexNAc:4}	NA	TRUE	NA	0	-0.997318	TRUE
DLQSLEDILHQVEN(N-Glycosylation)K{Hex:5; HexNAc:4; Neu5Ac:2}	NA	TRUE	NA	0	-0.994741	TRUE
AN(N-Glycosylation)ATLLLGPLR{Hex:5; HexNAc:2}	TRUE	TRUE	0	0.0937414	-0.984971	TRUE
LPSSAVT(O-Glycosylation)PR{HexNAc:2}	NA	TRUE	NA	0	-0.975273	TRUE
EVGEAT(O-Glycosylation)GGPELSGVPR{Hex:1; HexNAc:1; Neu5Ac:1}	TRUE	NA	0	NA	-0.955004	TRUE
AN(N-Glycosylation)STGTLVITDPTR{Fuc:1; Hex:3; HexNAc:5}	TRUE	NA	0	NA	-0.952814	TRUE
ANS(O-Glycosylation)TGTLVITDPTR{Fuc:1; Hex:3; HexNAc:5}	TRUE	NA	0	NA	-0.952814	TRUE
ANSTGT(O-Glycosylation)LVITDPTR{Fuc:1; Hex:3; HexNAc:5}	TRUE	NA	0	NA	-0.952814	TRUE
ANSTGTLVIT(O-Glycosylation)DPTR{Fuc:1; Hex:3; HexNAc:5}	TRUE	NA	0	NA	-0.952814	TRUE
ANSTGTLVITDPT(O-Glycosylation)R{Fuc:1; Hex:3; HexNAc:5}	TRUE	NA	0	NA	-0.952814	TRUE
EVGEAT(O-Glycosylation)GGPELSGVPR{Hex:1; HexNAc:1; Neu5Ac:2}	TRUE	FALSE	0.0131195	0.308093	-0.950884	FALSE
FQPTT(O-Glycosylation)STGIAEK{Hex:4; HexNAc:4}	NA	TRUE	NA	0	-0.936718	TRUE
FLEPYN(N-Glycosylation)DSIQAQK{Hex:5; HexNAc:2}	TRUE	FALSE	0.0511253	0.487182	-0.929794	FALSE
ANSTGTLVIT(O-Glycosylation)DPTR{Hex:3; HexNAc:5}	TRUE	NA	0	NA	-0.926963	TRUE
ANSTGTLVITDPT(O-Glycosylation)R{Hex:3; HexNAc:5}	TRUE	NA	0	NA	-0.926963	TRUE
FQPT(O-Glycosylation)TSTGIAEK{Hex:4; HexNAc:4}	NA	TRUE	NA	0	-0.892153	TRUE
VALPAYPASLTDVSLALSELRPN(N-Glycosylation)DSGIYR{Hex:5; HexNAc:2}	NA	TRUE	NA	0	-0.8527	TRUE
EEPLPTT(O-Glycosylation)TPAAIK{HexNAc:1}	TRUE	NA	0	NA	-0.832831	TRUE
QN(N-Glycosylation)RSVR{Hex:8; HexNAc:4}	NA	TRUE	NA	0	-0.824153	TRUE
EVGEATGGPELS(O-Glycosylation)GVPR{Hex:1; HexNAc:1; Neu5Ac:1}	TRUE	NA	0	NA	-0.818052	TRUE
VHGPPTETLPT(O-Glycosylation)PR{Hex:2; HexNAc:2; Neu5Ac:1}	TRUE	TRUE	0	0	-0.809316	TRUE
VHGPPTET(O-Glycosylation)LPTPR{Hex:2; HexNAc:2}	TRUE	FALSE	0.182479	0.360384	-0.790657	FALSE
TNFTS(O-Glycosylation)K{Fuc:1; Hex:3; HexNAc:5}	TRUE	NA	0	NA	-0.771923	TRUE
FHVN(N-Glycosylation)YTQPLVAVK{Hex:7; HexNAc:2}	NA	TRUE	NA	0	-0.770601	TRUE
TN(N-Glycosylation)FTSK{Fuc:2; Hex:5; HexNAc:6; Neu5Ac:1}	TRUE	NA	0	NA	-0.745809	TRUE
VHGPPT(O-Glycosylation)ETLPTPR{Hex:2; HexNAc:2; Neu5Ac:1}	TRUE	NA	0	NA	-0.700346	TRUE
VILYN(N-Glycosylation)R{Hex:5; HexNAc:2}	TRUE	NA	0	NA	-0.700346	TRUE
VPVLETT(O-Glycosylation)PVGK{Hex:2; HexNAc:2}	TRUE	NA	0	NA	-0.668337	TRUE
KLLAAEPLS(O-Glycosylation)K{Hex:5; HexNAc:5}	TRUE	NA	0	NA	-0.660059	TRUE
FHVN(N-Glycosylation)YTQPLVAVK{Hex:8; HexNAc:2}	NA	TRUE	NA	0	-0.652419	TRUE
ADDVRPEVTWS(O-Glycosylation)FSR{Fuc:1; Hex:3; HexNAc:6}	TRUE	NA	0	NA	-0.642273	TRUE
ADDVRPEVTWSFS(O-Glycosylation)R{Fuc:1; Hex:3; HexNAc:6}	TRUE	NA	0	NA	-0.642273	TRUE
T(O-Glycosylation)NFTSK{Fuc:1; Hex:3; HexNAc:5}	TRUE	NA	0	NA	-0.634531	TRUE
EEQYN(N-Glycosylation)STYR{Fuc:1; Hex:3; HexNAc:4}	NA	TRUE	NA	0	-0.631208	TRUE
EEQFN(N-Glycosylation)STFR{Fuc:1; Hex:5; HexNAc:4}	NA	TRUE	NA	0	-0.5329	TRUE
FHVN(N-Glycosylation)YTQPLVAVK{Hex:6; HexNAc:2}	TRUE	TRUE	0.14477	0.0500986	-0.531078	TRUE
VSLS(O-Glycosylation)PGPEQK{Hex:2; HexNAc:2}	NA	TRUE	NA	0	-0.518876	TRUE
VHGPPTET(O-Glycosylation)LPTPR{Hex:2; HexNAc:2; Neu5Ac:1}	TRUE	NA	0	NA	-0.512143	TRUE
GTN(N-Glycosylation)ESDSATTQFTTEIDAPK{Fuc:1; Hex:3; HexNAc:5}	TRUE	NA	0	NA	-0.501943	TRUE
EVGEATGGPELS(O-Glycosylation)GVPR{Hex:1; HexNAc:1; Neu5Ac:2}	TRUE	FALSE	0.151271	0.258163	-0.487408	FALSE
EEQYNS(O-Glycosylation)TYR{Fuc:1; Hex:3; HexNAc:5}	NA	TRUE	NA	0	-0.457447	TRUE
FQPTTS(O-Glycosylation)TGIAEK{Hex:4; HexNAc:4}	NA	TRUE	NA	0	-0.447968	TRUE
FQPTTST(O-Glycosylation)GIAEK{Hex:4; HexNAc:4}	NA	TRUE	NA	0	-0.432142	TRUE
GHTLTLN(N-Glycosylation)FTR{Hex:6; HexNAc:2}	NA	TRUE	NA	0	-0.429888	TRUE
LILN(N-Glycosylation)YSPR{Fuc:1; Hex:6; HexNAc:6}	TRUE	NA	0	NA	-0.403131	TRUE
QIVENFSPN(N-Glycosylation)QTK{Fuc:1; Hex:3; HexNAc:5}	TRUE	NA	0	NA	-0.403131	TRUE
VHGPPTETLPT(O-Glycosylation)PR{Hex:2; HexNAc:2}	NA	TRUE	NA	0	-0.354774	TRUE
FLEPYN(N-Glycosylation)DSIQAQK{Hex:7; HexNAc:2}	NA	TRUE	NA	0	-0.311106	TRUE
TDEVVTLT(O-Glycosylation)PR{Hex:2; HexNAc:2}	NA	TRUE	NA	0	-0.279101	TRUE
VAWLN(N-Glycosylation)R{Hex:6; HexNAc:2}	TRUE	TRUE	0	0.206703	-0.246933	TRUE
VHGPPT(O-Glycosylation)ETLPTPR{Hex:2; HexNAc:2}	TRUE	TRUE	0.131179	0	-0.0809594	TRUE
FN(N-Glycosylation)HTQTIQQK{Hex:5; HexNAc:2}	TRUE	TRUE	0	0.00121359	0.670459	TRUE
EEQYN(N-Glycosylation)STYR{Fuc:1; Hex:4; HexNAc:4}	FALSE	FALSE	0.490369	0.658153	1.64227	FALSE
HEVSASTQSTPAS(O-Glycosylation)SR{HexNAc:1}	TRUE	FALSE	0.0326544	0.334846	2.26603	FALSE
HEVSASTQSTPASS(O-Glycosylation)R{HexNAc:1}	TRUE	FALSE	0.0326544	0.334846	4.55025	FALSE
GTEWLVN(N-Glycosylation)SSR{Hex:5; HexNAc:2}	TRUE	TRUE	0	0.177012	10.3864	TRUE
VAWLN(N-Glycosylation)R{Hex:7; HexNAc:2}	TRUE	FALSE	0	0.252954	12.5528	FALSE
N(N-Glycosylation)GTHFDIDK{Hex:5; HexNAc:2}	TRUE	TRUE	0	0.00989493	14.3013	TRUE
LLNINPN(N-Glycosylation)K{Hex:5; HexNAc:2}	TRUE	TRUE	0	0.00609756	18.3601	TRUE

## Sheet: CTRLvsPRORanking
	QualityGroup1	QualityGroup2	Overlap%_1	Overlap%_2	ZScore	PassOverall
YLGN(N-Glycosylation)ATAIFFLPDEGK{Hex:5; HexNAc:4; Neu5Ac:2}	NA	TRUE	NA	0	-3.35177	TRUE
AN(N-Glycosylation)STGTLVITDPTR{Hex:3; HexNAc:5}	TRUE	NA	0	NA	-2.96668	TRUE
ETGETS(O-Glycosylation)PAQVNK{Hex:1; HexNAc:1; Neu5Ac:1}	NA	TRUE	NA	0	-2.88339	TRUE
FQPT(O-Glycosylation)TSTGIAEK{Hex:4; HexNAc:4}	NA	TRUE	NA	0	-2.45631	TRUE
DSLSIN(N-Glycosylation)ATNIK{Hex:7; HexNAc:2}	NA	TRUE	NA	0	-2.18123	TRUE
ANS(O-Glycosylation)TGTLVITDPTR{Hex:3; HexNAc:5}	TRUE	NA	0	NA	-2.17547	TRUE
EEQFN(N-Glycosylation)STFR{Fuc:1; Hex:3; HexNAc:4}	NA	TRUE	NA	0	-2.09087	TRUE
EEKPAVT(O-Glycosylation)AAPK{HexNAc:1}	NA	TRUE	NA	0	-2.07843	TRUE
TFVLSALQPSPT(O-Glycosylation)HSSSNTQR{Hex:1; HexNAc:1; Neu5Ac:1}	NA	TRUE	NA	0	-2.02997	TRUE
TFVLSALQPSPTHS(O-Glycosylation)SSNTQR{Hex:1; HexNAc:1; Neu5Ac:1}	NA	TRUE	NA	0	-1.97004	TRUE
QIVENFSPN(N-Glycosylation)QTK{Fuc:1; Hex:3; HexNAc:5}	TRUE	NA	0	NA	-1.84619	TRUE
AVLQPGASPLPDGESEAS(O-Glycosylation)RPPR{Hex:2; HexNAc:2; Neu5Ac:2}	NA	TRUE	NA	0	-1.70501	TRUE
TTPPTT(O-Glycosylation)ATPIR{Hex:1; HexNAc:1; Neu5Ac:1}	NA	TRUE	NA	0	-1.53555	TRUE
TNFTS(O-Glycosylation)K{Fuc:1; Hex:3; HexNAc:5}	TRUE	NA	0	NA	-1.53472	TRUE
VHGPPT(O-Glycosylation)ETLPTPR{Fuc:2; Hex:2; HexNAc:2}	NA	TRUE	NA	0	-1.51335	TRUE
VALPAYPASLTDVSLALSELRPN(N-Glycosylation)DSGIYR{Hex:5; HexNAc:2}	NA	TRUE	NA	0	-1.48869	TRUE
AVLQPGASPLPDGESEAS(O-Glycosylation)RPPR{Hex:2; HexNAc:2; Neu5Ac:3}	NA	TRUE	NA	0	-1.47448	TRUE
T(O-Glycosylation)NFTSK{Fuc:1; Hex:3; HexNAc:5}	TRUE	NA	0	NA	-1.46991	TRUE
ANSTGT(O-Glycosylation)LVITDPTR{Hex:3; HexNAc:5}	TRUE	NA	0	NA	-1.40425	TRUE
ANSTGTLVIT(O-Glycosylation)DPTR{Hex:3; HexNAc:5}	TRUE	NA	0	NA	-1.40425	TRUE
EEQYN(N-Glycosylation)STYR{Fuc:1; Hex:3; HexNAc:4}	NA	TRUE	NA	0	-1.39021	TRUE
TFVLSALQPSPTHSSS(O-Glycosylation)NTQR{Hex:1; HexNAc:1; Neu5Ac:1}	NA	TRUE	NA	0	-1.38842	TRUE
VHGPPT(O-Glycosylation)ETLPTPR{Hex:2; HexNAc:2; Neu5Ac:1}	TRUE	TRUE	0	0	-1.34561	TRUE
TN(N-Glycosylation)FTSK{Fuc:2; Hex:5; HexNAc:6; Neu5Ac:1}	TRUE	NA	0	NA	-1.29418	TRUE
GSLSYLN(N-Glycosylation)VTR{Hex:5; HexNAc:2}	TRUE	TRUE	0.0957643	0	-1.25661	TRUE
LEATISPET(O-Glycosylation)MR{Hex:1; HexNAc:1; Neu5Ac:2}	NA	TRUE	NA	0	-1.19833	TRUE
GSLSYLN(N-Glycosylation)VTR{Hex:6; HexNAc:2}	TRUE	TRUE	0.0957643	0	-1.19394	TRUE
VHGPPTET(O-Glycosylation)LPTPR{Fuc:2; Hex:2; HexNAc:2}	NA	TRUE	NA	0	-1.1363	TRUE
VHGPPTETLPT(O-Glycosylation)PR{Fuc:2; Hex:2; HexNAc:2}	NA	TRUE	NA	0	-1.08211	TRUE
EEQYN(N-Glycosylation)STYR{Fuc:1; Hex:5; HexNAc:4}	NA	TRUE	NA	0	-1.01882	TRUE
AVLQPGASPLPDGESEAS(O-Glycosylation)RPPR{Fuc:2; Hex:2; HexNAc:2; Neu5Ac:3}	NA	TRUE	NA	0	-0.957153	TRUE
VHGPPT(O-Glycosylation)ETLPTPR{Hex:2; HexNAc:2}	TRUE	TRUE	0.157554	0.0766035	-0.922611	TRUE
GT(O-Glycosylation)ANLSETIR{Fuc:1; Hex:3; HexNAc:5}	TRUE	NA	0	NA	-0.920762	TRUE
FQPTTST(O-Glycosylation)GIAEK{Hex:4; HexNAc:4; Neu5Ac:1}	NA	TRUE	NA	0	-0.918742	TRUE
ANS(O-Glycosylation)TGTLVITDPTR{Fuc:1; Hex:3; HexNAc:5}	TRUE	NA	0	NA	-0.918692	TRUE
ANSTGT(O-Glycosylation)LVITDPTR{Fuc:1; Hex:3; HexNAc:5}	TRUE	NA	0	NA	-0.918692	TRUE
ANSTGTLVIT(O-Glycosylation)DPTR{Fuc:1; Hex:3; HexNAc:5}	TRUE	NA	0	NA	-0.918692	TRUE
ANSTGTLVITDPT(O-Glycosylation)R{Fuc:1; Hex:3; HexNAc:5}	TRUE	NA	0	NA	-0.918692	TRUE
DLQSLEDILHQVEN(N-Glycosylation)K{Hex:5; HexNAc:4; Neu5Ac:1}	NA	TRUE	NA	0	-0.905786	TRUE
DSLSIN(N-Glycosylation)ATNIK{Hex:6; HexNAc:2}	NA	TRUE	NA	0	-0.905786	TRUE
FEN(N-Glycosylation)QTGFPPPDSR{Fuc:1; Hex:5; HexNAc:4}	NA	TRUE	NA	0	-0.904745	TRUE
SN(N-Glycosylation)ISILR{Hex:5; HexNAc:2}	NA	TRUE	NA	0	-0.903582	TRUE
TTPPT(O-Glycosylation)TATPIR{Hex:1; HexNAc:1; Neu5Ac:1}	NA	TRUE	NA	0	-0.884898	TRUE
TVLEN(N-Glycosylation)STSYEEAK{Hex:6; HexNAc:2}	NA	TRUE	NA	0	-0.884898	TRUE
FHVN(N-Glycosylation)YTQPLVAVK{Hex:6; HexNAc:2}	FALSE	TRUE	0.275456	0	-0.881324	FALSE
GT(O-Glycosylation)NESDSATTQFTTEIDAPK{Fuc:1; Hex:3; HexNAc:5}	TRUE	NA	0	NA	-0.858138	TRUE
SFDFPTLIT(O-Glycosylation)K{Hex:1; HexNAc:1; Neu5Ac:2}	NA	TRUE	NA	0	-0.853562	TRUE
ANSTGTLVITDPT(O-Glycosylation)R{Hex:3; HexNAc:5}	TRUE	NA	0	NA	-0.840238	TRUE
EEPLPT(O-Glycosylation)TTPAAIK{HexNAc:1}	TRUE	NA	0	NA	-0.840238	TRUE
EVGEATGGPELS(O-Glycosylation)GVPR{Hex:1; HexNAc:1; Neu5Ac:1}	TRUE	TRUE	0.154219	0	-0.772602	TRUE
FLEPYN(N-Glycosylation)DSIQAQK{Hex:5; HexNAc:2}	TRUE	TRUE	0	0.0153846	-0.77236	TRUE
VALPAYPASLTDVSLALSELRPN(N-Glycosylation)DSGIYR{Hex:7; HexNAc:2}	NA	TRUE	NA	0	-0.758756	TRUE
AN(N-Glycosylation)STGTLVITDPTR{Fuc:1; Hex:3; HexNAc:5}	TRUE	NA	0	NA	-0.757671	TRUE
GTN(N-Glycosylation)ESDSATTQFTTEIDAPK{Fuc:1; Hex:3; HexNAc:5}	TRUE	NA	0	NA	-0.752614	TRUE
AVLQPGASPLPDGES(O-Glycosylation)EASRPPR{Hex:2; HexNAc:2; Neu5Ac:3}	NA	TRUE	NA	0	-0.751771	TRUE
TDEVVT(O-Glycosylation)LTPR{Hex:2; HexNAc:2}	NA	TRUE	NA	0	-0.745667	TRUE
ETGET(O-Glycosylation)SPAQVNK{Hex:1; HexNAc:1; Neu5Ac:1}	NA	TRUE	NA	0	-0.742238	TRUE
LILN(N-Glycosylation)YSPR{Fuc:1; Hex:6; HexNAc:6}	TRUE	NA	0	NA	-0.700378	TRUE
EVGEATGGPELS(O-Glycosylation)GVPR{Hex:1; HexNAc:1}	TRUE	TRUE	0	0	-0.678563	TRUE
DSLSIN(N-Glycosylation)ATNIK{Hex:5; HexNAc:2}	NA	TRUE	NA	0	-0.643355	TRUE
EDALN(N-Glycosylation)ETR{Hex:9; HexNAc:2}	NA	TRUE	NA	0	-0.643355	TRUE
VQAAVGTSAAPVPS(O-Glycosylation)DNH{Hex:1; HexNAc:1; Neu5Ac:2}	NA	TRUE	NA	0	-0.634645	TRUE
LPSSAVT(O-Glycosylation)PR{HexNAc:2}	NA	TRUE	NA	0	-0.620114	TRUE
LSAEPT(O-Glycosylation)EVR{Hex:1; HexNAc:1; Neu5Ac:2}	NA	TRUE	NA	0	-0.620114	TRUE
MS(O-Glycosylation)QVMR{Fuc:1; Hex:3; HexNAc:6}	NA	TRUE	NA	0	-0.620114	TRUE
GLTGPTTVPAT(O-Glycosylation)K{HexNAc:1}	TRUE	NA	0	NA	-0.618901	TRUE
AN(N-Glycosylation)ATLLLGPLR{Hex:5; HexNAc:2}	TRUE	FALSE	0	0.31749	-0.618049	FALSE
FQPTT(O-Glycosylation)STGIAEK{Hex:4; HexNAc:4}	NA	TRUE	NA	0	-0.616824	TRUE
FQPTTS(O-Glycosylation)TGIAEK{Hex:4; HexNAc:4; Neu5Ac:1}	NA	TRUE	NA	0	-0.616824	TRUE
FQPTTS(O-Glycosylation)TGIAEK{Hex:4; HexNAc:4}	NA	TRUE	NA	0	-0.616824	TRUE
VSLS(O-Glycosylation)PGPEQK{Hex:2; HexNAc:2}	NA	TRUE	NA	0	-0.601481	TRUE
EEPLPTTT(O-Glycosylation)PAAIK{HexNAc:1}	TRUE	NA	0	NA	-0.539496	TRUE
AVLQPGASPLPDGES(O-Glycosylation)EASRPPR{Hex:2; HexNAc:2; Neu5Ac:2}	NA	TRUE	NA	0	-0.471966	TRUE
NLASPSPS(O-Glycosylation)TLVEAR{Hex:2; HexNAc:2; Neu5Ac:2}	NA	TRUE	NA	0	-0.464092	TRUE
FN(N-Glycosylation)HTQTIQQK{Hex:6; HexNAc:2}	NA	TRUE	NA	0	-0.441565	TRUE
QLEEVT(O-Glycosylation)DEDIAAHGK{Hex:1; HexNAc:1}	NA	TRUE	NA	0	-0.437878	TRUE
QT(O-Glycosylation)SGRITEEFLGK{Hex:2; HexNAc:2; Neu5Ac:2}	NA	TRUE	NA	0	-0.437878	TRUE
QTS(O-Glycosylation)GRITEEFLGK{Hex:2; HexNAc:2; Neu5Ac:2}	NA	TRUE	NA	0	-0.437878	TRUE
QTSGRIT(O-Glycosylation)EEFLGK{Hex:2; HexNAc:2; Neu5Ac:2}	NA	TRUE	NA	0	-0.437878	TRUE
SFDFPT(O-Glycosylation)LITK{Hex:1; HexNAc:1; Neu5Ac:2}	NA	TRUE	NA	0	-0.437878	TRUE
VVLHPN(N-Glycosylation)YSQVDIGLIK{Hex:5; HexNAc:4; Neu5Ac:2}	NA	TRUE	NA	0	-0.410246	TRUE
LAS(O-Glycosylation)HLR{Fuc:1; Hex:4; HexNAc:6}	TRUE	NA	0	NA	-0.404584	TRUE
AVLQPGASPLPDGES(O-Glycosylation)EASRPPR{Fuc:2; Hex:2; HexNAc:2; Neu5Ac:3}	NA	TRUE	NA	0	-0.393301	TRUE
VAWLN(N-Glycosylation)R{Hex:8; HexNAc:2}	NA	TRUE	NA	0	-0.386013	TRUE
TDEVVTLT(O-Glycosylation)PR{Hex:2; HexNAc:2}	NA	TRUE	NA	0	-0.382591	TRUE
EEQFN(N-Glycosylation)STFR{Fuc:1; Hex:5; HexNAc:4}	NA	TRUE	NA	0	-0.37551	TRUE
GLLTFVDHLPVTQVVIGDTN(N-Glycosylation)R{Hex:5; HexNAc:2}	TRUE	NA	0	NA	-0.366081	TRUE
N(N-Glycosylation)GTHFDIDK{Hex:5; HexNAc:2}	TRUE	NA	0	NA	-0.364642	TRUE
TTPPTTAT(O-Glycosylation)PIR{Hex:1; HexNAc:1; Neu5Ac:1}	NA	TRUE	NA	0	-0.348323	TRUE
VALPAYPASLTDVSLALSELRPN(N-Glycosylation)DSGIYR{Hex:6; HexNAc:2}	NA	TRUE	NA	0	-0.348323	TRUE
VS(O-Glycosylation)LSPGPEQK{Hex:2; HexNAc:2; Neu5Ac:1}	NA	TRUE	NA	0	-0.34398	TRUE
VSLS(O-Glycosylation)PGPEQK{Hex:2; HexNAc:2; Neu5Ac:1}	NA	TRUE	NA	0	-0.34398	TRUE
GTANLSET(O-Glycosylation)IR{Fuc:1; Hex:3; HexNAc:5}	TRUE	NA	0	NA	-0.330361	TRUE
FQPTT(O-Glycosylation)STGIAEK{Hex:4; HexNAc:4; Neu5Ac:1}	NA	TRUE	NA	0	-0.327614	TRUE
TFVLSALQPSPTHSSSNT(O-Glycosylation)QR{Hex:1; HexNAc:1; Neu5Ac:1}	NA	TRUE	NA	0	-0.323921	TRUE
TAPAGTSVQAQPVLPT(O-Glycosylation)DSASR{Hex:1; HexNAc:1; Neu5Ac:2}	NA	TRUE	NA	0	-0.315339	TRUE
TAPAGTSVQAQPVLPTDS(O-Glycosylation)ASR{Hex:1; HexNAc:1; Neu5Ac:2}	NA	TRUE	NA	0	-0.315339	TRUE
TAPAGTSVQAQPVLPTDSAS(O-Glycosylation)R{Hex:1; HexNAc:1; Neu5Ac:2}	NA	TRUE	NA	0	-0.315339	TRUE
VHGPPTETLPT(O-Glycosylation)PR{Hex:2; HexNAc:2}	NA	TRUE	NA	0	-0.315081	TRUE
VQAAVGT(O-Glycosylation)SAAPVPSDNH{Hex:1; HexNAc:1; Neu5Ac:2}	NA	TRUE	NA	0	-0.315081	TRUE
VQAAVGTS(O-Glycosylation)AAPVPSDNH{Hex:1; HexNAc:1; Neu5Ac:2}	NA	TRUE	NA	0	-0.315081	TRUE
FQPT(O-Glycosylation)TSTGIAEK{Hex:4; HexNAc:4; Neu5Ac:1}	NA	TRUE	NA	0	-0.312182	TRUE
TDELPQLVTLPHPNLHGPEILDVPST(O-Glycosylation)VQK{Hex:1; HexNAc:1; Neu5Ac:2}	NA	TRUE	NA	0	-0.309896	TRUE
LEATIS(O-Glycosylation)PETMR{Hex:1; HexNAc:1; Neu5Ac:2}	NA	TRUE	NA	0	-0.303783	TRUE
KLLAAEPLS(O-Glycosylation)K{Hex:5; HexNAc:5}	TRUE	NA	0	NA	-0.28329	TRUE
AATVGS(O-Glycosylation)LAGQPLQER{Hex:1; HexNAc:1; Neu5Ac:2}	NA	TRUE	NA	0	-0.281474	TRUE
VNVVN(N-Glycosylation)STLAEVHWDPVPLK{Hex:5; HexNAc:2}	TRUE	NA	0	NA	-0.281474	TRUE
YVAFN(N-Glycosylation)GTK{Hex:5; HexNAc:2}	TRUE	NA	0	NA	-0.281474	TRUE
NLASPSPST(O-Glycosylation)LVEAR{Hex:2; HexNAc:2; Neu5Ac:2}	NA	TRUE	NA	0	-0.259258	TRUE
IT(O-Glycosylation)EEFLGK{Hex:1; HexNAc:1}	NA	TRUE	NA	0	-0.255099	TRUE
ADDVRPEVTWS(O-Glycosylation)FSR{Fuc:1; Hex:3; HexNAc:6}	TRUE	NA	0	NA	-0.243839	TRUE
ADDVRPEVTWSFS(O-Glycosylation)R{Fuc:1; Hex:3; HexNAc:6}	TRUE	NA	0	NA	-0.243839	TRUE
N(N-Glycosylation)STFGSVEVHNLQPEK{Hex:5; HexNAc:2}	NA	TRUE	NA	0	-0.243141	TRUE
FQPTTST(O-Glycosylation)GIAEK{Hex:4; HexNAc:4}	NA	TRUE	NA	0	-0.240891	TRUE
LEAT(O-Glycosylation)ISPETMR{Hex:1; HexNAc:1; Neu5Ac:2}	NA	TRUE	NA	0	-0.229705	TRUE
EEQFNS(O-Glycosylation)TFR{Fuc:1; Hex:3; HexNAc:4}	NA	TRUE	NA	0	-0.228303	TRUE
VQPFN(N-Glycosylation)VTQGK{Hex:5; HexNAc:2}	NA	TRUE	NA	0	-0.228221	TRUE
VS(O-Glycosylation)LSPGPEQK{Hex:2; HexNAc:2}	NA	TRUE	NA	0	-0.228221	TRUE
TFVLSALQPSPTHSS(O-Glycosylation)SNTQR{Hex:1; HexNAc:1; Neu5Ac:1}	NA	TRUE	NA	0	-0.227898	TRUE
AAT(O-Glycosylation)VGSLAGQPLQER{Hex:1; HexNAc:1; Neu5Ac:2}	NA	TRUE	NA	0	-0.226893	TRUE
VILYN(N-Glycosylation)R{Hex:5; HexNAc:2}	TRUE	NA	0	NA	-0.226893	TRUE
GHTLTLN(N-Glycosylation)FTR{Hex:6; HexNAc:2}	NA	TRUE	NA	0	-0.223025	TRUE
GHVN(N-Glycosylation)ITR{Hex:5; HexNAc:4; Neu5Ac:2}	NA	TRUE	NA	0	-0.223025	TRUE
HTNMN(N-Glycosylation)LTQLK{Hex:8; HexNAc:2}	NA	TRUE	NA	0	-0.223025	TRUE
EEPLPTT(O-Glycosylation)TPAAIK{HexNAc:1}	TRUE	NA	0	NA	-0.222874	TRUE
TFVLSALQPS(O-Glycosylation)PTHSSSNTQR{Hex:1; HexNAc:1; Neu5Ac:1}	NA	TRUE	NA	0	-0.212635	TRUE
EEQYNS(O-Glycosylation)TYR{Fuc:1; Hex:3; HexNAc:4}	NA	TRUE	NA	0	-0.207936	TRUE
EEQYNS(O-Glycosylation)TYR{Fuc:1; Hex:3; HexNAc:5}	NA	TRUE	NA	0	-0.207936	TRUE
EEQYNS(O-Glycosylation)TYR{Fuc:1; Hex:4; HexNAc:4}	NA	TRUE	NA	0	-0.207936	TRUE
NLASPS(O-Glycosylation)PSTLVEAR{Hex:2; HexNAc:2; Neu5Ac:2}	NA	TRUE	NA	0	-0.197271	TRUE
DIYTFDGALN(N-Glycosylation)K{Hex:5; HexNAc:2}	TRUE	TRUE	0	0	-0.0254539	TRUE
HEVSASTQSTPAS(O-Glycosylation)SR{HexNAc:1}	TRUE	FALSE	0.0306778	0.253242	0.318757	FALSE
EEQYN(N-Glycosylation)STYR{Fuc:1; Hex:4; HexNAc:4}	FALSE	TRUE	0.279666	0.233577	1.59394	FALSE
VELN(N-Glycosylation)TSR{Hex:9; HexNAc:2}	TRUE	TRUE	0.0420315	0	2.15459	TRUE
VHGPPTETLPT(O-Glycosylation)PR{Hex:2; HexNAc:2; Neu5Ac:1}	TRUE	TRUE	0	0.00010102	7.23902	TRUE
GTEWLVN(N-Glycosylation)SSR{Hex:5; HexNAc:2}	TRUE	TRUE	0	0.0230413	7.58189	TRUE
HEVSASTQSTPASS(O-Glycosylation)R{HexNAc:1}	TRUE	TRUE	0.0846481	0.139688	11.9399	TRUE
EVGEATGGPELS(O-Glycosylation)GVPR{Hex:1; HexNAc:1; Neu5Ac:2}	FALSE	TRUE	0.33759	0.000749479	15.0568	FALSE
EVGEAT(O-Glycosylation)GGPELSGVPR{Hex:1; HexNAc:1; Neu5Ac:2}	FALSE	TRUE	0.503247	0.140517	17.7423	FALSE
LLNINPN(N-Glycosylation)K{Hex:5; HexNAc:2}	TRUE	TRUE	0.0320902	0	44.311	TRUE
VHGPPTET(O-Glycosylation)LPTPR{Hex:2; HexNAc:2; Neu5Ac:1}	TRUE	TRUE	0	0	54.4629	TRUE
FN(N-Glycosylation)HTQTIQQK{Hex:5; HexNAc:2}	TRUE	TRUE	0	0.186642	60.9965	TRUE
VPVLETT(O-Glycosylation)PVGK{Hex:2; HexNAc:2}	FALSE	TRUE	0.320257	0.0592848	79.9021	FALSE
VAWLN(N-Glycosylation)R{Hex:6; HexNAc:2}	TRUE	TRUE	0	0.168701	135.51	TRUE
VHGPPTET(O-Glycosylation)LPTPR{Hex:2; HexNAc:2}	FALSE	TRUE	0.292607	0.0286783	263.631	FALSE
EVGEAT(O-Glycosylation)GGPELSGVPR{Hex:1; HexNAc:1; Neu5Ac:1}	TRUE	TRUE	0	0	429.237	TRUE
VAWLN(N-Glycosylation)R{Hex:7; HexNAc:2}	TRUE	TRUE	0	0.167307	823.962	TRUE

## Sheet: MESvsPRORanking
	QualityGroup1	QualityGroup2	Overlap%_1	Overlap%_2	ZScore	PassOverall
ETGET(O-Glycosylation)SPAQVNK{Hex:1; HexNAc:1; Neu5Ac:1}	NA	TRUE	NA	0	-2.28043	TRUE
GTAGNALMDGASQLMGEN(N-Glycosylation)R{Fuc:2; Hex:5; HexNAc:4; Neu5Ac:1}	TRUE	NA	0	NA	-1.79987	TRUE
FLEPYN(N-Glycosylation)DSIQAQK{Hex:6; HexNAc:2}	TRUE	NA	0	NA	-1.60944	TRUE
FQPTTST(O-Glycosylation)GIAEK{Hex:4; HexNAc:4}	TRUE	TRUE	0	0	-1.58311	TRUE
DSLSIN(N-Glycosylation)ATNIK{Hex:5; HexNAc:2}	NA	TRUE	NA	0	-1.54079	TRUE
TDEVVT(O-Glycosylation)LTPR{Hex:2; HexNAc:2}	NA	TRUE	NA	0	-1.5029	TRUE
TFVLSALQPSPTHSS(O-Glycosylation)SNTQR{Hex:1; HexNAc:1; Neu5Ac:1}	NA	TRUE	NA	0	-1.44561	TRUE
DIYTFDGALN(N-Glycosylation)K{Hex:5; HexNAc:2}	NA	TRUE	NA	0	-1.44457	TRUE
TFVLSALQPSPTHS(O-Glycosylation)SSNTQR{Hex:1; HexNAc:1; Neu5Ac:1}	NA	TRUE	NA	0	-1.40867	TRUE
DLQSLEDILHQVEN(N-Glycosylation)K{Hex:5; HexNAc:4; Neu5Ac:2}	TRUE	NA	0	NA	-1.4082	TRUE
FQPTT(O-Glycosylation)STGIAEK{Hex:4; HexNAc:4}	TRUE	TRUE	0	0	-1.35999	TRUE
HTNMN(N-Glycosylation)LTQLK{Hex:8; HexNAc:2}	TRUE	TRUE	0.000250063	0	-1.33976	TRUE
DSLSIN(N-Glycosylation)ATNIK{Hex:6; HexNAc:2}	NA	TRUE	NA	0	-1.32826	TRUE
AVLQPGASPLPDGESEAS(O-Glycosylation)RPPR{Hex:2; HexNAc:2; Neu5Ac:3}	NA	TRUE	NA	0	-1.3043	TRUE
VAWLN(N-Glycosylation)R{Hex:8; HexNAc:2}	NA	TRUE	NA	0	-1.29534	TRUE
VHGPPT(O-Glycosylation)ETLPTPR{Fuc:2; Hex:2; HexNAc:2}	NA	TRUE	NA	0	-1.27984	TRUE
TTPPTT(O-Glycosylation)ATPIR{Hex:1; HexNAc:1; Neu5Ac:1}	NA	TRUE	NA	0	-1.22894	TRUE
VALPAYPASLTDVSLALSELRPN(N-Glycosylation)DSGIYR{Hex:6; HexNAc:2}	NA	TRUE	NA	0	-1.22894	TRUE
LPSSAVT(O-Glycosylation)PR{HexNAc:2}	TRUE	TRUE	0.000707571	0.0650888	-1.13844	TRUE
AVLQPGASPLPDGES(O-Glycosylation)EASRPPR{Hex:2; HexNAc:2; Neu5Ac:2}	NA	TRUE	NA	0	-1.08401	TRUE
ETGETS(O-Glycosylation)PAQVNK{Hex:1; HexNAc:1; Neu5Ac:1}	NA	TRUE	NA	0	-1.06659	TRUE
AVLQPGASPLPDGESEAS(O-Glycosylation)RPPR{Fuc:2; Hex:2; HexNAc:2; Neu5Ac:3}	NA	TRUE	NA	0	-1.03706	TRUE
AATVGS(O-Glycosylation)LAGQPLQER{Hex:1; HexNAc:1; Neu5Ac:2}	NA	TRUE	NA	0	-1.03513	TRUE
NLASPSPST(O-Glycosylation)LVEAR{Hex:2; HexNAc:2; Neu5Ac:2}	NA	TRUE	NA	0	-1.0255	TRUE
VHGPPTET(O-Glycosylation)LPTPR{Hex:2; HexNAc:2; Neu5Ac:1}	NA	TRUE	NA	0	-0.999578	TRUE
FQPTTS(O-Glycosylation)TGIAEK{Hex:4; HexNAc:4}	TRUE	TRUE	0	0	-0.965103	TRUE
FHVN(N-Glycosylation)YTQPLVAVK{Hex:6; HexNAc:2}	TRUE	TRUE	0.000902835	0	-0.96119	TRUE
VNVVN(N-Glycosylation)STLAEVHWDPVPLK{Hex:5; HexNAc:2}	TRUE	NA	0	NA	-0.923296	TRUE
AVLQPGASPLPDGESEAS(O-Glycosylation)RPPR{Hex:2; HexNAc:2; Neu5Ac:2}	NA	TRUE	NA	0	-0.923204	TRUE
VS(O-Glycosylation)LSPGPEQK{Hex:2; HexNAc:2}	NA	TRUE	NA	0	-0.909224	TRUE
EVGEAT(O-Glycosylation)GGPELSGVPR{Hex:1; HexNAc:1; Neu5Ac:1}	NA	TRUE	NA	0	-0.907456	TRUE
FLEPYN(N-Glycosylation)DSIQAQK{Hex:7; HexNAc:2}	TRUE	NA	0	NA	-0.907061	TRUE
VQAAVGTS(O-Glycosylation)AAPVPSDNH{Hex:1; HexNAc:1; Neu5Ac:2}	NA	TRUE	NA	0	-0.894616	TRUE
TDEVVTLT(O-Glycosylation)PR{Hex:2; HexNAc:2}	TRUE	TRUE	0	0.0205123	-0.890784	TRUE
EEQFNS(O-Glycosylation)TFR{Fuc:1; Hex:4; HexNAc:4}	TRUE	NA	0	NA	-0.8894	TRUE
FQPT(O-Glycosylation)TSTGIAEK{Hex:4; HexNAc:4}	TRUE	TRUE	0	0	-0.873865	TRUE
EVGEAT(O-Glycosylation)GGPELSGVPR{Hex:1; HexNAc:1; Neu5Ac:2}	TRUE	TRUE	0.246683	0.0835914	-0.866007	TRUE
TTPPTTAT(O-Glycosylation)PIR{Hex:1; HexNAc:1; Neu5Ac:1}	NA	TRUE	NA	0	-0.864553	TRUE
VSLS(O-Glycosylation)PGPEQK{Hex:2; HexNAc:2; Neu5Ac:1}	NA	TRUE	NA	0	-0.858789	TRUE
GHVN(N-Glycosylation)ITR{Hex:5; HexNAc:4; Neu5Ac:2}	TRUE	TRUE	0	0	-0.800057	TRUE
TFVLSALQPSPTHSSSNT(O-Glycosylation)QR{Hex:1; HexNAc:1; Neu5Ac:1}	NA	TRUE	NA	0	-0.798356	TRUE
N(N-Glycosylation)GTHFDIDK{Hex:5; HexNAc:2}	TRUE	NA	0	NA	-0.75887	TRUE
AAT(O-Glycosylation)VGSLAGQPLQER{Hex:1; HexNAc:1; Neu5Ac:2}	NA	TRUE	NA	0	-0.729356	TRUE
VQPFN(N-Glycosylation)VTQGK{Hex:5; HexNAc:2}	NA	TRUE	NA	0	-0.711399	TRUE
TFVLSALQPS(O-Glycosylation)PTHSSSNTQR{Hex:1; HexNAc:1; Neu5Ac:1}	NA	TRUE	NA	0	-0.704334	TRUE
QT(O-Glycosylation)SGRITEEFLGK{Hex:2; HexNAc:2; Neu5Ac:2}	NA	TRUE	NA	0	-0.700844	TRUE
QTS(O-Glycosylation)GRITEEFLGK{Hex:2; HexNAc:2; Neu5Ac:2}	NA	TRUE	NA	0	-0.700844	TRUE
QTSGRIT(O-Glycosylation)EEFLGK{Hex:2; HexNAc:2; Neu5Ac:2}	NA	TRUE	NA	0	-0.700844	TRUE
SFDFPT(O-Glycosylation)LITK{Hex:1; HexNAc:1; Neu5Ac:2}	NA	TRUE	NA	0	-0.700844	TRUE
SFDFPTLIT(O-Glycosylation)K{Hex:1; HexNAc:1; Neu5Ac:2}	NA	TRUE	NA	0	-0.700844	TRUE
AVLQPGASPLPDGES(O-Glycosylation)EASRPPR{Fuc:2; Hex:2; HexNAc:2; Neu5Ac:3}	NA	TRUE	NA	0	-0.678316	TRUE
TVLTPATNHMGN(N-Glycosylation)VTFTIPANR{Hex:6; HexNAc:2}	TRUE	NA	0	NA	-0.677452	TRUE
TFVLSALQPSPT(O-Glycosylation)HSSSNTQR{Hex:1; HexNAc:1; Neu5Ac:1}	NA	TRUE	NA	0	-0.676368	TRUE
LEATISPET(O-Glycosylation)MR{Hex:1; HexNAc:1; Neu5Ac:2}	NA	TRUE	NA	0	-0.638825	TRUE
FQPTTST(O-Glycosylation)GIAEK{Hex:4; HexNAc:4; Neu5Ac:1}	NA	TRUE	NA	0	-0.630895	TRUE
EDALN(N-Glycosylation)ETR{Hex:9; HexNAc:2}	NA	TRUE	NA	0	-0.629568	TRUE
FEN(N-Glycosylation)QTGFPPPDSR{Fuc:1; Hex:5; HexNAc:4}	NA	TRUE	NA	0	-0.627146	TRUE
AVLQPGASPLPDGES(O-Glycosylation)EASRPPR{Hex:2; HexNAc:2; Neu5Ac:3}	NA	TRUE	NA	0	-0.594036	TRUE
LEAT(O-Glycosylation)ISPETMR{Hex:1; HexNAc:1; Neu5Ac:2}	NA	TRUE	NA	0	-0.574082	TRUE
VHGPPT(O-Glycosylation)ETLPTPR{Hex:2; HexNAc:2; Neu5Ac:1}	NA	TRUE	NA	0	-0.570139	TRUE
LSAEPT(O-Glycosylation)EVR{Hex:1; HexNAc:1; Neu5Ac:2}	NA	TRUE	NA	0	-0.556144	TRUE
MS(O-Glycosylation)QVMR{Fuc:1; Hex:3; HexNAc:6}	NA	TRUE	NA	0	-0.556144	TRUE
N(N-Glycosylation)STFGSVEVHNLQPEK{Hex:5; HexNAc:2}	NA	TRUE	NA	0	-0.556144	TRUE
FN(N-Glycosylation)HTQTIQQK{Hex:6; HexNAc:2}	NA	TRUE	NA	0	-0.54848	TRUE
FQPT(O-Glycosylation)TSTGIAEK{Hex:4; HexNAc:4; Neu5Ac:1}	NA	TRUE	NA	0	-0.54848	TRUE
FQPTT(O-Glycosylation)STGIAEK{Hex:4; HexNAc:4; Neu5Ac:1}	NA	TRUE	NA	0	-0.54848	TRUE
LEATIS(O-Glycosylation)PETMR{Hex:1; HexNAc:1; Neu5Ac:2}	NA	TRUE	NA	0	-0.539042	TRUE
VQAAVGTSAAPVPS(O-Glycosylation)DNH{Hex:1; HexNAc:1; Neu5Ac:2}	NA	TRUE	NA	0	-0.523134	TRUE
VS(O-Glycosylation)LSPGPEQK{Hex:2; HexNAc:2; Neu5Ac:1}	NA	TRUE	NA	0	-0.523134	TRUE
DSLSIN(N-Glycosylation)ATNIK{Hex:7; HexNAc:2}	NA	TRUE	NA	0	-0.522802	TRUE
FQPTTS(O-Glycosylation)TGIAEK{Hex:4; HexNAc:4; Neu5Ac:1}	NA	TRUE	NA	0	-0.519936	TRUE
YLGN(N-Glycosylation)ATAIFFLPDEGK{Hex:5; HexNAc:4; Neu5Ac:2}	NA	TRUE	NA	0	-0.519529	TRUE
TFVLSALQPSPTHSSS(O-Glycosylation)NTQR{Hex:1; HexNAc:1; Neu5Ac:1}	NA	TRUE	NA	0	-0.518661	TRUE
TVLEN(N-Glycosylation)STSYEEAK{Hex:6; HexNAc:2}	NA	TRUE	NA	0	-0.517242	TRUE
VELN(N-Glycosylation)TSR{Hex:9; HexNAc:2}	NA	TRUE	NA	0	-0.517242	TRUE
TDELPQLVTLPHPNLHGPEILDVPST(O-Glycosylation)VQK{Hex:1; HexNAc:1; Neu5Ac:2}	NA	TRUE	NA	0	-0.512036	TRUE
VHGPPTET(O-Glycosylation)LPTPR{Fuc:2; Hex:2; HexNAc:2}	NA	TRUE	NA	0	-0.510256	TRUE
FHVN(N-Glycosylation)YTQPLVAVK{Hex:8; HexNAc:2}	TRUE	NA	0	NA	-0.508908	TRUE
TTPPT(O-Glycosylation)TATPIR{Hex:1; HexNAc:1; Neu5Ac:1}	NA	TRUE	NA	0	-0.498037	TRUE
KMEES(O-Glycosylation)K{Fuc:1; Hex:3; HexNAc:7}	TRUE	NA	0	NA	-0.488134	TRUE
GSLSYLN(N-Glycosylation)VTR{Hex:5; HexNAc:2}	NA	TRUE	NA	0	-0.48755	TRUE
GSLSYLN(N-Glycosylation)VTR{Hex:6; HexNAc:2}	NA	TRUE	NA	0	-0.48755	TRUE
IT(O-Glycosylation)EEFLGK{Hex:1; HexNAc:1}	NA	TRUE	NA	0	-0.48755	TRUE
SN(N-Glycosylation)ISILR{Hex:5; HexNAc:2}	NA	TRUE	NA	0	-0.483278	TRUE
TAPAGTSVQAQPVLPT(O-Glycosylation)DSASR{Hex:1; HexNAc:1; Neu5Ac:2}	NA	TRUE	NA	0	-0.483278	TRUE
TAPAGTSVQAQPVLPTDS(O-Glycosylation)ASR{Hex:1; HexNAc:1; Neu5Ac:2}	NA	TRUE	NA	0	-0.483278	TRUE
QLEEVT(O-Glycosylation)DEDIAAHGK{Hex:1; HexNAc:1}	NA	TRUE	NA	0	-0.475762	TRUE
VVLHPN(N-Glycosylation)YSQVDIGLIK{Hex:5; HexNAc:4; Neu5Ac:2}	TRUE	TRUE	0	0	-0.474034	TRUE
VHGPPTETLPT(O-Glycosylation)PR{Fuc:2; Hex:2; HexNAc:2}	NA	TRUE	NA	0	-0.467758	TRUE
VPVLETT(O-Glycosylation)PVGK{Hex:2; HexNAc:2}	NA	TRUE	NA	0	-0.467758	TRUE
VQAAVGT(O-Glycosylation)SAAPVPSDNH{Hex:1; HexNAc:1; Neu5Ac:2}	NA	TRUE	NA	0	-0.467758	TRUE
NLASPS(O-Glycosylation)PSTLVEAR{Hex:2; HexNAc:2; Neu5Ac:2}	NA	TRUE	NA	0	-0.467024	TRUE
EVGEATGGPELS(O-Glycosylation)GVPR{Hex:1; HexNAc:1}	NA	TRUE	NA	0	-0.463669	TRUE
HEVSASTQSTPAS(O-Glycosylation)SR{HexNAc:1}	FALSE	TRUE	0.457156	0.212044	-0.45892	FALSE
FHVN(N-Glycosylation)YTQPLVAVK{Hex:7; HexNAc:2}	TRUE	NA	0	NA	-0.450524	TRUE
QN(N-Glycosylation)RSVR{Hex:8; HexNAc:4}	TRUE	NA	0	NA	-0.435565	TRUE
GTAGNALMDGASQLMGEN(N-Glycosylation)R{Hex:5; HexNAc:4; Neu5Ac:1}	TRUE	NA	0	NA	-0.423207	TRUE
GTAGNALMDGASQLMGEN(N-Glycosylation)R{Hex:5; HexNAc:4; Neu5Ac:2}	TRUE	NA	0	NA	-0.423207	TRUE
GHTLTLN(N-Glycosylation)FTR{Hex:6; HexNAc:2}	TRUE	TRUE	0	0	-0.400806	TRUE
TAPAGTSVQAQPVLPTDSAS(O-Glycosylation)R{Hex:1; HexNAc:1; Neu5Ac:2}	NA	TRUE	NA	0	-0.376281	TRUE
EVGEATGGPELS(O-Glycosylation)GVPR{Hex:1; HexNAc:1; Neu5Ac:1}	NA	TRUE	NA	0	-0.372359	TRUE
EEKPAVT(O-Glycosylation)AAPK{HexNAc:1}	NA	TRUE	NA	0	-0.371846	TRUE
EEQFNS(O-Glycosylation)TFR{Fuc:1; Hex:3; HexNAc:4}	NA	TRUE	NA	0	-0.371846	TRUE
EEQYNS(O-Glycosylation)TYR{Fuc:1; Hex:3; HexNAc:4}	NA	TRUE	NA	0	-0.371846	TRUE
NLASPSPS(O-Glycosylation)TLVEAR{Hex:2; HexNAc:2; Neu5Ac:2}	NA	TRUE	NA	0	-0.358913	TRUE
EEQYNS(O-Glycosylation)TYR{Fuc:1; Hex:4; HexNAc:4}	TRUE	FALSE	0.199792	0.692991	-0.320678	FALSE
EEQYN(N-Glycosylation)STYR{Fuc:1; Hex:5; HexNAc:4}	TRUE	FALSE	0.039768	0.256463	-0.289951	FALSE
FN(N-Glycosylation)HTQTIQQK{Hex:5; HexNAc:2}	TRUE	TRUE	0.00121359	0.00275758	-0.273863	TRUE
VALPAYPASLTDVSLALSELRPN(N-Glycosylation)DSGIYR{Hex:7; HexNAc:2}	TRUE	TRUE	0.00243013	0.00897992	-0.167836	TRUE
FLEPYN(N-Glycosylation)DSIQAQK{Hex:5; HexNAc:2}	TRUE	TRUE	0.066322	0.0153846	0.185542	TRUE
EEQFN(N-Glycosylation)STFR{Fuc:1; Hex:5; HexNAc:4}	TRUE	TRUE	0.204953	0.0161053	0.364308	TRUE
EVGEATGGPELS(O-Glycosylation)GVPR{Hex:1; HexNAc:1; Neu5Ac:2}	TRUE	TRUE	0.192192	0.000858818	0.575768	TRUE
VHGPPT(O-Glycosylation)ETLPTPR{Hex:2; HexNAc:2}	TRUE	TRUE	0	0.053752	0.649895	TRUE
EEQYN(N-Glycosylation)STYR{Fuc:1; Hex:4; HexNAc:4}	FALSE	FALSE	0.503814	0.368696	3.29545	FALSE
VALPAYPASLTDVSLALSELRPN(N-Glycosylation)DSGIYR{Hex:5; HexNAc:2}	FALSE	TRUE	0.487563	0.181756	4.13539	FALSE
EEQYNS(O-Glycosylation)TYR{Fuc:1; Hex:3; HexNAc:5}	FALSE	FALSE	0.597547	0.339094	4.93818	FALSE
LLNINPN(N-Glycosylation)K{Hex:5; HexNAc:2}	TRUE	TRUE	0.00609756	0.0185185	10.0862	TRUE
VHGPPTETLPT(O-Glycosylation)PR{Hex:2; HexNAc:2; Neu5Ac:1}	FALSE	TRUE	0.32503	0.0166212	12.4327	FALSE
VSLS(O-Glycosylation)PGPEQK{Hex:2; HexNAc:2}	TRUE	FALSE	0.00639058	0.350037	15.1331	FALSE
GTEWLVN(N-Glycosylation)SSR{Hex:5; HexNAc:2}	TRUE	FALSE	0.132715	0.337986	16.5558	FALSE
VHGPPTETLPT(O-Glycosylation)PR{Hex:2; HexNAc:2}	TRUE	TRUE	0.0298661	0.0029379	21.729	TRUE
AN(N-Glycosylation)ATLLLGPLR{Hex:5; HexNAc:2}	TRUE	TRUE	0.247707	0.160683	39.372	TRUE
VAWLN(N-Glycosylation)R{Hex:6; HexNAc:2}	FALSE	TRUE	0.379234	0.0443864	76.6573	FALSE
VAWLN(N-Glycosylation)R{Hex:7; HexNAc:2}	FALSE	TRUE	0.323265	0.106824	89.9816	FALSE
HEVSASTQSTPASS(O-Glycosylation)R{HexNAc:1}	FALSE	TRUE	0.501193	0.141571	141.801	FALSE
VHGPPTET(O-Glycosylation)LPTPR{Hex:2; HexNAc:2}	FALSE	TRUE	0.40196	0.185266	208.196	FALSE
DLQSLEDILHQVEN(N-Glycosylation)K{Hex:5; HexNAc:4; Neu5Ac:1}	TRUE	TRUE	0.000805699	0.0762168	456.472	TRUE
EEQYN(N-Glycosylation)STYR{Fuc:1; Hex:3; HexNAc:4}	FALSE	FALSE	0.507695	0.37015	6938.17	FALSE
EEQFN(N-Glycosylation)STFR{Fuc:1; Hex:3; HexNAc:4}	FALSE	FALSE	0.370211	0.586756	7574.75	FALSE
