# Supplementary material for: In-Depth Matrisome and Glycoproteomic Analysis of Human Brain Glioblastoma Versus Control Tissue
Source: Mol Cell Proteomics. 2022 Feb 23;21(4):100216. doi: 10.1016/j.mcpro.2022.100216 (PMC8957055; doi:10.1016/j.mcpro.2022.100216)
Supplement: Supplemental File S16 [file mmc16.xlsx]

## Sheet: Control vs. GBM
	QualityGroup1	QualityGroup2	Overlap%_1	Overlap%_2	ZScore	PassOverall
YLSTTPFPS(O-Glycosylation)QHR{Hex:3; HexNAc:3}	NA	TRUE	NA	0	-2.80033	TRUE
AN(N-Glycosylation)STGTLVITDPTR{Hex:3; HexNAc:5}	TRUE	NA	0	NA	-2.62914	TRUE
FQPTTS(O-Glycosylation)TGIAEK{Hex:4; HexNAc:4; Neu5Ac:1}	NA	TRUE	NA	0	-2.57561	TRUE
EEQYNS(O-Glycosylation)TYR{Fuc:1; Hex:4; HexNAc:4}	NA	TRUE	NA	0	-2.52644	TRUE
EPQIST(O-Glycosylation)TTHYNR{Hex:3; HexNAc:3}	NA	TRUE	NA	0	-2.42404	TRUE
EPQISTT(O-Glycosylation)THYNR{Hex:3; HexNAc:3}	NA	TRUE	NA	0	-2.36319	TRUE
GLPT(O-Glycosylation)DK{Fuc:1; Hex:5; HexNAc:5}	NA	TRUE	NA	0	-2.22303	TRUE
AAT(O-Glycosylation)VGSLAGQPLQER{Hex:1; HexNAc:1; Neu5Ac:2}	NA	TRUE	NA	0	-2.14996	TRUE
AVLQPGASPLPDGES(O-Glycosylation)EASRPPR{Hex:2; HexNAc:2; Neu5Ac:3}	NA	TRUE	NA	0	-2.14222	TRUE
TFVLSALQPSPTHSSSNT(O-Glycosylation)QR{Hex:1; HexNAc:1; Neu5Ac:1}	NA	TRUE	NA	0	-2.12244	TRUE
TN(N-Glycosylation)FTSK{Fuc:1; Hex:3; HexNAc:5}	NA	TRUE	NA	0	-2.10807	TRUE
ANS(O-Glycosylation)TGTLVITDPTR{Hex:3; HexNAc:5}	TRUE	NA	0	NA	-2.02526	TRUE
EEQFNS(O-Glycosylation)TFR{Fuc:1; Hex:3; HexNAc:4}	NA	TRUE	NA	0	-1.60071	TRUE
EVGEATGGPELS(O-Glycosylation)GVPR{Hex:1; HexNAc:1; Neu5Ac:1}	TRUE	TRUE	0.154219	0.001001	-1.51798	TRUE
VALPAYPASLTDVSLALSELRPN(N-Glycosylation)DSGIYR{Hex:5; HexNAc:2}	NA	TRUE	NA	0	-1.51572	TRUE
ANSTGT(O-Glycosylation)LVITDPTR{Hex:3; HexNAc:5}	TRUE	NA	0	NA	-1.48778	TRUE
ANSTGTLVIT(O-Glycosylation)DPTR{Hex:3; HexNAc:5}	TRUE	NA	0	NA	-1.48778	TRUE
TTPPT(O-Glycosylation)TATPIR{Hex:1; HexNAc:1; Neu5Ac:1}	NA	TRUE	NA	0	-1.45158	TRUE
FEN(N-Glycosylation)QTGFPPPDSR{Fuc:1; Hex:3; HexNAc:5}	NA	TRUE	NA	0	-1.39931	TRUE
VHGPPT(O-Glycosylation)ETLPTPR{Fuc:2; Hex:2; HexNAc:2}	NA	TRUE	NA	0	-1.39515	TRUE
VHGPPT(O-Glycosylation)ETLPTPR{Hex:2; HexNAc:2}	TRUE	TRUE	0.131179	0.0133179	-1.36534	TRUE
LILN(N-Glycosylation)YSPR{Fuc:1; Hex:6; HexNAc:6}	TRUE	NA	0	NA	-1.35993	TRUE
VHGPPT(O-Glycosylation)ETLPTPR{Hex:2; HexNAc:2; Neu5Ac:1}	TRUE	TRUE	0	0	-1.35262	TRUE
VHGPPTET(O-Glycosylation)LPTPR{Hex:2; HexNAc:2}	FALSE	TRUE	0.593252	0.000428755	-1.31058	FALSE
EEQFNS(O-Glycosylation)TFR{Fuc:1; Hex:3; HexNAc:5}	NA	TRUE	NA	0	-1.25612	TRUE
VHGPPTETLPT(O-Glycosylation)PR{Hex:2; HexNAc:2; Neu5Ac:2}	NA	TRUE	NA	0	-1.22206	TRUE
VHGPPTETLPT(O-Glycosylation)PR{Hex:2; HexNAc:2; Neu5Ac:3}	NA	TRUE	NA	0	-1.20099	TRUE
GT(O-Glycosylation)ANLSETIR{Fuc:1; Hex:3; HexNAc:5}	TRUE	NA	0	NA	-1.199	TRUE
GSLSYLN(N-Glycosylation)VTR{Hex:6; HexNAc:2}	TRUE	TRUE	0.0957643	0	-1.16613	TRUE
ANSTGTLVITDPT(O-Glycosylation)R{Hex:3; HexNAc:5}	TRUE	NA	0	NA	-1.13524	TRUE
EEPLPT(O-Glycosylation)TTPAAIK{HexNAc:1}	TRUE	NA	0	NA	-1.13524	TRUE
VALPAYPASLTDVSLALSELRPN(N-Glycosylation)DSGIYR{Hex:7; HexNAc:2}	NA	TRUE	NA	0	-1.11515	TRUE
TTPPTTAT(O-Glycosylation)PIR{Hex:1; HexNAc:1; Neu5Ac:1}	NA	TRUE	NA	0	-1.10563	TRUE
QVVEN(N-Glycosylation)MTR{Hex:3; HexNAc:2}	NA	TRUE	NA	0	-1.06509	TRUE
VHGPPTETLPT(O-Glycosylation)PR{Hex:3; HexNAc:3}	NA	TRUE	NA	0	-1.04793	TRUE
AN(N-Glycosylation)STGTLVITDPTR{Fuc:1; Hex:3; HexNAc:5}	TRUE	NA	0	NA	-1.0189	TRUE
FQPTT(O-Glycosylation)STGIAEK{Hex:4; HexNAc:4}	NA	TRUE	NA	0	-1.00339	TRUE

## Sheet: Control vs. GBM (NO CLA)
	QualityGroup1	QualityGroup2	Overlap%_1	Overlap%_2	ZScore	PassOverall
YLGN(N-Glycosylation)ATAIFFLPDEGK{Hex:5; HexNAc:4; Neu5Ac:2}	NA	TRUE	NA	0	-3.50979	TRUE
FQPTT(O-Glycosylation)STGIAEK{Hex:4; HexNAc:4}	NA	TRUE	NA	0	-2.9507	TRUE
AN(N-Glycosylation)STGTLVITDPTR{Hex:3; HexNAc:5}	TRUE	NA	0	NA	-2.80151	TRUE
EEQYN(N-Glycosylation)STYR{Fuc:1; Hex:5; HexNAc:4}	NA	TRUE	NA	0	-2.46089	TRUE
ANS(O-Glycosylation)TGTLVITDPTR{Hex:3; HexNAc:5}	TRUE	NA	0	NA	-2.20881	TRUE
AAT(O-Glycosylation)VGSLAGQPLQER{Hex:1; HexNAc:1; Neu5Ac:2}	NA	TRUE	NA	0	-1.99921	TRUE
EEQYNS(O-Glycosylation)TYR{Fuc:1; Hex:3; HexNAc:5}	NA	TRUE	NA	0	-1.98957	TRUE
EEQYNS(O-Glycosylation)TYR{Fuc:1; Hex:4; HexNAc:4}	NA	TRUE	NA	0	-1.9618	TRUE
VHGPPT(O-Glycosylation)ETLPTPR{Hex:2; HexNAc:2; Neu5Ac:1}	TRUE	TRUE	0	0.00273473	-1.89536	TRUE
TFVLSALQPSPTHS(O-Glycosylation)SSNTQR{Hex:1; HexNAc:1; Neu5Ac:1}	NA	TRUE	NA	0	-1.84393	TRUE
TFVLSALQPSPTHSS(O-Glycosylation)SNTQR{Hex:1; HexNAc:1; Neu5Ac:1}	NA	TRUE	NA	0	-1.79157	TRUE
VNVVN(N-Glycosylation)STLAEVHWDPVPLK{Hex:5; HexNAc:2}	TRUE	TRUE	0	0	-1.7468	TRUE
TFVLSALQPSPTHSSSNT(O-Glycosylation)QR{Hex:1; HexNAc:1; Neu5Ac:1}	NA	TRUE	NA	0	-1.71347	TRUE
GHTLTLN(N-Glycosylation)FTR{Hex:6; HexNAc:2}	NA	TRUE	NA	0	-1.66821	TRUE
LILN(N-Glycosylation)YSPR{Fuc:1; Hex:6; HexNAc:6}	TRUE	NA	0	NA	-1.57395	TRUE
EEKPAVT(O-Glycosylation)AAPK{HexNAc:1}	NA	TRUE	NA	0	-1.4486	TRUE
TVLEN(N-Glycosylation)STSYEEAK{Hex:6; HexNAc:2}	NA	TRUE	NA	0	-1.41334	TRUE
ANSTGT(O-Glycosylation)LVITDPTR{Hex:3; HexNAc:5}	TRUE	NA	0	NA	-1.36951	TRUE
ANSTGTLVIT(O-Glycosylation)DPTR{Hex:3; HexNAc:5}	TRUE	NA	0	NA	-1.36951	TRUE
VHGPPTETLPT(O-Glycosylation)PR{Hex:2; HexNAc:2}	NA	TRUE	NA	0	-1.34814	TRUE
VALPAYPASLTDVSLALSELRPN(N-Glycosylation)DSGIYR{Hex:7; HexNAc:2}	NA	TRUE	NA	0	-1.32451	TRUE
FEN(N-Glycosylation)QTGFPPPDSR{Fuc:1; Hex:5; HexNAc:4}	NA	TRUE	NA	0	-1.31494	TRUE
VHGPPTETLPT(O-Glycosylation)PR{Hex:2; HexNAc:2; Neu5Ac:2}	NA	TRUE	NA	0	-1.16966	TRUE
KWGHN(N-Glycosylation)ITEFQQR{Fuc:1; Hex:5; HexNAc:5}	NA	TRUE	NA	0	-1.15223	TRUE
AN(N-Glycosylation)STGTLVITDPTR{Fuc:1; Hex:3; HexNAc:5}	TRUE	NA	0	NA	-1.11038	TRUE
EEQFN(N-Glycosylation)STFR{Fuc:1; Hex:3; HexNAc:4}	NA	TRUE	NA	0	-1.08678	TRUE
FQPTT(O-Glycosylation)STGIAEK{Hex:4; HexNAc:4; Neu5Ac:1}	NA	TRUE	NA	0	-1.08456	TRUE
EEQFN(N-Glycosylation)STFR{Fuc:1; Hex:4; HexNAc:4}	NA	TRUE	NA	0	-1.07731	TRUE
EEQYN(N-Glycosylation)STYR{Fuc:1; Hex:3; HexNAc:4}	NA	TRUE	NA	0	-1.07731	TRUE
GTANLSET(O-Glycosylation)IR{Fuc:1; Hex:3; HexNAc:5}	TRUE	NA	0	NA	-1.01236	TRUE
AN(N-Glycosylation)ATLLLGPLR{Hex:5; HexNAc:2}	TRUE	FALSE	0	0.251113	-1.00307	FALSE
VHGPPTETLPT(O-Glycosylation)PR{Fuc:2; Hex:2; HexNAc:2}	NA	TRUE	NA	0	-1.0015	TRUE

## Sheet: Control vs. PRO
	QualityGroup1	QualityGroup2	Overlap%_1	Overlap%_2	ZScore	PassOverall
YLGN(N-Glycosylation)ATAIFFLPDEGK{Hex:5; HexNAc:4; Neu5Ac:2}	NA	TRUE	NA	0	-3.35177	TRUE
AN(N-Glycosylation)STGTLVITDPTR{Hex:3; HexNAc:5}	TRUE	NA	0	NA	-2.96668	TRUE
ETGETS(O-Glycosylation)PAQVNK{Hex:1; HexNAc:1; Neu5Ac:1}	NA	TRUE	NA	0	-2.88339	TRUE
FQPT(O-Glycosylation)TSTGIAEK{Hex:4; HexNAc:4}	NA	TRUE	NA	0	-2.45631	TRUE
DSLSIN(N-Glycosylation)ATNIK{Hex:7; HexNAc:2}	NA	TRUE	NA	0	-2.18123	TRUE
ANS(O-Glycosylation)TGTLVITDPTR{Hex:3; HexNAc:5}	TRUE	NA	0	NA	-2.17547	TRUE
EEQFN(N-Glycosylation)STFR{Fuc:1; Hex:3; HexNAc:4}	NA	TRUE	NA	0	-2.09087	TRUE
EEKPAVT(O-Glycosylation)AAPK{HexNAc:1}	NA	TRUE	NA	0	-2.07843	TRUE
TFVLSALQPSPT(O-Glycosylation)HSSSNTQR{Hex:1; HexNAc:1; Neu5Ac:1}	NA	TRUE	NA	0	-2.02997	TRUE
TFVLSALQPSPTHS(O-Glycosylation)SSNTQR{Hex:1; HexNAc:1; Neu5Ac:1}	NA	TRUE	NA	0	-1.97004	TRUE
QIVENFSPN(N-Glycosylation)QTK{Fuc:1; Hex:3; HexNAc:5}	TRUE	NA	0	NA	-1.84619	TRUE
AVLQPGASPLPDGESEAS(O-Glycosylation)RPPR{Hex:2; HexNAc:2; Neu5Ac:2}	NA	TRUE	NA	0	-1.70501	TRUE
TTPPTT(O-Glycosylation)ATPIR{Hex:1; HexNAc:1; Neu5Ac:1}	NA	TRUE	NA	0	-1.53555	TRUE
TNFTS(O-Glycosylation)K{Fuc:1; Hex:3; HexNAc:5}	TRUE	NA	0	NA	-1.53472	TRUE
VHGPPT(O-Glycosylation)ETLPTPR{Fuc:2; Hex:2; HexNAc:2}	NA	TRUE	NA	0	-1.51335	TRUE
VALPAYPASLTDVSLALSELRPN(N-Glycosylation)DSGIYR{Hex:5; HexNAc:2}	NA	TRUE	NA	0	-1.48869	TRUE
AVLQPGASPLPDGESEAS(O-Glycosylation)RPPR{Hex:2; HexNAc:2; Neu5Ac:3}	NA	TRUE	NA	0	-1.47448	TRUE
T(O-Glycosylation)NFTSK{Fuc:1; Hex:3; HexNAc:5}	TRUE	NA	0	NA	-1.46991	TRUE
ANSTGT(O-Glycosylation)LVITDPTR{Hex:3; HexNAc:5}	TRUE	NA	0	NA	-1.40425	TRUE
ANSTGTLVIT(O-Glycosylation)DPTR{Hex:3; HexNAc:5}	TRUE	NA	0	NA	-1.40425	TRUE
EEQYN(N-Glycosylation)STYR{Fuc:1; Hex:3; HexNAc:4}	NA	TRUE	NA	0	-1.39021	TRUE
TFVLSALQPSPTHSSS(O-Glycosylation)NTQR{Hex:1; HexNAc:1; Neu5Ac:1}	NA	TRUE	NA	0	-1.38842	TRUE
VHGPPT(O-Glycosylation)ETLPTPR{Hex:2; HexNAc:2; Neu5Ac:1}	TRUE	TRUE	0	0	-1.34561	TRUE
TN(N-Glycosylation)FTSK{Fuc:2; Hex:5; HexNAc:6; Neu5Ac:1}	TRUE	NA	0	NA	-1.29418	TRUE
GSLSYLN(N-Glycosylation)VTR{Hex:5; HexNAc:2}	TRUE	TRUE	0.0957643	0	-1.25661	TRUE
LEATISPET(O-Glycosylation)MR{Hex:1; HexNAc:1; Neu5Ac:2}	NA	TRUE	NA	0	-1.19833	TRUE
GSLSYLN(N-Glycosylation)VTR{Hex:6; HexNAc:2}	TRUE	TRUE	0.0957643	0	-1.19394	TRUE
VHGPPTET(O-Glycosylation)LPTPR{Fuc:2; Hex:2; HexNAc:2}	NA	TRUE	NA	0	-1.1363	TRUE
VHGPPTETLPT(O-Glycosylation)PR{Fuc:2; Hex:2; HexNAc:2}	NA	TRUE	NA	0	-1.08211	TRUE
EEQYN(N-Glycosylation)STYR{Fuc:1; Hex:5; HexNAc:4}	NA	TRUE	NA	0	-1.01882	TRUE

## Sheet: Control vs. MES
	QualityGroup1	QualityGroup2	Overlap%_1	Overlap%_2	ZScore	PassOverall
EEQYN(N-Glycosylation)STYR{Fuc:1; Hex:5; HexNAc:4}	NA	TRUE	NA	0	-3.30349	TRUE
VVLHPN(N-Glycosylation)YSQVDIGLIK{Hex:5; HexNAc:4; Neu5Ac:2}	NA	TRUE	NA	0	-2.80848	TRUE
GLTGPTTVPAT(O-Glycosylation)K{HexNAc:1}	TRUE	NA	0	NA	-2.13506	TRUE
VNVVN(N-Glycosylation)STLAEVHWDPVPLK{Hex:5; HexNAc:2}	TRUE	TRUE	0	0	-2.08716	TRUE
AN(N-Glycosylation)STGTLVITDPTR{Hex:3; HexNAc:5}	TRUE	NA	0	NA	-2.0373	TRUE
DIYTFDGALN(N-Glycosylation)K{Hex:5; HexNAc:2}	TRUE	NA	0	NA	-2.01929	TRUE
EEQYNS(O-Glycosylation)TYR{Fuc:1; Hex:4; HexNAc:4}	NA	TRUE	NA	0	-1.81587	TRUE
DLQSLEDILHQVEN(N-Glycosylation)K{Hex:5; HexNAc:4; Neu5Ac:1}	NA	TRUE	NA	0	-1.77958	TRUE
YVAFN(N-Glycosylation)GTK{Hex:5; HexNAc:2}	TRUE	NA	0	NA	-1.77958	TRUE
GSLSYLN(N-Glycosylation)VTR{Hex:5; HexNAc:2}	TRUE	NA	0	NA	-1.77551	TRUE
GHVN(N-Glycosylation)ITR{Hex:5; HexNAc:4; Neu5Ac:2}	NA	TRUE	NA	0	-1.7691	TRUE
GTAGNALMDGASQLMGEN(N-Glycosylation)R{Fuc:2; Hex:5; HexNAc:4; Neu5Ac:1}	NA	TRUE	NA	0	-1.75092	TRUE
LAS(O-Glycosylation)HLR{Fuc:1; Hex:4; HexNAc:6}	TRUE	NA	0	NA	-1.74246	TRUE
GTANLSET(O-Glycosylation)IR{Fuc:1; Hex:3; HexNAc:5}	TRUE	NA	0	NA	-1.67967	TRUE
TVLTPATNHMGN(N-Glycosylation)VTFTIPANR{Hex:6; HexNAc:2}	NA	TRUE	NA	0	-1.51508	TRUE
ANS(O-Glycosylation)TGTLVITDPTR{Hex:3; HexNAc:5}	TRUE	NA	0	NA	-1.4607	TRUE
ANSTGT(O-Glycosylation)LVITDPTR{Hex:3; HexNAc:5}	TRUE	NA	0	NA	-1.4607	TRUE
VELN(N-Glycosylation)TSR{Hex:9; HexNAc:2}	TRUE	NA	0	NA	-1.4555	TRUE
GT(O-Glycosylation)ANLSETIR{Fuc:1; Hex:3; HexNAc:5}	TRUE	NA	0	NA	-1.42211	TRUE
EEQFN(N-Glycosylation)STFR{Fuc:1; Hex:3; HexNAc:4}	NA	TRUE	NA	0	-1.38657	TRUE
HTNMN(N-Glycosylation)LTQLK{Hex:8; HexNAc:2}	NA	TRUE	NA	0	-1.3764	TRUE
EEPLPTTT(O-Glycosylation)PAAIK{HexNAc:1}	TRUE	NA	0	NA	-1.36898	TRUE
GLLTFVDHLPVTQVVIGDTN(N-Glycosylation)R{Hex:5; HexNAc:2}	TRUE	NA	0	NA	-1.36568	TRUE
EEPLPT(O-Glycosylation)TTPAAIK{HexNAc:1}	TRUE	NA	0	NA	-1.29364	TRUE
FLEPYN(N-Glycosylation)DSIQAQK{Hex:6; HexNAc:2}	NA	TRUE	NA	0	-1.27668	TRUE
GSLSYLN(N-Glycosylation)VTR{Hex:6; HexNAc:2}	TRUE	NA	0	NA	-1.2197	TRUE
EVGEATGGPELS(O-Glycosylation)GVPR{Hex:1; HexNAc:1}	TRUE	NA	0	NA	-1.20896	TRUE
GT(O-Glycosylation)NESDSATTQFTTEIDAPK{Fuc:1; Hex:3; HexNAc:5}	TRUE	NA	0	NA	-1.18438	TRUE
VALPAYPASLTDVSLALSELRPN(N-Glycosylation)DSGIYR{Hex:7; HexNAc:2}	NA	TRUE	NA	0	-1.1658	TRUE
GTAGNALMDGASQLMGEN(N-Glycosylation)R{Hex:5; HexNAc:4; Neu5Ac:1}	NA	TRUE	NA	0	-1.12708	TRUE
GTAGNALMDGASQLMGEN(N-Glycosylation)R{Hex:5; HexNAc:4; Neu5Ac:2}	NA	TRUE	NA	0	-1.11916	TRUE
KMEES(O-Glycosylation)K{Fuc:1; Hex:3; HexNAc:7}	NA	TRUE	NA	0	-1.11916	TRUE

## Sheet: Control vs. CLA
	QualityGroup1	QualityGroup2	Overlap%_1	Overlap%_2	ZScore	PassOverall
AGPN(N-Glycosylation)GTLFVADAYK{Hex:5; HexNAc:2}	NA	TRUE	NA	0	-3.02189	TRUE
YLSTTPFPS(O-Glycosylation)QHR{Hex:3; HexNAc:3}	NA	TRUE	NA	0	-2.94273	TRUE
ANS(O-Glycosylation)TGTLVITDPTR{Fuc:1; Hex:3; HexNAc:5}	TRUE	NA	0	NA	-2.73142	TRUE
EEQYN(N-Glycosylation)STYR{Fuc:1; Hex:3; HexNAc:4}	NA	TRUE	NA	0	-2.45349	TRUE
AVLQPGASPLPDGESEAS(O-Glycosylation)RPPR{Hex:2; HexNAc:2; Neu5Ac:2}	NA	TRUE	NA	0	-2.44182	TRUE
DFVAKLAN(N-Glycosylation)NTHQHVFDDLR{Hex:10; HexNAc:2}	NA	TRUE	NA	0	-2.44182	TRUE
TNFTS(O-Glycosylation)K{Fuc:1; Hex:3; HexNAc:5}	TRUE	NA	0	NA	-2.2852	TRUE
TFVLSALQPSPT(O-Glycosylation)HSSSNTQR{Hex:1; HexNAc:1; Neu5Ac:1}	NA	TRUE	NA	0	-2.28468	TRUE
TEEEVFS(O-Glycosylation)GMK{Hex:1; HexNAc:1}	NA	TRUE	NA	0	-2.20218	TRUE
EPQISTTT(O-Glycosylation)HYNR{Hex:3; HexNAc:3}	NA	TRUE	NA	0	-2.10863	TRUE
ANSTGT(O-Glycosylation)LVITDPTR{Fuc:1; Hex:3; HexNAc:5}	TRUE	NA	0	NA	-2.03007	TRUE
VNVVN(N-Glycosylation)STLAEVHWDPVPLK{Hex:5; HexNAc:2}	TRUE	NA	0	NA	-1.91939	TRUE
KLLAAEPLS(O-Glycosylation)K{Hex:5; HexNAc:5}	TRUE	NA	0	NA	-1.91867	TRUE
TN(N-Glycosylation)FTSK{Fuc:2; Hex:5; HexNAc:6; Neu5Ac:1}	TRUE	NA	0	NA	-1.67624	TRUE
LAS(O-Glycosylation)HLR{Fuc:1; Hex:4; HexNAc:6}	TRUE	NA	0	NA	-1.63423	TRUE
GT(O-Glycosylation)NESDSATTQFTTEIDAPK{Fuc:1; Hex:3; HexNAc:5}	TRUE	NA	0	NA	-1.59839	TRUE
TFVLSALQPSPTHSS(O-Glycosylation)SNTQR{Hex:1; HexNAc:1; Neu5Ac:1}	NA	TRUE	NA	0	-1.55924	TRUE
VHGPPT(O-Glycosylation)ETLPTPR{Hex:2; HexNAc:2; Neu5Ac:2}	NA	TRUE	NA	0	-1.44929	TRUE
ANSTGTLVIT(O-Glycosylation)DPTR{Fuc:1; Hex:3; HexNAc:5}	TRUE	NA	0	NA	-1.42027	TRUE
ANSTGTLVITDPT(O-Glycosylation)R{Fuc:1; Hex:3; HexNAc:5}	TRUE	NA	0	NA	-1.42027	TRUE
LILN(N-Glycosylation)YSPR{Fuc:1; Hex:6; HexNAc:6}	TRUE	NA	0	NA	-1.36771	TRUE
GLLTFVDHLPVTQVVIGDTN(N-Glycosylation)R{Hex:5; HexNAc:2}	TRUE	NA	0	NA	-1.36628	TRUE
DSLSIN(N-Glycosylation)ATNIK{Hex:6; HexNAc:2}	NA	TRUE	NA	0	-1.32557	TRUE
TVLTPATNHMGN(N-Glycosylation)VTFTIPANR{Hex:6; HexNAc:2}	NA	TRUE	NA	0	-1.32492	TRUE
SS(O-Glycosylation)RNIPR{Hex:1; HexNAc:1; Neu5Ac:2}	NA	TRUE	NA	0	-1.27611	TRUE
LS(O-Glycosylation)LMKTSAIK{HexNAc:3}	NA	TRUE	NA	0	-1.24837	TRUE
FN(N-Glycosylation)HTQTIQQK{Hex:5; HexNAc:2}	TRUE	TRUE	0	0	-1.21142	TRUE
LLNINPN(N-Glycosylation)K{Hex:5; HexNAc:2}	TRUE	TRUE	0	0	-1.17332	TRUE
EVGEAT(O-Glycosylation)GGPELSGVPR{Hex:1; HexNAc:1; Neu5Ac:2}	TRUE	FALSE	0.218963	0.260549	-1.15327	FALSE
VALPAYPASLTDVSLALSELRPN(N-Glycosylation)DSGIYR{Hex:7; HexNAc:2}	NA	TRUE	NA	0	-1.1124	TRUE

## Sheet: MES vs. PRO
	QualityGroup1	QualityGroup2	Overlap%_1	Overlap%_2	ZScore	PassOverall
ETGET(O-Glycosylation)SPAQVNK{Hex:1; HexNAc:1; Neu5Ac:1}	NA	TRUE	NA	0	-2.28043	TRUE
GTAGNALMDGASQLMGEN(N-Glycosylation)R{Fuc:2; Hex:5; HexNAc:4; Neu5Ac:1}	TRUE	NA	0	NA	-1.79987	TRUE
FLEPYN(N-Glycosylation)DSIQAQK{Hex:6; HexNAc:2}	TRUE	NA	0	NA	-1.60944	TRUE
FQPTTST(O-Glycosylation)GIAEK{Hex:4; HexNAc:4}	TRUE	TRUE	0	0	-1.58311	TRUE
DSLSIN(N-Glycosylation)ATNIK{Hex:5; HexNAc:2}	NA	TRUE	NA	0	-1.54079	TRUE
TDEVVT(O-Glycosylation)LTPR{Hex:2; HexNAc:2}	NA	TRUE	NA	0	-1.5029	TRUE
TFVLSALQPSPTHSS(O-Glycosylation)SNTQR{Hex:1; HexNAc:1; Neu5Ac:1}	NA	TRUE	NA	0	-1.44561	TRUE
DIYTFDGALN(N-Glycosylation)K{Hex:5; HexNAc:2}	NA	TRUE	NA	0	-1.44457	TRUE
TFVLSALQPSPTHS(O-Glycosylation)SSNTQR{Hex:1; HexNAc:1; Neu5Ac:1}	NA	TRUE	NA	0	-1.40867	TRUE
DLQSLEDILHQVEN(N-Glycosylation)K{Hex:5; HexNAc:4; Neu5Ac:2}	TRUE	NA	0	NA	-1.4082	TRUE
FQPTT(O-Glycosylation)STGIAEK{Hex:4; HexNAc:4}	TRUE	TRUE	0	0	-1.35999	TRUE
HTNMN(N-Glycosylation)LTQLK{Hex:8; HexNAc:2}	TRUE	TRUE	0.000250063	0	-1.33976	TRUE
DSLSIN(N-Glycosylation)ATNIK{Hex:6; HexNAc:2}	NA	TRUE	NA	0	-1.32826	TRUE
AVLQPGASPLPDGESEAS(O-Glycosylation)RPPR{Hex:2; HexNAc:2; Neu5Ac:3}	NA	TRUE	NA	0	-1.3043	TRUE
VAWLN(N-Glycosylation)R{Hex:8; HexNAc:2}	NA	TRUE	NA	0	-1.29534	TRUE
VHGPPT(O-Glycosylation)ETLPTPR{Fuc:2; Hex:2; HexNAc:2}	NA	TRUE	NA	0	-1.27984	TRUE
TTPPTT(O-Glycosylation)ATPIR{Hex:1; HexNAc:1; Neu5Ac:1}	NA	TRUE	NA	0	-1.22894	TRUE
VALPAYPASLTDVSLALSELRPN(N-Glycosylation)DSGIYR{Hex:6; HexNAc:2}	NA	TRUE	NA	0	-1.22894	TRUE
LPSSAVT(O-Glycosylation)PR{HexNAc:2}	TRUE	TRUE	0.000707571	0.0650888	-1.13844	TRUE
AVLQPGASPLPDGES(O-Glycosylation)EASRPPR{Hex:2; HexNAc:2; Neu5Ac:2}	NA	TRUE	NA	0	-1.08401	TRUE
ETGETS(O-Glycosylation)PAQVNK{Hex:1; HexNAc:1; Neu5Ac:1}	NA	TRUE	NA	0	-1.06659	TRUE
AVLQPGASPLPDGESEAS(O-Glycosylation)RPPR{Fuc:2; Hex:2; HexNAc:2; Neu5Ac:3}	NA	TRUE	NA	0	-1.03706	TRUE
AATVGS(O-Glycosylation)LAGQPLQER{Hex:1; HexNAc:1; Neu5Ac:2}	NA	TRUE	NA	0	-1.03513	TRUE
NLASPSPST(O-Glycosylation)LVEAR{Hex:2; HexNAc:2; Neu5Ac:2}	NA	TRUE	NA	0	-1.0255	TRUE

## Sheet: CLA vs. PRO
	QualityGroup1	QualityGroup2	Overlap%_1	Overlap%_2	ZScore	PassOverall
ETGETS(O-Glycosylation)PAQVNK{Hex:1; HexNAc:1; Neu5Ac:1}	NA	TRUE	NA	0	-1.88174	TRUE
SS(O-Glycosylation)RNIPR{Hex:1; HexNAc:1; Neu5Ac:2}	TRUE	NA	0	NA	-1.61407	TRUE
SGQSS(O-Glycosylation)R{Fuc:1; Hex:4; HexNAc:6}	TRUE	NA	0	NA	-1.59972	TRUE
GHTLTLN(N-Glycosylation)FTR{Hex:6; HexNAc:2}	NA	TRUE	NA	0	-1.56081	TRUE
NLASPSPST(O-Glycosylation)LVEAR{Hex:2; HexNAc:2; Neu5Ac:2}	NA	TRUE	NA	0	-1.5226	TRUE
T(O-Glycosylation)EEEVFSGMK{Hex:1; HexNAc:1}	TRUE	NA	0	NA	-1.4983	TRUE
HEVSASTQSTPAS(O-Glycosylation)SR{HexNAc:1}	FALSE	TRUE	0.322173	0.140947	-1.46528	FALSE
LPSSAVT(O-Glycosylation)PR{HexNAc:2}	NA	TRUE	NA	0	-1.41292	TRUE
SN(N-Glycosylation)ISILR{Hex:5; HexNAc:2}	NA	TRUE	NA	0	-1.3813	TRUE
EPQISTTT(O-Glycosylation)HYNR{Hex:3; HexNAc:3}	TRUE	NA	0	NA	-1.37123	TRUE
FQPTT(O-Glycosylation)STGIAEK{Hex:4; HexNAc:4}	NA	TRUE	NA	0	-1.34408	TRUE
QTS(O-Glycosylation)GRITEEFLGK{Hex:2; HexNAc:2; Neu5Ac:2}	NA	TRUE	NA	0	-1.33846	TRUE
DFVAKLAN(N-Glycosylation)NTHQHVFDDLR{Hex:10; HexNAc:2}	TRUE	NA	0	NA	-1.32945	TRUE
TPLPPTSAHGNVAEGETKPDPDVT(O-Glycosylation)ER{Hex:1; HexNAc:1; Neu5Ac:1}	TRUE	NA	0	NA	-1.31355	TRUE
SGQS(O-Glycosylation)SR{Fuc:1; Hex:4; HexNAc:6}	TRUE	NA	0	NA	-1.27952	TRUE
EVGEATGGPELS(O-Glycosylation)GVPR{Hex:1; HexNAc:1}	NA	TRUE	NA	0	-1.24531	TRUE
YLSTTPFPS(O-Glycosylation)QHR{Hex:3; HexNAc:3}	TRUE	NA	0	NA	-1.22778	TRUE
NLASPSPS(O-Glycosylation)TLVEAR{Hex:2; HexNAc:2; Neu5Ac:2}	NA	TRUE	NA	0	-1.21137	TRUE
EEQFNS(O-Glycosylation)TFR{Fuc:1; Hex:4; HexNAc:4}	TRUE	NA	0	NA	-1.19521	TRUE
GSLSYLN(N-Glycosylation)VTR{Hex:6; HexNAc:2}	TRUE	TRUE	0	0	-1.1289	TRUE
FLEPYN(N-Glycosylation)DSIQAQK{Hex:5; HexNAc:2}	TRUE	FALSE	0.00747977	0.941176	-1.12074	FALSE
EPQISTT(O-Glycosylation)THYNR{Hex:3; HexNAc:3}	TRUE	NA	0	NA	-1.06528	TRUE
LLNINPN(N-Glycosylation)K{Hex:5; HexNAc:2}	TRUE	TRUE	0	0	-1.05258	TRUE
TTPPTT(O-Glycosylation)ATPIR{Hex:1; HexNAc:1; Neu5Ac:1}	NA	TRUE	NA	0	-1.04559	TRUE
TFVLSALQPSPTHSS(O-Glycosylation)SNTQR{Hex:1; HexNAc:1; Neu5Ac:1}	TRUE	TRUE	0	0	-1.02617	TRUE

## Sheet: CLA vs. MES
	QualityGroup1	QualityGroup2	Overlap%_1	Overlap%_2	ZScore	PassOverall
T(O-Glycosylation)EEEVFSGMK{Hex:1; HexNAc:1}	TRUE	NA	0	NA	-1.62143	TRUE
ETET(O-Glycosylation)DIDR{Hex:1; HexNAc:1}	TRUE	NA	0	NA	-1.47096	TRUE
VPVLETT(O-Glycosylation)PVGK{Hex:2; HexNAc:2}	TRUE	NA	0	NA	-1.28417	TRUE
FQPTT(O-Glycosylation)STGIAEK{Hex:4; HexNAc:4; Neu5Ac:1}	TRUE	NA	0	NA	-1.27324	TRUE
EPQISTT(O-Glycosylation)THYNR{Hex:3; HexNAc:3}	TRUE	NA	0	NA	-1.25721	TRUE
S(O-Glycosylation)SRNIPR{Hex:1; HexNAc:1; Neu5Ac:2}	TRUE	NA	0	NA	-1.17803	TRUE
QLEEVT(O-Glycosylation)DEDIAAHGK{Hex:1; HexNAc:1}	TRUE	NA	0	NA	-1.17054	TRUE
RSVLALT(O-Glycosylation)HEGR{Fuc:2; Hex:3; HexNAc:3}	TRUE	NA	0	NA	-1.16189	TRUE
S(O-Glycosylation)GQSSR{Fuc:1; Hex:4; HexNAc:6}	TRUE	NA	0	NA	-1.16189	TRUE
EPQIST(O-Glycosylation)TTHYNR{Hex:3; HexNAc:3}	TRUE	NA	0	NA	-1.15222	TRUE
EEQFNS(O-Glycosylation)TFR{Fuc:1; Hex:4; HexNAc:4}	TRUE	TRUE	0.237828	0.145206	-1.06872	TRUE
DLQSLEDILHQVEN(N-Glycosylation)K{Hex:5; HexNAc:4; Neu5Ac:1}	TRUE	TRUE	0.205457	0.00220891	-1.03025	TRUE
VS(O-Glycosylation)LSPGPEQK{Hex:2; HexNAc:2}	TRUE	NA	0	NA	-1.02791	TRUE
NLASPSPST(O-Glycosylation)LVEAR{Hex:3; HexNAc:3; Neu5Ac:1}	TRUE	NA	0	NA	-1.01013	TRUE
